# Supplementary material for: Diversification of defensins and NLRs in Arabidopsis species by different evolutionary mechanisms
Source: BMC Evol Biol. 2017 Dec 15;17:255. doi: 10.1186/s12862-017-1099-4 (PMC5731061; doi:10.1186/s12862-017-1099-4)
Supplement: Supplementary file 1 — Sheet 1. Overview of NLRs annotated in A. thaliana, A. lyrata and A. halleri and those aligned and included in gene trees to distinguish clades of CNLs and TNLs for further analyses of molecular evolution. Sheet 2. Lists of proteins annotated as NLRs in A. thaliana, A. lyrata and A. halleri. Note that in A. lyrata protein names and locus/gene names sometimes involve different IDs. Sheet 3. Groups of CNLs and TNLs of A. thaliana, A. lyrata and A. halleri identified in family gene trees. Sheet 4. Groups of Arabidopsis DEFLs. Those of A. lyrata and A. halleri were identified based on their similarity with those of A. thaliana previously annotated and assigned to specific CRP groups [12, 29] (XLSX 67 kb) [file 12862_2017_1099_MOESM1_ESM.xlsx]

## Sheet: Overview_NLRs
Supplementary Data 1. Overview of all NLRs predicted with NLR-parser. The lists of all genes for each species and those used in alignments are in the sheets with orange or red tab, respectively.
	A. thaliana (Steuernagel et al. and this study)	A. thaliana without splice variants	A. thaliana (used in alignments)	A. lyrata (annotation v1.07)	A. lyrata (this paper)	A. lyrata (used in alignments)	A. halleri (this paper)	A. halleri without splice variants	A. halleri (used in alignments)
Total NLR	265	210	139	185	247	136	208	190	85
of which complete	124	100	100	124	95	91	53	51	51
complete TNL	99	80	80	103	81	77	40	40	40
complete CNL	25	20	20	21	14	14	13	11	11
of which partial	141	110	39	61	152	45	155	139	34
partial TNL	78	59	9	20	77	23	68	61	16
partial CNL	37	31	30	17	34	22	36	29	18
partial unknown	26	20	0	24	41	0	51	49	0

## Sheet: All_NLRs
Species	Protein Sequence Name	class	complete		Species	Protein Sequence Name	Locus name	class	complete		Species	Protein Sequence Name	class	complete
Athaliana	AT1G50180.1	CNL	complete		Alyrata	323301	323301	CNL	complete		Ahalleri	Araha.11242s0013.1	CNL	complete
Athaliana	AT1G53350.1	CNL	complete		Alyrata	474150	474150	CNL	complete		Ahalleri	Araha.16722s0002.1	CNL	complete
Athaliana	AT1G58390.1	CNL	complete		Alyrata	475351	475351	CNL	complete		Ahalleri	Araha.16722s0003.1	CNL	complete
Athaliana	AT1G58400.1	CNL	complete		Alyrata	478023	478023	CNL	complete		Ahalleri	Araha.21372s0011.1	CNL	complete
Athaliana	AT1G58602.1	CNL	complete		Alyrata	478870	478870	CNL	complete		Ahalleri	Araha.31279s0003.1	CNL	complete
Athaliana	AT1G58602.2	CNL	complete		Alyrata	478871	478871	CNL	complete		Ahalleri	Araha.3152s0005.1	CNL	complete
Athaliana	AT1G58807.1	CNL	complete		Alyrata	485448	485448	CNL	complete		Ahalleri	Araha.3152s0005.2	CNL	complete
Athaliana	AT1G58848.1	CNL	complete		Alyrata	494924	494924	CNL	complete		Ahalleri	Araha.32978s0005.1	CNL	complete
Athaliana	AT1G58848.2	CNL	complete		Alyrata	862635	894148	CNL	complete		Ahalleri	Araha.3450s0004.1	CNL	complete
Athaliana	AT1G59218.1	CNL	complete		Alyrata	875992	907505	CNL	complete		Ahalleri	Araha.3450s0004.2	CNL	complete
Athaliana	AT1G59218.2	CNL	complete		Alyrata	876064	907577	CNL	complete		Ahalleri	Araha.40035s0002.1	CNL	complete
Athaliana	AT1G59620.1	CNL	complete		Alyrata	879328	910841	CNL	complete		Ahalleri	Araha.6729s0012.1	CNL	complete
Athaliana	AT1G59780.1	CNL	complete		Alyrata	883372	914885	CNL	complete		Ahalleri	Araha.9388s0001.1	CNL	complete
Athaliana	AT3G07040.1	CNL	complete		Alyrata	892371	923884	CNL	complete		Ahalleri	Araha.0550s0005.1	TNL	complete
Athaliana	AT3G14460.1	CNL	complete		Alyrata	313276	313276	TNL	complete		Ahalleri	Araha.1132s0003.1	TNL	complete
Athaliana	AT3G14470.1	CNL	complete		Alyrata	320248	320248	TNL	complete		Ahalleri	Araha.11630s0009.1	TNL	complete
Athaliana	AT3G46530.1	CNL	complete		Alyrata	323710	323710	TNL	complete		Ahalleri	Araha.12133s0011.1	TNL	complete
Athaliana	AT3G46710.1	CNL	complete		Alyrata	327329	327329	TNL	complete		Ahalleri	Araha.12875s0001.1	TNL	complete
Athaliana	AT3G46730.1	CNL	complete		Alyrata	330904	330904	TNL	complete		Ahalleri	Araha.15627s0017.1	TNL	complete
Athaliana	AT3G50950.1	CNL	complete		Alyrata	333306	333306	TNL	complete		Ahalleri	Araha.15917s0002.1	TNL	complete
Athaliana	AT3G50950.2	CNL	complete		Alyrata	471969	471969	TNL	complete		Ahalleri	Araha.17241s0003.1	TNL	complete
Athaliana	AT5G35450.1	CNL	complete		Alyrata	480565	480565	TNL	complete		Ahalleri	Araha.1947s0002.1	TNL	complete
Athaliana	AT5G43470.1	CNL	complete		Alyrata	485509	485509	TNL	complete		Ahalleri	Araha.1947s0003.1	TNL	complete
Athaliana	AT5G43470.2	CNL	complete		Alyrata	488633	488633	TNL	complete		Ahalleri	Araha.1947s0004.1	TNL	complete
Athaliana	AT5G48620.1	CNL	complete		Alyrata	489751	489751	TNL	complete		Ahalleri	Araha.1947s0005.1	TNL	complete
Athaliana	AT1G17600.1	TNL	complete		Alyrata	494325	494325	TNL	complete		Ahalleri	Araha.21478s0010.1	TNL	complete
Athaliana	AT1G27170.1	TNL	complete		Alyrata	494346	494346	TNL	complete		Ahalleri	Araha.22567s0001.1	TNL	complete
Athaliana	AT1G27180.1	TNL	complete		Alyrata	494460	494460	TNL	complete		Ahalleri	Araha.2395s0003.1	TNL	complete
Athaliana	AT1G31540.1	TNL	complete		Alyrata	494475	494475	TNL	complete		Ahalleri	Araha.27348s0003.1	TNL	complete
Athaliana	AT1G31540.2	TNL	complete		Alyrata	856132	887645	TNL	complete		Ahalleri	Araha.27944s0001.1	TNL	complete
Athaliana	AT1G56510.1	TNL	complete		Alyrata	856927	888440	TNL	complete		Ahalleri	Araha.27996s0004.1	TNL	complete
Athaliana	AT1G56520.1	TNL	complete		Alyrata	858712	890225	TNL	complete		Ahalleri	Araha.28366s0002.1	TNL	complete
Athaliana	AT1G56520.2	TNL	complete		Alyrata	859016	890529	TNL	complete		Ahalleri	Araha.3093s0025.1	TNL	complete
Athaliana	AT1G56540.1	TNL	complete		Alyrata	859975	891488	TNL	complete		Ahalleri	Araha.3134s0022.1	TNL	complete
Athaliana	AT1G63730.1	TNL	complete		Alyrata	859995	891508	TNL	complete		Ahalleri	Araha.3236s0003.1	TNL	complete
Athaliana	AT1G63750.3	TNL	complete		Alyrata	859997	891510	TNL	complete		Ahalleri	Araha.37142s0001.1	TNL	complete
Athaliana	AT1G63860.1	TNL	complete		Alyrata	860059	891572	TNL	complete		Ahalleri	Araha.40873s0001.1	TNL	complete
Athaliana	AT1G63860.2	TNL	complete		Alyrata	860060	891573	TNL	complete		Ahalleri	Araha.4174s0001.1	TNL	complete
Athaliana	AT1G63870.1	TNL	complete		Alyrata	860417	891930	TNL	complete		Ahalleri	Araha.4174s0004.1	TNL	complete
Athaliana	AT1G63880.1	TNL	complete		Alyrata	860420	891933	TNL	complete		Ahalleri	Araha.4174s0005.1	TNL	complete
Athaliana	AT1G64070.1	TNL	complete		Alyrata	860423	891936	TNL	complete		Ahalleri	Araha.4822s0003.1	TNL	complete
Athaliana	AT1G65850.1	TNL	complete		Alyrata	862192	893705	TNL	complete		Ahalleri	Araha.4949s0002.1	TNL	complete
Athaliana	AT1G65850.2	TNL	complete		Alyrata	862201	893714	TNL	complete		Ahalleri	Araha.5427s0001.1	TNL	complete
Athaliana	AT1G69550.1	TNL	complete		Alyrata	862244	893757	TNL	complete		Ahalleri	Araha.5635s0002.1	TNL	complete
Athaliana	AT1G72840.1	TNL	complete		Alyrata	865322	896835	TNL	complete		Ahalleri	Araha.5635s0003.1	TNL	complete
Athaliana	AT1G72840.2	TNL	complete		Alyrata	865402	896915	TNL	complete		Ahalleri	Araha.5715s0004.1	TNL	complete
Athaliana	AT1G72860.1	TNL	complete		Alyrata	865712	897225	TNL	complete		Ahalleri	Araha.6034s0001.1	TNL	complete
Athaliana	AT2G14080.1	TNL	complete		Alyrata	865716	897229	TNL	complete		Ahalleri	Araha.7904s0019.1	TNL	complete
Athaliana	AT2G16870.1	TNL	complete		Alyrata	865717	897230	TNL	complete		Ahalleri	Araha.8173s0001.1	TNL	complete
Athaliana	AT2G17060.1	TNL	complete		Alyrata	869024	900537	TNL	complete		Ahalleri	Araha.8200s0005.1	TNL	complete
Athaliana	AT3G04220.1	TNL	complete		Alyrata	872326	903839	TNL	complete		Ahalleri	Araha.8600s0006.1	TNL	complete
Athaliana	AT3G25510.1	TNL	complete		Alyrata	875508	907021	TNL	complete		Ahalleri	Araha.8703s0009.1	TNL	complete
Athaliana	AT3G44400.1	TNL	complete		Alyrata	875509	907022	TNL	complete		Ahalleri	Araha.9424s0006.1	TNL	complete
Athaliana	AT3G44400.2	TNL	complete		Alyrata	875511	907024	TNL	complete		Ahalleri	Araha.0363s0010.1	CNL	partial
Athaliana	AT3G44480.1	TNL	complete		Alyrata	875523	907036	TNL	complete		Ahalleri	Araha.0650s0012.1	CNL	partial
Athaliana	AT3G44630.1	TNL	complete		Alyrata	875762	907275	TNL	complete		Ahalleri	Araha.0650s0013.1	CNL	partial
Athaliana	AT3G44630.2	TNL	complete		Alyrata	875962	907475	TNL	complete		Ahalleri	Araha.0650s0020.1	CNL	partial
Athaliana	AT3G44630.3	TNL	complete		Alyrata	876227	907740	TNL	complete		Ahalleri	Araha.0650s0020.2	CNL	partial
Athaliana	AT3G44670.1	TNL	complete		Alyrata	876538	908051	TNL	complete		Ahalleri	Araha.0650s0020.3	CNL	partial
Athaliana	AT3G44670.2	TNL	complete		Alyrata	877022	908535	TNL	complete		Ahalleri	Araha.0650s0021.1	CNL	partial
Athaliana	AT3G51560.1	TNL	complete		Alyrata	877381	908894	TNL	complete		Ahalleri	Araha.10133s0001.1	CNL	partial
Athaliana	AT3G51570.1	TNL	complete		Alyrata	877383	908896	TNL	complete		Ahalleri	Araha.10949s0001.1	CNL	partial
Athaliana	AT4G08450.1	TNL	complete		Alyrata	880795	912308	TNL	complete		Ahalleri	Araha.1122s0007.1	CNL	partial
Athaliana	AT4G09430.1	TNL	complete		Alyrata	883370	914883	TNL	complete		Ahalleri	Araha.11242s0013.2	CNL	partial
Athaliana	AT4G11170.1	TNL	complete		Alyrata	883434	914947	TNL	complete		Ahalleri	Araha.11408s0003.1	CNL	partial
Athaliana	AT4G12010.1	TNL	complete		Alyrata	883489	915002	TNL	complete		Ahalleri	Araha.12747s0002.1	CNL	partial
Athaliana	AT4G16860.1	TNL	complete		Alyrata	883493	915006	TNL	complete		Ahalleri	Araha.13235s0001.1	CNL	partial
Athaliana	AT4G16890.1	TNL	complete		Alyrata	883903	915416	TNL	complete		Ahalleri	Araha.13513s0004.1	CNL	partial
Athaliana	AT4G16900.1	TNL	complete		Alyrata	883909	915422	TNL	complete		Ahalleri	Araha.14948s0001.1	CNL	partial
Athaliana	AT4G16920.1	TNL	complete		Alyrata	883910	915423	TNL	complete		Ahalleri	Araha.14948s0001.2	CNL	partial
Athaliana	AT4G16950.1	TNL	complete		Alyrata	883911	915424	TNL	complete		Ahalleri	Araha.14948s0001.3	CNL	partial
Athaliana	AT4G16950.2	TNL	complete		Alyrata	883912	915425	TNL	complete		Ahalleri	Araha.14948s0003.1	CNL	partial
Athaliana	AT4G16960.1	TNL	complete		Alyrata	884073	915586	TNL	complete		Ahalleri	Araha.17080s0005.1	CNL	partial
Athaliana	AT4G19500.1	TNL	complete		Alyrata	884080	915593	TNL	complete		Ahalleri	Araha.1947s0006.1	CNL	partial
Athaliana	AT4G19510.1	TNL	complete		Alyrata	884085	915598	TNL	complete		Ahalleri	Araha.20058s0003.1	CNL	partial
Athaliana	AT4G19510.2	TNL	complete		Alyrata	884087	915600	TNL	complete		Ahalleri	Araha.25006s0001.1	CNL	partial
Athaliana	AT4G19520.1	TNL	complete		Alyrata	884098	915611	TNL	complete		Ahalleri	Araha.27186s0001.1	CNL	partial
Athaliana	AT4G19530.1	TNL	complete		Alyrata	884099	915612	TNL	complete		Ahalleri	Araha.3034s0024.1	CNL	partial
Athaliana	AT4G36140.1	TNL	complete		Alyrata	884107	915620	TNL	complete		Ahalleri	Araha.31961s0001.1	CNL	partial
Athaliana	AT4G36150.1	TNL	complete		Alyrata	884135	915648	TNL	complete		Ahalleri	Araha.35998s0003.1	CNL	partial
Athaliana	AT5G11250.1	TNL	complete		Alyrata	884145	915658	TNL	complete		Ahalleri	Araha.3727s0002.1	CNL	partial
Athaliana	AT5G17680.1	TNL	complete		Alyrata	884146	915659	TNL	complete		Ahalleri	Araha.40752s0001.1	CNL	partial
Athaliana	AT5G17880.1	TNL	complete		Alyrata	884150	915663	TNL	complete		Ahalleri	Araha.4285s0004.1	CNL	partial
Athaliana	AT5G17890.1	TNL	complete		Alyrata	884172	915685	TNL	complete		Ahalleri	Araha.43359s0001.1	CNL	partial
Athaliana	AT5G17970.1	TNL	complete		Alyrata	884488	916001	TNL	complete		Ahalleri	Araha.44858s0001.1	CNL	partial
Athaliana	AT5G18350.1	TNL	complete		Alyrata	884542	916055	TNL	complete		Ahalleri	Araha.44858s0001.2	CNL	partial
Athaliana	AT5G18360.1	TNL	complete		Alyrata	889995	921508	TNL	complete		Ahalleri	Araha.53526s0001.1	CNL	partial
Athaliana	AT5G18370.1	TNL	complete		Alyrata	900967	932480	TNL	complete		Ahalleri	Araha.68678s0001.1	CNL	partial
Athaliana	AT5G22690.1	TNL	complete		Alyrata	909793	941306	TNL	complete		Ahalleri	Araha.9388s0001.2	CNL	partial
Athaliana	AT5G36930.1	TNL	complete		Alyrata	916254	947767	TNL	complete		Ahalleri	Araha.0146s0001.1	N/A	partial
Athaliana	AT5G36930.2	TNL	complete		Alyrata	916959	948472	TNL	complete		Ahalleri	Araha.0550s0002.1	N/A	partial
Athaliana	AT5G38340.1	TNL	complete		Alyrata	916982	948495	TNL	complete		Ahalleri	Araha.10117s0001.1	N/A	partial
Athaliana	AT5G38850.1	TNL	complete		Alyrata	917000	948513	TNL	complete		Ahalleri	Araha.10536s0003.1	N/A	partial
Athaliana	AT5G40100.1	TNL	complete		Alyrata	917053	948566	TNL	complete		Ahalleri	Araha.11571s0001.1	N/A	partial
Athaliana	AT5G40910.1	TNL	complete		Alyrata	917150	948663	TNL	complete		Ahalleri	Araha.12231s0005.1	N/A	partial
Athaliana	AT5G41540.1	TNL	complete		Alyrata	312255	312255	CNL	partial		Ahalleri	Araha.12310s0001.1	N/A	partial
Athaliana	AT5G41550.1	TNL	complete		Alyrata	320641	320641	CNL	partial		Ahalleri	Araha.12732s0018.1	N/A	partial
Athaliana	AT5G41740.1	TNL	complete		Alyrata	330052	330052	CNL	partial		Ahalleri	Araha.13235s0002.1	N/A	partial
Athaliana	AT5G41740.2	TNL	complete		Alyrata	334514	334514	CNL	partial		Ahalleri	Araha.14785s0001.1	N/A	partial
Athaliana	AT5G41750.1	TNL	complete		Alyrata	337420	337420	CNL	partial		Ahalleri	Araha.14860s0002.1	N/A	partial
Athaliana	AT5G41750.2	TNL	complete		Alyrata	338119	338119	CNL	partial		Ahalleri	Araha.1615s0007.1	N/A	partial
Athaliana	AT5G44510.1	TNL	complete		Alyrata	338250	338250	CNL	partial		Ahalleri	Araha.16380s0001.1	N/A	partial
Athaliana	AT5G44870.1	TNL	complete		Alyrata	351902	351902	CNL	partial		Ahalleri	Araha.16807s0001.1	N/A	partial
Athaliana	AT5G45050.1	TNL	complete		Alyrata	356470	356470	CNL	partial		Ahalleri	Araha.17322s0001.1	N/A	partial
Athaliana	AT5G45050.2	TNL	complete		Alyrata	492076	492076	CNL	partial		Ahalleri	Araha.1735s0002.1	N/A	partial
Athaliana	AT5G45060.1	TNL	complete		Alyrata	493640	493640	CNL	partial		Ahalleri	Araha.17704s0001.1	N/A	partial
Athaliana	AT5G45200.1	TNL	complete		Alyrata	496910	496910	CNL	partial		Ahalleri	Araha.18217s0003.1	N/A	partial
Athaliana	AT5G45210.1	TNL	complete		Alyrata	497178	497178	CNL	partial		Ahalleri	Araha.1887s0006.1	N/A	partial
Athaliana	AT5G45230.1	TNL	complete		Alyrata	855880	887393	CNL	partial		Ahalleri	Araha.18907s0001.1	N/A	partial
Athaliana	AT5G45250.1	TNL	complete		Alyrata	856184	887697	CNL	partial		Ahalleri	Araha.19221s0001.1	N/A	partial
Athaliana	AT5G45260.1	TNL	complete		Alyrata	856364	887877	CNL	partial		Ahalleri	Araha.19457s0002.1	N/A	partial
Athaliana	AT5G45260.2	TNL	complete		Alyrata	859141	890654	CNL	partial		Ahalleri	Araha.1947s0001.1	N/A	partial
Athaliana	AT5G46260.1	TNL	complete		Alyrata	859858	891371	CNL	partial		Ahalleri	Araha.2048s0001.1	N/A	partial
Athaliana	AT5G46270.1	TNL	complete		Alyrata	859901	891414	CNL	partial		Ahalleri	Araha.21305s0003.1	N/A	partial
Athaliana	AT5G46450.1	TNL	complete		Alyrata	873001	904514	CNL	partial		Ahalleri	Araha.21461s0001.1	N/A	partial
Athaliana	AT5G46470.1	TNL	complete		Alyrata	875727	907240	CNL	partial		Ahalleri	Araha.23164s0006.1	N/A	partial
Athaliana	AT5G46490.2	TNL	complete		Alyrata	875983	907496	CNL	partial		Ahalleri	Araha.2477s0001.1	N/A	partial
Athaliana	AT5G46510.1	TNL	complete		Alyrata	876049	907562	CNL	partial		Ahalleri	Araha.2527s0001.1	N/A	partial
Athaliana	AT5G46520.1	TNL	complete		Alyrata	876065	907578	CNL	partial		Ahalleri	Araha.26927s0001.1	N/A	partial
Athaliana	AT5G48770.1	TNL	complete		Alyrata	884347	915860	CNL	partial		Ahalleri	Araha.27238s0001.1	N/A	partial
Athaliana	AT5G49140.1	TNL	complete		Alyrata	884353	915866	CNL	partial		Ahalleri	Araha.27544s0006.1	N/A	partial
Athaliana	AT5G51630.1	TNL	complete		Alyrata	884855	916368	CNL	partial		Ahalleri	Araha.28366s0001.1	N/A	partial
Athaliana	AT5G51630.3	TNL	complete		Alyrata	884856	916369	CNL	partial		Ahalleri	Araha.34447s0002.1	N/A	partial
Athaliana	AT5G58120.1	TNL	complete		Alyrata	888542	920055	CNL	partial		Ahalleri	Araha.4280s0014.1	N/A	partial
Athaliana	AT1G10920.1	CNL	partial		Alyrata	888984	920497	CNL	partial		Ahalleri	Araha.44397s0001.1	N/A	partial
Athaliana	AT1G10920.2	CNL	partial		Alyrata	905877	937390	CNL	partial		Ahalleri	Araha.4462s0001.1	N/A	partial
Athaliana	AT1G12210.1	CNL	partial		Alyrata	913954	945467	CNL	partial		Ahalleri	Araha.4462s0001.2	N/A	partial
Athaliana	AT1G12220.1	CNL	partial		Alyrata	916667	948180	CNL	partial		Ahalleri	Araha.4507s0004.1	N/A	partial
Athaliana	AT1G12220.2	CNL	partial		Alyrata	920027	951540	CNL	partial		Ahalleri	Araha.4986s0002.1	N/A	partial
Athaliana	AT1G12280.1	CNL	partial		Alyrata	315245	315245	N/A	partial		Ahalleri	Araha.5204s0006.1	N/A	partial
Athaliana	AT1G12290.1	CNL	partial		Alyrata	329505	329505	N/A	partial		Ahalleri	Araha.5498s0012.1	N/A	partial
Athaliana	AT1G12290.2	CNL	partial		Alyrata	354079	354079	N/A	partial		Ahalleri	Araha.5796s0002.1	N/A	partial
Athaliana	AT1G15890.1	CNL	partial		Alyrata	354804	354804	N/A	partial		Ahalleri	Araha.5796s0003.1	N/A	partial
Athaliana	AT1G51480.1	CNL	partial		Alyrata	470923	470923	N/A	partial		Ahalleri	Araha.6115s0002.1	N/A	partial
Athaliana	AT1G52660.1	CNL	partial		Alyrata	471970	471970	N/A	partial		Ahalleri	Araha.64625s0001.1	N/A	partial
Athaliana	AT1G58410.1	CNL	partial		Alyrata	479081	479081	N/A	partial		Ahalleri	Araha.6618s0002.1	N/A	partial
Athaliana	AT1G58807.2	CNL	partial		Alyrata	480795	480795	N/A	partial		Ahalleri	Araha.67126s0002.1	N/A	partial
Athaliana	AT1G59124.1	CNL	partial		Alyrata	482244	482244	N/A	partial		Ahalleri	Araha.7647s0001.1	N/A	partial
Athaliana	AT1G61180.1	CNL	partial		Alyrata	482458	482458	N/A	partial		Ahalleri	Araha.8600s0002.2	N/A	partial
Athaliana	AT1G61180.2	CNL	partial		Alyrata	484098	484098	N/A	partial		Ahalleri	Araha.8818s0001.1	N/A	partial
Athaliana	AT1G61190.1	CNL	partial		Alyrata	492950	492950	N/A	partial		Ahalleri	Araha.0303s0007.1	TNL	partial
Athaliana	AT1G61300.1	CNL	partial		Alyrata	493465	493465	N/A	partial		Ahalleri	Araha.0380s0001.1	TNL	partial
Athaliana	AT1G61310.1	CNL	partial		Alyrata	494432	494432	N/A	partial		Ahalleri	Araha.10139s0001.1	TNL	partial
Athaliana	AT1G62630.1	CNL	partial		Alyrata	494701	494701	N/A	partial		Ahalleri	Araha.11872s0002.1	TNL	partial
Athaliana	AT1G63350.1	CNL	partial		Alyrata	497514	497514	N/A	partial		Ahalleri	Araha.13567s0001.1	TNL	partial
Athaliana	AT1G63360.1	CNL	partial		Alyrata	856232	887745	N/A	partial		Ahalleri	Araha.13812s0001.1	TNL	partial
Athaliana	AT3G15700.1	CNL	partial		Alyrata	856467	887980	N/A	partial		Ahalleri	Araha.1430s0001.1	TNL	partial
Athaliana	AT4G10780.1	CNL	partial		Alyrata	858750	890263	N/A	partial		Ahalleri	Araha.14812s0001.1	TNL	partial
Athaliana	AT4G26090.1	CNL	partial		Alyrata	860345	891858	N/A	partial		Ahalleri	Araha.1483s0007.1	TNL	partial
Athaliana	AT4G27190.1	CNL	partial		Alyrata	862243	893756	N/A	partial		Ahalleri	Araha.15145s0001.1	TNL	partial
Athaliana	AT4G27220.1	CNL	partial		Alyrata	863488	895001	N/A	partial		Ahalleri	Araha.1542s0001.1	TNL	partial
Athaliana	AT5G05400.1	CNL	partial		Alyrata	863489	895002	N/A	partial		Ahalleri	Araha.15627s0015.1	TNL	partial
Athaliana	AT5G43730.1	CNL	partial		Alyrata	863793	895306	N/A	partial		Ahalleri	Araha.15627s0016.1	TNL	partial
Athaliana	AT5G43740.1	CNL	partial		Alyrata	874196	905709	N/A	partial		Ahalleri	Araha.18170s0002.1	TNL	partial
Athaliana	AT5G43740.2	CNL	partial		Alyrata	874328	905841	N/A	partial		Ahalleri	Araha.18170s0002.2	TNL	partial
Athaliana	AT5G47250.1	CNL	partial		Alyrata	878039	909552	N/A	partial		Ahalleri	Araha.18217s0002.1	TNL	partial
Athaliana	AT5G47260.1	CNL	partial		Alyrata	882954	914467	N/A	partial		Ahalleri	Araha.19446s0002.1	TNL	partial
Athaliana	AT5G47280.1	CNL	partial		Alyrata	883426	914939	N/A	partial		Ahalleri	Araha.1947s0007.1	TNL	partial
Athaliana	AT5G63020.1	CNL	partial		Alyrata	883439	914952	N/A	partial		Ahalleri	Araha.20560s0014.1	TNL	partial
Athaliana	AT5G66630.1	CNL	partial		Alyrata	883913	915426	N/A	partial		Ahalleri	Araha.2395s0003.2	TNL	partial
Athaliana	AT5G66910.1	CNL	partial		Alyrata	884048	915561	N/A	partial		Ahalleri	Araha.24130s0002.1	TNL	partial
Athaliana	AT1G04210.1	N/A	partial		Alyrata	884718	916231	N/A	partial		Ahalleri	Araha.25564s0001.1	TNL	partial
Athaliana	AT1G08590.1	N/A	partial		Alyrata	884974	916487	N/A	partial		Ahalleri	Araha.25586s0002.1	TNL	partial
Athaliana	AT1G45616.1	N/A	partial		Alyrata	887584	919097	N/A	partial		Ahalleri	Araha.25586s0003.1	TNL	partial
Athaliana	AT1G52900.1	N/A	partial		Alyrata	888983	920496	N/A	partial		Ahalleri	Araha.26942s0009.1	TNL	partial
Athaliana	AT1G53780.1	N/A	partial		Alyrata	895146	926659	N/A	partial		Ahalleri	Araha.26942s0009.2	TNL	partial
Athaliana	AT1G53780.3	N/A	partial		Alyrata	916966	948479	N/A	partial		Ahalleri	Araha.26942s0009.3	TNL	partial
Athaliana	AT1G57650.1	N/A	partial		Alyrata	916989	948502	N/A	partial		Ahalleri	Araha.27348s0002.1	TNL	partial
Athaliana	AT1G57650.2	N/A	partial		Alyrata	917378	948891	N/A	partial		Ahalleri	Araha.27996s0005.1	TNL	partial
Athaliana	AT1G57850.2	N/A	partial		Alyrata	920867	952380	N/A	partial		Ahalleri	Araha.27996s0007.1	TNL	partial
Athaliana	AT1G61105.1	N/A	partial		Alyrata	314953	314953	TNL	partial		Ahalleri	Araha.27996s0008.1	TNL	partial
Athaliana	AT1G71390.1	N/A	partial		Alyrata	333042	333042	TNL	partial		Ahalleri	Araha.30867s0001.1	TNL	partial
Athaliana	AT2G01820.1	N/A	partial		Alyrata	338955	338955	TNL	partial		Ahalleri	Araha.33644s0001.1	TNL	partial
Athaliana	AT2G17055.1	N/A	partial		Alyrata	356517	356517	TNL	partial		Ahalleri	Araha.3403s0035.1	TNL	partial
Athaliana	AT2G32680.1	N/A	partial		Alyrata	356572	356572	TNL	partial		Ahalleri	Araha.34654s0002.1	TNL	partial
Athaliana	AT2G33060.1	N/A	partial		Alyrata	359364	359364	TNL	partial		Ahalleri	Araha.37770s0001.1	TNL	partial
Athaliana	AT2G34930.1	N/A	partial		Alyrata	474812	474812	TNL	partial		Ahalleri	Araha.38723s0001.1	TNL	partial
Athaliana	AT3G11010.1	N/A	partial		Alyrata	474976	474976	TNL	partial		Ahalleri	Araha.41697s0001.1	TNL	partial
Athaliana	AT3G28890.1	N/A	partial		Alyrata	475633	475633	TNL	partial		Ahalleri	Araha.4174s0002.1	TNL	partial
Athaliana	AT3G28890.2	N/A	partial		Alyrata	477682	477682	TNL	partial		Ahalleri	Araha.4174s0003.1	TNL	partial
Athaliana	AT4G11340.1	N/A	partial		Alyrata	492880	492880	TNL	partial		Ahalleri	Araha.43567s0001.1	TNL	partial
Athaliana	AT4G13810.1	N/A	partial		Alyrata	492949	492949	TNL	partial		Ahalleri	Araha.4536s0004.1	TNL	partial
Athaliana	AT4G13810.2	N/A	partial		Alyrata	493178	493178	TNL	partial		Ahalleri	Araha.46613s0001.1	TNL	partial
Athaliana	AT4G19470.1	N/A	partial		Alyrata	493978	493978	TNL	partial		Ahalleri	Araha.4751s0001.1	TNL	partial
Athaliana	AT5G43020.1	N/A	partial		Alyrata	494438	494438	TNL	partial		Ahalleri	Araha.47829s0001.1	TNL	partial
Athaliana	AT5G45510.1	N/A	partial		Alyrata	494476	494476	TNL	partial		Ahalleri	Araha.47880s0001.1	TNL	partial
Athaliana	AT5G45510.2	N/A	partial		Alyrata	497225	497225	TNL	partial		Ahalleri	Araha.4822s0002.1	TNL	partial
Athaliana	AT1G09665.1	TNL	partial		Alyrata	855982	887495	TNL	partial		Ahalleri	Araha.4827s0001.1	TNL	partial
Athaliana	AT1G17610.1	TNL	partial		Alyrata	856128	887641	TNL	partial		Ahalleri	Araha.49972s0001.1	TNL	partial
Athaliana	AT1G17615.1	TNL	partial		Alyrata	856129	887642	TNL	partial		Ahalleri	Araha.5406s0003.1	TNL	partial
Athaliana	AT1G27170.2	TNL	partial		Alyrata	856130	887643	TNL	partial		Ahalleri	Araha.5427s0001.2	TNL	partial
Athaliana	AT1G47370.1	TNL	partial		Alyrata	856928	888441	TNL	partial		Ahalleri	Araha.5498s0011.1	TNL	partial
Athaliana	AT1G51270.1	TNL	partial		Alyrata	858302	889815	TNL	partial		Ahalleri	Araha.5498s0011.2	TNL	partial
Athaliana	AT1G51270.2	TNL	partial		Alyrata	858466	889979	TNL	partial		Ahalleri	Araha.5635s0001.1	TNL	partial
Athaliana	AT1G51270.3	TNL	partial		Alyrata	858713	890226	TNL	partial		Ahalleri	Araha.5635s0017.1	TNL	partial
Athaliana	AT1G51270.4	TNL	partial		Alyrata	859454	890967	TNL	partial		Ahalleri	Araha.59926s0001.1	TNL	partial
Athaliana	AT1G57630.1	TNL	partial		Alyrata	859785	891298	TNL	partial		Ahalleri	Araha.60939s0001.1	TNL	partial
Athaliana	AT1G57670.1	TNL	partial		Alyrata	859998	891511	TNL	partial		Ahalleri	Araha.66827s0001.1	TNL	partial
Athaliana	AT1G57830.1	TNL	partial		Alyrata	860414	891927	TNL	partial		Ahalleri	Araha.66955s0001.1	TNL	partial
Athaliana	AT1G57850.1	TNL	partial		Alyrata	860415	891928	TNL	partial		Ahalleri	Araha.7622s0001.1	TNL	partial
Athaliana	AT1G60320.1	TNL	partial		Alyrata	861527	893040	TNL	partial		Ahalleri	Araha.7760s0001.1	TNL	partial
Athaliana	AT1G63740.1	TNL	partial		Alyrata	862199	893712	TNL	partial		Ahalleri	Araha.7805s0012.1	TNL	partial
Athaliana	AT1G63750.1	TNL	partial		Alyrata	863893	895406	TNL	partial		Ahalleri	Araha.7805s0012.2	TNL	partial
Athaliana	AT1G63750.2	TNL	partial		Alyrata	864783	896296	TNL	partial		Ahalleri	Araha.8404s0001.1	TNL	partial
Athaliana	AT1G65390.1	TNL	partial		Alyrata	865108	896621	TNL	partial		Ahalleri	Araha.8600s0002.1	TNL	partial
Athaliana	AT1G65390.2	TNL	partial		Alyrata	874330	905843	TNL	partial		Ahalleri	Araha.8600s0003.1	TNL	partial
Athaliana	AT1G66090.1	TNL	partial		Alyrata	874663	906176	TNL	partial		Ahalleri	Araha.8600s0005.1	TNL	partial
Athaliana	AT1G72850.1	TNL	partial		Alyrata	874844	906357	TNL	partial		Ahalleri	Araha.8608s0003.1	TNL	partial
Athaliana	AT1G72870.1	TNL	partial		Alyrata	875865	907378	TNL	partial
Athaliana	AT1G72890.1	TNL	partial		Alyrata	876575	908088	TNL	partial
Athaliana	AT1G72890.2	TNL	partial		Alyrata	877382	908895	TNL	partial
Athaliana	AT1G72900.1	TNL	partial		Alyrata	877388	908901	TNL	partial
Athaliana	AT1G72910.1	TNL	partial		Alyrata	877391	908904	TNL	partial
Athaliana	AT1G72920.1	TNL	partial		Alyrata	877392	908905	TNL	partial
Athaliana	AT1G72930.1	TNL	partial		Alyrata	877393	908906	TNL	partial
Athaliana	AT1G72930.2	TNL	partial		Alyrata	879163	910676	TNL	partial
Athaliana	AT1G72940.1	TNL	partial		Alyrata	880060	911573	TNL	partial
Athaliana	AT1G72950.1	TNL	partial		Alyrata	880792	912305	TNL	partial
Athaliana	AT2G03030.1	TNL	partial		Alyrata	883914	915427	TNL	partial
Athaliana	AT2G03300.1	TNL	partial		Alyrata	884076	915589	TNL	partial
Athaliana	AT2G17050.1	TNL	partial		Alyrata	884077	915590	TNL	partial
Athaliana	AT2G20142.1	TNL	partial		Alyrata	884081	915594	TNL	partial
Athaliana	AT2G32140.1	TNL	partial		Alyrata	884084	915597	TNL	partial
Athaliana	AT3G04210.1	TNL	partial		Alyrata	884106	915619	TNL	partial
Athaliana	AT4G04110.1	TNL	partial		Alyrata	884134	915647	TNL	partial
Athaliana	AT4G09360.1	TNL	partial		Alyrata	884140	915653	TNL	partial
Athaliana	AT4G09420.1	TNL	partial		Alyrata	884142	915655	TNL	partial
Athaliana	AT4G12020.1	TNL	partial		Alyrata	884147	915660	TNL	partial
Athaliana	AT4G12020.2	TNL	partial		Alyrata	884543	916056	TNL	partial
Athaliana	AT4G12020.3	TNL	partial		Alyrata	893604	925117	TNL	partial
Athaliana	AT4G14370.1	TNL	partial		Alyrata	893736	925249	TNL	partial
Athaliana	AT4G16940.1	TNL	partial		Alyrata	893751	925264	TNL	partial
Athaliana	AT4G16990.1	TNL	partial		Alyrata	895140	926653	TNL	partial
Athaliana	AT4G16990.2	TNL	partial		Alyrata	914667	946180	TNL	partial
Athaliana	AT4G16990.3	TNL	partial		Alyrata	914672	946185	TNL	partial
Athaliana	AT4G16990.4	TNL	partial		Alyrata	915505	947018	TNL	partial
Athaliana	AT4G16990.5	TNL	partial		Alyrata	916916	948429	TNL	partial
Athaliana	AT4G19060.1	TNL	partial		Alyrata	916980	948493	TNL	partial
Athaliana	AT4G19500.2	TNL	partial		Alyrata	916981	948494	TNL	partial
Athaliana	AT4G19910.1	TNL	partial		Alyrata	916986	948499	TNL	partial
Athaliana	AT4G19920.1	TNL	partial		Alyrata	916988	948501	TNL	partial
Athaliana	AT4G19925.1	TNL	partial		Alyrata	916990	948503	TNL	partial
Athaliana	AT4G23510.1	TNL	partial		Alyrata	916997	948510	TNL	partial
Athaliana	AT4G23515.1	TNL	partial		Alyrata	917001	948514	TNL	partial
Athaliana	AT5G38344.1	TNL	partial		Alyrata	917079	948592	TNL	partial
Athaliana	AT5G38350.1	TNL	partial		Alyrata	917080	948593	TNL	partial
Athaliana	AT5G40060.1	TNL	partial		Alyrata	918766	950279	TNL	partial
Athaliana	AT5G40090.1	TNL	partial
Athaliana	AT5G44900.1	TNL	partial
Athaliana	AT5G44910.1	TNL	partial
Athaliana	AT5G44920.1	TNL	partial
Athaliana	AT5G44920.2	TNL	partial
Athaliana	AT5G45000.1	TNL	partial
Athaliana	AT5G45070.1	TNL	partial
Athaliana	AT5G45080.1	TNL	partial
Athaliana	AT5G45220.1	TNL	partial
Athaliana	AT5G45240.1	TNL	partial
Athaliana	AT5G45440.1	TNL	partial
Athaliana	AT5G45490.1	TNL	partial
Athaliana	AT5G45490.2	TNL	partial
Athaliana	AT5G46490.1	TNL	partial
Athaliana	AT5G48780.1	TNL	partial
Athaliana	AT5G48780.2	TNL	partial
Athaliana	AT5G51630.2	TNL	partial
Athaliana	AT5G56220.1	TNL	partial

## Sheet: CNL_TNL_phylogeny
Groups of Arabidopsis CNL and TNL genes aligned for phylogenetic analysis
CNL groups	ID	TNL groups	ID
GC1	891371	GT1	480565
GC1	Araha.3727s0002.1	GT1	Araha.3236s0003.1
GC1	AT1G51480.1	GT1	AT2G16870.1
GC1	493640	GT1	AT1G64070.1
GC1	AT5G43740.1	GT1	907275
GC1	AT5G43730.1	GT1	Araha.34654s0002.1
GC1	915866	GT1	Araha.25586s0002.1
GC1	497178	GT1	914883
GC1	915860	GT1	Araha.12875s0001.1
GC1	920497	GT1	907024
GC1	AT1G15890.1	GT1	AT1G63880.1
GC1	Araha.27186s0001.1	GT1	AT1G63860.1
GC10	AT5G04720.1	GT1	AT1G63870.1
GC10	AT5G47280.1	GT1	Araha.15145s0001.1
GC10	Araha.3012s0003.1	GT1	AT5G58120.1
GC10	473526	GT1	Araha.0550s0005.1
GC10	AT1G33560.1	GT1	AT1G63750.1
GC10	AT4G33300.1	GT1	AT1G56520.1
GC11	AT5G63020.1	GT1	AT1G56510.1
GC11	Araha.17080s0005.1	GT1	914947
GC12	AT5G05400.1	GT1	474812
GC12	351902	GT1	AT1G56540.1
GC13	Araha.40035s0002.1	GT10	Araha.5427s0001.1
GC13	485448	GT10	896835
GC13	AT3G50950.1	GT10	AT5G46450.1
GC14	478870	GT10	Araha.10139s0001.1
GC14	AT3G14460.1	GT10	915423
GC14	Araha.16722s0002.1	GT10	915425
GC15	Araha.16722s0003.1	GT10	494325
GC15	478871	GT10	Araha.33644s0001.1
GC15	AT3G14470.1	GT10	AT5G46470.1
GC16	AT4G27190.1	GT10	916055
GC16	492076	GT10	Araha.17241s0003.1
GC16	Araha.40752s0001.1	GT10	AT5G46260.1
GC16	AT4G27220.1	GT10	494346
GC17	AT5G47250.1	GT10	AT5G46270.1
GC17	Araha.35998s0003.1	GT10	915424
GC18	Araha.4285s0004.1	GT10	Araha.28366s0002.1
GC18	945467	GT10	AT5G46490.2
GC18	AT4G26090.1	GT10	AT1G31540.1
GC19	AT1G50180.1	GT10	AT5G46520.1
GC19	474150	GT10	AT5G46510.1
GC19	Araha.31279s0003.1	GT10	AT5G40060.1
GC2	320641	GT11	AT4G16960.1
GC2	Araha.10949s0001.1	GT11	AT4G16940.1
GC2	Araha.0650s0012.1	GT11	AT4G16900.1
GC2	312255	GT11	AT4G16920.1
GC2	AT1G12290.1	GT11	AT4G16860.1
GC2	AT4G10780.1	GT11	890529
GC2	Araha.1122s0007.1	GT11	AT4G16890.1
GC2	330052	GT11	AT4G16950.1
GC2	AT1G12280.1	GT11	AT5G51630.1
GC2	Araha.0650s0013.1	GT12	947767
GC2	920055	GT12	AT5G40100.1
GC2	Araha.0650s0021.1	GT12	AT1G17600.1
GC2	AT1G12210.1	GT12	Araha.15627s0017.1
GC2	334514	GT12	471969
GC2	AT1G12220.1	GT13	AT4G19520.1
GC2	Araha.0650s0020.1	GT13	AT2G17050.1
GC20	Araha.32978s0005.1	GT13	323710
GC20	478023	GT13	AT3G51560.1
GC20	AT3G07040.1	GT14	915663
GC3	AT1G61310.1	GT14	915648
GC3	AT1G61180.1	GT14	AT5G45050.1
GC3	AT1G61300.1	GT14	915658
GC3	AT1G61190.1	GT14	AT5G45260.1
GC3	338250	GT14	Araha.1947s0004.1
GC4	Araha.14948s0003.1	GT14	915586
GC4	338119	GT14	915590
GC4	AT1G63360.1	GT15	AT1G27170.1
GC4	AT1G62630.1	GT15	313276
GC4	Araha.14948s0001.1	GT15	912308
GC4	AT1G63350.1	GT15	912305
GC4	907240	GT15	Araha.1132s0003.1
GC5	AT1G58390.1	GT15	AT1G27180.1
GC5	Araha.25006s0001.1	GT15	889995
GC5	AT1G58400.1	GT16	327329
GC5	AT1G59124.1	GT16	AT4G12010.1
GC5	AT1G58807.1	GT16	Araha.4822s0003.1
GC5	AT1G59218.1	GT17	915685
GC5	AT1G58848.1	GT17	330904
GC5	AT1G58602.1	GT17	AT5G44870.1
GC5	907562	GT18	948514
GC5	907577	GT18	Araha.5635s0003.1
GC5	Araha.13235s0001.1	GT18	915620
GC5	914885	GT18	AT2G17060.1
GC6	AT1G59780.1	GT19	485509
GC6	907505	GT19	AT3G51570.1
GC6	Araha.9388s0001.1	GT19	Araha.1947s0003.1
GC6	475351	GT19	916959
GC6	AT1G59620.1	GT19	AT5G45250.1
GC7	AT5G48620.1	GT19	915598
GC7	AT5G43470.1	GT19	494475
GC7	494924	GT19	948566
GC7	AT5G35450.1	GT19	Araha.2395s0003.1
GC7	Araha.11242s0013.1	GT19	AT5G45060.1
GC7	910841	GT19	948495
GC7	AT1G53350.1	GT19	915659
GC7	923884	GT19	915593
GC7	Araha.3450s0004.1	GT2	907022
GC7	Araha.3152s0005.1	GT2	907036
GC8	AT3G46530.1	GT2	AT1G63730.1
GC8	Araha.6729s0012.1	GT2	474976
GC8	AT3G46730.1	GT2	Araha.1542s0001.1
GC8	323301	GT2	AT1G63740.1
GC8	AT3G46710.1	GT2	Araha.15917s0002.1
GC8	Araha.21372s0011.1	GT2	907021
GC8	937390	GT20	AT4G36140.1
GC9	496910	GT20	888441
GC9	Araha.11408s0003.1	GT21	494460
GC9	AT5G66900.1	GT21	AT5G45230.1
GC9	AT5G66910.1	GT21	915600
GC9	951540	GT21	333306
U	AT5G47260.1	GT21	356517
U	894148	GT21	Araha.4174s0001.1
		GT22	AT3G44400.1
		GT22	AT3G44670.1
		GT22	AT3G44630.1
		GT22	AT3G44480.1
		GT22	897230
		GT22	897229
		GT23	915002
		GT23	915006
		GT24	AT1G69550.1
		GT24	Araha.3134s0022.1
		GT25	AT3G04220.1
		GT25	Araha.22567s0001.1
		GT26	AT5G18370.1
		GT26	AT5G18350.1
		GT27	AT5G22690.1
		GT27	Araha.8200s0005.1
		GT28	488633
		GT28	Araha.7904s0019.1
		GT28	AT5G17680.1
		GT29	Araha.21478s0010.1
		GT29	Araha.3093s0025.1
		GT3	891572
		GT3	Araha.8703s0009.1
		GT3	891573
		GT3	AT5G40910.1
		GT3	Araha.4949s0002.1
		GT3	891508
		GT3	AT5G41550.1
		GT3	891488
		GT3	900537
		GT3	AT5G41750.1
		GT3	AT5G41740.1
		GT3	891510
		GT3	AT5G41540.1
		GT30	333042
		GT30	Araha.60939s0001.1
		GT31	AT5G36930.1
		GT31	Araha.41697s0001.1
		GT32	915589
		GT32	Araha.8600s0006.1
		GT32	890225
		GT32	Araha.8600s0002.1
		GT32	AT4G19510.1
		GT33	888440
		GT33	AT4G36150.1
		GT34	Araha.1947s0005.1
		GT34	932480
		GT35	320248
		GT35	Araha.9424s0006.1
		GT35	Araha.1947s0006.1
		GT35	Araha.1947s0002.1
		GT36	AT4G19530.1
		GT36	Araha.37142s0001.1
		GT37	893705
		GT37	AT5G17880.1
		GT38	915612
		GT38	Araha.4174s0005.1
		GT38	AT5G45200.1
		GT39	941306
		GT39	AT5G17890.1
		GT4	Araha.43567s0001.1
		GT4	948663
		GT4	AT5G44510.1
		GT40	890226
		GT40	925117
		GT40	Araha.8600s0003.1
		GT41	915611
		GT41	Araha.4174s0004.1
		GT41	AT5G45210.1
		GT42	948513
		GT42	Araha.5635s0002.1
		GT43	489751
		GT43	AT4G08450.1
		GT44	AT5G48770.1
		GT44	Araha.27348s0003.1
		GT45	908896
		GT45	AT4G09360.1
		GT46	Araha.27996s0004.1
		GT46	AT1G72860.1
		GT5	893040
		GT5	AT5G11250.1
		GT5	887645
		GT5	916001
		GT5	887643
		GT5	887642
		GT5	887641
		GT6	891927
		GT6	891936
		GT6	891930
		GT6	891933
		GT6	AT5G38350.1
		GT6	AT5G38340.1
		GT6	AT1G65850.1
		GT6	908051
		GT6	896915
		GT6	Araha.8173s0001.1
		GT6	Araha.46613s0001.1
		GT7	893714
		GT7	AT5G17970.1
		GT7	AT5G18360.1
		GT7	Araha.20560s0014.1
		GT7	893757
		GT8	915422
		GT8	Araha.19446s0002.1
		GT8	915416
		GT8	906176
		GT9	907740
		GT9	Araha.40873s0001.1
		GT9	903839
		GT9	Araha.12133s0011.1
		U	AT4G14370.1
		U	AT5G38850.1
		U	907475
		U	AT5G49140.1
		U	AT4G11170.1
		U	891298
		U	AT3G25510.1
		U	Araha.6034s0001.1
		U	Araha.27944s0001.1
		U	AT2G14080.1
		U	Araha.5715s0004.1
		U	Araha.4536s0004.1
		U	908894
		U	AT1G72840.1
		U	AT4G09430.1
		U	890967
		U	Araha.11630s0009.1
		U	946185
		U	948499
		U	AT5G45240.1

## Sheet: DEFL
Groups of Arabidopsis DEFL genes
CRP/Subgroup	ID	Notes
CRP0000
S39	322553
S39	Araha.35465s0006
S39	AT2G02147
S147	918148
S147	Araha.10656s0001
S147	AT5G63660
S116	475219
S116	484136
S116	935955
S116	Araha.1832s0010
S116	Araha.35465s0002
S116	Araha.35465s0003
S116	Araha.35465s0004
S116	Araha.35465s0005
S116	AT1G61070
S116	AT2G02100
S116	AT2G02120
S116	AT2G02130
S116	AT2G02140
S117	482123
S117	901002
S117	Araha.33392s0003
S117	Araha.9128s0007
S117	AT2G31953
S117	AT2G31957
S117	497242
S117	948620
S117	952497
CRP0030
S134	906390
S134	Araha.14089s0002
S134	AT2G19893
S123	Araha.1304s0010
S123	AT3G63360
S123	324760
S118	914880
S118	Araha.8386s0003
S118	AT1G55010
CRP0090
S119	330953
S119	476731
S119	924338
S119	926970
S119	947297
S119	Araha.37909s0001
S119	Araha.38379s0002
S119	AT1G75830
S119	AT2G26010
S119	AT2G26020
S119	AT5G44420
S119	AT5G44430
CRP0100
S120	472186
S120	Araha.10584s0008
S120	Araha.64107s0001
S120	Araha.64753s0001
S120	AT1G19610
CRP0220
S19	AT5G08055
S19	AT1G33607
S19	AT5G08315
S19	892759
S19	Araha.4802s0005
S19	326329
S19	Araha.13116s0003
S19	AT5G19315
S19	935262
S44	Araha.0518s0003
S44	329654
S44	AT4G18823
S44	Araha.20177s0002
S44	327063
S44	Araha.12520s0004
S44	488499
S44	AT5G16453
S144	AT5G52605
S144	AT4G14276
S144	Araha.7776s0001
S144	946970
S144	AT5G39645
U	AT4G14272	Not included in analysis because of high divergence
CRP0240
S22	Araha.13466s0001
S22	AT4G13235
S22	333002
S22	Araha.13466s0001
S36	AT3G27831
S36	AT3G27835
S36	484573
S36	Araha.22753s0001
S36	Araha.24948s0003
S38	913416
S38	Araha.58633s0001
S38	AT1G35537
S112	889231
S112	Araha.56902s0001
S112	Araha.66354s0001
S112	AT4G29033
S114	315984
S114	315985
S114	Araha.6345s0002
S114	Araha.6345s0003
S114	AT1G64195
S114	AT1G69818
S114	AT1G69825
S114	AT1G69828
S114	926289
S114	Araha.6345s0001
CRP0260
S115	AT2G24615
S115	AT2G24625
S115	AT5G55565
S115	Araha.34381s0001
S115	944028
S143	944023
S143	935694
S143	Araha.6714s0001
S143	935693
S125	Araha.11916s0002	Not included in analysis because of long gap
S125	330516
S125	Araha.11916s0001
S125	947882
S125	947808
S125	891805
S125	AT5G39365
U	320269
CRP0300
S138	331769
S138	Araha.2583s0002
S138	AT5G54225
S15	317561
S15	928366
S15	Araha.21010s0001
S15	Araha.32978s0001
S15	AT3G06985
S15	AT3G07005
S52	940644
S52	Araha.34119s0001
S52	AT2G34130	Not in Huang et al. 2015.
S52	AT2G34123
S89	322682
S89	322683
S89	Araha.28193s0001
S89	AT2G03913
S89	AT2G03931
S89	AT2G03932	Not included in analysis because of long gap
S89	AT2G03933
S89	AT2G03936
S89	AT2G03937	Not included in analysis because of long gap
S89	AT2G03955
S89	Araha.28434s0001
S90	327944
S90	Araha.0443s0004
S90	AT4G39917
S91	481098
S91	Araha.11265s0004
S91	Araha.3205s0015
S91	AT2G14365	Not included in analysis because of long gap
S91	AT2G22345
S94	313838
S94	317317
S94	Araha.13773s0001
S94	Araha.39510s0002
S94	AT1G32763
S94	AT3G04540
S94	AT3G04545
S94	928004
U	Araha.29635s0001	Not included in analysis because of high divergence
S95	904671
S95	925911
S95	Araha.2584s0004
S95	930135
S95	Araha.43531s0001
S95	Araha.7254s0012
S95	929535
S95	AT3G16895
S95	AT3G17155
S96	AT1G59833
S96	AT2G13542
S96	931095
S97	935179
S97	Araha.7875s0002
S97	Araha.7875s0003
S97	AT2G42885
S99	Araha.4765s0007
S99	AT2G33233
S99	AT3G48231
S99	927973
S99	933906
S100	326314
S100	Araha.5897s0001
S100	Araha.5897s0002
S100	AT5G19172
S100	AT5G19175
S100	927996
S100	932751
S100	932752
S100	941462
S106	950057
S106	Araha.2583s0003
S106	AT1G24062
S106	AT5G54220
S106	950060
S106	950061
S107	899966
S107	917103
S107	Araha.2583s0004
S107	AT2G25305
S107	AT5G54215
S107	950059	Not included in analysis because of high divergence
CRP0320
S33	320330
S33	AT2G25295
S101	319554
S101	AT2G20070
S101	Araha.10759s0003
S108	899444
S108	Araha.0897s0009
S108	AT2G21725
CRP0330
S53	Araha.41733s0001
S53	AT5G48953
S53	Araha.41733s0002
S53	916430
S146	481327
S146	AT2G24693
S103	Araha.25676s0009
S103	331851
S103	AT5G55132
S103	AT5G55131
U	AT1G56233
S35	AT4G13955
S35	890976
S35	947026
S102	AT4G13968
S102	330120
S102	947023
S102	Araha.2341s0001
S105	949344
S105	Araha.23639s0001
S105	331300
S105	AT5G48945
S105	Araha.66206s0001
S40	924382
S40	888123
S104	AT1G54445
S104	924197
S104	474719
S104	Araha.0132s0001
S140	947282
S140	AT3G42473
S140	948255
S34	AT2G04425
S34	319259
S34	Araha.7212s0004
U	AT5G32619
CRP0340
S43	889950
S43	Araha.15598s0003
S43	Araha.15598s0004
S43	Araha.22577s0002	Not included in analysis because of long gap
S43	Araha.37170s0001	Not included in analysis because of long gap
S43	AT4G22214	Not included in analysis because of high divergence
S43	AT4G22210
S43	AT4G22212
S43	AT4G22230
S43	AT4G22235
S128	492644
S128	Araha.11312s0001
S128	Araha.15598s0001
S128	AT4G22217
CRP0350
S98	327008
S98	Araha.32801s0001
S98	AT5G28288
CRP0360
S75	315393
S75	Araha.5789s0003
S75	AT1G58055
S76	Araha.12476s0001
S76	AT2G12475
S76	319407
S76	AT2G12465
S77	326953
S77	Araha.3224s0008
S77	AT5G27495
S78	908058
S78	949081
S78	949085
S78	949080
S78	949082
S78	949083
S78	AT5G42232
S78	AT5G42235
S79	949088
S79	331180
S79	AT5G42223
S80	906858
S80	Araha.36960s0001
S80	AT2G20463
S81	321788
S81	934918
S81	Araha.12776s0012
S81	Araha.12776s0013
S81	AT2G40995
S81	AT2G41997
S81	934917
S81	924852
U	924359	Not included in analysis because of high divergence
S81	333418
S81	887755
S84	894887
S84	Araha.58448s0001
S84	AT4G08028
S86	911380
S86	AT1G15757
S86	AT5G08505
S86	Araha.33222s0003
S86	325447
S87	315208
S87	924851
S87	Araha.20476s0001
S87	Araha.20476s0002
S87	907281
S87	924853
S87	AT1G61688
S141	AT2G20465
S141	922516
CRP0370
S88	947763
S88	Araha.16807s0003
S88	AT5G40155
CRP0500
S3	AT4G09795
S3	AT5G42797
S3	948954
S3	948955
S4	Araha.3868s0011
S4	939159
S156	AT3G61182
S156	899080
S156	Araha.3868s0010
S148	AT2G10535
S148	Araha.28809s0001
S5	314363
S5	AT1G49435
S6	897094
S6	Araha.2280s0012
S6	Araha.3939s0001
S6	Araha.3939s0002
S6	AT3G43505
S6	926161
S6	936944
S7	486590
S7	Araha.3868s0007
S7	AT3G61172
S8	486591
S8	Araha.3669s0002
S8	Araha.3669s0003
S8	Araha.3868s0008
S8	AT3G20993
S8	AT3G20997
S8	AT3G61175
S8	AT3G61177
S8	887570
S8	905121
S8	930049	Not included in analysis because of long gap
CRP0560
S14	946272
S14	AT4G19035
S14	AT4G19038
S14	946273
S14	948370	Not included in analysis because of high divergence
S14	Araha.10976s0001
S131	932412
S131	952551
S132	915355
S132	948211
S132	Araha.53565s0001
S132	Araha.56374s0001
S132	AT5G47075	In Huang et al. 2015 belongs to CRP0500
S132	AT5G47077	In Huang et al. 2015 belongs to CRP0500
S132	AT5G47175
S136	948993
S136	327148
S136	Araha.0501s0001
S136	AT4G09647
S136	Araha.0501s0002
CRP0570
S11	313537
S11	Araha.0850s0002
S11	AT1G28335
S49	916358
S49	AT5G48543
S50	942877
S50	AT4G09984
S50	AT4G10595
S50	489844
U	931272
S51	931280
S51	931281
S51	AT2G15535
S51	320504
S129	Araha.8415s0004
S129	AT2G25344	In Huang et al. 2015 belongs to CRP0560
S155	933186
S155	Araha.4101s0002
S155	AT2G28355
U	AT3G25265	Not included in analysis because of high divergence
U	Araha.12824s0009	Not included in analysis because of high divergence
U	899732	Not included in analysis because of long gap
U	Araha.72512s0001	Not included in analysis because of high divergence
U	AT3G43083	Not included in analysis because of high divergence
U	AT2G27145	Not included in analysis because of high divergence
U	AT2G28405	Not included in analysis because of high divergence
S130	327291
S130	895373
S130	943043
S130	949382
S130	Araha.17078s0001	Not included in analysis because of high divergence
S130	923678	Not included in analysis because of high divergence
S130	Araha.6464s0002
S130	AT4G11485
S130	AT4G11760
S130	Araha.17078s0003	Not included in analysis because of high divergence
CRP0580
S12	AT4G13095
S12	AT4G29285
S12	491827
S12	Araha.2754s0003
S12	329573
S12	AT4G19905
S151	Araha.5360s0002
S151	946181
S13	936204
S13	Araha.2754s0004
S13	AT4G29290
S13	Araha.2754s0006
S13	491825
S13	Araha.2754s0005
S13	328779
S13	AT4G29300
S13	AT4G29305
S65	Araha.7859s0001
S65	320410
S65	AT4G29273
S65	491828
S65	Araha.2754s0002
S65	AT4G29280
S65	AT4G29283
S65	320052
S65	Araha.17962s0013
S65	AT2G22121
S65	AT4G09153
S65	Araha.8193s0001
S65	Araha.8193s0002
S65	895033
S65	942702
S65	942699
S65	942700
CRP0590
S16	916422
S16	AT5G48905
CRP0650
S23	937948
S23	Araha.6184s0001
U	AT3G50925
U	AT4G10603
CRP0660
S24	926732
S24	Araha.14227s0001
S24	AT1G49715
S24	AT1G73603
S24	AT1G73607
S25	319544
S25	889117
S25	944991
S25	Araha.27401s0001
S25	Araha.8625s0002
S25	AT2G20208
S25	AT2G29045
S25	AT4G30064
S25	AT4G30067
S25	887514
S25	933375
CRP0670
S17	494805
S17	Araha.52718s0001
S17	AT5G42242
S17	948034
S17	Araha.22758s0001
S17	AT5G38317
S17	AT5G38330
S17	Araha.27401s0002
S17	AT4G30070
S17	491747
S150	AT4G30074
S150	889115
S150	Araha.27401s0003
S150	944994
S149	944993
S149	Araha.4386s0001
CRP0680
S9	903327
S9	Araha.6236s0005
S9	AT3G04945
S9	Araha.53464s0001
S9	AT2G14935
S9	AT3G23167
S9	903326
S9	Araha.6236s0006
S9	AT3G04943
S9	AT3G23165
S9	319035
S9	319034
CRP0700
S147	935260
S147	Araha.3362s0030
S147	AT2G43550
S124	916842
S124	908208
S124	Araha.1745s0002
S124	483463
S124	Araha.3362s0032
S124	AT2G43510
S124	483464
S124	Araha.53746s0001
S124	AT2G43520
S124	473897
S124	AT1G47540
S124	935257
S124	Araha.3362s0031
S124	AT2G43535
S124	AT2G43530
CRP0710
S127	At2g22807
S127	320116
S127	Araha.33991s0003
S154	932265
S154	Araha.61945s0001
S154	At2g22941
S154	At2g22805
CRP0720
S83	914958
S83	924358
S83	Araha.3450s0001
S83	AT1G56553
S85	950657
S85	Araha.4938s0002
S85	AT5G59105
CRP0730
S20	471664
S20	Araha.38232s0003
S20	AT1G14755
CRP0770
S41	901473
S41	AT2G36255
S42	898951
S42	913230
S42	AT1G34047
S42	AT3G59930
S42	AT5G33355
S42	922508
S42	Araha.11828s0008
S126	895312
S126	932577
S126	932578
S126	932579
S126	Araha.1831s0001
S126	At4g11393
S153	At3g05727
S153	At3g05730
S153	Araha.24789s0007
S153	Araha.24789s0008
CRP0810
S26	AT5G43525
S26	AT5G43510
S26	AT5G43513
S26	AT5G43518
S26	AT5G43285
S26	331067
S26	887975
S26	333429
S26	915922
S1	942584
S1	894920
S1	942680
S1	327107
S1	AT4G08875
S1	AT4G08869
S1	942743
S1	AT4G08485
S92	AT5G18403
S92	941363
U	AT5G18407
S27	Araha.17534s0003
S27	332331
S27	AT5G60805
S57	333126
S57	331270
S57	AT5G48515
S57	AT5G48595
S57	AT5G48605
S57	952179
S57	949283
S48	AT5G50423
S48	949588
S48	Araha.21700s0004
S48	948843
CRP0830
S54	AT4G32714
S54	AT4G32717
S54	328460
S54	Araha.4996s0009
S54	Araha.4996s0010
S54	888832
S55	311921
S55	Araha.5150s0003
S55	AT1G08695
S56	925381
S56	Araha.17115s0002
S56	315475
S56	At1g65113
S56	327213
S56	Araha.35014s0003
S56	At4g10457
S56	942856
U	Araha.20330s0001	Not included because of high divergence
U	Araha.35014s0004	Not included because of high divergence
U	Araha.0154s0001	Not included because of high divergence
U	920306	Not included because of high divergence
U	Araha.7802s0009	Not included because of high divergence
U	323393	Not included because of high divergence
U	329468	Not included because of high divergence
U	Araha.1295s0022	Not included because of high divergence
S58	318576
S58	Araha.0298s0003
S58	AT5G45875
S60	AT4G22105
S60	AT4G22115
S61	930951
S61	Araha.15828s0002
S61	AT2G06983
S63	931828
S63	Araha.19575s0001
S63	Araha.52433s0002
S63	Araha.7942s0002
S63	AT2G14282
S63	AT2G25685
S63	AT3G27503
S64	930417
S64	Araha.3305s0002
S64	AT4G10115
S64	AT4G10767
S67	330033
S67	Araha.41332s0002
S67	AT4G14785
S67	AT4G33465
CRP0860
S28	Araha.52512s0001
S28	Araha.52512s0002
S28	Araha.52512s0003
S28	Araha.55025s0002
S28	At1g60985
S28	At1g60986
S28	924945
S28	At1g60987
S28	At1g60989
S28	907360
S152	Araha.52512s0004
S152	At1g60983
S152	924946
S152	924947
S37	890708
S37	AT4G15733
S47	890707
S47	Araha.18993s0004
S47	Araha.3282s0003
S47	AT2G05117
S47	AT4G15735
S59	319309
S59	AT2G05335
S60	945930
S60	945932
S62	319082
S62	Araha.11301s0001
S62	930420
S62	Araha.2756s0003
S62	AT3G23715
S62	AT3G23727
S142	316664
S142	924968
S142	Araha.37601s0005
S142	Araha.8608s0002
S142	AT1G77525	In Huang et al. 2015 belongs to "others"
CRP0880
S111	906603
S111	Araha.57084s0002
S111	AT2G17723
S30	331055
S30	AT5G43401
S31	937166
S31	Araha.0892s0003
S31	AT3G45093
CRP0920
S122	479962
S122	905576
S122	Araha.23701s0005
S122	Araha.23701s0006
S122	AT3G24508
S122	AT3G24510
S122	AT3G24513
S122	Araha.23701s0004
S135	Araha.7100s0009
S135	AT1G13755
S135	911166
S135	911168
CRP0940
S2	476017
S2	Araha.11660s0006
S2	AT1G68905
S2	AT1G68907
S2	908471
S2	Araha.11660s0007
U	358553	Not included because of high divergence
S46	911148
S46	AT1G13605
S46	Araha.6740s0011
S46	Araha.33882s0001
S46	Araha.4343s0001
S70	315571
S70	AT1G65352
S70	Araha.0293s0008
S70	AT5G62627
S70	Araha.0293s0009
S70	AT5G62623
S70	Araha.10518s0006
S70	AT5G23035
S70	326601
S70	Araha.0293s0010	Not included because of high divergence
S121	315023
S121	Araha.14228s0001
S121	AT1G64107
CRP0960
S29	950804
S29	Araha.5658s0004
S29	AT5G60553
S73	331561
S73	941843
S73	894200
S73	943722
S73	Araha.23046s0006
S73	949029
S73	Araha.7109s0005
S73	AT5G23212
S73	AT5G51845
U	Araha.62837s0001	Not included because of high divergence
S82	314020
S82	Araha.10136s0001
S82	Araha.33049s0001
S82	AT1G35435
S82	924008
S82	924009
S139	496210
S139	Araha.5658s0010
S139	AT5G60615
CRP0980
S93	330281
S93	AT5G37473
S109	330282
S109	Araha.7627s0001
S109	Araha.9505s0002
S109	AT5G37474
S109	945044
S109	945046
S137	475002
S137	924602
S137	AT1G63522
S137	AT1G63535
CRP1000
S133	917332
S133	AT5G56369
S133	Araha.4737s0001
S18	495728
S18	AT5G56368
S18	Araha.4737s0002
S113	927106
S113	Araha.39361s0001
S113	AT1G76954
S113	AT1G77093
S113	909330
CRP1040
S21	471521
S21	920243
S21	Araha.6740s0009
S21	AT1G13608
S21	AT1G13609
S45	312367
S45	Araha.6740s0010
S45	AT1G13607
S142	AT5G44973
S142	330900
CRP1050
S71	319997
S71	Araha.12988s0004
S71	AT2G21465
S71	913730
S71	AT1G47317
S71	930178
S71	AT1G47320	Not in Huang et al. 2015
S71	923020
S71	Araha.31859s0001
CRP1060
S110	936205
S110	936207
S110	Araha.17510s0006
S110	AT2G04034
S110	AT2G04925
CRP1100
S74	Araha.11221s0001
S74	896386
S74	AT2G04045
S74	AT2G04046
S74	Araha.53961s0001
S74	322693
S74	Araha.53961s0002	Not included because of long gap
S74	Araha.17510s0005	Not included because of high divergence
S74	936218	Not included because of long gap
S32	320322
S32	AT2G25185
U	Araha.2847s0004
CRP1110
S68	939798
S68	Araha.27014s0004
S68	Araha.27014s0005
S68	AT5G04045
S68	939797
S68	939799
S145	936204
S145	936206
U	AT3G13403
CRP1120
S10	915376
S10	Araha.7110s0002
S10	AT5G46871
S10	AT5G46874
S66	329757
S66	890440
S66	Araha.24225s0001
S66	Araha.7299s0001
S66	AT2G06166
S66	AT4G17713
S66	AT4G17718
S72	330742
S72	Araha.2637s0002
S72	482319
S72	AT5G46873
S72	AT5G46877
CRP1280
S69	317819
S69	Araha.1295s0010
S69	AT3G10195
CRP1510
U	AT4G08039
CRP1520
U	AT5G05598
