# Supplementary material for: Diversification of defensins and NLRs in Arabidopsis species by different evolutionary mechanisms
Source: BMC Evol Biol. 2017 Dec 15;17:255. doi: 10.1186/s12862-017-1099-4 (PMC5731061; doi:10.1186/s12862-017-1099-4)
Supplement: Supplementary file 3 — Data 2a. Complete MAFFT alignment of CNLs. Data 2b. MAFFT alignment of CNLs containing only columns with a GUIDANCE2 confidence score > 0.93. (ZIP 103 kb) [file 12862_2017_1099_MOESM3_ESM.zip]

Archive with 2 entries (2 files):
- SupplementaryData2a_CNL.MAFFT.aln.fas
- SupplementaryData2b_CNL.MAFFT.Score93.fas
