# Supplementary material for: Diversification of defensins and NLRs in Arabidopsis species by different evolutionary mechanisms
Source: BMC Evol Biol. 2017 Dec 15;17:255. doi: 10.1186/s12862-017-1099-4 (PMC5731061; doi:10.1186/s12862-017-1099-4)
Supplement: Supplementary file 3 — Data 2a. Complete MAFFT alignment of CNLs. Data 2b. MAFFT alignment of CNLs containing only columns with a GUIDANCE2 confidence score > 0.93. (ZIP 103 kb) [file 12862_2017_1099_MOESM3_ESM.zip › SupplementaryData2a_CNL.MAFFT.aln.fas]

>GC1_915866
------ATGGCGGACTTGCTTCTACTA---ATACCC---------------TGGAATAAAATCTTCACTGCTGCATGTGGCTGCTTTTTAAGCGATAGA---------------AACTACATTCACTTGATGGAGTCAAATCTCGATGCTCTGGAGACAACTATGGAAAACTTAAGA---
------------------------------------------------------------------------------------------------------ATAGACGAG---------------------------------ATGATCTGT---------------------------
------------------------------------------TTGCAACGGCTTGCTCAAGTCAAC---------------------------------------------------------------------------------------------------------GGATGGCTT
TCAAGGGTAAAAAGTGTTGAATCCCAATTCAATGATATGCTTGCGGCT---------AGATCAACTGAAACTGGA---------------------------------------------------------------------------------------------------------
------AGATTGTGT---------------------------------TTGTTTGGATATTGCTCCGAGGATTGC------------------ATATCAAGCTACAATTATGGTGAAAAG------------------------------------------------------------
---------------------------------GTATCG---AAGATGTTGGAAGAAGTTGAAGAACTTCTATCTAAAAAA---GATTTTGTAGAGGTGGCGCAGAAA---ATT---ATACGTAAGGCGGAGAAGAAGCATATCCAAACC------------------------------
------------------------ACAGTG---GGTTTGGATACA---------TTGGTTGAAATGGCATGGGAAAGCGTCATG------------AACGATGAAATAAGA---------------ACCTTGGGTCTTTATGGTATGGGGGGAGTAGGAAAAACCACCCTCTTAGCTTGT
ATCAACAACAAATTTGTTGAATTGGAG------AGTGAATTT---GATGTTGTGATATGGGTTGTGGTATCTAACGACTTTCAGTATGAGGGCATTCAAGATCAGATTCTGGGAAGATTACGTCTT---------------------------GACAAGGAATGGAAACAAGAAACAGAA
AAGGAGAAAGCTTTGTGCATAGACAATATCCTTAAT------AGAAAG------AAATTTGTGCTGTTGTTGGATGATCTCTGGAGCGAAATGGAT------CTGAACAAGATAGGAGTT---CCACCTCCA---ACTCGAGCA------------------------------------
---------------------------------------------------------------AATGGATCGAAGATTGTTTTCACCACTCGTTCGAAGGAAGTTTGCAAGCACATGAAA---GTT---GACAAGCAGATAGAAGTTGATTGTTTGTCACCAGATAAAGCGTGGGAATTG
TTTCGAATTACTGTTGGAGAT---------------GTCATATTCAGCGGCCATCAGGATATTCCCGCACTTGCAAGAAGAGTTGCTGCAAAATGTCATGGCTTGCCACTTGCACTTAATGTCATTGGCAAAGCCATGGCATGTAAA---GAGACTTTACAAGAATGGTATCTTGCGATT
AATGTTCTGAATTCGCTT---GGCCAC------------------GAGTTTCCAGGTATGAAAGAAAGAATTCTTGGCGTTTTGAAGTTCAGTTATGATAGCTTGAAGAATGGTGAAATCAAATCGTGCTTCCTATATTGTTCTTTGTTTCCTGAAGATTTTGAAATAAAGAAGGAGGAG
TTGATAGAATACTGGATATGCGAAGGATTTATAAATCCGAACAGATATGAAGAT---------GGAGGTACCAACCAAGGTTATGATATAATTGGCTTGTTAGTTCGTGCACATTTGTTGATTGATTGTGGTGTC------------------------------------AAA---GTT
AAAATGCATGATGTGATACGTGAGATGGCTCTGTGGATAAATTCTGACTTCGGAAAACAGCAAGAAACA------ATTTGT---------------------------------------------GTGAAATCTGGGGATCATGTACGTATGATACCAAATGACATCAATTGGGAGATT
GTGAGACAGATGTCTTTAATTCGT---------ACTCACATTTGGCAGATATCTTGCAGTCCCAAC------TGCCCC---------AACCTTTCAACCCTATTACTC------CGAGAT------------------------AACATTCAG------------------------TTG
GTGGATATTTCAGTT---------------------------------------------------GGATTCTTTCGGTTTATGCCAAAACTTGTGGTCTTGGATCTTTCT---AACGGG------------------------------------------------------------
------------GGGCTTACTGGATTG---CCGGAAGAAATTTCTAACTTAGGTTCCCTGCAATATCTCAATTTATCACGCACAAGGATAAAA------TCG---------------------------AGTTGGTGGATATTTCAGTTGGATTCTTTCGGTTTATAC------------
------------CAAAACTTTCTTGTT------------GGGATAGCAACAACCTTACCAAATCTGCAAGTGTTG------------------------------------------------------------------------------------------------------AAA
TTA---TTTTTTTCCCGTGTT------------TGTGTTGATGACATA------------------------TTAATGGAGGAA------------------------------TTACAACACTTGGAGCACTTGAAGATTTTAACGGCA------------------------------
------------------------------------------------------------------------------------------------AACATAAAG---------------------------------------------------------------------------
GATGCCACG---ATTTTGGAAAGGATACAAGGAATTGAC------------------------------------------------------------------CGATTGGCGAGTTGTATTCGAGGTTTATGTCTACTAGGA------------------------------------
---------ATGTCAGCA------CCTCGTGTAATATTAAGCACGATAGCTCTGGGA------------GGTCTTCAACGCCTTGAAATT---GGGAGCTGCAACATATCTGAGATAAAGATAGATTGGGAAAGCAAAGAAAGAAGGGAGCTTTCACCAATGGAGATTCTCCCA------
TCT---ACAAGTTCT---------------------------------------------------------------------------------------------------------------------------------------------------------------------
------------------------------------------------------------------------------------------------------------------------------CCAGGCTTCAAGCAACTCTCCACTGTTTTTATATTCAATTTGGAAGGGCAAAGG
GATTTG------------TCATGGCTGTTATTTGCTCAAAATCTAAAGAAGCTAGAAGTGGGCTATTCACCAGAAATA---GAAGAAATAATAAATAAG------GAGAAAGGAATGAGTATTACCAAAGTGCATCCAGATATT---------GTTCTTCCCTTTGGGAACCTGGAAATC
CTTGAGCTAGAAGAATTGCCTGAA---------CTTACG---------------------------------GAAATCTGCTGGAATTATCGGACTCTT---------CCTAACCTTAGA------AACTTCAATGTCAGA---GATTGTCCAATGCTACCT------------------
---------GAA------------------------------------------------------------------------------------------------------------------------------------------------------------------------
------------------------------------
>GC1_497178
------ATGGCGGACTGGCTTCTACTA---ATACCC---------------TGGAATAAAATCTTCACTGCTGCATGTGGCTGCTTTTTAAGCGATAGA---------------AACTACATTCACTTGATGGAGTCAAATCTCGATGCTCTGGAGACAACTATGGAAAACTTAAGA---
------------------------------------------------------------------------------------------------------ATAGACGAG---------------------------------ATGATCTGT---------------------------
------------------------------------------TTGCAACGGCTTGCTCAAGTCAAC---------------------------------------------------------------------------------------------------------GAATGGCTT
TCAAGGGTAAAAAGTGTTGAATCCCAATTCAATGATATGCTTGCGGCT---------AGAGCAACTGAAACTGGA---------------------------------------------------------------------------------------------------------
------AGATTGTGT---------------------------------TTGTTTGGATATTGCTCTAATGATTGC------------------GTATCAAGCTACAATTATGGTGAAAAG------------------------------------------------------------
---------------------------------GTATCG---AAGATGTTGGAAGAAGTTGAAGAACTTCTATCTAAAAAA---GATTTTGTAGAGGTGGCGCAGAAA---ATT---ATACGTAAGGCGGAGAAGAAGCATATCCAAACC------------------------------
------------------------ACAGTG---GGTTTGGATACA---------TTGGTTGAAATGGCATGGGAAAGCGTCATG------------AACGATGAAATAAGA---------------ACCTTGGGTCTTTATGGTATGGGGGGAGTAGGAAAAACCACCCTCTTAGCTTGT
ATCAACAACAAATTTGTTGAATTGGAG------AGTGAATTT---GATGTTGTGATATGGGTTGTGGTATCTAACGACTTGCAGTATGAGGGCATTCAAGATCAGATTCTGGGAAGATTACGTCTT---------------------------GACAAGGAATGGAAACAAGAAACAGAA
AAGGAGAAAGCTTTGTGCATAGACAATATCCTTAAT------AGAAAG------AAATTTGTGTTGTTGTTGGATGATCTCTGGAGCGAAATGGAT------CTGAACAAGATAGGAGTT---CCACCTCCA---ACTCGAGCA------------------------------------
---------------------------------------------------------------AATGGATCGAAGATTGTT------------------------------------------------TCACCACTCATAGAAGTTGATTGTTTGTCACCAGATAAAGCATGGGAATTG
TTTCGAATTACGGTTGGAGAT---------------GTCATATTCAGCGGCCATCAGGATATTCCCGCACTTGCAAGAAGAGTTGCTGCAAAATGTCATGGCTTGCCACTTGCACTTAATGTCATTGGCAAAGCCATGGCATGTAAA---GAGACTTTACAAGAATGGTATCTTGCGATT
AATGTTCTGAATTCGCTT---GGCCAC------------------GAGTTTCCAGGTATGAAAGAAAGAATTCTTGGCGTTTTGAAGTTCAGTTATGATAGCTTGAAGAATGGTGAAATCAAATCGTGCTTCCTATATTGTTCTTTGTTTCCTGAAGATTTTGAAATAAAGAAGGAGCAG
TTGATAGAATACTGGATTTGCGAAGGCTTTATAAATCCGAACAGATATGAAGAT---------GGAGGTACCAACCAAGGTTATGATATATTTGGCTTGTTAGTTCGTGCTCATTTGTTGATTGATTGTGGGGTC------------------------------------GGA---GTT
AAAATGCATGATGTGATACGTGAGATGGCTCTTTGGATAAATTCTGACTACGGAAATCAACAAGGAACA------ATTTGT---------------------------------------------GTGAAATCTGGTGCTCATGTACGTCTGATACCGAATGACATCAATTGGGAGATT
GTGAGACAGATGTCTTTAATTCGT---------ACTCACATTGAGCAGATATCTTGCAGTCCCAAC------TGCCCC---------AACCTTTCAACCCTATTACTCTCAGTCTCAGGT------------------------AGCTTTGAG------------------------TTG
GTGGATATTTCAGTT---------------------------------------------------GGATTCTTTCGGTTTATGCCAAAACTTGTGGTCTTGGATCTTTCTGGAAACTGG------------------------------------------------------------
------------GGGCTTGTTGGATTG---CCGGAAGAAATTTCTAACTTAGGTTCCCTGCAATATCTCAATTTATCACGCACACAGATAGAA------TCGCTACCA---GCTGGTCTGAAGAAGTTGAGGAAACTAATCTACTTGAATCTGGAGTACACTGTTGCA------------
------------CTTGAGAGTCTTGTT------------GGGATAGCAGCAACCTTACCAAATCTGCAAGTGTTG------------------------------------------------------------------------------------------------------AAA
TTA---ATTTATTCCAAAGTT------------TGTGTTGATGACATA------------------------TTAATGGAGGAA------------------------------CTACAGCACTTGGAGCACTTGAAGATTTTAACGGCA------------------------------
------------------------------------------------------------------------------------------------AACATAGAG---------------------------------------------------------------------------
GATGCCACG---ATTTTGGAAAGGATACAAGGAATTGAC------------------------------------------------------------------CGATTGGCGAGTAGTATTCGACGTTTATGTCTAAGATAT------------------------------------
---------ATGTCAGAA------CCTCGTGTAAAATTAAACACGGTAGCTCTGGGA------------GGTCTTCAATACCTTGCAATT---GAGAGCTGCAACATATCTGAGATGAAGATAAATTGGAAAAGCAAAGAAAGAAGGGAGCTTTCACCAATGGTAATTCTTCCA------
TCT---ACAAGTTCT---------------------------------------------------------------------------------------------------------------------------------------------------------------------
------------------------------------------------------------------------------------------------------------------------------CCAGGCTTCAAGCAACTCTCCACTGTTTTTATATTCAATTTGGAAGGGCAAAGG
GATTTG------------TCATGGCTGTTATTTGCTCAAAATCTAAAGAATCTAGATGTGGGCGATTCACGAGAAATA---GAAGAAATAATAAATAAG------GAGAAAGGAATGAGTATTACCAAAGCGCATCGAGATATT---------GTTCTTCCCTTTGGGAACCTGGAATCC
CTTGATCTAGATAGATTGCCTGAA---------CTTAAG---------------------------------GAAATCTGCTGGAATTTTCGGACTCTT---------CCTAACCTTAAA------GAATTCTCTGTCAGA---TATTGTCCAAAGCTACCT------------------
---------GAA------------------------------------------------------------------------------------------------------------------------------------------------------------------------
------------------------------------
>GC1_915860
------ATGGCGGACTTGCTTCTACTA---ATACCC---------------TGGAATAAAATCTTCACTTTTGCATGTGGCTGCTTTTTAAGCGATAGA---------------AACTACATTCACTTGATGGAGTCAAATCTCGATGCTCTGGAGACAACTATGGAAGAACTTAAGAAT
AGACGAGATGATCTGTTAGGAAGAGTT------------------------------------------------------------------------TCCGTAGAAGAA---------------------------------GATAAAGGT---------------------------
------------------------------------------TTGCAACGGCTTGCTCAGGTCAAC---------------------------------------------------------------------------------------------------------GGATGGCTT
TCAAGGGTAGAAATTGTTGAATCCCAATTCAATGATCTGCTTGAGGCT---------AGATCAACTGAAACTGGA---------------------------------------------------------------------------------------------------------
------AGATTGTGT---------------------------------TTGTTTGGATATTGCTCCGAGGATTGC------------------ATATCAAGCTACAATTATGGTGAAAAG------------------------------------------------------------
---------------------------------GTATCG---AAGATGTTGGAAGAAGTTGAAGAACTTCTATCTAAAAAA---GATTTTGTAGAGGTGGCGCAGAAA---ATT---ATACGTAAGGCGGAGAAGAAGCATATCCAAACC------------------------------
------------------------ACAGTG---GGTTTGGATACA---------TTGGTTGAAATGGCATGGGAAAGCGTCATG------------AACGATGAAATAAGA---------------ACCTTGGGTCTTTATGGTATGGGGGGAGTAGGAAAAACCACCCTCTTAGCTTGT
ATCAACAACAAATTTGTTGAATTGGAG------AGTGAATTT---GATGTTGTGATATGGGTTGTGGTATCTAACGACTTTCAGTATGAGGGCATTCAAGATCAGATTCTGGGAAGATTACGTCTT---------------------------GACAAGGAATGGAAACAAGAAACAGAA
AAGGAGAAAGCTTTGTGCATAGACAATATCCTTAAT------AGAAAG------AAATTTGTGTTGTTGTTGGATGATCTCTGGAGCGAAATGGAT------CTGAACAAGATAGGAGTT---CCACCTCCA---ACTCGAGCA------------------------------------
---------------------------------------------------------------AATGGATCGAAGATTGTTTTCACCACTCGTTCGAAGGAAGTTTGCAAGGACATGAAA---GCT---GACAAGCAGATAGAAGTTGATTGTTTGTCACCAGATAAAGCATGGGAATTG
TTTCGAATTACGGTTGGAGAT---------------GTCATATTCAGCGGCCATCAGGATATTCCCGCACTTGCAAGAAGAGTTGCTGCAAAATGTCATGGCTTGCCACTTGCACTTAATGTCATTGGCAAAGCCATGGCATGTAAA---GAGACTTTACAAGAATGGTATCTTGCGATT
AATGTTCTGAATTCGCTT---GGCCAC------------------GAGTTTCCAGGTATGAAAGAAAGAATTCTTGGCGTTTTGAAGTTCAGTTATGATAGCTTGAAGAATGGTGAAATCAAATCGTGCTTCCTATATTGTTCTTTGTTTCCTGAAGATTTTGAAATAAAGAAGGAGCAG
TTGATAGAATACTGGATTTGCGAAGGCTTTATAAATCCGAACAGATATGAAGAT---------GGAGGTACCTACCAAGGTTATGATATAATTGGCTTGTTAGTTCGTGCTCATTTGTTGATTGATTGTGGGGTC------------------------------------GGA---GTT
AAAATGCATGATGTGATACGTGAGATGGCTCTTTGGATAAATTCTGACTACGGAAATCAACAAGGAACA------ATTTGT---------------------------------------------GTGAAATCTGGTGCTCATGTACGTCTGATACCGAATGACATCAATTGGGAGATT
GTGAGACAGATGTCTTTAATTAGT---------AATCAGATTGAGAAGATATCTTGCAGTCCCAAC------TGCCCC---------AACCTTTCAACCCTATTACTT------CCATAT------------------------AAC---GAG------------------------TTG
GTGGATATTTCAGTT---------------------------------------------------GGATTCTTTCGGTTTATACCAAAACTTGTGGTCTTGGATCATGTA---CAT---------------------------------------------------------------
------------------------------------GAGATCAGT---------------------------------------------------------------------------------------------------------------------------------------
---------------------CTTGTT------------GGGATAGCAACAACCTTACCAAATCTGCAAGTGTTG------------------------------------------------------------------------------------------------------AAA
TTA---TTTTTTTCCCGTGTT------------TGTGTTGATGACATA------------------------TTAATGGAGGAA------------------------------CTACAGCAGTTGGAGCACTTGAAGATTTTAACGGCA------------------------------
------------------------------------------------------------------------------------------------AACATAGAG---------------------------------------------------------------------------
GATGCCACG---ATTTTGGAAAGGATACAAGGAATTGAC------------------------------------------------------------------CGATTGGCGAGTTGTATTCGAGGTTTATGTCTACTAGGA------------------------------------
---------ATGTCAGCA------CCTCGTGTAATATTAAGCACGATAGCTCTGGGA------------GGTCTTCAACGCCTTGCAATT---GAGAGTTGCAACATATCTGAGATAAAGATAGATTGGGAAAGCAAAGAAAGAAGGGAGCTTTCACCAATGGAGATT------------
------------CAT---------------------------------------------------------------------------------------------------------------------------------------------------------------------
------------------------------------------------------------------------------------------------------------------------------CCAGGCTTCAAGCAACTCTCCACTGTTAATATATTCCGTTTGAAAGGGCAAAGG
GATTTG------------TCATGGCTGTTATTTGCTCAAAATCTGAAGGAACTAGATGTGAGAGATTCACCAGAAATA---GAAGAAATAATAAATAAG------GAGAAAGGAATGAGTATTACCAAAGTGCATCCAGATATT---------GTTCTTCCCTTTGGGAACCTGGAATCC
CTTGAGCTATATAATTTGGATGAA---------CTTAAG---------------------------------GAAATCTGCTGGAATTTTCGGACTCTT---------CCTAACCTTAGA------AACTTCAAAGTCAAA---AATTGTCCAAAAAAA---------------------
------------------------------------------------------------------------------------------------------------------------------------------------------------------------------------
------------------------------------
>GC1_493640
------ATGGCGGACTGGCTTCTACTA---ATACCC---------------TGGAATAAAATCTTCACTGCTGCATGTGGCTGCTTTTTAAGCGATAGA---------------AACTACATTCACTTGATGGAGTCAAATCTCGATGCTCTGGAGACAACTATGGACGAACTTAAGAAT
AGACGAGATGATCTGTTAGGAAGAGTC------------------------------------------------------------------------GCCATAGAAGAA---------------------------------GATAAAGGT---------------------------
------------------------------------------TTGCAACGGCTTGCTCAAGTCAAC---------------------------------------------------------------------------------------------------------GGATGGCTT
TCAAGGGTAAAAAGTGTTGAATCCCAATTCAATGATATGCTTGCGGCT---------AGATCAACTGAAACTGGA---------------------------------------------------------------------------------------------------------
------AGATTGTGT---------------------------------TTGTTTGGATATTGCTCCAATGATTGC------------------GTATCAAGCTACAATTATGGTCAAAAG------------------------------------------------------------
---------------------------------GTAATG---GAGAATTTGGAAGAA---------------------------------------------------------------------GCGGAGAAGAAGCATATCCAAACC------------------------------
------------------------ACAATT---GGTTTGGATACA---------ATGGTTGGAAATGTATGGGAAAGCCTCATG------------AACGATGAAATAAGA---------------ACCTTGGGTCTTTATGGTATGGGGGGTGTAGGAAAAACCACCCTCTTAGCTTGT
ATCAACAACAAATTTGTTGAACTGGAG------AGTGAATTT---GATGTTGTGATATGGGTTGTGGTATCAAAAGAGTTTCAGTTCGAGGGCATTCAAGATCAGATTCTTGGAAGAATACGTCTT---------------------------GACAAGGAATGGGAAAGAGAAACTGAA
AATAAGAAAGCCTCTCTCATAAACAATAACCTTAAG------AGAAAG------AAATTTGTGCTGTTGTTGGATGATATATGGAGCAAGGTAGAT------CTGTACAAGATAGGAGTT---CCACCTCCA---ACTCGAGAA------------------------------------
---------------------------------------------------------------AATGGATCGAAGATAGTTTTCACCAGACGTTCAAAGGAAGTTTGCAAGTACATGAAA---GCT---GACGAGCAGATAAAAGTTGATTGTTTGTCACCAGTTGAAGCGTGGGAATTG
TTTCGAATTACTATTGGAGAT---------------ATCATATTAAGCAGCCATCAGGATATTCCCGCACTTGCAAGAATAGTTGCTGCAAAATGTCATGGCTTGCCACTTGCACTCAATGTCATTGGGGAAACCATGGCATGTAAA---GATACTATACAAGAATGGCGTCATGCGATT
AATGTTCTGAATTCACCT---GGCCAC------------------AAATTTCCA---------GAAAGAATTCTTCGCGTTTTGAAGTTCAGTTATGATAGCTTGAAGAATGGTGAAAATCAATCGTGCTTCCTATATTGTTCTTTGTTTCCTGAGGATTTTGAAATAGAGAAGGAGAAG
TTGATAGAATACTGGATTTGCGAAGGATATATAAATACGAACAGATATGAAGAT---------GGAGGTACCAACCAAGGTTATGATATAATTGGCTTGTTAGTTCGTGCACATTTGTTGATTGAATGTGAACTCACA------------------------------GACAAA---GTT
AAAATGCATGATGTGATACGTGAGATGGCTCTTTGGATAAATTCTGACTTCGGAAAACAGCAAGAAACA------ATTTGT---------------------------------------------GTGAAATCT------------------GTCCCAACTGCCCCAACCTTTCAAGTT
---------------------------------------------------------------------------------------------TCAACCCTATTACTC------CCGTAT------------------------AACAAG---------------------------TTG
GTGAATATTTCAGTT---------------------------------------------------GGATTCTTTCGGGTTATGCCAAAACTTGTGGTCTTGGATCTTTCTACAAACATG------------------------------------------------------------
------------AGTCTTATTGAATTG---CCGGAAGAAATTTCTAACTTATGTTCCCTGCAATATCTCAATTTATCAAGCACAAGGATAAAA------TCGCTACCG---GTTGGT------AAGTTGAGGAAACTAATCTACTTGAATCTGGAGTTCAGTTATAAA------------
------------CTTGAGAGTCTTGTT------------GGGATCGCAGCAACCTTACCAAATCTGCAAGTGTTG------------------------------------------------------------------------------------------------------AAA
TTA---TTTTATTCCCATGTT------------TGTGTTGATGACAGA------------------------TTAATGGAGGAA------------------------------CTAGAGCACTTGGAGCATATGAAGATTTTAGCGGTA------------------------------
------------------------------------------------------------------------------------------------ACTATAGAG---------------------------------------------------------------------------
GATGCCATG---ATTTTGGAAAGGATACAAGGAATGGAC------------------------------------------------------------------CGATTGGCGAGTAGTATTCGAAGTTTATGTCTAATAAAT------------------------------------
---------ATGTCAACA------CCTCGTGTAATATTAAGCACGACAGCTCTGGGA------------AGTCTTCAACAACTTGCAGTT---AGGAGCTGCAACATATCCGAGATAACGATAGATTGGGAAAGCAAAGAAAGAAGAGAGCTTTCACCAATGGAGATTCATCCATCTACA
AGA---ACGTGTAGT---------------------------------------------------------------------------------------------------------------------------------------------------------------------
------------------------------------------------------------------------------------------------------------------------------TCCAAGTTT---------------------------------------------
---------------------------------------------------------GTTTCCTAT---------ATA---AATGAAAAAGCCAAAAAA------AAAAGGCAGAGAACTTTTCCTGAA------------------------------GAATTTTGGTTCTTGTGTTCT
TTATTCATGATT------------------------------------------------------------------------------------------------------------------------------------------------------------------------
------------------------------------------------------------------------------------------------------------------------------------------------------------------------------------
------------------------------------
>GC1_AT1G51480.1
TGCAAAATGGCGGATTGGCTTCTACTA---ATACCC---------------TGGAACAAGATCTTCACTGCTGCATGTGGCTGCTTTTTTAGCGATAGA---------------AACTACATTCACAAGATGGAGGCAAATCTCGATGATCTGCACACAACTATGGAAGAACTTAAGAAT
GGACGAGATGATTTGTTAAGAAGAGTT------------------------------------------------------------------------TCCATAGAAGAA---------------------------------GATAAAGGT---------------------------
------------------------------------------TTGCAACAGCTTGCTCAAGTCAAA---------------------------------------------------------------------------------------------------------GGATGGATT
TCAAGGGTAGAAATTGTTGAATCTAGATTCAAGGATCTGCTTGAGGAT---------AAATCAACTGAAACTGGA---------------------------------------------------------------------------------------------------------
------AGATTGTGT---------------------------------TTGTTTGGATTTTGTTCTGAGAATTGC------------------ATATCAAGCTACAATTATGGTGAAAAG------------------------------------------------------------
---------------------------------GTAATG---AAGAATCTGGAAGAAGTTAAAGAACTTCTATCTAAAAAA---CATTTTGAAGTGGTGGCGCATAAG---ATTCCTGTACCTAAGGTAGAGGAGAAGAATATCCATACC------------------------------
------------------------ACAGTT---GGTTTGTATGCA---------ATGGTTGAAATGGCATGGAAAAGCCTCATG------------AATGATGAAATAAGA---------------ACCTTGTGTCTTCATGGTATGGGGGGAGTAGGAAAAACCACACTCTTAGCTTGC
ATCAACAACAAATTCGTTGAACTGGAG------AGTGAATTT---GATGTTGTGATATGGGTTGTGGTATCTAAAGACTTTCAGCTTGAGGGTATTCAAGATCAGATTCTTGGTAGATTACGTCTC---------------------------GACAAGGAATGGGAAAGAGAAACAGAA
AATAAGAAAGCCTCACTCATAAACAATAACCTTAAG------AGAAAA------AAATTTGTGCTGTTGTTGGATGATCTCTGGAGCGAGGTAGAT------CTGAACAAGATAGGAGTT---CCACCTCCA---ACTCGTGAA------------------------------------
---------------------------------------------------------------AATGGAGCGAAGATAGTTTTCACCAAACGTTCAAAGGAAGTTTCCAAGTACATGAAA---GCT---GACATGCAAATAAAAGTTTCTTGTTTGTCACCAGATGAAGCGTGGGAATTG
TTTCGAATTACTGTTGATGAT---------------GTCATATTAAGCAGCCATGAAGATATTCCTGCACTCGCAAGAATAGTTGCTGCAAAATGTCATGGCTTGCCACTTGCACTCATTGTCATTGGGGAAGCCATGGCATGTAAA---GAGACTATACAAGAATGGCATCATGCGATT
AATGTTCTGAATTCGCCTGCAGGCCAC------------------AAGTTTCCAGGTATGGAAGAAAGAATTCTTCTCGTTTTGAAGTTCAGTTACGATAGCTTGAAGAATGGTGAAATCAAATTGTGTTTCCTATATTGTTCTTTGTTTCCTGAAGATTTTGAAATAGAGAAGGAGAAG
TTGATAGAATACTGGATTTGCGAAGGATATATAAATCCGAACAGATATGAAGAT---------GGAGGTACCAACCAAGGTTATGATATAATTGGCTTGTTAGTTCGTGCACATTTGTTGATTGAATGTGAACTCACC------------------------------ACCAAA---GTT
AAAATGCATTATGTGATACGTGAGATGGCTCTTTGGATAAATTCTGACTTTGGAAAACAGCAAGAAACA------ATCTGT---------------------------------------------GTGAAATCTGGTGCTCATGTACGTATGATACCGAATGACATCAATTGGGAGATT
GTAAGACAAGTGTCTTTAATCAGT---------ACTCAGATTGAGAAGATATCTTGTAGTTCCAAA------TGCTCC---------AACCTTTCAACCCTATTACTC------CCGTAT------------------------AACAAG---------------------------TTG
GTGAATATTTCAGTT---------------------------------------------------GGATTCTTTCTGTTTATGCCAAAACTTGTGGTCTTGGATCTTTCTACAAACATG------------------------------------------------------------
------------AGTCTTATTGAATTA---CCGGAGGAAATTTCTAACTTATGTTCTCTTCAATATCTTAATTTATCAAGCACAGGGATAAAA------TCGCTACCA---GGTGGTATGAAGAAGTTGAGGAAACTAATCTACTTGAATCTGGAGTTCAGTTATAAA------------
------------CTTGAGAGTCTTGTT------------GGCATATCAGCAACCTTACCAAATCTGCAAGTGTTG------------------------------------------------------------------------------------------------------AAA
TTA---TTTTATTCCAATGTT------------TGTGTTGATGACATA------------------------TTAATGGAGGAA------------------------------CTACAACACATGGATCACTTGAAGATTTTAACGGTA------------------------------
------------------------------------------------------------------------------------------------ACCATAGAT---------------------------------------------------------------------------
GATGCCATG---ATTTTGGAAAGGATACAAGGTATTGAC------------------------------------------------------------------CGATTGGCGAGTAGTATTCGAGGTTTATGTCTAACAAAT------------------------------------
---------ATGTCAGCA------CCTCGTGTAGTATTAAGTACGACAGCTCTGGGA------------GGTCTTCAACAACTTGCAATT---CTGAGCTGCAACATATCTGAGATAAAGATGGATTGGAAAAGCAAAGAAAGAAGGGAGGTTTCACCAATGGAGATTCATCCATCTACA
AGT---ACAAGTTCT---------------------------------------------------------------------------------------------------------------------------------------------------------------------
------------------------------------------------------------------------------------------------------------------------------CCAGGCTTCAAGCAACTCTCCAGTGTTAATATAATGAAATTGGTAGGGCCAAGG
GATTTG------------TCATGGCTGTTATTTGCTCAAAATCTAAAGAGTCTACATGTGGGCTTTTCACCAGAAATA---GAAGAAATTATAAATAAG------GAGAAAGGATCGAGTATTACCAAA------------------------GAAATTGCCTTTGGAAAATTGGAATCA
CTTGTAATATATAAATTGCCTGAA---------CTCAAG---------------------------------GAAATTTGCTGGAATTATCGGACTCTT---------CCTAACAGTAGA------TATTTTGATGTCAAA---GATTGTCCAAAGCTACCT------------------
---------GAA------------------------------------------------------------------------------------------------------------------------------------------------------------------------
------------------------------------
>GC1_AT5G43730.1
------ATGGTGGACTGGCTTTCACTA---TTACCC---------------TGGAATAAAATCTTCACTGCTGCATGTGGCTGCTTTTTAAGCGATAGC---------------AACTACATTCACTTGATGGAGTCAAATCTCGATGCTCTGCAGAAAACTATGGAAGAACTTAAGAAT
GGGCGAGATGATCTGTTAGCAAGAGTT------------------------------------------------------------------------TCCATAGAAGAA---------------------------------GATAAAGGT---------------------------
------------------------------------------TTGCAACGGCTTGCTCTAGTCAAC---------------------------------------------------------------------------------------------------------GGATGGCTT
TCAAGGGTACAAATTGTTGAATCCGAATTCAAGGATCTGCTTGAGGCT---------ATGTCAATCGAAACTGGA---------------------------------------------------------------------------------------------------------
------AGATTGTGT---------------------------------CTATTTGGATATTGTTCTGAGGATTGC------------------ATATCAAGCTACAATTATGGTGGAAAG------------------------------------------------------------
---------------------------------GTAATG---AAGAATTTGGAAGAAGTTAAAGAACTTCTATCTAAAAAG---AATTTTGAAGTGGTGGCGCAGAAA---ATC---ATACCTAAGGCAGAGAAGAAGCATATACAAACC------------------------------
------------------------ACAGTT---GGTTTGGATACA---------ATGGTTGGAATAGCATGGGAAAGCCTCATA------------GACGATGAAATAAGA---------------ACCTTGGGTCTTTATGGTATGGGGGGAATAGGAAAAACCACCCTCTTAGAAAGT
CTCAACAACAAATTTGTTGAACTGGAG------AGTGAATTT---GATGTAGTGATATGGGTTGTGGTATCTAAAGACTTTCAGTTGGAGGGCATTCAAGATCAGATTCTGGGGAGATTACGTCCT---------------------------GACAAGGAATGGGAAAGAGAAACAGAA
AGTAAGAAAGCCTCTCTCATAAACAATAACCTTAAG------AGAAAG------AAATTTGTGTTGTTGTTGGATGATCTCTGGAGCGAAGTAGAT------CTAATTAAGATAGGAGTT---CCACCTCCA---AGTCGAGAA------------------------------------
---------------------------------------------------------------AATGGATCGAAGATAGTTTTCACCACACGTTCAAAGGAAGTTTGCAAGCACATGAAA---GCT---GACAAGCAGATAAAAGTTGACTGTTTGTCACCAGATGAAGCGTGGGAATTG
TTTCGACTCACTGTTGGAGAT---------------ATCATATTAAGGAGCCATCAAGATATTCCCGCACTTGCAAGAATAGTTGCTGCAAAATGCCATGGCTTGCCACTTGCACTCAATGTCATTGGCAAAGCCATGGTATGTAAA---GAGACTGTACAAGAATGGCGTCATGCGATT
AATGTTCTGAATTCGCCT---GGCCAC------------------AAGTTTCCAGGTATGGAAGAAAGAATTCTTCCCATTTTGAAGTTCAGTTATGATAGCTTAAAGAATGGTGAAATCAAATTGTGCTTCCTATATTGTTCTCTGTTTCCTGAAGATTTTGAAATAGAGAAGGATAAG
TTGATAGAATATTGGATTTGCGAAGGATATATAAATCCGAACAGATATGAAGAT---------GGAGGTACTAACCAAGGTTATGATATAATTGGCTTGTTAGTTCGTGCACATTTGTTGATTGAATGTGAACTCACA------------------------------GACAAA---GTT
AAAATGCATGATGTGATACGTGAGATGGCTCTTTGGATAAATTCTGACTTCGGAAATCAGCAAGAAACA------ATTTGT---------------------------------------------GTGAAATCTGGTGCTCATGTACGTCTGATACCAAATGACATCAGTTGGGAGATT
GTGAGACAGATGTCTTTAATTAGT---------ACTCAGGTTGAGAAGATAGCTTGCAGTCCCAAC------TGCCCC---------AACCTTTCAACCCTATTACTC------CCATAT------------------------AACAAG---------------------------TTG
GTGGATATTTCAGTT---------------------------------------------------GGATTCTTTCTGTTTATGCCAAAACTTGTGGTCTTGGATCTTTCTACAAACTGG------------------------------------------------------------
------------AGTCTTATTGAATTG---CCGGAAGAAATTTCTAACCTAGGCTCCCTGCAATATCTCAATTTATCACTCACAGGGATAAAA------TCGCTACCA---GTTGGTCTGAAGAAGTTGAGGAAACTAATCTACTTGAATCTGGAGTTCACTAATGTA------------
------------CTTGAGAGTCTTGTT------------GGAATAGCAACAACTTTACCAAATCTGCAAGTGTTG------------------------------------------------------------------------------------------------------AAA
TTA---TTTTATTCTCTTTTT------------TGTGTTGATGACATA------------------------ATTATGGAGGAA------------------------------CTACAGCGCTTGAAGCACTTGAAGATTTTAACAGCA------------------------------
------------------------------------------------------------------------------------------------ACCATAGAG---------------------------------------------------------------------------
GATGCCATG---ATTTTGGAAAGGGTACAAGGAGTTGAC------------------------------------------------------------------CGATTGGCGAGTAGTATTCGAGGTTTATGTCTAAGAAAC------------------------------------
---------ATGTCAGCA------CCTCGTGTAATATTAAACTCGGTAGCTCTGGGA------------GGTCTTCAACAACTTGGAATT---GTGAGCTGCAACATATCTGAGATAGAGATAGATTGGTTAAGCAAAGAAAGAAGGGATCATCGA------------------------
TCT---ACAAGTTCT---------------------------------------------------------------------------------------------------------------------------------------------------------------------
------------------------------------------------------------------------------------------------------------------------------CCAGGCTTCAAGCAACTCGCCAGTATTACTGTAATCGGTTTGGTAGGGCCAAGG
GATTTG------------TCATGGCTGTTATTTGCTCAAAATCTGAAGGATATACAAGTGCAATATTCACCAACAATA---GAAGAAATAATAAATAAG------CAGAAAGGAATGAGTATTACCAAAGTGCATCGAGATATT---------GTTGTTCCCTTTGGGAAGCTGGAATCC
CTTCATCTATATCAATTGGCTGAG---------CTTACA---------------------------------GAAATCTGCTGGAATTATCAGACTCTT---------CCTAACCTTAGA------GAATCCTATGTCAAT---TATTGTCCAAAGCTACTT------------------
---------GAA------------------------------------------------------------------------------------------------------------------------------------------------------------------------
------------------------------------
>GC1_AT5G43740.1
------ATGCTGGGCTGGCTT---GTA---ATACCC---------------TGGAATCAAATCTTCACTGCTGCATGTGGCTGCTTTCTAAGCGATAGA---------------AACTACATTCACATGATGGAGTCAAATCTCGATGCTCTGCAGAAAACTATGGAAGAACTTAAGAAT
GGACGAGATGACCTGTTAGGAAGAGTT------------------------------------------------------------------------TCCATAGAAGAA---------------------------------GATAAAGGT---------------------------
------------------------------------------TTGCAACGACTTGCTCAAGTCAAT---------------------------------------------------------------------------------------------------------GGATGGCTT
TCCAGGGTACAAATTGTTGAATCCGAATTCAAGGATCTGCTTGAGGCT---------ATGTCAATCGAAACCGGA---------------------------------------------------------------------------------------------------------
------AGATTGTGT---------------------------------TTGTTGGGATATTGCTCTGAGGATTGC------------------ATATCAAGCTACAATTATGGTGAAAAG------------------------------------------------------------
---------------------------------GTATCG---AAGATGTTGGAAGAAGTTAAAGAACTTCTATCTAAAAAA---GATTTTAGAATGGTCGCGCAGGAA---ATT---ATACATAAGGTGGAGAAGAAGCTTATCCAAACC------------------------------
------------------------ACAGTT---GGTTTGGATAAA---------CTGGTGGAAATGGCGTGGAGCAGCCTGATG------------AACGATGAAATAGGA---------------ACCTTGGGACTTTATGGTATGGGGGGAGTAGGAAAAACCACCCTCTTAGAAAGT
CTCAACAACAAATTTGTTGAACTGGAG------AGTGAATTT---GATGTAGTGATATGGGTTGTGGTATCTAAAGACTTTCAGTTCGAGGGCATTCAAGATCAGATTCTGGGAAGATTACGTTCT---------------------------GACAAGGAATGGGAAAGAGAAACAGAA
AGTAAGAAAGCCTCTCTCATATACAATAACCTTGAG------AGAAAG------AAATTTGTGTTGTTGTTGGATGATCTCTGGAGTGAAGTAGAT------ATGACTAAGATAGGAGTT---CCACCTCCA---ACTCGAGAA------------------------------------
---------------------------------------------------------------AATGGATCGAAGATTGTTTTCACCACTCGTTCAACGGAAGTTTGCAAGCACATGAAA---GCT---GACAAGCAGATAAAAGTTGCTTGTTTGTCCCCAGATGAAGCGTGGGAATTG
TTTCGACTTACTGTTGGAGAT---------------ATCATATTAAGGAGCCATCAAGATATTCCCGCACTTGCAAGAATAGTTGCTGCAAAATGCCATGGCTTGCCACTTGCACTCAATGTCATTGGCAAAGCCATGTCATGTAAA---GAAACTATACAAGAATGGTCTCATGCGATT
AATGTTCTGAATTCGGCT---GGCCAC------------------GAGTTTCCAGGTATGGAAGAAAGAATTCTTCCCATTTTGAAGTTCAGTTATGATAGCTTGAAGAATGGTGAAATCAAATTGTGCTTCCTATATTGTTCTCTGTTTCCTGAAGATTCTGAAATACCGAAGGAGAAG
TGGATAGAATACTGGATATGCGAAGGATTTATAAATCCAAACAGATATGAAGAT---------GGAGGTACCAACCATGGTTATGATATAATTGGCTTGTTAGTTCGTGCACATTTGTTGATTGAATGTGAACTCACA------------------------------GACAAC---GTT
AAAATGCATGATGTGATACGTGAGATGGCTCTTTGGATAAATTCTGACTTCGGAAAACAACAAGAAACA------ATCTGT---------------------------------------------GTGAAATCTGGTGCTCATGTACGTATGATACCGAATGACATCAATTGGGAGATT
GTGAGAACGATGTCTTTTACTTGT---------ACTCAGATTAAGAAGATATCTTGTCGTTCCAAA------TGCCCC---------AACCTTTCAACCCTTTTAATC------CTAGAT------------------------AACAGGTTG------------------------TTG
GTGAAAATTTCAAAT---------------------------------------------------AGATTCTTTCGGTTTATGCCAAAACTTGTGGTCTTGGATCTTTCTGCAAACCTC------------------------------------------------------------
------------GATCTTATTAAATTG---CCGGAAGAAATTTCTAACCTAGGTTCCCTGCAATATCTCAATATATCACTCACAGGGATAAAA------TCGCTACCA---GTTGGTCTGAAGAAGTTGAGGAAACTAATCTACTTGAATCTGGAGTTCACTGGTGTA------------
------------CATGGGAGTCTTGTT------------GGGATAGCAGCAACCTTACCAAATCTGCAAGTGTTG------------------------------------------------------------------------------------------------------AAA
TTC---TTTTATTCCTGTGTT------------TATGTTGATGACATA------------------------TTAATGAAGGAA------------------------------TTACAAGACTTGGAGCACTTGAAGATTTTAACAGCA------------------------------
------------------------------------------------------------------------------------------------AACGTAAAG---------------------------------------------------------------------------
GATGTCACG---ATTTTGGAAAGGATACAAGGAGATGAC------------------------------------------------------------------AGATTGGCGAGTAGTATTCGAAGTTTATGTCTAGAAGAT------------------------------------
---------ATGTCAACA------CCTCGTGTAATATTAAGCACGATAGCTCTGGGA------------GGTCTTCAACAACTTGCAATT---CTGATGTGCAACATATCCGAGATAAGGATAGATTGGGAAAGCAAAGAAAGAAGGGAGCTTTCACCAACGGAGATTCTTCCA------
TCT---ACAGGTTCT---------------------------------------------------------------------------------------------------------------------------------------------------------------------
------------------------------------------------------------------------------------------------------------------------------CCAGGCTTCAAGCAACTCTCCACTGTTTATATAAACCAGTTGGAAGGGCAAAGG
GATTTG------------TCATGGCTGTTATATGCTCAAAATCTAAAGAAACTAGAAGTGTGCTGGTCACCACAAATA---GAAGAAATAATAAATAAG------GAGAAAGGAATGAATATTACCAAACTGCATCGAGATATT---------GTTGTTCCATTTGGGAACCTGGAAGAC
CTTGCGCTACGTCAAATGGCGGAC---------CTCACG---------------------------------GAAATTTGCTGGAATTATCGGACTCTC---------CCTAACCTTAGA------AAATCATATATCAAC---GATTGTCCAAAGCTACCT------------------
---------GAAGATATTTTCGTGCCTCTG------------------------------------------------------------------------------------------------------------------------------------------------------
------------------------------------
>GC1_Araha.3727s0002.1
------ATGGGAGGCTGTCTATCATTTCAGATATCC---------------TGTGATCAAGTCTTGAATCACGTCGGTGGACGCTTATTTGGTGATCGG---------------AATTACATTCACATGATGGAGGCTAATCTTGAGGCTCTGCAGCAAACTATGCAAGAACTTGAAGAA
AGGCGAGATGATCTGTTACGAAGAGTT------------------------------------------------------------------------TCCATAGAGGAA---------------------------------GGCAAAGGT---------------------------
------------------------------------------TTGCAGCGGCTTGCTCAAGTCCAA---------------------------------------------------------------------------------------------------------GGATGGTTT
TCAAGGGTAGAAGATATTGGGTTAGAGGCCAATGGTCTGCTGAAGGCT---------AAATCAACTGAAACTAAA---------------------------------------------------------------------------------------------------------
------CGATTGTGT---------------------------------CTTTTTGGATATTGTTCTAACAAGTGC------------------ATATCAAGCTGCGAGTATGGTATCGAA------------------------------------------------------------
------------------------------------------------------GAAGTTAAAGAACTTCTATCTAAAGGA---GTTTTTGAGGTGGTGGCGGAGAAA---ACTCCTGCAGCAAAAGTTGAGAAGAAACATATCCAAACG------------------------------
------------------------ACAATT---GGTTTGGATTCA---------ATAGTTGAAAAGGCATGGGAGAGCATCATG------------ACCGGTGAACGGACA---------------ACTATAGGTCTTTATGGTATGGGGGGAGTTGGCAAAACCACCCTCTTAACTCGC
ATCAACAACAAATTCATTGAAGAGGTA------AATGAATTT---GATGTTGTGATATGGGTTGTGGTTTCTAAAGATTTGCAATATGAGGGCATTCAGAATCAGATTCTGGGAAGGTTACGTCTT---------------------------GACAAGGAATGGAAACAAGAAACAGAA
GAGGAGAAAGCGTCTTCCATATACAATATCCTTGCC------AGAAAG------AAATTTGTGCTGTTATTAGATGATTTATGGAGTGAGGTAGAT------CTGAACAAGATAGGAGTT---CCACCTCCA---ACTGGAGAT------------------------------------
---------------------------------------------------------------AATGGATCAACGATAGTTTTCACCACTCGTTCGAAGGAAGTTTGCAAAGACATGAAA---GCT---GAAGATGAGATAAAAGTTGATTGTTTGTCACCTGATGAAGCATGGGAACTG
TTTCGAAAGATAGTTGGAGAA---------------ATCCCATTAAAGTGCCATCAGGATATTCCTATACTAGCAAGAAAAGTTGCTGAGAAATGTTGCGGCTTGCCACTTGCACTCAATGTTATTGGCAAAACCATGGCATGTAAA---GAGGATGTACACGAATGGCGTCATGCGATT
AGTGTTCTCAATTCGTCT---AGCCAC------------------GAGTTTCCTGGTATGGAAGAAAAGATTCTTTCCATTATGAAGTTTAGTTATGATGGTTTAGGGGATGAAAAAGTCAAATCGTGCTTCCTATATTGCTCTTTGTTTCCGGAAGATTATGAAATAAACAAGGAGGAG
TTGATAGAATACTGGATCTACGAAGGATTTATAAATGGAAACAGAGATGAAGAT---------GGAAGTAACAACCAAGGTCATGTTATTATTGGTTCGTTAGTTCGTGCGCATCTATTGGTGGATGGTCAATTCACA------------------------------ACGATG---GTG
AAAATGCATGATGTCTTACGCGAGATGGCTCTTTGGATAGGGTCTAACGTTGGGAAAGAGAAAAAAAAA------TTGTGT---------------------------------------------GTCAAATCCGGTGCACAGTTATGCCAGGTACCAAATGACATTGACTGGAAAGTT
GTGAGAAGGATCTCGTTGATG---------------------------------------------------------------------------------------------------------------------------------------------------------------
------------------------------------------------------------------------------------------------------------------------------------------------------------------------------------
---------------------------------------------------------------------------------------------------------------ATTGGTTTGAAGGGGTTGATGAAACTAATAAGCTTGAACCTGGAGTATACTTTTGGA------------
------------CTTGAAAGCATTGCT------------GGGATTGGAACAAGCCTACCAAATCTTCAAGTGTTG------------------------------------------------------------------------------------------------------AAA
CTA---TTTTGTTCCCGTGTT------------TGTATTGATGCAAGA------------------------TTAATGGAAGAG------------------------------CTCCAACTCTTAGAGCACTTAAAGATTTTAACAGCA------------------------------
------------------------------------------------------------------------------------------------ACCGTAAAA---------------------------------------------------------------------------
GATGCTTTG---ATTTTGAAAAGTATCCAAGGAGTGGAG------------------------------------------------------------------CGATTGGCGAGTAGTATTCGAGGTTTATGTCTA------------------------------------------
------------------------------------------------------------------------------------------------------CAAATCAGTAGAATAATCGAGGAACTAATGGATCATAGAAAG------------------------------------
------------------------------------------------------------------------------------------------------------------------------------------------------------------------------------
------------------------------------------------------------------------------------------------------------------------------------------------------------------------------------
------------------ACTTGGGATTTG---------------------------ATAACTTACTCAAGAACCATCAGCAACAAAATCATAGCCAAAAAAATAGAATCTAAGAAAGCAGAATACAACAAGAATCCAAAGAAA------------------------------------
---------------------------------ATCAGC---------------------------------------------------------------------GACACATTAAAA------------------------------------------------------------
------------------------------------------------------------------------------------------------------------------------------------------------------------------------------------
------------------------------------
>GC1_891371
------ATGGGAGGATGTGTATCACTACAGATAGCC---------------TGTGATCAAACACTGAGCCGCACCTGCGGCTGCTTGTTTGGTGATGGA---------------AATTACATTCATTTGATGGAGGCTAATCTTGATGCTCTGCAGAAAACTATGCAAGAGCTTGACGAG
AGGCGTGATGATCTGTTAAGAAGAGTT------------------------------------------------------------------------TCCATAGAAGAA---------------------------------GATCAAGGT---------------------------
------------------------------------------TTGCAAAGGCTTGCTCAAGTCCAA---------------------------------------------------------------------------------------------------------GGATGGTTT
TCAAGGGTAGAAGATATTGGGTCTCAGGTCAATGATTTGCTTAAGGAG---------AAATCAGCTGAAACTAAG---------------------------------------------------------------------------------------------------------
------AGATTGTGT---------------------------------CTTTTTGGATACTGTTCTAGCAAGTGC------------------ATATCAAGCTGCGAGTATGGTAAGAAA------------------------------------------------------------
---------------------------------GTATCG---AAGAAGTTGAAAGAAGTTAAAGAACTTCTATCTAAAGGA---GTTTTTGAAGTGGTGGCGGAGAAA---GTTCCTGCAGCAAAGGTGGAGAAGAAACAAATCCAAACC------------------------------
------------------------ACAATT---GGTTTGGATTCA---------ATACTTGAAAAGGCATGGAACAGCCTCATC------------AACAGTGAACGAACA---------------ACTTTCGGTCTTTATGGTATGGGGGGAGTTGGCAAAACCACCCTCCTAGCTCTT
ATCAACAACAAATTTGTTCAAATGGTG------GATGGATTT---GATGTTGTGATATGGGTCGTGGTCTCTAAAGATTTGCAAAATGGAGGCATTCAGAATCAGATTCTGGGAAGATTACGTCTT---------------------------GACAAGGAATGGAAACAAGAAACAGAA
AAGGAGAAAGCCTCTTCCATATACAATATCCTTACT------AGAAAG------AAATTTGTGCTGTTATTAGACGATTTATGGAGCGAGGTAGAT------CTGAACGAGATAGGAGTT---CCACCTCCA---ACTCGAGAT------------------------------------
---------------------------------------------------------------AATGGATCAAAGATCGTTTTCACCACTCGTTCAAAGGAAGTTTGCAAAGACATGAAA---GCC---GATGATGAAATGAAAGTTGAATGTTTGTCACGGGATGAGGCATGGGTACTG
TTTCGAAATATAGTTGGAGAA---------------ACCCCATTAAAGTGTCATCAGGATATTCCCACACTAGCAAGAAAAGTGGCTGAGAAATGTTGTGGCTTACCCCTTGCACTCAATGTTATTGGCAAAGCCATGGCATGTAAA---GAGGATGTCCACGAGTGGCGTCATGCGATT
AATGTTCTCAACTCGTCT---AGCCAC------------------GAGTTTCCGGGTATGGAAGAAAAGATTCTTTCCATTTTGAAGTTCAGTTATGATGGTTTAGGGGATGAAAAAGTCAAATTGTGCTTTCTATATTGTTCTTTGTTTCCGGAAGATTATGAATTAAAGAAGGAGGAA
TTGATAGAATATTGGATCTGCGAAGGATTTATAAATGGAAACATAGATGAAGAT---------GGAAGTAACAACCAAGGTCATGCTATTATTGGTTCGTTAATTCGTGCACATCTATTGATGGATGGTCAATTTACA------------------------------ACGATG---GTG
AAAATGCATGATGTTTTACGCGAAATGGCCCTTTGGATATCTTCTAACTTTGGAAAACAGGAAAAAAAG------CTTTGT---------------------------------------------GTCAAATCTGGCGCGCAGTTATGCAATATACCAAAGGACATCAACTGGGAAATT
GTGAGAAGGATCTCGTTGATGAGT---------AATCAGATTGCAGAGATATCTTGCTGTCCTAAC------TGCCCC---------AATCTTTTGACCCTACTACTC------CGTAAT------------------------AACAGT---------------------------TTG
GTGGATATTTCTGGT---------------------------------------------------GAATCCTTTCGTTTTATGCCAGTCCTTGTTGTCTTGGATCTTTCGAAGAACCAT------------------------------------------------------------
------------AGTCTTTATGGATTG---CGAGAAGAAATTTCCTGCCTGAGTTCCTTGCAATACCTCAATTTATCATCCACATGGATAAAA------TCGTTACCA---GTTGGTTTGAAGGGGTTGAGTAAACTAATAAGGTTGGATCTGGAGTTTACTTTTGGA------------
------------CTTGAAAGCATTGCT------------GGGATAGGAACAAGCTTACCAAATCTTCAAGTGTTG------------------------------------------------------------------------------------------------------AAA
CTA---TTTCATTCCCGTGTT------------GGTATTGATACAAGA------------------------TTAATGGAAGAG------------------------------CTACAACTTTTACAGGACTTAAAGATTTTAACAGCA------------------------------
------------------------------------------------------------------------------------------------AACGTAGAG---------------------------------------------------------------------------
GATGCTTCG---ATTTTGGAAAGTATCCAAGGAGTAGAA------------------------------------------------------------------GGACTGGCGAGTAGTATTCGAGGTTTATGTCTACGGAAT------------------------------------
---------ATGTTTGAA------GAGGTTGTAATATTAAACACGGTAGCTTTGGGT------------GGTCTTCGACGCCTGGCTGTT---CAGAACTCCAAAATCTTAGAGATAAATATAGATTGGGAAAACAAAGAAAGAGAAGAGCTT------CTA------------------
TGT---ACAAGTTCT---------------------------------------------------------------------------------------------------------------------------------------------------------------------
------------------------------------------------------------------------------------------------------------------------------CTAGGCTTCAAGCACCTCTCCACTGTTTCTGTATACAGTTTGGAAGGTTCAAAA
AACTTG------------ACCTGGCTGTTGTTCGCTCAAAATCTCAGGTACCTAACTGTATCGGATTCATCATGCATA---GAAGAAATAATAAATTGG------GAGCAGGGAATATATATTAGCAATGTGTGTCCAGATATT---------TTGGTTCCATTGGGGAAGCTAGAATCC
CTTGAAGTAACTAATTTGTATGCA---------CTGAAG---------------------------------AGAATTTGCTCGAATCCTCCAGCTCTT---------CCAAACCTGAGA------CAATTTGTTGTCGAA---AGATGCCCCAACCTGCCG------------------
---------AAA------------------------------------------------------------------------------------------------------------------------------------------------------------------------
------------------------------------
>GC1_920497
------ATGGGAAACTGTGTATCACTAGACGTATCT---------------TGTGATCAAACGTTGCATCACGCTTGTGGCTGCTTATTTGGTGATGGG---------------AATTACATTCACATGATGGAGGCAAATCTTGAGGCTCTGGAGAAAACTATGCAAGAACTTGAAGAG
AGACGAGATGATCTTTTAAGAAGAGTT------------------------------------------------------------------------GTCATTGACGAA---------------------------------GATAAAGGT---------------------------
------------------------------------------TTGCAACGGCTTGCTCAAGTCCAA---------------------------------------------------------------------------------------------------------GGATGGTTT
TCAAGGGTACAAAGTGTTGAGTCTCAAGTCAAAGATTTGCTCGAGGCT---------AGATCAACTCAAACTAAA---------------------------------------------------------------------------------------------------------
------AGATTGTGT---------------------------------CTGCTTGGATATTGCTCTAAGAAGTGC------------------ATAACAAGCTGG---------------------------------------------------------------------------
------------------------------------------------------------------CTTCTAGCTAAAGGA---GTTTTCCAAGTGGTGGCTGAGAAA---ATCCCTGTACCAAAGGTGGACAAGAAGCATTTTCAAACC------------------------------
------------------------ACAGTT---GGTTTGGATTCA---------ATGGTTGAGAAGGCATGGAACAGCCTCATG------------ATCGGTGAACGAAGA---------------ACACTGGGTCTTTATGGTATGGGGGGAGTCGGAAAAACTACCCTCTTAGCTTGT
ATCAACAACAGATTCCTCGAAGTGGTG------AATGAATTT---GATGTTGTGATCTGGGTTGTGGTCTCTAAAGATTTGCAAATTGAGAGCATCCAGAATCAGATTTTAGGAAGACTAAGTCTT---------------------------GACAAGGAATGGAAACAAGAAACGGAA
ATTGAGAGAGCCTCTCAT------------------------------------------------------------------------------------TTGAACAAGATAGGAGTT---CCACCTCCA---ACCCAAGAA------------------------------------
---------------------------------------------------------------AATGGATCCAAATTAGTTTTTACGACTCGTTCTAAGGAAGTTTGCAAAGACATAGAG---GTT---GATGATATAATGGAAGTTGCTTGTTTGTCACCGGATGAAGCCTGGGAGTTA
TTTCAGCAAAAAGTTGGAGAA---------------AACCCTATAAAGAGCCATCATGATTTTCTCCCAGTTGCAAGAAAAATTGCTGCAAAATGTTGTGGCTTGCCACTTGCGCTATGTGTCATTGGAAAAGCCATGGCATGTAAA---GAGACTGTACAAGAATGGCGTCATGCGATT
CATGTTCTCAACTCGTCT---AGCCAT------------------GAGTTTCCA------------------------------------------------------------------------------------------------------GATTATGAAATAGGGAAGGAGAAA
TTGATAAAATATTGGATATGCGAAGGATTTATCGATGGAAGCAGAAATGACGAT---------GGAGCTGACAACCAAGGTCATGATATAATCGGTTTACTAGTTCATGCCCATCTATTGGTGGATGGTGTACTCACA------------------------------TTCACC---GTG
AAAATGCATGATGTTATACGCGAGATGGCTCTTTGGATAGCATCTAATTTTGGGAAACAGAGAGAAACA------TTTTGT---------------------------------------------GTTAGATCTGGTGCGCAGTTACGTGAAATACCAAAAGACATCAATTGGGAACTT
GTGAGAAGGATATCACTAATGAGC---------AATCAGATTTCGGAGATATCTTGCAGTTGCAAC------TGCTCC---------AACCTTTCGACCCTATTATTC------CAGAAT------------------------AATAAG---------------------------TTG
GTGGATATTTCATGT---------------------------------------------------GAATTCTTTCGGTTTATGCCAGCACTTGTGGTCTTGGATCTATCGAGGAACTCA------------------------------------------------------------
------------ATTCTTTCTAGGTTG---CCGGAAGAAATTTCTAACTTGGGTTCCTTGCAATATCTCAACTTATCATACACAGGAATGAAA------TCGTTACCA---GATGGTTTGAAGGAGATGAAACGACTAATCGACTTGAATTTGGAGTTTACTCGTGAG------------
------------CTTGAAAGTATTGTT------------GGGATAGCAACAAGTCTACCAAATCTTCAAGTGTTG------------------------------------------------------------------------------------------------------AGA
TTA---TATTGTTCCAGAGTT------------TGTGTTGATGACATA------------------------TTAATGAAAGAG------------------------------CTACAACTCTTGGAGCACGTGGAGATTGTGACAGCA------------------------------
------------------------------------------------------------------------------------------------ACCATAGAG---------------------------------------------------------------------------
GATGCCGTG---ATTTTGAAAAATATACAAGGAGTGGAC------------------------------------------------------------------CGATTAGCAAGCAGTATTCGAGGTTTATGTCTCAGCAAT------------------------------------
---------ATGTCAGCA------CCGGTGGTAATATTAAACACGGTAGTTGTGGGA------------GGTCTTCAACGCCTTACTATT---TGGAACTCCAAAATCTCTGAGATAAAGATAGATTGGGAAAGCAAAGAAAGAGGGGATCTA------ATA------------------
TGT---ACAGGTTCT---------------------------------------------------------------------------------------------------------------------------------------------------------------------
------------------------------------------------------------------------------------------------------------------------------CCAGGCTTCAAGCAACTCTCCGCTGTACATATAGTCCGTTTGGAAGGTCCAACC
GATTTG------------ACATGGCTATTGTATGCTCAAAGTCTCAGGATTCTATCTGTGTCGGGTCCATCAAGTATA---GAAGAAATAATAAATAGA------GAGAAAGAAATGAGTATTAGGACGTTGCATCCAGATATT---------GTTGTGCCTTTC---------------
------------------------------------------------------------------------------------------------------------------------------------------------------------------------------------
------------------------------------------------------------------------------------------------------------------------------------------------------------------------------------
------------------------------------
>GC1_AT1G15890.1
------ATGGGAAACTGTGTAGCACTAGAAATATCT---------------TGTGATCAAACGTTGAATCATGCTTGTGGCTGCTTATTTGGTGATCGG---------------AATTACATTCTCAAGATGGAGGCTAATCTCGAGGCTCTGCAGAATACTATGCAAGAGCTCGAGGAG
AGAAGAGATGATCTGTTAAGAAGAGTT------------------------------------------------------------------------GTCATAGAAGAA---------------------------------GACAAAGGT---------------------------
------------------------------------------TTGCAACGGCTTGCTCAAGTTCAA---------------------------------------------------------------------------------------------------------GGTTGGCTT
TCAAGGGTTAAAGATGTTTGTTCTCAAGTCAATGATCTGCTGAAAGCT---------AAATCAATTCAAACTGAA---------------------------------------------------------------------------------------------------------
------AGGTTATGT---------------------------------CTCTGTGGATATTGTTCTAAGAATTTC------------------ATATCTGGCCGCAATTACGGAATAAAT------------------------------------------------------------
---------------------------------GTACTG---AAAAAGTTGAAACACGTGGAAGGACTTCTAGCTAAAGGA---GTTTTTGAAGTGGTGGCAGAGAAA---ATTCCTGCGCCTAAGGTGGAGAAGAAGCATATCCAAACC------------------------------
------------------------ACAGTT---GGGTTGGATGCA---------ATGGTCGGAAGGGCATGGAACAGCCTCATG------------AAAGATGAACGAAGA---------------ACTTTGGGTCTTTATGGTATGGGGGGAGTAGGTAAAACCACGCTCTTAGCTTCT
ATTAACAACAAATTCCTTGAAGGGATG------AATGGATTT---GATCTTGTTATATGGGTTGTGGTTTCTAAAGATTTGCAAAATGAAGGCATTCAAGAACAGATTTTAGGAAGACTAGGTCTT---------------------------CACAGGGGATGGAAACAAGTTACAGAA
AAGGAGAAAGCCTCTTACATATGCAACATCCTCAAC------GTAAAG------AAATTTGTGCTGTTATTGGATGATCTATGGAGCGAAGTAGAT------TTAGAAAAGATTGGAGTT---CCACCTCTA---ACGCGAGAA------------------------------------
---------------------------------------------------------------AATGGATCCAAAATAGTTTTCACCACTCGTTCTAAAGATGTTTGCAGAGATATGGAA---GTT---GATGGTGAGATGAAAGTTGATTGTTTGCCACCGGATGAAGCCTGGGAACTG
TTCCAAAAGAAAGTTGGACCA---------------ATCCCATTACAGAGCCATGAGGATATTCCCACACTTGCAAGAAAAGTAGCAGAAAAATGTTGTGGCTTGCCACTTGCACTCAGTGTCATTGGCAAAGCTATGGCATCTAGA---GAGACTGTTCAGGAATGGCAGCATGTGATT
CATGTTCTGAACTCGTCT---AGCCAC------------------GAGTTCCCAAGTATGGAAGAAAAAATTCTTCCTGTTTTGAAGTTCAGTTATGATGATTTAAAAGATGAAAAAGTCAAATTGTGCTTCCTTTATTGTTCCCTGTTTCCGGAAGATTATGAAGTAAGAAAGGAAGAG
TTGATAGAATATTGGATGTGTGAAGGATTTATAGATGGGAATGAAGATGAAGAT---------GGAGCTAACAACAAAGGTCATGACATAATTGGCTCGTTAGTTCGTGCACATCTATTGATGGATGGTGAACTAACA------------------------------ACAAAA---GTG
AAAATGCATGATGTCATACGCGAGATGGCTCTTTGGATAGCGTCGAACTTTGGAAAACAGAAAGAAACA------CTTTGT---------------------------------------------GTGAAACCCGGTGTGCAGTTATGCCATATACCAAAGGACATCAATTGGGAAAGT
TTGAGAAGGATGTCTTTGATGTGC---------AATCAGATTGCAAATATATCTTCTAGTTCCAAC------TCTCCC---------AACCTCTCAACTCTATTACTC------CAGAAT------------------------AACAAG---------------------------TTG
GTGCATATATCATGT---------------------------------------------------GACTTTTTTAGGTTTATGCCAGCACTCGTGGTCTTGGATCTTTCGAGGAACTCG------------------------------------------------------------
------------AGTCTCTCTAGCTTG---CCGGAAGCAATTTCTAAGTTAGGTTCCTTGCAATATATCAACTTATCAACAACAGGGATAAAA------TGGTTGCCA---GTTAGTTTTAAGGAGTTGAAGAAATTAATCCATTTGAATCTGGAGTTTACTGATGAA------------
------------CTTGAAAGTATTGTT------------GGGATAGCTACAAGCCTACCAAACCTGCAAGTGTTG------------------------------------------------------------------------------------------------------AAA
TTG---TTTTCTTCTCGTGTT------------TGTATTGATGGCAGT------------------------TTAATGGAAGAG------------------------------TTACTACTCTTGGAGCACTTGAAGGTTTTAACAGCA------------------------------
------------------------------------------------------------------------------------------------ACTATAAAG---------------------------------------------------------------------------
GACGCCTTG---ATTTTGGAAAGTATACAAGGAGTGGAC------------------------------------------------------------------CGATTGGTGAGTAGTATTCAAGCTTTATGTCTCAGAAAT------------------------------------
---------ATGTCAGCA------CCGGTTATAATATTGAACACGGTAGCTCTGGGT------------GGTCTTCAACACCTTGAAATC---GTGGGCTCCAAAATCTCAGAGATAAAGATAGATTGGGAAAGAAAAGGAAGAGGGGAGCTT------AAA------------------
TGT---ACAAGTTCT---------------------------------------------------------------------------------------------------------------------------------------------------------------------
------------------------------------------------------------------------------------------------------------------------------CCTGGCTTTAAGCACCTCTCTGTTGTTGAAATATTCAATTTGGAAGGTCCAAGG
GATTTA------------ACATGGCTGTTGTTTGCTCAAAACCTCAGGCGTCTATCTGTGACGCTGTCATTAACCATA---GAAGAGATAATAAACAAG------GAGAAAGGAATGAGTATTACCAATGTGCATCCAAATATC---------GTTGTTCCGTTTGGGAAGCTGGAATTC
CTTGAAGTAAGGGGTTTGGATGAG---------TTAAAG---------------------------------AGAATCTGCTGGAATCCCCCGGCTCTT---------CCAAACCTGAGA------CAATTTGATGTACGA---AGCTGCCTTAAGCTACCG------------------
---------GAA------------------------------------------------------------------------------------------------------------------------------------------------------------------------
------------------------------------
>GC1_Araha.27186s0001.1
------ATGGGAAATTGTGTAGCATTTCAAATATCA---------------TGCGATCAAGTGTTGAATCACGCTTGTGGCTGCTTTTTTGGTGATCGA---------------AATTACATTCTCATGATGGAAGGAAATCTCGAGGCTCTGGAGAACACTATGCAAGAACTCGAGGCA
AAACGAGATGATCTATTAAGAAGGGTT------------------------------------------------------------------------GTCTTAGAGGAA---------------------------------GATAAAGGT---------------------------
------------------------------------------TTGCAACGGCTTGCTCAAGTCCAA---------------------------------------------------------------------------------------------------------GGATGGTTT
TCAAGGGTAGAAACTGTTGGGTCCCAAGTCAATGATCTGCTTAAGGCT---------AGATCAGCTCAAGCCCAA---------------------------------------------------------------------------------------------------------
------AGATTGTGT---------------------------------CTCTGCGGATATTGTTCCAAAAATCTC------------------ATATCAGGCTGTGATTATGGTAAACAG------------------------------------------------------------
---------------------------------TTATCC---AAGAAATTGAACGAAGTCCAAGGACTTCTATCAAAAGGA---GTTTTTGAAGTGGTGGCAGAGAAA---ATTCCTGCACCGAAGGTGGAGGAGAAGCATATCCAAACC------------------------------
------------------------ACAGTT---GGTTTGGATACA---------ATTGTCGAAAGCGCATGGAACCACCTCATG------------ACAGATGGATGCACA---------------ACTTTGGGTCTTTTTGGTATGGGGGGAGTAGGCAAAACCACTCTCTTGGCTCGT
ATTAACAATAAGTTTCTTGAAGTGATT------AGTGGATTT---GATATTGTGATATGGGTTGTGGTCTCTAAAGATTTGCAAAACGAGGTCATACAGGAGCAGATATTGGTAAGACTAGGTCTT---------------------------AACAAGGAATGTAAACAAAAAACAGAG
AAGGAGAAAGCTTCTTACATATATAATATCCTTAAC------AGAAAG------AAATTTGTGCTGTTATTGGATGATATATGGAGCAAAGTAGAT------TTGAACAAAATTGGAGTT---CCACCTCCA---ACTCGAGAA------------------------------------
---------------------------------------------------------------AATGGATCCAAGATACTTCTCACCACACGCTCTAAAGAAGTTTGCAAAGACATGGAG---GTT---GATGATGCGATGGAAGTTAAGTGTTTGTCTCCAGATGAAGCTTGGAATTTG
TTCCAAAAGAAAGTTGGAGAA---------------ATCCCGTTGAAGAGCCATCAGGATATTCCCGCACTTGCTAGAAAAGTTGCTGAAAAATGTTGTGGCTTGCCACTTGCTCTCAGTGTCATCGGCAAAGCCATGGCATGTAAA---GAGACTATACAAGAATGGCATCATGCGATT
AATGTGCTGAATTCGTCT---AGCCTC------------------AACTTTCCAGGCATGGAAGAAAATATTCTTTCCATTTTGAAGTTTAGTTATGATAGTTTGAAGGATGAAACAGCCAAATCTTGCTTGTTATACTGTTCTTTGTTTCCGGAAGATTTTCAAATAAAGAAGGAGGAG
TTGATAGAATATTGGATATGCGAAGGATTTATAGATGGAAATGGAGATGTAGAT---------GTAGCTAACAACCAAGGTCATGATATAATTGGTTCGTTAGTTCGTGCACATTTATTGATGAATGGTGAATTTTCA------------------------------ATGAAT---GTG
AAAATGCATGATGTGATACGTGAGATGGCTCTTTGGATATCGTCTGACTTTGGAAAACAGAAAGAAACA------ATTTGT---------------------------------------------GTGAAATCCGGTGTCCAGTTACGCCATGTACCGAAGGACATCAATTGGGAAGTT
ATGAGAAGGATGTCCTTAGCGAGT---------AATAAGATTGTGGAGATATCTTGCAGCTCCAAC------TGCCCC---------AACCTTTTGACCCTATTACTC------CAGAAA------------------------AACAAG---------------------------CTG
GTGAATATTTCAGGT---------------------------------------------------GAATTCTTTCTGTTTATGCCAGCACTTGTGGTCTTGGATCTTTCGGGAAATGAG------------------------------------------------------------
------------AGTCTTTCTGGATTA---CCGGAAGAAATCTCTAATTTGGGTTCTTTACAATATCTCAACTTATCATCCACGATGATAAAA------TGGTTACCA---GTTGGTCTGAAGGAGTTGACGAAACTAATCAACTTGAATCTGGAGTTTACTAATGAA------------
------------CTTGAAAGTATTGTG------------GGGATAGCAACAATTTTACCAAATCTTCAAGTGTTA------------------------------------------------------------------------------------------------------AAG
CTA---TTTTATTCCCGTGTT------------TGTATTGATGACAGA------------------------TTAATGAAAGAG------------------------------CTACAACTCTTGAAGCACTTAAAGATTTCAACAGTA------------------------------
------------------------------------------------------------------------------------------------ACCGTTGAG---------------------------------------------------------------------------
GATGCCAGG---ATTTTGGAAAGTATACAAGAAGTGGAC------------------------------------------------------------------CAATTGGCGAGTACTATCCGAGGTTTATGTCTCAACAAT------------------------------------
---------ATGTCAGCT------CCTGTTATAAGATTAAACACTGTAGCTCTGGGT------------GGTCTTCAACGCTTTGTAATT---TTGGATTCCAAAATCTCTGAGATAAAGATAGATTGTAAAAGCAAAGAAAGTGCGGGGCTTTTACCAATG------------------
TGC---ACAAGTTCT---------------------------------------------------------------------------------------------------------------------------------------------------------------------
------------------------------------------------------------------------------------------------------------------------------CAAGGCTTCAAGCACCTCTCCATTGTTCAAATATTCGAGTTAAAAGGTCCAAGG
GATTTG------------ACATGGCTGTTGTTCGCCCAAAACCTCACGTTTCTATCTGTATCGGGGCCATCAAGCATA---GAAGAAATAATAAACAGA------GAGAAAGCAATGAGTATTACCAATGTGCATCCGGATATT---------GTTGTACCCTTTGGGAAGCTGGAAGTT
CTTGATGTAAGTCTTATGGAAGAA---------CTAAAG---------------------------------GGAATCAGCTGGAATCTTCCAGCTCTT---------CCGAGCCTGAAA------AAGTTCACGACCAGG---GACTGTCCAAAGCTACCG------------------
---------AAT------------------------------------------------------------------------------------------------------------------------------------------------------------------------
------------------------------------
>GC2_320641
------------------------------------------------------------------------------------------------------------------------------------------------------------------------------------
------------------------------------------------------------------------------------------------------------------------------------------------------------------------------------
------------------------------------------------------------------------------------------------------------------------------------------------------------------------------------
------------------------------------------------------------------------------------------------------------------------------------------------------------------------------------
------------------------------------------------------------------------------------------------------------------------------------------------------------------------------------
---------------------------------------------------------------------------------------------------------------------------ATGGTTGAGGAAAGGCCTCTACCTCGG------------------------------
------------------------ACGCTTGTTGCTCAGAAGATA---------ATGATGGAAAGTGCAAGGAAAACCCTCATG------------GATGATGAAACATGG---------------ATTATGGGTATGTATGATATGGGAGGAGTGGGAAAAACAGCTCTTCTCGCACAA
ATCTATGATAAGTTATATGAAGAAAGG------CAGATCTTT---GACCTTGTGATTTGGGTTGACGTGTCTAGAGATGTACATATAGAAAAGATTCAAGAAGACATTGCTGAAAAACTAGCT---------------------------------------------------------
------------------ATTTATACACACTTTCTT------AAGGAA------AAGGAGATTCTTGTTATT------ATTGGACGACGTGTGGAA---------------------------------GAA---AGTGGATAT------------------------------------
---------------------------------------------------------------AACAGAGATAGGATAGTATTTACCACTCGGTCTAGAGAAATATGTGGACACATGGGA---GTT---TATGATCCTATGGAAGTTCAGTATCTGGCAGAGAATGATGCATGGGAATTG
TTTCAACGAAAAGTCGGACAA---------------AAAACATTATTGAGTCATCCAGACATTTCTATGCTAGCAAGAAAAATTGCTAAAAAATGTCATGGCCTACCGTTAGCACTCAATGTCATTGGTGAGACCATGTCATGTAAA---ACCTCTGTATATGAATGGAAACACGCAATC
GACAGAATTTTCAAGAAT---GGAAGA------------------GTATATTCTCCCTGTTCT------------------TTGTTGTATAGCTACGACATTTTGAAAGGAGAACATGTTAAGTCGTGCTTCCAATATTGTGTTCTATTTCCTGAAGATCACAAAATACGTAAAGAAGAA
TTGATAGAGTATTGGATATGCGAGGGTTTTGTTGATGGGAAAGATGGTAGAGAA---------AGAGCTCTAAACCAAGGTTATGAGATACTTGGTACCCTTTTACGTGCAGGTTTATTGTTGGAGGATGCAAAG------ACTAAA---------------------TCATAT---GTG
AAAATGCATGATGTGGTCCGTGAAATGGCTATC---------------TTGGAAATCACAAGGAGAGAT------GTATTG---------------------------------------------TACAAGGTGGAGCTAAGTTACGCAAAT---------------------------
---------ATGTCGTTGATGCGT---------ACTAACATCAAAATGATATCTGGCAACCCCGAT------TGTCCT---------CAACTTACAACTCTCCTTCTC------AAAACA------------------------AACTACAAG------------------------TTG
GAAAATATTTCAGGT---------------------------------------------------GAATTTTTTATGTCTATGCCAATGCTAGTAGTCTTGGATCTGTCAATGAACTAC------------------------------------------------------------
------------CGCCTCGAAGAATTG---CCAGAAGAAATATCAGAGTTGGTCTCCTTGCAGTTTCTTGACTTGTCATACACAAGTATAGAT------CGACTGTCA---GTTGGAATACAAAAGTTGAAAAAACTATTACATCTAAATATGGAATCCATGTGGAGA------------
------------CTTGAGAGTATTTAC------------GGGATA---TCGAATTTGTCGAGTTTGAGATTATTG------------------------------------------------------------------------------------------------------AAA
CTA---CGAAATTCCACGGTA------------TTGGTAGATAACAGC------------------------TTAATAGAGGAG------------------------------CTGCAACTCTTGGAATATCTAGAAACTCTTACCCTA------------------------------
------------------------------------------------------------------------------------------------ACAATACCA---------------------------------------------------------------------------
TCAAGTTTG---GGTTTGAAGAAACTGTTCTCTGCTCAC------------------------------------------------------------------AAGTTGGTGAAATGCATTCAAAAGGTATCTATAAAG------------------------------------AAC
CTT------GAGGAAAAA------ACATTCAAGATATTATCTTTTCCAGTCATGGAT------------AATCTGAATAGTCTCGCCATA---TGGAAGTGTGACATGTTGGAGATAAAG---------------ATAGAGAAG---------TCACCATCATGGAACAAA---------
AGT---CCAACAAGT---------------------------------------------------------------------------------------------------------------------------------------------------------------------
------------------------------------------------------------------------------------------------------------------------------TCATGCTTCTCTAACCTCTCATATATATGGATACGAGAGTGTTCGGGTCTAAGG
GATTTG------------ACGTGGTTGTTGTTTGCACCAAACCTTATTGATCTGACGGTTGGTTCGATAAATGAACTA---GAGGATATAATAAGCAAA------GAGAAAGCTGATCAAGCTAGAGAAGAGCAAGGTAAT------------ATTATTCCTTTTCAAAAACTGGAATCT
CTCTCCTTGATTGATTTACCTACG---------TTAAAA---------------------------------AGCATCTACTGGAGTCCTCTACCTTTT---------CCATCTCTTAAG------AGAATCAAAGTACAA---AAGTGTCGAAAACTTAGA------------------
---------AGGCTTCCATTC---------------------------------------------------------------------------------------------------------------------------------------------------------------
------------------------------------
>GC2_Araha.10949s0001.1
------ATGGGTAATGTTGTCTGTTTTCATATATCA---------------TGCGATCAAGTATTGAATCTTTGCAGTACTGGCCTTTGTGGCAAAGTC---------------AGTTATATTCGTAACCTCAACAAGAATCTGGCAGATTTGAAAAAGGCGATGATACAACTCATTGCA
AGGAGAGAAGATGTGTTGCAAAGGGTG------------------------------------------------------------------------CAAAGGGAGGAA---------------------------------AGAAACGGT---------------------------
------------------------------------------CAACGAAGGCTCAACGAAGTTCAG---------------------------------------------------------------------------------------------------------GTATGGCTT
AACAATGTCTTGGCTACCGAAAACGAGTTCCATGAATTGCATACTGCT---------TGTCTCCTTGAGCTACAA---------------------------------------------------------------------------------------------------------
------AGTTTGTGT---------------------------------CTTTGTGGTGTTTGCCCCAAAAATTTA------------------AGATCGAGGTATAGCTACGGGAAAAAG------------------------------------------------------------
---------------------------------GTTCTC---TTGATGTTGAAAGAGGTTGAACTCTACCGGTCTGAA------GTTTTTGAAACGGTGACTCAGCCA---GAT---ATAAGTGTGGTAGAGGATAGGCCTTTACCGCCA------------------------------
------------------------AAATTTGTTGGTGAGAGAACA---------ATGCTGGAAAGGGCATGGAACCACCTCATG------------GATGATGGAACCACG---------------ACTATGGGTTTATACGGTATGGGCGGAGTAGGAAAAACAACTCTTCTTGAGCAG
ATCAACTACAAGTTTCGTGGTGAAAAT------GATGGGTTT---GACATTGTGATTTGGATTGTGGTGTCCAAGGATAAGCGTGTCGAGAAGATTCAAGATGGGATTGCTGATAGACTAGGATTG------------------------AGTGGAGGGGAGTGGGATGGAAAAACAAAA
AGCCAAAAAGCTACTTGTATACACACTTCAATGAAA------CACATG------AGATTTGTGTTGGTATTGGATGACATATGGAGCAAAGTGGAT------CTAATGGATATCGGAATC---CCTTCTCCA---ACAAGCGAA------------------------------------
---------------------------------------------------------------AACAAATGCAAAATAGTATTCACCACTCGTTCATTGGAAGTATGTGGGCGCATGGGA---GTA---GGTGATCCGATAGAAGTCAAATGTTTGGGATCAGATGATGCGTGGGATTTG
TTTCAAAATAAAGTTGGAAAA---------------ATCACATTAGAATCTCATCCTAGTATTATTGAGCTGGCGCGCAAAGTTGCTGAGAAATGTCGTGGCCTACCACTTGCTCTCAATGTTACTGGGGAGACAATGGCAAGTAAG---AGGACAATACAAGAATGGGAGGATGCAGTT
GAAGAATTGAGCTCATAT---GCTACA------------------AAATTTTCTGGAATGGAAGAAGAGATTCTTCCGATTCTAAAATATAGCTACGATAATTTGAAGGATGACCATGCCAAGTCGTGTTTCTTGTATTGTGCTTTGTTTCCAGAAGATTCTCAAATAGATAAAGGTAAA
TTGATAGACTACTGGATATGCGAGAGATTCATGAATAAAAAGGGACCTTTAGAA---------AGGGAAATAAACGAAGGTTATAAGATACTTGGTATCCTTGTACGAGGGTCTTTACTGTTGGAGGATGTAGGG------AAGAAA---------------------TCATAC---GTC
AGTATGCACGACATAGTTCGTGAGATGGCCCTATGGATAGCAAATGATCTTGGAATTCAAAAAGAAAGA------TGTCTT---------------------------------------------GTGCAAGCCGGGGTTGGATTACGTGAATTACCGGAAGACGATGACTGGAAAGAT
GTGAGAAGAATGTCGTTGATTCAA---------AACAAAATTGAGAAGATATCAAGCAGTCCTAAC------TGTCCT---------GAACTCACGACTCTCTTCCTA------CAGGAA------------------------AACTACAAA------------------------TTG
GTAAATATCTCAGGA---------------------------------------------------GAGTTCTTTCAGTCCATGCCTAGGCTTGTCGTTTTGGATCTGTCATGGAACCGG------------------------------------------------------------
------------ACCCTCGATAGATTG---CCTGAGGAAATAGACAAGTTAGTTTCTTTGCGCTACCTTGACTTGTCAAGGACAGAGATACAA------CTACTGCCA---ATTGGTTTACAGAAGCTGATAAAGCTAATACATCTGAATTTAGAGTTTATGATCAGA------------
------------CTTGAGGGTATCTCT------------GGGATA---TCACATTTGTTGAATTTGAGGACACTG------------------------------------------------------------------------------------------------------AAA
CTC---AAAGATTCCAAAATG------------ACGCTAGATAAGACC------------------------ACAGTGAAAGAG------------------------------CTGAAGCTCTTGAAATATCTAGAAGTATTAACCATA------------------------------
------------------------------------------------------------------------------------------------GACATCACG---------------------------------------------------------------------------
TCAAGTTTG---GTTCTGGAGCAATTGCTACAAGCTCCG------------------------------------------------------------------CTGTTGGTGAGATGTATTAAATATATCTCTATGAGA------------------------------------AAG
CTT------CAAGAAGAA------TCATTCACAATATTGAATTTGCCAACAATGGGT------------AGTCTCCATGACCTCAAGATA---CAAAGTTGTGGAATGGGGGAGATAAAG---------------ATAGAGGAGACGACATCA------TTATGGATACAA---------
AGT---CTCGCAGCT---------------------------------------------------------------------------------------------------------------------------------------------------------------------
------------------------------------------------------------------------------------------------------------------------------CCATGCTTCCCAAACCTCTGCAAAGTGTCTATACAACAGTGTAATGGTCTTAAG
GATTTA------------ACATGGCTGTTGTTTGCTCCAAACCTTACTCATCTTGAAGTTGGGTTCTCAAAGGAACTA---GAGGATATAATAAGCGAA------GAGAAATTCACGAGCGTTGCAAAAGTGCAGAGAGAACCT---------ATCGTTCCTTTTCAAAAACTAAATTAT
ATAAAGTTGTTGGATCTACCTATG---------CTGAAC---------------------------------AACATCTTCAAGAGTCCTCTGCCTTTT---------CCAGAATTGAGG------TATGTCTTCGTGCGA---AATTCTCCAAAGCTGAAG------------------
---------AAGCTTCCATTA---------------------------------------------------------------------------------------------------------------------------------------------------------------
------------------------------------
>GC2_312255
------------------------------------------------------------------------------------------------------------------------------------------------------------------ATGGAAGATCTCAAGGCA
GTACGAGCTGATCTGTTACGTAAGGTG------------------------------------------------------------------------CAGACAGCAGAA---------------------------------GAGGGAGGT---------------------------
------------------------------------------CTACAAAGGCTTCATCAAATCAAG---------------------------------------------------------------------------------------------------------GTATGGCTT
AAGAGAGTCAAGACTATCGAATCCCAATTCAATGATCTATATAGTAGT---------AGAACTGTTGAACTTCAA---------------------------------------------------------------------------------------------------------
------AGGTTGTGT---------------------------------TTTTATGGTGCTGGCTCGAGAAACTTA------------------AGATTGAGGTATGACTATGGAAGAAGG------------------------------------------------------------
---------------------------------GTCTTC---TTGATGTTGAATATGGTTGAAGACTTAAAATCTAAAGGG---GGTTTTGAAGAGGTGGCTCATCCA---GCTACGAGAGCTGTGGGGGAGGAAAGGCCTCTACAACCG------------------------------
------------------------ACGATTGTTGGTCTGGAAACA---------ATTCTCGAAAAGGCATGGAACCACCTCATG------------GATGATGGAACTAAG---------------ATTATGGGTCTCTATGGCATGGGTGGAGTAGGAAAAACAACTCTTCTCACTCGG
ATCAACAATAGGTTTTGTGACACTAAT------GATGGCGTT---GAAATCGTCATTTGGGTTGTGGTGTCTGGTGATCTACAAATCCACAAGATACAAAAAGAGATTGGCGAGAAAATAGGATTT------------------------GAAGGCGTGGAATGGAACCAGAAAAGTGAA
AACCAGAAGGCAGTCGACATACTCAATTTTCTGAGC------AAAAAG------AGATTTGTGTTGCTTTTGGATGACATTTGGAGGAGAGTGGAA------TTAACCGAGATTGGAATT---CCGAATCCA---ACAAGTGAG------------------------------------
---------------------------------------------------------------AACGGATGCAAAATAGCATTCACCACTCGCTCTCAAAGCGTATGTGCGAGCATGGGG---GTT---CATGATCCGATGGAAGTCCGATGTTTAGGTACAGATGATGCGTGGGATTTG
TTCAGAAAAAAAGTAGGACAA---------------CCCACACTAGAAAGCCACCCGGACATTCCCGAAATTGCAAGAAAAGTTGCTCGAGCATGTTGTGGCTTGCCACTAGCGCTAAACGTTATTGGAGAGACAATGGCATGCAAG---AAGACTACACAAGAATGGGATCATGCATTA
GACGTTTTAACAACATAT---GCTGCA------------------AATTTTGGTGCTGTGAAGGAGAAGATTCTTCCTATTTTGAAGTACAGCTATGATAATCTAGAAAGTGACAGTGTCAAATCTTGTTTCCAATATTGCTCTCTGTTTCCTGAAGACGCGTTAATAGAAAAAGAGAGG
CTGATAGATTATTGGATATGCGAGGGATTCATTGATGGATATGAAAACAAAAAA---------GGAGCTGTGGACCAAGGCTATGAGATACTCGGTACTCTTGTTCGTGCCTCTTTGTTGGTGGAGGGAGGAAAGTTCAACAATAAG---------------------TCATAT---GTG
AAAATGCATGATGTGGTTCGTGAGATGGCCCTGTGGATAGCATCTGACCTCAGGAAGCATATAGGTAAT------TGCATT---------------------------------------------GTACGAGCCGGTTTTGGGTTAACCGAAATACCAAGGGTTAAGGATTGGAAAGTT
GTGAGAAGGATGTCATTGGTGAAT---------AACAGGATTAAAGAAATACATGGCAGTCCTGAG------TGTCCT---------AAACTTACAACTTTGTTCCTT------CAGGAT------------------------AACCGCCAT------------------------CTG
GTAAATATCTCCGGA---------------------------------------------------GAATTCTTCAGGTCTATGCCGAGGCTAGTTGTTTTGGATCTATCATGGAATATC------------------------------------------------------------
------------AATCTCAGTGGGTTG---CCAGAGCAAATATCAGAGTTGGTTTCATTGCGATATCTTGACTTGTCAGATTCAAGCATAGTG------AGATTGCCA---GTTGGTTTACGGAAGCTGAAAAAGCTGATGCATCTGAATCTAGAGTCTATGTTGTGC------------
------------CTTGAGAGTGTTTCA------------GGGATA---TCGCATTTGTCGAACTTGAAGACTTTG------------------------------------------------------------------------------------------------------AGG
CTA---TTAAATTTCAGAATG------------TGGCTAACTATAAGC------------------------TTATTGGAGGAG------------------------------CTGGAACGCTTGGAGAATTTAGAAGTTCTAACCATA------------------------------
------------------------------------------------------------------------------------------------GAGATCACG---------------------------------------------------------------------------
TCAAGTCCA---GCATTGGAACAACTGTTATGCTCTCAC------------------------------------------------------------------AGGTTGGTGAGATGTCTTCAAAAGGTATCTATAAAA------------------------------------TAC
ATT------GACGAAGAA------TCAGTCAGAATATTGACGTTGCCATCTATAGGT------------GATCTCCGTGAAGTCTTCATA---GGGGGATGTGGGATACGGGATATAATT---------------ATAGAAGGG---------------------AACACA---------
AGT---GTGACAAGC---------------------------------------------------------------------------------------------------------------------------------------------------------------------
------------------------------------------------------------------------------------------------------------------------------ACATGCTTTCGAAATCTATCCAAAGTTCTGATAGCTGGTTGCAATGGTCTTAAA
GATTTG------------ACGTGGTTGTTGTTTGCTCCTAACCTCACTCATCTCAATGTTTGGAACTCAAGCGAAGTA---GAAGAGATAATAAGCCAA------GAGAAAGCTTCGAGGGCT---------------------------GATATAGTTCCTTTTCGGAAACTAGAATAT
CTACACTTGTGGGATTTACCAGAA---------CTGAAG---------------------------------AGCATATACTGGGGTCCTTTACCGTTT---------CCATGTCTGAAT------CAGATCAACGTACAAAACAATTGTCAAAAGCTGAGA------------------
---------AAGCTTCCATTG---------------------------------------------------------------------------------------------------------------------------------------------------------------
------------------------------------
>GC2_Araha.0650s0012.1
------ATGGGTAGTTGTGTTTCTGTCCAAGTACCA---------------TGCGATCAATTGTTGAACCATCTCGGTAGATGCTTTTGCAGAAAACTC---------------TATTATATTCAAAACCTCAAGGAGAATCTCACGGCTTTGGAAGAAGCCATGGAAGATCTCAAGGCA
GTACGAGCTGATCTGTTACGTAAGGTG------------------------------------------------------------------------CAGACAGCAGAA---------------------------------GAAGGAGGT---------------------------
------------------------------------------CTACAAAGGCTTCATCAAATCAAG---------------------------------------------------------------------------------------------------------GTATGGCTT
AAGAGAGTCAAGACTATCGAATCCCAATTCAATGATCTGTATAGTAGT---------AGAACTGTTGAACTTCAA---------------------------------------------------------------------------------------------------------
------AGGTTGTGT---------------------------------TTTTATGGTGCTGGCTCGAGAAACTTA------------------AGATTGAGGTATGACTATGGAAGAAGG------------------------------------------------------------
---------------------------------GTCTTC---TTGATGTTGAATATGGTTGAAGACTTAAAATCTAAAGGG---GGTTTTGAAGAGGTGGCTCATCCA---GCTACGAGAGCTGTGGGGGAGGAAAGGCCTCTACAACCG------------------------------
------------------------ACGATTGTTGGTCTGGAAACA---------ATTCTCGAAAAGGCATGGAACCACCTCATG------------GATGATGGAACTAAG---------------ATTATGGGTCTCTACGGCATGGGTGGAGTAGGAAAAACAACTCTTCTCACTCGG
ATCAACAATAGGTTTTGTGACACTAAT------GATGGCGTT---GAAATCGTCATTTGGGTTGTGGTGTCTGGTGATCTACAAATCCACAAGATACAAAAAGAGATTGGCGAGAAAATAGGATTT------------------------GAAGGCGTGGAATGGAACCAGAAAAGTGAA
AACCAGAAGGCAGTCGACATACTCAATTTTCTGAGC------AAAAAG------AGATTTGTGTTGCTTTTGGATGACATTTGGAGGAGAGTGGAA------TTAACCGAGATTGGAATT---CCGAATCCA---ACAAGTGAG------------------------------------
---------------------------------------------------------------AACGGATGCAAAATAGCATTCACCACTCGCTCTCAAAGCGTATGTGCGAGCATGGGG---GTT---CATGATCCGATGGAAGTCCGATGTTTAGGTACAGATGATGCGTGGGATTTG
TTCAGAAAAAAAGTAGGACAA---------------CCCACACTAGAAAGCCACCCGGACATTCCCGAAATTGCAAGAAAAGTTGCTCGAGCATGTTGTGGCTTGCCACTAGCGCTAAACGTTATTGGAGAGACAATGGCATGCAAG---AAGACTACACAAGAATGGGATCATGCATTA
GACGTTTTAACAACATAT---GCTGCA------------------AATTTTGGTGCTGTGAAGGAGAAGATTCTTCCTATTTTGAAGTACAGCTATGATAATCTAGAAAGTGACAGTGTCAAATCTTGTTTCCAATATTGTTCTCTGTTTCCTGAAGACGCGTTAATAGAAAAAGAGAGG
CTGATAGATTATTGGATATGCGAGGGATTCATTGATGGATATGAAAATAAAAAA---------GGAGCTGTGGACCAAGGCTATGAGATACTTGGTACTCTTGTTCGTGCCTCTTTGTTGGTGGAGGGAGGAAAGTTCAACAATAAG---------------------TCATAT---GTG
AAAATGCATGATGTGGTTCGTGAGATGGCCCTGTGGATAGCATCTGACCTCAGGAAGCATATAGGTAAT------TGCATT---------------------------------------------GTACGAGCCGGTTTTGGGTTAAACGAAATACCAAGGGATAAGGATTGGAAAGTT
GTGAGAAGGATGTCATTGGTGAAT---------AACAGGATTAAAGAGATACATGGCAGTCCCGAG------TGTCCT---------AAACTTACAACTTTGTTCCTT------CAGGAT------------------------AACCGCCAT------------------------CTG
GTAAATATCTCCGGG---------------------------------------------------GAATTCTTTAGGTCTATGCCAAGGCTAGTTGTTTTGGATCTATCATGGAATATC------------------------------------------------------------
------------AATCTCAGTGGGTTG---CCAGAGCAAATATCAGAGTTGGTTTCATTGCGATATCTTGACTTGTCAGATTCAAGCATAGTG------AGATTGCCA---GTTGGTTTACGGAAGCTGAAAAAGCTGATGCATCTGAATCTAGAGTCTATGTTGTGC------------
------------CTTGAGAGTGTTTCA------------GGGATA---TCGCATTTGTCGAACTTGAAGACTTTG------------------------------------------------------------------------------------------------------AGG
CTA---TTAAATTTCAGAATG------------TGGCTAACTATAAGC------------------------TTATTGGAGGAG------------------------------CTGGAACGTTTGGAGAATTTAGAAGTTCTAACCATA------------------------------
------------------------------------------------------------------------------------------------GAGATCACG---------------------------------------------------------------------------
TCAAGTCCA---GCATTGGAACAACTGTTATGCTCTCAC------------------------------------------------------------------AGGTTGGTGAGATGTCTTCAAAAGGTATCTATAAAA------------------------------------TAC
ATT------GACGAAGAA------TCAGTCAGAATATTGACGTTGCCATCTATAGGT------------GATCTCCGTGAAGTCTTCATA---GGGGGATGTGGGATACGGGATATAATT---------------ATAGAAGGG---------------------AACACA---------
AGT---GTGACAAGC---------------------------------------------------------------------------------------------------------------------------------------------------------------------
------------------------------------------------------------------------------------------------------------------------------ACATGCTTTCGAAATCTATCCAAAGTTCTGATAGCTGGTTGCAATGGTCTTAAA
GATTTG------------ACGTGGTTGTTGTTTGCTCCTAACCTCACTCATCTCAATGTTTGGAACTCAAGCGAAGTA---GAAGAGATAATAAGCCAA------GAGAAAGCTTCAAGGGCT---------------------------GATATAGTTCCTTTTCGGAAACTAGAATAT
CTACACTTGTGGGATTTACCAGAA---------CTGAAG---------------------------------AGCATATACTGGGGTCCTTTACCGTTT---------CCATGTCTGAAT------CAGATCAACGTACAAAACAATTGTCAAAAGCTGAGA------------------
---------AAGCTTCCATTG---------------------------------------------------------------------------------------------------------------------------------------------------------------
------------------------------------
>GC2_AT1G12290.1
------ATGGGTGGTTGTGTCTCTGTCCAAGTATCA---------------TGCGATCAATTGTTGAACCATCTAGGTAGATGCTTTTGCAGAAAACTT---------------TATTATATTCAAAATATAAAGGAGAATCTCACTTCTTTGGAGGAAGCCATGGAAGATCTCAAGGCA
TTGAGAGATGATCTGCTACGTAAGGTG------------------------------------------------------------------------CAGACAGCAGAA---------------------------------GAAGGAGGT---------------------------
------------------------------------------CTACAAAGGCTTCATCAAATCAAG---------------------------------------------------------------------------------------------------------GTATGGCTT
AAGAGAGTCAAGACTATCGAATCCCAATTCAATGATCTAGATAGTAGT---------AGAACTGTTGAACTTCAA---------------------------------------------------------------------------------------------------------
------AGGTTGTGT---------------------------------TGTTGTGGTGTTGGCTCGAGAAACTTA------------------AGATTGAGCTATGACTATGGAAGAAGG------------------------------------------------------------
---------------------------------GTCTTC---TTGATGTTGAATATAGTTGAAGACTTAAAATCTAAAGGG---ATTTTTGAAGAGGTGGCTCATCCA---GCTACGAGAGCTGTGGGGGAGGAAAGGCCTCTACAACCA------------------------------
------------------------ACGATTGTTGGTCAGGAAACA---------ATTTTAGAAAAGGCATGGGACCACCTCATG------------GATGATGGAACTAAG---------------ATTATGGGTCTCTATGGCATGGGTGGAGTAGGAAAAACAACCCTTCTCACTCAG
ATCAACAATAGGTTTTGTGACACCGAT------GATGGCGTT---GAAATTGTCATTTGGGTTGTGGTATCTGGTGATCTACAAATCCACAAGATACAAAAAGAGATTGGCGAAAAAATAGGATTT------------------------ATAGGCGTGGAATGGAACCAGAAAAGTGAA
AACCAAAAGGCAGTCGATATACTCAATTTTCTAAGC------AAAAAG------AGATTTGTGTTGCTTTTGGATGACATATGGAAGAGGGTGGAA------CTAACTGAGATTGGAATC---CCGAATCCA---ACAAGTGAA------------------------------------
---------------------------------------------------------------AACGGATGCAAAATAGCATTCACCACTCGCTGTCAAAGTGTTTGTGCGAGCATGGGA---GTT---CATGATCCGATGGAAGTCCGGTGTTTAGGTGCAGATGATGCGTGGGATTTG
TTCAAGAAAAAAGTTGGAGAT---------------ATCACATTAAGCAGCCACCCTGACATTCCCGAAATCGCAAGAAAAGTTGCTCAAGCATGTTGTGGTTTGCCGCTAGCGCTAAACGTCATTGGAGAGACAATGGCATGTAAG---AAGACAACGCAAGAATGGGATCGTGCAGTA
GATGTCTCAACAACATAT---GCTGCA------------------AATTTTGGTGCTGTAAAGGAGAGGATTCTTCCTATTTTGAAGTACAGCTATGATAATCTGGAAAGTGAGAGTGTTAAAACTTGTTTCCTATATTGCTCTCTGTTTCCCGAAGATGATTTAATAGAAAAAGAGAGG
CTGATAGATTATTGGATATGCGAGGGATTCATTGATGGAGATGAAAATAAAAAA---------GGAGCGGTGGGTGAAGGCTATGAGATACTCGGTACTCTTGTTTGTGCCTCTTTGTTGGTGGAGGGAGGAAAGTTCAACAATAAG---------------------TCATAT---GTG
AAAATGCATGATGTGGTACGTGAGATGGCCCTGTGGATAGCATCTGACCTAAGGAAGCATAAAGATAAT------TGTATT---------------------------------------------GTTCGAGCCGGTTTTAGGTTAAACGAAATACCAAAGGTCAAGGATTGGAAAGTT
GTGAGTAGGATGTCACTGGTGAAT---------AACAGGATTAAAGAGATACATGGCAGTCCTGAG------TGTCCT---------AAACTTACAACTTTGTTCCTG------CAGGAT------------------------AACCGCCAT------------------------CTG
GTAAATATCTCCGGG---------------------------------------------------GAATTCTTCAGGTCTATGCCAAGGCTAGTTGTTTTGGATCTATCATGGAATGTC------------------------------------------------------------
------------AATCTCAGTGGGTTA---CCGGATCAAATATCAGAGTTGGTTTCATTACGATATCTTGACTTGTCATATTCGAGCATAGGG------AGATTGCCA---GTTGGTTTATTAAAGTTGAAAAAGCTGATGCATCTGAATCTAGAGTCAATGTTGTGC------------
------------CTTGAGAGTGTTTCA------------GGGATT---GATCATTTGTCGAATCTGAAGACGGTG------------------------------------------------------------------------------------------------------AGG
CTA---CTAAATTTAAGAATG------------TGGCTAACTATAAGC------------------------TTACTGGAGGAG------------------------------CTGGAACGTTTGGAGAATTTAGAAGTTCTAACCATA------------------------------
------------------------------------------------------------------------------------------------GAGATCATA---------------------------------------------------------------------------
TCAAGTTCA---GCATTGGAACAACTGTTATGCTCTCAC------------------------------------------------------------------AGGTTGGTGAGATGTCTTCAAAAGGTATCTGTTAAA------------------------------------TAC
CTC------GACGAAGAA------TCAGTCAGAATATTGACTTTGCCATCTATAGGT------------GATCTCCGGGAAGTCTTCATA---GGGGGATGTGGAATGCGGGATATAATT---------------ATAGAAAGG---------------------AACACA---------
AGT---CTGACAAGC---------------------------------------------------------------------------------------------------------------------------------------------------------------------
------------------------------------------------------------------------------------------------------------------------------CCATGCTTTCCAAATCTATCCAAAGTTTTGATAACTGGTTGCAATGGTCTTAAG
GATTTG------------ACGTGGTTGTTGTTTGCTCCTAACCTCACTCATCTCAATGTTTGGAACTCACGCCAAATA---GAAGAAATAATAAGCCAA------GAGAAAGCTTCCACAGCT---------------------------GATATTGTTCCTTTTCGGAAACTAGAATAT
CTGCACTTGTGGGATTTACCTGAA---------CTGAAG---------------------------------AGCATATATTGGAATCCTTTGCCTTTT---------CCATGTCTGAAT------CAGATCAATGTACAAAATAAGTGTCGAAAGCTGACA------------------
---------AAGCTTCCATTG---------------------------------------------------------------------------------------------------------------------------------------------------------------
------------------------------------
>GC2_AT4G10780.1
------ATGGGTAGTTGTATCTCTCTCCAAATATCA---------------TGTGATCAAGTGCTCACTCGTGCATATAGTTGTTTTTTTAGCCTAGGC---------------AATTATATTCACAAACTCAAGGATAATATAGTGGCTCTTGAGAAAGCCATTGAAGATCTCACAGCC
ACACGAGATGATGTGTTGAGAAGGGTG------------------------------------------------------------------------CAAATGGAAGAA---------------------------------GGAAAAGGT---------------------------
------------------------------------------CTAGAGAGGCTCCAACAAGTCCAG---------------------------------------------------------------------------------------------------------GTATGGCTC
AAGAGAGTCGAGATTATTCGAAACCAATTCTATGACTTGTTAAGTGCT---------CGTAATATTGAAATTCAA---------------------------------------------------------------------------------------------------------
------AGATTGTGT---------------------------------TTTTATAGTAATTGTTCAACGAATTTA------------------AGCTCGAGTTATACGTACGGTCAACGT------------------------------------------------------------
---------------------------------GTGTTT---TTGATGATAAAGGAAGTTGAAAATCTCAATTCTAATGGA---TTTTTTGAGATAGTAGCTGCTCCA---GCTCCAAAACTT------GAGATGAGGCCTATTCAACCA------------------------------
------------------------ACCATTATGGGTCGGGAAACA---------ATTTTTCAAAGGGCTTGGAATCGTCTTATG------------GATGATGGAGTCGGA---------------ACTATGGGTCTATATGGTATGGGGGGAGTAGGCAAAACCACCCTTCTCACGCAG
ATTCACAATACGTTACATGATACAAAG------AATGGGGTT---GACATTGTGATTTGGGTTGTGGTGTCTAGTGATCTACAAATCCACAAGATTCAAGAAGATATTGGCGAAAAATTAGGATTT------------------------ATAGGTAAAGAATGGAACAAGAAACAAGAA
AGCCAGAAGGCCGTTGATATACTCAATTGCCTAAGC------AAGAAG------AGATTTGTGTTGCTTTTGGATGACATATGGAAGAAAGTGGAT------TTAACAAAGATTGGAATT---CCGAGTCAG---ACAAGAGAA------------------------------------
---------------------------------------------------------------AACAAATGCAAAGTAGTATTCACCACTCGTTCTCTAGATGTATGTGCACGCATGGGG---GTT---CACGATCCAATGGAAGTTCAATGTTTGTCAACAAATGACGCATGGGAGTTG
TTCCAAGAAAAAGTTGGACAA---------------ATATCTTTAGGAAGCCATCCAGATATTCTTGAACTTGCCAAAAAGGTTGCTGGAAAATGTCGTGGCTTACCATTGGCACTCAACGTCATTGGCGAAACCATGGCAGGCAAG---AGGGCGGTGCAAGAATGGCATCATGCAGTT
GATGTTTTAACTTCATAT---GCTGCA------------------GAGTTTTCTGGCATGGACGACCATATCCTTCTGATTTTGAAGTATAGCTATGACAATCTAAATGACAAGCATGTTAGGTCTTGTTTCCAATATTGCGCTTTATATCCTGAAGATTATTCAATAAAGAAGTATAGA
TTGATAGATTATTGGATATGCGAGGGATTCATTGATGGTAATATAGGCAAGGAA---------AGAGCTGTAAATCAAGGTTATGAGATACTTGGTACTCTTGTCCGTGCATGTTTATTGTCCGAGGAAGGAAAG------AACAAA---------------------TTAGAA---GTG
AAAATGCACGATGTGGTTCGTGAAATGGCTCTTTGGACATTATCTGATCTTGGGAAGAATAAAGAGAGA------TGTATT---------------------------------------------GTTCAAGCTGGATCCGGGTTACGTAAAGTACCAAAGGTTGAGGATTGGGGAGCT
GTGAGAAGGTTGTCACTGATGAAT---------AATGGGATTGAAGAGATATCTGGCAGTCCTGAG------TGTCCT---------GAACTCACAACTCTCTTCCTC------CAGGAA------------------------AATAAATCA------------------------CTG
GTACATATCTCGGGT---------------------------------------------------GAATTCTTCCGGCATATGCGAAAGCTAGTTGTTTTAGATCTATCAGAAAACCAC------------------------------------------------------------
------------CAGCTCGATGGATTG---CCAGAGCAAATATCGGAGTTGGTCGCCTTGAGATATCTCGATTTGTCACATACAAACATAGAG------GGGCTGCCT---GCTTGTCTCCAAGATTTGAAAACATTAATACATTTGAATTTGGAGTGTATGAGGAGA------------
------------CTTGGGAGTATAGCT------------GGTATA---TCGAAGTTGTCGAGTTTAAGAACACTA------------------------------------------------------------------------------------------------------GGA
CTA---AGAAATTCTAATATT------------ATGCTAGATGTTATG------------------------TCAGTGAAGGAG------------------------------CTGCATTTATTGGAACATCTAGAGATTTTAACCATA------------------------------
------------------------------------------------------------------------------------------------GATATTGTG---------------------------------------------------------------------------
TCAACTATG---GTTTTGGAGCAAATGATTGACGCTGGC------------------------------------------------------------------ACTTTGATGAATTGTATGCAAGAGGTATCTATTCGT------------------------------------TGT
CTCATTTATGACCAAGAA------CAAGACACAAAGTTACGTCTGCCAACTATGGAT------------AGCCTTCGTAGTCTGACCATG---TGGAACTGTGAAATTTCAGAGATAGAG---------------ATAGAGAGGTTA------------ACATGGAACACA---------
AAT---CCAACAAGT---------------------------------------------------------------------------------------------------------------------------------------------------------------------
------------------------------------------------------------------------------------------------------------------------------CCATGTTTCTTCAACCTCTCCCAAGTCATTATTCATGTTTGTTCTAGTCTCAAG
GATTTG------------ACTTGGCTATTGTTTGCTCCGAACATTACTTATCTCATGATTGAGCAGTTGGAGCAGCTA---CAAGAATTAATTAGTCAC------GCAAAAGCCACCGGTGTTACTGAGGAGGAGCAGCAACAACTGCATAAGATTATTCCTTTCCAGAAATTACAAATT
CTACACTTGTCTAGTTTACCTGAG---------CTAAAG---------------------------------AGCATCTATTGGATTTCTCTGTCTTTT---------CCATGCCTAAGT------GGAATCTACGTGGAA---AGATGTCCAAAGCTGAGA------------------
---------AAACTTCCATTG---------------------------------------------------------------------------------------------------------------------------------------------------------------
------------------------------------
>GC2_330052
------------------------ATGGCGTTTACC---------------AAGTTAAGATTTGTGAATCAGTTCTCTCAATGGTTATGCGTTAGAAGA---------------AGTTATATTCACAGCCTTACCGAGAATCTAGCAGCTTTGCATAAAGCCATGGAAGTGCTCAAGACA
AAAGAAGATGATGTGAAAAGAAGGGTT------------------------------------------------------------------------GATAGAGAAGAG---------------------------------TTTATAGGG---------------------------
---------------------------------------CGTCGTCAAAGGATTTCTCAAGTTCAG------------------------------------------------------------------------------------------------------------------
---------------------------------------------------------------GTTGAGATAAAG---------------------------------------------------------------------------------------------------------
------AGGTTGTGT---------------------------------TTTTGTGGGTTTTGCTCCAAAAGTTTT------------------GGAAAGAGCTATGGTTATGGGAAAATG------------------------------------------------------------
---------------------------------GTTAGC---TTGATGTTGAAGGAAGTTGAGAGTCTCTCTTCTCATGGA---GAATTTGATGTGGTGACTGAGGTT---GCTATGGTAGTTCAAGTGGAGGAGATGCCTATTCAATCT------------------------------
------------------------GTAGTTGTTGGTCAAGAGACA---------ATGCTTGAAAGGGTGTGGAACTCTCTTATG------------AAAGATGGATTCAAG---------------ATTATGGGTTTGTATGGAATGGGTGGAGTGGGGAAAACTACGCTTCTCACGCAA
ATCAACAATAAGTTTTCTGAAATGGAT------TGTGGATTT---GATATTGTGATGTGGGTTGTCGTGTCTAAAACTCTAGAGATCTATAGGATTCAAGAAGATATTGCAAAAAGACTTGGTCTT------------------------TCGGGTGAGGAGTGGGACAAAAAAACCGAA
AACAAGAGAGCCGTTGACATACACAATGTCCTTAGG------AGAAAG------AAATTTGTGTTATTGTTGGATGATATATGGGAGAAGGTGAAC------TTAGAATCGGTTCGAGTA---CCGTATCCA---AGTAGAGAA------------------------------------
---------------------------------------------------------------AATGGAAGCATAGTAGCATTTACCACTCGTTCTCGAGATGTTTGTGGGCGTATGGGA---GTC---GATGACCTGATGAAAGTTAGTTGTTTGGAACCTGAAGAAGCTTGGGATTTG
TTTCAAACGAAAGTAGGAGAA---------------AACACTTTGAAAAGCCATCCGGACATTCCTGAACTTGCAAAACAAGTCGCTGAAAAATGTCGTGGTCTACCATTAGCACTTAATGTCATTGGAGAAACTATGGCATGCAAA---AGCACAGTTCAAGAATGGCGTCACGCGATT
GAT---------------------------------------------------------------------------------------------------------------------------------------------------------------------------------
------------------------------------------------------------------------------------------------------------------------------GAAGGATGG------AAGAAA---------------------GCAGAA---GTG
AAAATGCATGATGTGGTTCGTGAGATGGCTCTATGGATATCATCTGATCTTGGAAAGCACAAAGATCAA------TGTATT---------------------------------------------GTGCGAGCCGGTGTTGGGTTACATGCAGTACCGGAAGTGAAGAATTGGAGAGCT
GTGAGAAGGCTGTCGTTGATGAAA---------ACTGAGCTTCAAAACATATTGGGTTGTCCTACA------TGTCCT---------GAACTTACGACTCTCCTCCTC------CAAGAA------------------------AACCACAAA------------------------CTG
GTAAATATTTCCGGA---------------------------------------------------GAATTCTTTCGATTTATGCCTAACCTTGTAGTATTGGATTTATCATGGAGTAGT------------------------------------------------------------
------------AGTCTCATTGGATTA---CCAAACCAAATATCAGAGTTG---------------------------------------------------------------------------TTGAAAAAACTAATACATTTGAATTTGGAGTCCATGAAGAGA------------
------------CTGGAAAGTATTGCC------------GGAGTA---TCTAAGTTGTTGAGTTTGAGGACATTG------------------------------------------------------------------------------------------------------AGA
CTA---CAAAAGTCCAAAAAG------------GCTGTAGATGTGAAC------------------------TCAGCGAAGGAG------------------------------CTACAACTCTTAGAACATTTAGAAGTTCTAACCATA------------------------------
------------------------------------------------------------------------------------------------GATATCTTC---------------------------------------------------------------------------
TCA---------------------------------------------------------------------------------------------------------------------------------AAGCTTATA------------------------------------GAG
GTT------GAGGAAGAA------TCATTCAAAATATTAACTGTTCCAAGCATGTGT------------AATATCCGTCGAATTGGCATA---TGGAAGTGTGGAATGAAGGAGATAAAG---------------GTCGAGATGAGA---------------------------------
---------ACATCA---------------------------------------------------------------------------------------------------------------------------------------------------------------------
------------------------------------------------------------------------------------------------------------------------------TCATGCTTCTCTAGCCTTTCCAAAGTAGTTATAGGACAATGCAATGGTCTAAAG
GATTTG------------ACATGGCTATTGTTTGCTCCAAACCTTACTTATCTATATGTTCGTTTCGCAGAGCAACTA---GAGGATATAATCAGTGAA------GAAAAAGCTGCAAGTTTTACAGACGAGAATGCAAAT---------ATTATCATTCCTTTTCAAAAACTAGAATGT
CTTAGCTTATCTGATTTACCTAAG---------CTGAAG---------------------------------AGCATCTACTGGACACCCCTGTCTTTTCCACGTCTGAGTGAGCTCGCT------GTG------CAAGAA---CATTGCCCAAAGCTGAAA------------------
---------AAGCTTCCATTG---------------------------------------------------------------------------------------------------------------------------------------------------------------
------------------------------------
>GC2_Araha.1122s0007.1
------ATGGGAGGTTGTATCTCGGTCTCGGTGTCA---------------TGTGATCAGTTTGTGAATCAGTTCTCTCAATGGTTATGCGTTAGAAGA---------------AGTTATATTCACAGCCTTCCTGAGAATCTAGCAGCTCTGCATAAAGCCATGGAAGTGCTCAAGACA
AAGCAAGATGATGTGAAAAGAAGGGTC------------------------------------------------------------------------GATCGAGAAGAG---------------------------------TTTACAGGG---------------------------
---------------------------------------CGTCGTCAAAGGCTTTCTCAAGTTCAG---------------------------------------------------------------------------------------------------------GTATGGCTT
ACAAATGTCGCGAGTATCGAGAAAATATTCAATGATATGGTTAGTACT---------AGAGAGGTTGAGATAAAG---------------------------------------------------------------------------------------------------------
------AGGTTGTGT---------------------------------TTTTGTGGGTTTTGCACCAAATGTTTT------------------GGAAAGAGCTATGGTTATGGGAAAATG------------------------------------------------------------
---------------------------------GTTAGC---TTGATGTTGAAGGAAGTTGAGAGTCTCTCTTCTCATGGA---GAATTTGATGTGGTGACTGAGGTT---TCTATGGTAGTTCAAGTGGAGGAGATGCCTATTCAATCC------------------------------
------------------------GTAGTTGTTGGTCAAGAGACA---------ATGCTTGAAAGGGTGTGGAACTCTCTTATG------------AAAGATGGATTCAAG---------------ATTATGGGTTTGTATGGAATGGGTGGAGTGGGGAAAACTACGCTTCTCACGCAA
GTTAACAATAAGTTTTCTGAAATAGAT------GGTGGATTT---GATATTGTGATGTGGGTTGTCGTGTCTAAAACTCCAGAGATCTATAGGATTCAAGAAGACATTGCAAAAAGACTTGGTCTT------------------------TCGGGTGTGGAGTGGGACAAGAAAACCGAA
AACAAGAGAGCCGTTGACATACACAATGTCCTTAGG------AGACAG------AAATTTGTGTTATTGTTGGATGATATATGGGAGAAAGTGAAC------TTAGAATCGGTTGGAGTA---CCATATCCA---AGTAGAGAA------------------------------------
---------------------------------------------------------------AATGGAAGCATAGTAGCATTTACTACTCGTTCTCGAGATGTTTGTGGGCGTATGGGA---GTC---GATGACCCGATGAAAGTTAGCTGTTTGGAACCTGAAAAAGCTTGGGATTTG
TTTCAAAAGAAAGTGGGAGAA---------------AACACTTTGAAAAGCCATCCGGACATTCCTGAACTTGCAAAACAAGTCGCTGAAAAATGTCGTGGTCTACCATTAGCACTTAATGTCATTGGAGAAACTATGGCATGCAAA---AACACAGTTCAAGAATGGCGTCACGCGATT
GATGTTTTAACTTCATCA---GCCATA------------------GAGTTTTCAGGCATGGAAGACGAAATTCTTCCGATTTTGAAGTATAGCTATGATAATTTAAATATGGAGCATGTCAAATCATGTTTCCTATATTGCTCTTTATTTCCTGAAGATTATGAGATTAAAAAAGAAGAT
TTAGTAGACTATTGGATATGTGAAGGATTTATAGATGTAAAAGACGGTAAAGAG---------AGAGCGATAAATGAAGGCTATGCGATGATCGGTACCCTTGTCCGTACATGTTTATTGTTGGAGGAAGGATGG------AAGAAA---------------------GCAGAA---GTG
AAAATGCATGATGTGGTTCGTGAGATGGCTCTATGGATATCATCTGATCTTGGAAAGCACAAAGATCAA------TGTATT---------------------------------------------GTGCGAGCCGGTGTTGGGTTACATGCAGTACCGGAAGTGAAGAATTGGAGAGCC
GTGAGAAGGATGTCGTTGATGAAA---------AATGAGCTTCAAAAGATATTGGGTTGTCCTACA------TGTCCT---------GAACTTACGACTCTCCTCCTC------CAAAAA------------------------AACCACAAA------------------------CTG
GTAAATATTTCCGGA---------------------------------------------------GAATTCTTTCGATTTATGCCTAACCTTGTAGTATTGGATTTATCATGGAGTAGT------------------------------------------------------------
------------AGTCTCATTGGATTA---CCAAACCAAATATCAGAGTTGGTCTCCTTGCGATATCTTGACTTGTCATACACAAACATCGAG------AGGTTGCCG---GTTGGTTTACAAGAGTTGAAAAAACTAATACATCTGAATTTGGAGTCCATGAAGAGA------------
------------CTGGAAAGTATTGCC------------GGAGTA---TCTAAGCTGTTGAGTTTGAGGACATTG------------------------------------------------------------------------------------------------------AGA
CTA---CAAAAGTCCAAAAAG------------GCTCTAGATGTGAAC------------------------TCAGCGAAGGAG------------------------------CTACAACTCTTAGAACATTTAGAAGTTCTAACCATA------------------------------
------------------------------------------------------------------------------------------------GATATCTTC---------------------------------------------------------------------------
TCAAGTTTG---GTTTTGGAACATTTGTTATGCTCCCAG------------------------------------------------------------------AGATTGGCGAAATCTATTCAATATGTAGAGCTTATA------------------------------------GAG
GTT------GAGGAAGAA------TCATTCAAAATATTAACTTTTCCAACCATGGTT------------AATATCCGTCGCATTGGCATA---TGGAAGTGTGGAATGAAAGAGATAAAG---------------ATCGAGACGAGA---------------------------------
---------ACATCA---------------------------------------------------------------------------------------------------------------------------------------------------------------------
------------------------------------------------------------------------------------------------------------------------------TCATGCTTCTCTAGCCTCTCCAAAGTCGTTATAGGACAATGTGATGGTCTAAAG
GATTTG------------ACATGGCTATTGTTTGCTCCAAACCTTACTTATCTCGATGTTCGTTTCGCAGAGCAACTA---GAGGATATAATCAGTGAA------GAAAAAGCTGCAAGTGTTACAGACGAGAATGCAAGT---------ATTATCATTCCTTTTCAAAAACTAGAATGT
CTTAGCTTATCTGATTTACCTAAG---------CTGAAG---------------------------------AGCATCTACTGGACACCCCTGTCTTTTCCACGTCTGAGTGAGCTTGCT------GTG------CAAGAA---CATTGTCCAAAGCTGAAA------------------
---------AAGCTTCCGTTG---------------------------------------------------------------------------------------------------------------------------------------------------------------
------------------------------------
>GC2_Araha.0650s0013.1
------ATGGGAGGTTGTTTAACAGTCTCGTTGTCA---------------TGTGATCAAGCTGTGAATCAAATCTCTCAAGGTTTATGCATCAATGCA---------------GGTTATGTTTGCAAGCTTTCCGAGAATCTAGTGGCTATGAAGAAAGACATGGAAGTGCTCAAGTTG
AAGCGAGATGATGTGCAAAGAAGGGTA------------------------------------------------------------------------GATAGAGAAGAG---------------------------------TTCACAAGG---------------------------
---------------------------------------CGTCGTCAAAGGCTTTCTCAAGTCCAA---------------------------------------------------------------------------------------------------------GGATGGCTA
ACGAATGTCTCGACCGTCGAGGAAAAATTCAATGAACTGCTTACCACT---------AATGACGTTGAGCTTCAA---------------------------------------------------------------------------------------------------------
------AGGTTGTGT---------------------------------CTCTTCGGATTTTGCTCTAAAAATGTG------------------AAAATTAGCTATCTTTATGGGAAAAGG------------------------------------------------------------
---------------------------------GTTGTC---ATGATGTTGAAGGAGATTGAGAGTCTTAGTTCTCAAGGA---GATTTTGATACGGTGACTGTGGCC---AATCCGATAGCTAGGATTGAAGAGATGCCTATTCAACCT------------------------------
------------------------ACAATCGTAGGTCAGGAAACA---------ATGCTCGAAAGGGTATGGACCCGTCTCACG------------GGAGACGGAGAAGAG---------------ATTGTGGGTCTTTATGGCATGGGTGGAGTAGGCAAAACCACCCTTCTCACACGA
ATCAACAACAAGTTTTCTGAAAAATGT------AGCGGGTTT---GGGGTTGTGATATGGGTTGTGGTGTCTAAAAGTCCAGATATCCGTAGGATTCAAGGAGACATCGGGAAAAGACTAGACCTT------------------------GGGGGCGAAGAGTGGGATAATGAAAATGAA
AAACAGAGAGCCCTTGACATATACAATGTCCTTGGG------AAACAA------AAATTTGTGTTGTTGTTGGATGATATATGGGAGAAAGTGAAT------TTAGAAGCGCTCGGAGTC---CCTTATCCA---AGCAAACAA------------------------------------
---------------------------------------------------------------AATGGATGCAAAGTAGCCTTTACCACTCGTTCTAGAGATGTTTGTGGGTGTATGGGG---GTT---GATGACCCGGTTGAAGTCAGTTGTCTAGAACCCGACGAAGCTTGGAAACTG
TTCCAAATGAAAGTTGGAGAA---------------AACACATTGAAAGGCCATCCAGACATTCCTGAACTTGCAAGAGAAGTTGCTGGAAAATGCAGTGGCCTACCATTGGCGCTTAATGTCATTGGCGAGACCATGGCATGCAAA---AGGATGGTACAAGAATGGCGTAATGCAATT
GACGTTTTGAGCTCATAT---GCTGCA------------------GAATTTCCTGGCATGGAA---CAAATTCTTCCAATTCTAAAGTATAGCTATGATAATTTAATCAAGGAGCAGGTGAAACCATGTTTCCTATATTGCTCTCTGTTTCCTGAAGATTATCGTATGGAGAAAGAGAGG
TTGATAGACTATTGGATATGTGAGGGATTCATTGATGAAAATGAAAGTAGAGAA---------AGAGCATTAAGCCAAGGTTATGAAATCATTGGTATCCTTGTCCGAGCATGTTTGTTGTTGGAGGAAGCAATC------AATAAA---------------------GAACAA---GTT
AAAATGCATGATGTGGTTCGGGAGATGGCTCTATGGATAGCATCTGATCTCGGGAAGCATAAAGAAAGA------TGTATT---------------------------------------------GTGCAAGTCGGTGTTAGATTACGTGAAGTACCGAATGTCAAGAACTGGAGTTCT
GTGAGAAGGATGTCGCTGATGGAA---------AATGAGATTGAAATGATATCTGGCAGTCCCGAA------TGCCTG---------GAGCTTACAACTCTGTTCCTC------CAGAAA------------------------AATGACTCA------------------------TTG
CTACATATCTCGGAT---------------------------------------------------GAATTCTTCCGGTGTATCCCAATGCTAGTTGTTTTGGATCTATCAGGGAATTCA------------------------------------------------------------
------------AGTGTCCGGGAATTG---CCAAACCAAATATCCAAGTTGGTCTCCTTGCGCTATCTTGACTTGTCATGGACATACATGAAG------CGGCTACCT---GTTGGTCTACAAGAGTTGAAAAAGCTGAGATATTTGAGATTGGATTACATGAAGAGA------------
------------CTTAAGAGTATTTCA------------GGGATA---TCAAATTTGTCAAGTTTGAGGAAATTG------------------------------------------------------------------------------------------------------CAA
CTT---TTACAGTCTAAAATG------------TCGCTAGACATGAGC------------------------TTAGTGGAGGAG------------------------------TTGCAGCTCTTAGAACATTTAGAAGTTCTAAACATA------------------------------
------------------------------------------------------------------------------------------------AGTATCAAG---------------------------------------------------------------------------
TCAAGCTTG---GTTGTGGAGAAGTTGTTAGATGCTCCC------------------------------------------------------------------AGGTTGGTGAAATGTCTTCAAATTGTCGTACTTAGA------------------------------------GGA
CTT------CAGGAAGAA------TCATCCGGAGTATTGACTTTGCCAGATATGGAT------------AATCTCCATAAAGTCATCATA---AGGAAGTGTGGAATGTGTGAGATAAAG---------------ATAGAGAGGACAACTTTATCATCACCAAGGAACAGA---------
AGT---CCCAAAACT---------------------------------------------------------------------------------------------------------------------------------------------------------------------
------------------------------------------------------------------------------------------------------------------------------CAATTCCTCCCAAACCTCTCCACTGTGCATATAAGTAGCTGTGAGGGTCTGAAG
GATTTG------------ACGTGGTTGTTGTTTGCTCCTAACCTCACTAGTCTTGAGGTTCTGGACTCAGGGCTAGTA---GAAGGAATAATAAGCCAA------GAGAAAGATATGACTATGAGTGGT------------------------ATCATTCCTTTCCAGAAACTAGAGAGT
CTACGCCTACACAATCTAGCGATG---------TTGAGG---------------------------------AGCATCCATTGGCAACCTCTGCCTTTT---------CCATGTCTAAAG------ACAATCCACATAACG---AAGTGTCTGGAGCTGAGA------------------
---------AAGCTTCCACTG---------------------------------------------------------------------------------------------------------------------------------------------------------------
------------------------------------
>GC2_AT1G12280.1
------ATGGGAGCTTGTTTAACACTCTCGTTCTCT---------------TGTGATGAAGTTGTGAATCAAATCTCTCAAGGTTTATGCATCAACGTG---------------GGTTATATTTGCGAGCTCTCCAAGAATGTAGTGGCTATGAAGAAAGACATGGAAGTGCTGAAGAAA
AAGCGAGATGATGTGAAAAGAAGGGTA------------------------------------------------------------------------GATATAGAAGAG---------------------------------TTCACAAGG---------------------------
---------------------------------------CGTCGTGAAAGGCTTTCTCAAGTCCAA---------------------------------------------------------------------------------------------------------GGATGGCTT
ACGAATGTCTCGACCGTCGAGAATAAATTCAATGAACTGCTTACCACT---------AATGACGCTGAGCTTCAA---------------------------------------------------------------------------------------------------------
------AGGTTGTGT---------------------------------CTCTTTGGATTTTGCTCTAAAAATGTG------------------AAAATGAGCTATCTTTATGGGAAAAGG------------------------------------------------------------
---------------------------------GTTGTC---CTGATGTTGAAGGAGATTGAGAGTCTTAGTTCTCAAGGA---GATTTTGATACTGTGACTTTAGCC---ACTCCAATAGCTAGGATTGAAGAGATGCCTATTCAACCT------------------------------
------------------------ACAATCGTAGGTCAGGAAACA---------ATGCTCGAAAGGGTATGGACCCGTCTCACA------------GAAGACGGAGACGAG---------------ATTGTGGGTCTTTATGGCATGGGTGGAGTAGGCAAAACCACCCTTCTCACACGA
ATCAACAACAAGTTTTCTGAAAAATGT------AGCGGGTTT---GGGGTTGTGATATGGGTGGTGGTGTCTAAGAGTCCAGATATCCATAGGATTCAAGGAGACATCGGGAAGAGACTAGACCTT------------------------GGAGGCGAAGAGTGGGATAATGTAAATGAA
AACCAGAGAGCCCTTGACATATACAATGTCCTTGGG------AAACAA------AAATTTGTGTTGTTGTTGGATGATATATGGGAGAAAGTGAAT------TTAGAAGTGCTTGGAGTC---CCTTATCCA---AGCAGACAA------------------------------------
---------------------------------------------------------------AATGGATGCAAAGTAGTATTCACCACTCGTTCTAGAGATGTTTGTGGGCGTATGCGG---GTT---GATGACCCGATGGAAGTCAGTTGCCTAGAACCCAACGAAGCCTGGGAATTG
TTCCAAATGAAAGTTGGAGAA---------------AACACATTGAAAGGCCATCCAGACATTCCTGAACTTGCAAGAAAAGTTGCTGGAAAATGTTGTGGCCTACCATTGGCACTTAATGTCATTGGCGAGACCATGGCATGCAAA---AGGATGGTACAAGAATGGCGTAACGCAATT
GACGTTTTGAGCTCATAT---GCTGCA------------------GAATTCCCTGGTATGGAA---CAAATTCTTCCTATTCTAAAGTATAGCTATGATAATTTAAACAAGGAGCAGGTGAAACCATGTTTCCTATATTGCTCTCTGTTTCCTGAAGATTATCGTATGGAAAAAGAGAGG
TTGATAGACTATTGGATATGTGAGGGATTCATAGATGAAAATGAAAGTAGAGAA---------AGAGCATTAAGCCAAGGTTATGAGATCATTGGTATCCTTGTCCGAGCATGTTTGTTGTTGGAGGAAGCTATC------AATAAA---------------------GAACAA---GTT
AAAATGCATGATGTGGTTCGGGAGATGGCTCTATGGATTGCATCTGATCTTGGGGAACATAAAGAAAGA------TGTATT---------------------------------------------GTGCAAGTCGGTGTTGGATTACGTGAGGTACCGAAAGTCAAGAACTGGAGTTCT
GTGAGAAGGATGTCGCTGATGGAA---------AATGAGATTGAAATTTTATCTGGCAGTCCCGAA------TGCCTG---------GAACTTACAACTCTGTTCCTT------CAGAAA------------------------AATGATTCA------------------------TTG
CTACATATCTCGGAT---------------------------------------------------GAATTCTTCCGGTGTATCCCAATGCTAGTTGTTTTGGATCTATCAGGGAATTCA------------------------------------------------------------
------------AGTCTCCGGAAATTG---CCTAACCAAATATCAAAGTTAGTCTCCTTGCGTTATCTTGACTTGTCGTGGACATACATTAAG------CGGCTACCT---GTCGGTCTACAAGAGTTGAAAAAGCTCAGATATTTGAGATTGGATTACATGAAGAGA------------
------------CTTAAGAGTATTTCA------------GGGATA---TCAAATATATCAAGTTTGAGGAAATTG------------------------------------------------------------------------------------------------------CAA
CTT---TTACAGTCTAAAATG------------TCGCTAGACATGAGC------------------------TTAGTGGAGGAG------------------------------TTGCAGCTATTAGAACATTTAGAAGTTCTAAACATA------------------------------
------------------------------------------------------------------------------------------------AGTATCAAG---------------------------------------------------------------------------
TCAAGCTTG---GTAGTGGAGAAGTTGTTAAATGCTCCC------------------------------------------------------------------AGGTTGGTGAAATGTCTTCAAATCTTAGTACTTAGA------------------------------------GGA
GTT------CAGGAAGAA------TCATCCGGAGTATTGACTTTGCCAGATATGGAT------------AATCTCAATAAAGTCATCATA---AGGAAGTGTGGAATGTGTGAGATAAAG---------------ATAGAGAGGAAAACTTTATCATTATCATCGAACAGA---------
AGT---CCCAAAACT---------------------------------------------------------------------------------------------------------------------------------------------------------------------
------------------------------------------------------------------------------------------------------------------------------CAATTCCTCCATAACCTCTCCACTGTGCATATAAGTAGCTGTGATGGTCTGAAG
GATTTG------------ACGTGGTTGTTGTTCGCTCCTAACCTCACTAGTCTCGAGGTTCTGGACTCGGAACTAGTA---GAAGGAATAATAAACCAA------GAGAAAGCTATGACTATGAGTGGT------------------------ATCATTCCTTTCCAGAAACTAGAGAGT
CTACGCCTACACAATCTAGCGATG---------TTGAGG---------------------------------AGCATCTACTGGCAACCTCTGTCTTTT---------CCATGTCTGAAG------ACAATTCACATAACG---AAGTGTCCTGAGCTGAGA------------------
---------AAGCTTCCATTG---------------------------------------------------------------------------------------------------------------------------------------------------------------
------------------------------------
>GC2_920055
------ATGGGAGGTTGTATCTCTGTCTCGTTGTCA---------------TGTGATCGAGTAGTGAATCAGATTTCTCAGTGTTTATGTGTCAGTGGT---------------AATTATATTCATAACCTCTCTGAGAATCTGGCTTCTCTGCAGAAAGCCATGGGAGTGCTCAAGGCT
AAGCGAGATGACGTGCAAGGAAGGGTA------------------------------------------------------------------------GATAGAGAAGAG---------------------------------TTTACTGGG---------------------------
---------------------------------------CATCGTCGAAGGCTTGCTCAAGTCCAG---------------------------------------------------------------------------------------------------------GTATGGCTT
ACACGTATCCTAACCATCGAAAACCAATTCAATGATCTTCTTAGCACT---------TGTAACGCTGAGATTCAA---------------------------------------------------------------------------------------------------------
------AGGTTGTGT---------------------------------CTCTGTGGTTTTTTCTCTAAAAATATG------------------AAAATGAGCTATCTTTATGGGAAAAGA------------------------------------------------------------
---------------------------------GTTATT---GTGTTGTTGAGGGAGGTTGAGGGTCTCAGCTCTCAAGGA---GAATTTGATGTGGTGACTGAGGCA---ACTCCGATAGCTGAGGTTGAAGAGTTGCCTATTCAATCC------------------------------
------------------------ACAATTGTTGGTCAGGATTCG---------ATGCTCGACAAGGTATGGAACTGTCTAATG------------GAAGATAAAGTCGGG---------------ATTGTGGGTCTGTATGGTATGGGTGGAGTAGGAAAAACCACCCTTCTCACGCAG
ATCAACAATAAGTTTTCTAAACTAGGT------GGTGGATTT---GATGTCGTGATATGGGTTGTGGTGTCTAAAAATGCAACAGTACATAAGATTCAAAGAAGCATCGGGGAAAAACTAGGCCTT------------------------GTTGGGAAGAAGTGGGACGAGAAAAACAAA
AACCAGAGAGCCCTTGACATCCACAACGTTCTTAGG------AGGAAG------AAGTTTGTCTTGTTGTTGGATGATATATGGGAAAAAGTGAAC------TTAAATGTGATTGGAGTC---CCGTATCCG---AGTGGAGAA------------------------------------
---------------------------------------------------------------AACGGATGCAAAGTAGCATTCACCACTCGTTCTAAGGAAGTTTGTGGACGCATGGGG---GTA---GATGACCCGATGGAAGTCAGTTGTTTAGACACCAGAAACGCCTGGGATTTG
TTGAAAAAGAAAGTGGGGGAA---------------AACACATTAGGAAGCCACCCAGACATTCCCCAGCTTGCACGCAAAGTTTCGGAAAAATGTCGTGGTCTACCACTAGCACTGAATGTTCTTGGTGAGACCATGTCATGCAAG---AGGACAATACAAGAATGGTGTCATGCAATT
GAGGTTTTGACTTCATCT---GCTACA------------------GATTTTTCAGGAATGGAAGATGAGGTTCTTCCAATTTTAAAATATAGCTATGATAGCTTGAATGGGGAGGATGCAAAGTCGTGTTTCCTATATTGCTCTCTATTTCCTGAAGATTTTAAAATCAGAAAAGAGATG
TTTATTGAATACTGGATTTGTGAGGGATTCATAGAAGAAAAGCAAGGTAGAGAA---------AAAGCATTCAACCAAGGTTATGATATACTCGGTACTCTTGTCCGTTCATCTTTATTGTTGGAG---------------GATAAA---------------------GATTTT---GTG
AGTATGCATGATGTGGTTCGTGAGATGGCTCTGTGGATATCATCTGATCTTGGAAAGCATAAAGAGCGA------TGTATT---------------------------------------------GTGCAAGCCGGTGTTGGATTAGATGAACTACCTGAAGTCAAGAATTGGAGAGCT
GTGAAAAGGATGTCGCTAATGAAT---------AATAATTTTGAAAACATATATGGCTGTCCCGAA------TGCGTT---------GAACTTATAACTCTGTTCCTT------CAGAAT------------------------AACTACAAG------------------------TTG
GTAGTCATCTCAATG---------------------------------------------------GAATTCTTTCGGTGTATGCCTAGTCTAACTGTTTTGGATCTATCAGAAAATCAC------------------------------------------------------------
------------AGTCTTAGTGAACTG---CCAGAAGAAATATCAGAGTTGGTGTCCTTGCAGTATCTTGATTTGTCCGGGACATATATAGAG------CGACTACCT---CATGGTTTACAAAAGTTGAGAAAGTTAGTACATCTGAAACTGGAAAGGACGAGGAGA------------
------------CTTGAGAGCATTTCA------------GGGATA---TCATATTTGTCAAGTTTGAGAACATTA------------------------------------------------------------------------------------------------------AGA
CTA---AGAGATTCAAAAACG------------ACACTAGAGACGAGC------------------------CTAATGAAAGAA------------------------------CTACAGCTCTTAGAACATTTAGAACTCATAACCACA------------------------------
------------------------------------------------------------------------------------------------AATATCTCC---------------------------------------------------------------------------
TCAAGTTTG---GTTGGGGAA---TTGGTATATTATCCC------------------------------------------------------------------AGAGTAGGGAGATGTATTCAACACATTTTTATTAGGGAC---------------------------CACTGGGGC
CGT------CCAGAGGAA------TCAGTAGGAGTATTAGTTTTGCCAGCTATAACT------------AATCTCTGTTACATCTCCATA---TGGAACTGTTGGATGTGGGAGATAATG---------------ATAGAGAAGACA------------CCATGGAACAAA---------
AAT---CTAACAAGT---------------------------------------------------------------------------------------------------------------------------------------------------------------------
------------------------------------------------------------------------------------------------------------------------------CCCAACTTCTCAAACCTCTCTAATGTGCGTATAGAAGGGTGTGATGGTTTAAAG
GATTTG------------ACGTGGCTGCTGTTTGCTCCAAACCTTATTAATCTTCGCGTTTGGGGGTGTAAGCATCTG---GAGGATATAATAAGCAAA------GAGAAAGCTGCGAGTGTTCTAGATAAGGAG------------------ATTCTTCCTTTCCAGAAACTAGAATGC
CTGAACTTGTATCAGTTGTCTGAG---------CTGAAG---------------------------------AGCATCTACTGGAATGCTCTGCCTTTTCAGCGTTTGAGATGTCTTGAC------ATA------CTAAAC---AATTGTCCGAAGCTGAGA------------------
---------AAGCTTCCGCTG---------------------------------------------------------------------------------------------------------------------------------------------------------------
------------------------------------
>GC2_Araha.0650s0021.1
------ATGGGAGGTTGTATCTCTGTCTCGTTGTCA---------------TGTGATCGAGTAGTGAATCAGATTTCTCAGTGTTTATGTGTCAGTGGT---------------AGTTATATTCATAACCTCTCTGAGAATCTGGCTTCTCTGCAGAAAGCCATGGGAGTGCTCAAGGCT
AAGCGAGATGACGTGCAAGGAAGGGTA------------------------------------------------------------------------GATAGAGAAGAG---------------------------------TTTACTGGG---------------------------
---------------------------------------CATCGTCGAAGGCTTGCTCAAGTCCAG---------------------------------------------------------------------------------------------------------GTATGGCTT
ACACGTATCCTAACCATCGAAAACCAATTCAATGATCTTCTTAGCACT---------TGTAACGCTGAGATTCAA---------------------------------------------------------------------------------------------------------
------AGGTTGTGT---------------------------------CTCTGTGGTTTTTGCTCTAAAAATATG------------------AAAATGAGCTATCTTTATGGGAAAAGA------------------------------------------------------------
---------------------------------GTTATT---GTGTTGTTGAGGGAGGTTGAGGGTCTCAGCTCTCAAGGA---GAATTTGATGTGGTGACTGAGGCA---ACTCCGATAGCTGAGGTTGAAGAGTTGCCTATTCAATCC------------------------------
------------------------ACAATTGTT------------------------------------------------------------------------GTCGGG---------------ATTGTGGGTCTGTATGGTATGGGTGGAGTAGGAAAAACCACCCTTCTCACGCAG
ATCAACAATAAGTTTTCTAAACTAGGT------GGTGGATTT---GATGTCGTGATATGGGTTGTGGTGTCTAAAAATGCAACAGTACATAAGATTCAAAGAAGCATCGGGGAAAAACTAGGCCTT------------------------GTTGGGAAGAAGTGGGACGAGAAAAACAAA
AACCAGAGAGCCCTTGACATCCACAACGTTCTTAGG------AGGAAG------AAGTTTGTCTTGTTGTTGGATGATATATGGGAAAAAGTGAAC------TTAAATGTGATTGGAGTC---CCGTATCCG---AGTGGAGAA------------------------------------
---------------------------------------------------------------AACGGATGCAAAGTAGCATTCACCACTCGTTCTAAGGAAGTTTGTGGACGCATGGGG---GTA---GATGACCCGATGGAAGTCAGTTGTTTAGACACCAGAAACGCTTGGGATTTG
TTGAAAAAGAAAGTGGGGGAA---------------AACACATTAGGAAGCCACCCAGACATTCCCCAGCTTGCACGCAAA---------------------------------------------------ACCATGTCATGCAAG---AGGACAATACAAGAATGGTGTCATGCAATT
GAGGTTTTGACTTCATCT---GCTACA------------------GATTTTTCAGGAATGGAAGATGAGGTTCTTCCAATTTTAAAATATAGCTATGATAGCTTGAATGGGGAGGATGCAAAGTCGTGTTTCCTATATTGCTCTCTATTTCCTGAAGATTTTAAAATCAGAAAAGAGATG
TTTATTGAATACTGGATTTGTGAGGGATTCATAGAAGAAAAGCAAGGTAGAGAA---------AAAGCATTCAACCAAGGTTATGATATACTCGGTACTCTTGTCCGTTCATCTTTATTGTTGGAG---------------GATAAA---------------------GATTTT---GTG
AGTATGCATGATGTGGTTCGTGAGATGGCTCTGTGGATATCATCTGATCTTGGAAAGCATAAAGAGCGA------TGTATT---------------------------------------------GTGCAAGCCGGTGTTGGATTAGATGAACTACCTGAAGTCAAGAATTGGAGAGCT
GTGAAAAGGATGTCGCTAATGAAT---------AATAATTTTGAAAACATATATGGCTGTCCCGAA------TGCGTT---------GAACTTATAACTCTGTTCCTT------CAGAAT------------------------AACTACAAG------------------------TTG
GTAGTCATCTCAATG---------------------------------------------------GAATTCTTTCGGTGTATGCCTAGTCTAACTGTTTTGGATCTATCAGAAAATCAC------------------------------------------------------------
------------AGTCTTAGTGAACTG---CCAGAAGAAATATCAGAGTTGGCGTCCTTGCAGTATCTTGATTTGTCCGGGACATATATAGAG------CGACTACCT---CATGGTTTACAAAAGTTGAGAAAGTTAGTACATCTGAAACTGGAAAGGACGAGGAGA------------
------------CTTGAGAGCATTTCA------------GGGATA---TCATATTTGTCAAGTTTGAGAACATTA------------------------------------------------------------------------------------------------------AGA
CTA---AGAGATTCAAAAACG------------ACACTAGAGACGAGC------------------------CTAATGAAAGAA------------------------------CTACAGCTCTTAGAACATTTAGAACTCATAACCACA------------------------------
------------------------------------------------------------------------------------------------AATATCTCC---------------------------------------------------------------------------
TCAAGTTTG---GTTGGGGAA---TTGGTATATTATCCC------------------------------------------------------------------AGAGTAGGGAGATGTATTCAACACATTTTTATTAGGGAC---------------------------CACTGGGGC
CGT------CCGGAGGAA------TCAGTAGGAGTATTAGTTTTGCCAGCTATAACT------------AATCTCTGTTACATCTCCATA---TGGAACTGTTGGATGTGGGAGATAATG---------------ATAGAGAAGACA------------CCATGGAACAAA---------
AAT---CTAACAAGT---------------------------------------------------------------------------------------------------------------------------------------------------------------------
------------------------------------------------------------------------------------------------------------------------------CCCAACTTCTCAAACCTCTCTAATGTGCGTATAGAAGGGTGTGATGGTTTAAAG
GATTTG------------ACGTGGCTGTTGTTTGCTCCAAACCTTATTAATCTTCGCGTTTGGGGGTGTAAGCATCTG---GAGGATATAATAAGCAAA------GAGAAAGCTGCGAGTGTTCTAGATAAGGAG------------------ATTCTTCCTTTCCAGAAACTAGAATGC
CTGAACTTGTATCAGTTGTCTGAG---------CTGAAG---------------------------------AGCATCTACTGGAATGCTCTGCCTTTTCAGCGTTTGAGATGTCTTGAC------ATA------CTAAAC---AATTGTCCGAAGCTGAGA------------------
---------AAGCTTCCGCTG---------------------------------------------------------------------------------------------------------------------------------------------------------------
------------------------------------
>GC2_AT1G12210.1
------ATGGGCGGTTGTGTCTCGGTCTCGTTGTCA---------------TGTGATCGAGAAGTGAATCAGTTTTCACAGTGGTTATGTGTCAGTGGG---------------AGTTATATCCAAAACCTATCTGAGAATCTGGCTTCCCTGCAGAAAGCCATGGGAGTGCTCAACGCT
AAGCGAGATGACGTGCAAGGAAGGATA------------------------------------------------------------------------AATAGAGAAGAG---------------------------------TTTACTGGG---------------------------
---------------------------------------CATCGTAGAAGGCTTGCTCAAGTTCAG---------------------------------------------------------------------------------------------------------GTATGGCTT
ACACGTATCCAAACCATCGAAAACCAATTCAATGATTTGCTTAGCACT---------TGTAACGCTGAGATACAA---------------------------------------------------------------------------------------------------------
------AGGTTGTGT---------------------------------CTCTGTGGATTTTGCTCTAAAAATGTG------------------AAAATGAGCTATCTTTATGGGAAAAGG------------------------------------------------------------
---------------------------------GTTATT---GTCTTATTGAGGGAGGTTGAGGGTCTTAGTTCTCAAGGA---GTATTTGATATAGTGACTGAGGCA---GCTCCTATAGCTGAGGTTGAAGAGTTGCCTATTCAATCC------------------------------
------------------------ACAATTGTTGGTCAGGATTCG---------ATGCTCGACAAGGTATGGAACTGTCTAATG------------GAAGATAAAGTTTGG---------------ATTGTGGGTCTGTATGGTATGGGTGGAGTAGGCAAAACCACCCTTCTCACGCAG
ATCAACAATAAGTTTTCTAAACTAGGT------GGTGGATTT---GATGTCGTGATATGGGTCGTGGTGTCTAAAAACGCAACAGTACATAAGATTCAAAAAAGCATCGGGGAAAAACTAGGCCTT------------------------GTTGGGAAGAATTGGGACGAGAAAAACAAA
AACCAGAGAGCCCTTGACATCCACAACGTTCTTAGG------AGGAAG------AAATTTGTGTTGTTGTTGGATGATATATGGGAGAAAGTGGAG------TTAAAGGTGATTGGAGTC---CCGTATCCG---AGTGGAGAA------------------------------------
---------------------------------------------------------------AACGGATGCAAAGTAGCATTCACCACTCATTCTAAGGAAGTTTGTGGACGCATGGGG---GTA---GATAACCCGATGGAAATCAGTTGTCTGGACACTGGAAACGCTTGGGATTTG
TTGAAAAAGAAAGTGGGGGAA---------------AACACATTAGGAAGCCACCCAGACATTCCCCAGCTAGCACGCAAAGTTTCGGAAAAATGTTGTGGTCTACCACTAGCACTGAATGTCATTGGTGAGACCATGTCATTCAAG---AGGACAATACAAGAATGGCGTCATGCAACT
GAGGTTTTGACTTCT------GCTACA------------------GATTTTTCTGGCATGGAAGATGAAATTCTTCCAATTTTAAAATATAGCTATGATAGCTTGAATGGGGAGGATGCGAAGTCGTGTTTCCTATATTGCTCTCTATTTCCTGAAGATTTTGAAATCAGAAAAGAGATG
CTTATTGAATACTGGATTTGTGAGGGATTCATAAAAGAAAAGCAAGGTAGAGAA---------AAAGCATTCAACCAAGGTTATGATATACTCGGTACTCTTGTCCGTTCATCTTTATTGTTGGAGGGAGCAAAG------GATAAA---------------------GATGTC---GTG
AGTATGCATGATATGGTTCGTGAGATGGCTCTGTGGATATTTTCTGATCTTGGAAAGCATAAAGAGAGA------TGTATT---------------------------------------------GTGCAAGCCGGCATTGGATTAGATGAACTACCTGAAGTCGAGAACTGGAGAGCT
GTGAAAAGGATGTCGCTAATGAAT---------AACAATTTTGAAAAGATACTTGGCAGTCCCGAA------TGCGTT---------GAACTTATAACTCTGTTCCTT------CAGAAT------------------------AACTACAAG------------------------TTG
GTAGACATCTCAATG---------------------------------------------------GAATTCTTTCGGTGTATGCCTAGTCTAGCTGTTTTGGATCTATCAGAAAATCAC------------------------------------------------------------
------------AGTCTTAGTGAACTG---CCAGAAGAAATATCAGAGTTGGTGTCCTTGCAGTATCTTGATTTGTCCGGGACATATATAGAG------CGACTACCT---CATGGTTTACACGAGTTGAGAAAGCTAGTACATTTGAAACTGGAAAGGACGAGGAGA------------
------------CTTGAGAGCATTTCA------------GGGATA---TCATATTTGTCAAGTTTGAGAACATTG------------------------------------------------------------------------------------------------------AGA
CTA---AGAGATTCAAAAACG------------ACACTAGATACGGGG------------------------CTTATGAAAGAA------------------------------CTACAGCTCTTAGAACATTTAGAACTCATAACCACA------------------------------
------------------------------------------------------------------------------------------------GATATCTCG---------------------------------------------------------------------------
TCAGGTTTG---GTTGGGGAA---TTGTTCTGTTATCCC------------------------------------------------------------------AGAGTTGGGAGATGTATTCAACACATTTATATTAGGGAC---------------------------CATTGGGAG
CGT------CCGGAGGAA------TCCGTAGGAGTATTAGTTTTGCCAGCTATACAT------------AATCTGTGTTACATCTCCATA---TGGAACTGTTGGATGTGGGAGATAATG---------------ATAGAGAAGACA------------CCATGGAAAAAA---------
AAT---CTAACAAAT---------------------------------------------------------------------------------------------------------------------------------------------------------------------
------------------------------------------------------------------------------------------------------------------------------CCCAACTTCTCAAACCTCTCTAATGTGCGAATAGAAGGGTGTGATGGTTTAAAG
GATTTG------------ACGTGGCTGCTGTTTGCTCCAAACCTGATCAATCTTCGCGTTTGGGGGTGTAAGCATCTG---GAGGATATAATAAGCAAA------GAGAAAGCTGCAAGTGTTTTAGAAAAGGAG------------------ATTCTTCCTTTCCAGAAACTAGAATGC
CTGAACTTGTATCAGTTGTCTGAG---------CTGAAG---------------------------------AGCATCTACTGGAATGCTCTGCCTTTTCAGCGTTTGAGATGTCTTGAC------ATA------CTAAAC---AATTGTCCGAAGCTGAGA------------------
---------AAGCTTCCGCTG---------------------------------------------------------------------------------------------------------------------------------------------------------------
------------------------------------
>GC2_334514
------ATGGGAGGTTGTATCTCTGTCTCGTTGTCA---------------TGTGATCGAGTAGTGAATCAGATTTCTCAGTGTTTATGTGTCAGTGGT---------------AATTATATTCATAACCTCTCTGAGAATCTGGCTTCTCTGCAGAAAGCCATGGGAGTGCTCAAGGCT
AAGCGAGATGACGTGCAAGGAAGGGTA------------------------------------------------------------------------GATAGAGAAGAG---------------------------------TTTACTGGG---------------------------
---------------------------------------CATCGTCGAAGGCTTGCTCAAGTCCAG------------------------------------------------------------------------------------------------------------------
------------------------------------------------------------------------------------------------------------------------------------------------------------------------------------
------------------------------------------------------------------------------------------------------------------------------------------------------------------------------------
------------------------------------------------------------------------------------------------------------------------------------------------------------------------------------
---------------------------------------GATTCG---------ATGCTCGACAAGGTATGGAACTGTCTAATG------------GAAGATAAAGTCGGG---------------ATTGTGGGTCTGTATGGTATGGGTGGAGTAGGAAAAACCACCCTTCTCACGCAG
ATCAACAATAAGTTTTCTAAACTAGGT------GGTGGATTT---GATGTCGTGATATGGGTTGTGGTGTCTAAAAATGCAACAGTACATAAGATTCAAAGAAGCATCGGGGAAAAACTAGGCCTT------------------------GTTGGGAAGAAGTGGGACGAGAAAAACAAA
AACCAGAGAGCCCTTGACATCCACAACGTTCTTAGG------AGGAAG------AAGTTTGTCTTGTTGTTGGATGATATATGGGAAAAAGTGAAC------TTAAATGTGATTGGAGTC---CCGTATCCG---AGTGGAGAA------------------------------------
---------------------------------------------------------------AACGGATGCAAAGTAGCATTCACCACTCGTTCTAAGGAAGTTTGTGGACGCATGGGG---GTA---GATGACCCGATGGAAGTCAGTTGTTTAGACACCAGAAACGCCTGGGATTTG
TTGAAAAAGAAAGTGGGGGAA---------------AACACATTAGGAAGCCACCCAGACATTCCCCAGCTTGCACGCAAAGTTTCGGAAAAATGTCGTGGTCTACCACTAGCACTGAATGTTCTTGGTGAGACCATGTCATGCAAG---AGGACAATACAAGAATGGTGTCATGCAATT
GAGGTTTTGACTTCATCT---GCTACA------------------GATTTTTCAGGAATGGAAGATGAGGTTCTTCCAATTTTAAAATATAGCTATGATAGCTTGAATGGGGAGGATGCAAAGTCGTGTTTCCTATATTGCTCTCTATTTCCTGAAGATTTTAAAATCAGAAAAGAGATG
TTTATTGAATACTGGATTTGTGAGGGATTCATAGAAGAAAAGCAAGGTAGAGAA---------AAAGCATTCAACCAAGGTTATGATATACTCGGTACTCTTGTCCGTTCATCTTTATTGTTGGAG---------------GATAAA---------------------GATTTT---GTG
AGTATGCATGATGTGGTTCGTGAGATGGCTCTGTGGATATCATCTGATCTTGGAAAGCATAAAGAGCGA------TGTATT---------------------------------------------GTGCAAGCCGGTGTTGGATTAGATGAACTACCTGAAGTCAAGAATTGGAGAGCT
GTGAAAAGGATGTCGCTAATGAAT---------AATAATTTTGAAAACATATATGGCTGTCCCGAA------TGCGTT---------GAACTTATAACTCTGTTCCTT------CAGAAT------------------------AACTACAAG------------------------TTG
GTAGTCATCTCAATG---------------------------------------------------GAATTCTTTCGGTGTATGCCTAGTCTAACTGTTTTGGATCTATCAGAAAATCAC------------------------------------------------------------
------------AGTCTTAGTGAACTG---CCAGAAGAAATATCAGAGTTGGTGTCCTTGCAGTATCTTGATTTGTCCGGGACATATATAGAG------CGACTACCT---CATGGTTTACAAAAGTTGAGAAAGTTAGTACATCTGAAACTGGAAAGGACGAGGAGA------------
------------CTTGAGAGCATTTCAGGGATAATATTAGGGATA---TCAAATTTGTGGAATTTGAGGACATTG------------------------------------------------------------------------------------------------------GGA
CTA---CGAGATTCCAAACTG------------TTGCTAGATATGAGT------------------------TTAGTGAAGGAG------------------------------CTGCAGCTCTTAGAACATCTAGAAGTTGTGACCCTA------------------------------
------------------------------------------------------------------------------------------------GATATATCA---------------------------------------------------------------------------
TCAAGTTTG---GTTGCAGAGCCATTGCTATGCTCTCAC------------------------------------------------------------------AGGTTGGTGGAATGTATAAAAGAGGTAGATATTAAG------------------------------------TAC
CTT------AAGGAAGAA------TCAGTGAGAGTATTGACTCTGCCAACCATGGGT------------AATCTCCGTAGGCTCGGGATA---AAAATGTGTGGAATGAGGGAGATAAAG---------------ATAGAGAGTACAACTTCATCATCGTCGCGAAACAAA---------
AGT---CCCACAACT---------------------------------------------------------------------------------------------------------------------------------------------------------------------
------------------------------------------------------------------------------------------------------------------------------CCATGCTTCTCAAACCTCTCCAGAGTCTTTATAGCTAAATGCCATGGTCTTAAG
GATTTG------------ACGTGGCTGCTGTTTGCTCCGAATCTTACTTTTCTTGAAGTTGGGTTCTCAAAGGAAGTA---GAGGATATAATTAGCGAA------GAGAAAGCTGAGGAGCATTCTTCAGCTACG------------------ATTGTTCCTTTTAGGAAACTAGAAACG
CTACACCTA------TTAACTTCA---------GCGAAA---------------------------------AAAATG---------GCACTCTCGTTGCAATCTCCGCCTTGTGCAACT------CTC------TCTGCT---TCAATCCAAAAGGGACGATGGAAGACGCTCGCCGCC
GGATTCTCCGCTACTCCTCTTCCCGCCGTTAACTTCAGTATCCGTCGATCGATTCCTCGGATTCTTGCTTCCGCTAGTTCATCCTCC---------------------------------------------------------------------------------------------
------------------------------------
>GC2_Araha.0650s0020.1
------ATGGGAGGTTGTTTCTCTGTTTCATTGCCA---------------TGTGATCAAGTAGTGAGTCAGTTCTCTCAGTTATTATGTGTCAGGGGG---------------AGTTATATTCACAATCTCTCCGAGAATCTGGCTTCTCTGGAGAAGGCCATGGGAGTGCTCAAGGGT
CGGCAATATGATGTGATAAGAAGACTG------------------------------------------------------------------------GAAAGAGAAGAG---------------------------------TTTACAGGG---------------------------
---------------------------------------CGTCAACAAAGGCTTTCCCAAGTTCAG---------------------------------------------------------------------------------------------------------GTATGGCTT
ACTAGTGTCCTACTCATTCAAAACCAGTTTGATGATCTGCTTCGTAGT---------AAAGAGGTTGAGCTTCAA---------------------------------------------------------------------------------------------------------
------AGGTTATGT---------------------------------CTCTGTGGTTTCTGCTCCAAAGATTTG------------------AAATTGAGCTATCGTTATGGGAAAAAG------------------------------------------------------------
---------------------------------GTTAAC---ATGATGTTGAGGGAAGTTGAGAGTCTCAGTTCTCAAGGA---TTTTTTGATGTGGTGGCTGAGGCT---ACTCCGTTTGCTGAGGTGGATGAGATCCCTTTTCAACCC------------------------------
------------------------ACAATTGTTGGTCAGGAAATA---------ATGCTTGAAAAGGCATGGAACCGTCTCATG------------GAAGATGGATCCGGG---------------ATTTTGGGTCTGTACGGTATGGGGGGAGTAGGCAAAACCACACTACTCACCAAG
ATCAACAATAAGTTTTCTAAAATAGGT------GACAGATTT---GATGTTGTGATCTGGGTTGTTGTGTCTAGAAGTTCAACAGTCCGTAAGATTCAAAGAGACATAGCAGAAAAGGTTGGCCTT------------------------GGGGGGATGGAGTGGGGCGAGAAAAACGAT
AACCAGATAGCCGTTGACATCCACAATGTCCTTAGG------AGACGA------AAATTTGTTTTGTTGTTGGATGATATATGGGAGAAAGTGAAT------TTAAAAGCGGTTGGAGTC---CCGTATCCA---AGCAAAGAT------------------------------------
---------------------------------------------------------------AACGGATGCAAGGTAGCATTCACTACTCGTTCTCGAGATGTGTGTGGGCGCATGGGG---GTT---GATGATCCGATGGAAGTTAGCTGTCTACAACCCGAAGAATCATGGGATTTG
TTCCAAATGACAGTTGGGAAA---------------AATACACTGGGAAGTCACCCAGACATTCCCGGACTTGCTAGAAAAGTCGCTAGGAAATGTCGTGGCCTACCATTAGCACTCAATGTTATCGGTGAAGCTATGGCATGCAAA---AGAACAGTACATGAATGGTCTCATGCCATT
GACGTTTTGACATCATCT---GCCACA------------------GATTTTTCAGGTATGGAAGATGAAATTCTCCATGTTTTGAAGTATAGCTATGATAATTTAAATGGGGAGCTGATGAAATCCTGCTTCCTGTATTGCTCTCTGTTTCCTGAAGATTATCTTATTGATAAAGAGGGG
TTGGTAGACTACTGGATATGTGAGGGATTTATAAATGAAAAAGAAGGCAGAGAG---------AGGACACTAAACCAAGGTTATGAGATAATTGGTACCCTTGTCCGTGCATGTTTGTTGATGGAGGAAGAAAGG------AACAAA---------------------TCAAAT---GTA
AAAATGCATGATGTGGTTCGTGAGATGGCTCTATGGATATCATCCGATCTTGGGAAGCAAAAGGAGAAA------TGTATT---------------------------------------------GTGCGAGCTGGTGTTGGGTTATGTGAAGTACCACAAGTCAAGGATTGGAACACT
GTAAGAAAGATGTCTTTGATGAAT---------AATGAGATTGAAGAGATATTTGACAGTCACGAG------TGTGCT---------GCACTTACAACTCTATTTCTC------CAAAAG------------------------AAC---GAC------------------------ATG
GTAAAGATCTCGGCT---------------------------------------------------GAATTCTTTCGATGTATGCCTCATCTGGTGGTTTTAGATCTATCAGAGAATCAC------------------------------------------------------------
------------AGTCTCAATGAATTA---CCAGAAGAAATATCAGAGTTGGTCTCTTTGAGATATTTCAACTTGTCATATACTTGTATACAT------CAACTACCC---GTAGGTTTATGGACATTGAAAAAGCTAATACATCTGAATCTCGAACACATGAGCAGT------------
------------CTTGGGAGTATATTA------------GGGATA---TCAAATTTGTGGAATTTGAGGACATTG------------------------------------------------------------------------------------------------------GGA
CTA---CGAGATTCCAAACTG------------TTGCTAGATATGAGT------------------------TTGGTGAAGGAG------------------------------CTGCAGCTCTTAGAACATCTAGAAGTTGTAACCCTA------------------------------
------------------------------------------------------------------------------------------------GATATATCA---------------------------------------------------------------------------
TCAAGTTTG---GTTGCAGAGCCATTGTTATGCTCTCAC------------------------------------------------------------------AGGTTGGTGGAATGTATAAAAGAGGTAGATATTAAG------------------------------------TAT
CTT------AAGGAAGAA------GCAGTAAGAGTATTGACTCTGCCAACCATGGGT------------AATCTCCGTAGGCTCGGGATA---AAAATGTGTGGAATGAGGGAGATAAAG---------------AAAGAGTCAACAACTTCATCATCATCGCGGAACATA---------
AGT---CCCACAACT---------------------------------------------------------------------------------------------------------------------------------------------------------------------
------------------------------------------------------------------------------------------------------------------------------CCATTCTTCTCCAACCTCTCCAGAGTCTTTATAGCTAAATGCCATGGTCTTAAG
GATTTG------------ACGTGGCTGTTGTTTGCTCCGAATCTCACTTTTCTTGAAGTTGGGTTCTCAAAGGAAGTA---GAGGATATAATTAGCGAA------GAGAAAGCTGAGGAGCATTCTTCAGCTACG------------------ATTGTTCCTTTTAGGAAACTAGAAACG
CTACACCTGCTTGAATTACGCGGG---------CTCAAG---------------------------------AGAATCTATGCGAAGACTCTGCCTTTT---------CCTTGTCTGAAA------GTTATCCACGTAGAA---AAATGTGAAAAGCTGAGA------------------
---------AAGCTTCCATTG---------------------------------------------------------------------------------------------------------------------------------------------------------------
------------------------------------
>GC2_AT1G12220.1
------ATGGGAGGTTGTTTCTCTGTTTCATTGCCA---------------TGTGATCAAGTAGTGAGTCAGTTCTCTCAGTTGTTATGTGTCAGGGGA---------------AGTTATATTCACAATCTCTCCAAGAATCTGGCTTCTCTGCAGAAGGCCATGCGAATGCTCAAGGCT
CGGCAATATGATGTGATAAGAAGGTTG------------------------------------------------------------------------GAAACAGAAGAG---------------------------------TTTACAGGG---------------------------
---------------------------------------CGTCAACAAAGGCTTTCCCAAGTTCAG---------------------------------------------------------------------------------------------------------GTATGGCTT
ACTAGTGTCCTAATCATTCAAAACCAGTTTAATGATCTGCTTCGTAGT---------AATGAAGTTGAGCTTCAA---------------------------------------------------------------------------------------------------------
------AGGTTGTGT---------------------------------CTTTGTGGTTTCTGCTCCAAAGATTTG------------------AAATTGAGCTATCGTTATGGGAAAAGA------------------------------------------------------------
---------------------------------GTTATC---ATGATGTTGAAGGAAGTTGAGAGTCTCAGTTCTCAAGGA---TTCTTTGATGTGGTTTCTGAGGCA---ACTCCGTTTGCTGATGTGGATGAGATCCCTTTTCAACCC------------------------------
------------------------ACAATTGTTGGTCAGGAGATA---------ATGCTTGAAAAGGCATGGAACCGTCTCATG------------GAAGATGGATCCGGG---------------ATTTTGGGTCTGTACGGTATGGGGGGAGTAGGCAAAACGACACTACTCACGAAG
ATCAACAATAAGTTTTCTAAAATAGAT------GACAGATTT---GATGTTGTGATATGGGTTGTTGTGTCTAGAAGTTCAACAGTCCGTAAGATACAAAGAGACATAGCAGAAAAGGTAGGCCTT------------------------GGGGGAATGGAGTGGAGCGAGAAAAACGAT
AACCAGATAGCCGTTGACATCCACAATGTCCTTAGG------AGACGA------AAGTTTGTTTTATTGTTGGATGACATATGGGAGAAAGTGAAT------TTAAAAGCGGTTGGAGTC---CCGTATCCA---AGCAAAGAT------------------------------------
---------------------------------------------------------------AACGGATGCAAGGTAGCATTCACTACTCGTTCTCGAGATGTGTGTGGGCGCATGGGG---GTT---GATGATCCGATGGAAGTTAGCTGTCTACAACCCGAAGAATCTTGGGATTTG
TTTCAAATGAAGGTTGGGAAA---------------AATACACTGGGAAGTCACCCAGACATTCCCGGACTTGCTAGAAAAGTCGCTAGGAAATGTCGTGGCCTACCATTAGCACTCAATGTTATCGGTGAAGCTATGGCATGCAAA---AGAACAGTACATGAATGGTGTCATGCCATT
GACGTTTTAACATCATCT---GCCATA------------------GATTTTTCAGGTATGGAAGATGAAATTCTCCATGTTTTGAAGTATAGCTATGATAATTTAAATGGGGAGCTGATGAAATCCTGCTTCCTCTATTGCTCTCTGTTTCCTGAAGACTATCTTATTGATAAAGAGGGG
TTGGTAGACTACTGGATAAGTGAGGGATTCATAAATGAAAAAGAAGGCAGAGAG---------AGGAATATTAACCAAGGTTATGAGATAATTGGTACCCTTGTCCGTGCATGTTTGTTGTTGGAGGAAGAAAGG------AACAAA---------------------TCAAAC---GTG
AAAATGCATGATGTGGTTCGTGAGATGGCTCTATGGATATCATCCGATCTTGGGAAGCAAAAGGAGAAA------TGTATT---------------------------------------------GTGCGAGCTGGTGTTGGGTTACGTGAAGTACCAAAAGTCAAGGATTGGAACACT
GTGAGAAAGATTTCTTTGATGAAT---------AATGAGATTGAAGAGATATTTGACAGTCACGAG------TGTGCT---------GCACTTACAACTCTATTTCTC------CAAAAG------------------------AAC---GAC------------------------GTG
GTAAAGATCTCGGCT---------------------------------------------------GAATTCTTTCGATGTATGCCTCATCTGGTGGTTTTAGATCTATCAGAGAATCAG------------------------------------------------------------
------------AGTCTTAATGAATTA---CCAGAAGAAATATCAGAGCTGGCCTCTTTGAGATATTTCAACTTGTCATATACATGTATACAT------CAACTACCC---GTTGGTTTATGGACATTGAAAAAGCTAATACATCTGAATCTCGAACACATGAGCAGT------------
------------CTTGGGAGTATATTA------------GGGATA---TCAAATTTGTGGAATTTGAGGACATTG------------------------------------------------------------------------------------------------------GGA
CTA---CGAGATTCCAGACTG------------TTGCTAGATATGAGT------------------------TTAGTGAAGGAG------------------------------CTGCAGCTCTTAGAACATCTAGAAGTTATAACCCTA------------------------------
------------------------------------------------------------------------------------------------GATATATCA---------------------------------------------------------------------------
TCAAGTTTG---GTTGCAGAGCCATTGTTATGCTCTCAA------------------------------------------------------------------AGGTTGGTGGAATGTATAAAAGAGGTAGATTTTAAG------------------------------------TAC
CTT------AAGGAAGAA------TCAGTGAGAGTATTGACTTTGCCAACCATGGGT------------AATCTCCGCAAGCTCGGGATA---AAAAGATGTGGAATGAGGGAGATAAAG---------------ATAGAGAGGACAACTTCATCATCGTCTCGGAACAAA---------
AGT---CCCACAACT---------------------------------------------------------------------------------------------------------------------------------------------------------------------
------------------------------------------------------------------------------------------------------------------------------CCATGCTTCTCAAACCTCTCCAGAGTCTTTATAGCTAAATGCCATGGTCTTAAG
GATTTG------------ACGTGGCTTTTGTTTGCTCCTAATCTTACTTTTCTTGAAGTTGGGTTCTCAAAGGAAGTA---GAGGATATAATTAGTGAA------GAGAAAGCTGAGGAGCAT---TCAGCTACG------------------ATTGTTCCTTTTAGGAAATTGGAGACA
CTACACCTGTTTGAATTACGCGGG---------CTCAAG---------------------------------AGAATCTATGCAAAGGCTCTGCATTTT---------CCGTGTCTGAAA------GTTATCCACGTAGAA---AAATGTGAAAAGCTGAGA------------------
---------AAGCTTCCATTG---------------------------------------------------------------------------------------------------------------------------------------------------------------
------------------------------------
>GC3_AT1G61180.1
------ATGGGGAGTTGTTTTTCTCTTCAAGTTAGT------------------GATCAAACACTGAATCGTATCTTTAATTGCTTAATTGGTAAAAGT------------------TATATTCGAACCCTCGAGAAGAATCTCAGAGCTCTGCAGAGGGAAATGGAAGATCTCAGAGCA
ATTCAACATGAGGTACAAAACAAGGTA------------------------------------------------------------------------GCTAGAGACGAG---------------------------------GCACGCCAT---------------------------
------------------------------------------CAACGAAGGCTTGAAGCTGTCCAG---------------------------------------------------------------------------------------------------------GTATGGCTT
GACCGTGTCAATAGCGTTGATATAGAGTGCAAAGATCTGCTAAGTGTT---------ACTCCTGTTGAGCTTCAA---------------------------------------------------------------------------------------------------------
------AAGTTGTGT---------------------------------CTATGCGGTTTGTGTTCAAAATATGTA------------------TGTTCAAGCTACAAATATGGGAAAAAG------------------------------------------------------------
---------------------------------GTATTC---TTGTTACTGGAAGAGGTTAAGAAACTAAACTCGGAGGGA---AATTTTGACGAGGTTTCTCAGCCG---CCTCCAAGGTCTGAAGTTGAAGAGAGGCCTACTCAGCCT------------------------------
------------------------ACGATT---GGTCAGGAAGAC---------ATGCTCGAAAAGGCATGGAACCGCCTTATG------------GAAGATGGAGTCGGA---------------ATCATGGGTCTGCACGGTATGGGTGGTGTAGGCAAAACAACCCTTTTCAAGAAA
ATCCACAACAAGTTCGCTGAAATAGGT------GGTACGTTT---GACATTGTGATCTGGATCGTGGTGTCTAAAGGCGTAATGATTTCAAAGCTTCAAGAAGATATTGCAGAGAAACTACACCTT------------------------TGTGACGACCTGTGGAAGAACAAGAATGAA
AGTGATAAGGCCACTGATATACACAGAGTTTTAAAG------GGCAAG------AGATTTGTTTTGATGCTAGATGATATATGGGAGAAAGTGGAT------TTAGAGGCCATTGGTATT---CCCTATCCG---AGTGAAGTA------------------------------------
---------------------------------------------------------------AATAAATGCAAAGTAGCATTCACGACACGTTCTCGGGAAGTTTGTGGGGAGATGGGG---GAT---CATAAGCCGATGCAAGTCAACTGTTTGGAACCAGAGGATGCATGGGAGCTG
TTCAAAAACAAGGTCGGAGAC---------------AACACATTAAGTAGTGATCCTGTTATTGTGGAGTTGGCAAGAGAGGTCGCTCAAAAATGTCGTGGTCTGCCATTGGCGCTCAACGTCATTGGTGAGACAATGTCATCTAAA---ACTATGGTACAAGAATGGGAGCATGCAATC
CATGTTTTTAATACATCC---GCTGCA------------------GAGTTTTCTGACATGCAAAACAAAATTCTTCCGATTCTCAAGTACAGCTACGATAGCTTGGGGGATGAACATATCAAGTCGTGTTTCCTATATTGTGCTCTGTTTCCTGAAGATGGTGAGATATATAACGAAAAG
TTGATAGACTACTGGATATGCGAAGGATTCATCGGAGAAGACCAAGTTATAAAA---------AGAGCGAGGAATAAGGGTTATGCGATGCTCGGTACCCTTACCCGTGCAAATTTGCTAACAAAGGTTGGTACA---------------------------------TATTAT---TGT
GTGATGCATGACGTGGTTCGTGAAATGGCTTTATGGATTGCTTCCGATTTTGGGAAACAGAAAGAGAAT------TTTGTT---------------------------------------------GTGCAAGCAGGAGTCGGGTTACATGAAATACCAAAAGTCAAGGATTGGGGAGCT
GTAAGAAAGATGTCATTAATGGAT---------AATGATATTGAAGAGATAACATGCGAGTCCAAG------TGTTCT---------GAACTTACAACTTTGTTCCTT------CAAAGT------------------------AAT---AAA------------------------TTG
AAGAATCTACCAGGT---------------------------------------------------GCATTCATTCGGTATATGCAAAAGCTAGTTGTTTTGGATCTTTCATATAATCGT------------------------------------------------------------
------------GACTTCAATAAACTT---CCAGAGCAGATATCGGGGCTGGTCTCGTTGCAGTTTCTTGACTTGTCGAATACAAGTATAGAG------CACATGCCT---ATTGGTCTCAAAGAGTTGAAAAAGCTAACTTTCCTGGATTTGACTTATACTGATCGA------------
------------CTTTGTAGTATCAGT------------GGGATA---TCAAGGTTGTTGAGTTTAAGATTGTTG------------------------------------------------------------------------------------------------------AGA
CTG---CTAGGGTCTAAAGTT------------CATGGAGATGCTAGC------------------------GTATTGAAGGAG------------------------------CTGCAGCAATTGCAGAATCTACAAGAGCTAGCCATA------------------------------
------------------------------------------------------------------------------------------------ACTGTATCC---------------------------------------------------------------------------
GCGGAGTTAATTAGTTTGGATCAA---------------------------------------------------------------------------------AGGTTGGCGAAGTTAATCTCTAATCTTTGTATTGAA------------------------------------GGG
TTT------CTTCAAAAG------CCATTCGATTTATCATTCTTGGCGAGTATGGAG------------AATCTTAGTTCCCTACGGGTG---GAAAATAGTTATTTCTCGGAGATAAAG------------TGCAGAGAAAGCGAGACAGAATCGTCTTATTTACGCATC---------
AAT---CCGAAAATT---------------------------------------------------------------------------------------------------------------------------------------------------------------------
------------------------------------------------------------------------------------------------------------------------------CCATGCTTTACCAACCTCTCACGACTGGAGATAATGAAGTGCCATAGCATGAAG
GATCTG------------ACTTGGATATTGTTTGCTCCAAATCTTGTCGTGCTACTCATTGAAGATTCAAGAGAAGTG---GGAGAAATAATAAACAAA------GAGAAAGCAACCAATCTTACAAGT------------------------ATTACACCATTTCTGAAACTAGAATGG
TTGATTTTGTATAATTTGCCGAAG---------CTGGAG---------------------------------AGTATCTACTGGAGTCCTCTCCCCTTT---------CCGGTTTTGTTG------ACCATGGATGTTTCA---AACTGTCCAAAGCTGAGA------------------
---------AAGCTTCCATTA---------------------------------------------------------------------------------------------------------------------------------------------------------------
------------------------------------
>GC3_AT1G61310.1
------ATGGGGAGTTGTTTTTCTTTTCAAATTGCTGTT------------GGTGATCAAACGATGAATCGTATCTTTGATTGCTTAATTGGTAAAAGT------------------TATATTCGAACCCTCGAGCAGAATCTCAGAGCTCTGCAGAGGGAAATGGAAGATCTGAGAGCA
ACTCAACATGAGGTACAGAACAAGGTA------------------------------------------------------------------------GCGAGAGAGGAG---------------------------------TCACGCCAT---------------------------
------------------------------------------CAACAAAGGCTTGAAGCTGTCCAG---------------------------------------------------------------------------------------------------------GTATGGCTT
GACCGTGTCAATAGCATTGATATAGAGTGCAAAGATCTGCTAAGTGTT---------AGTCCCGTTGAGCTTCAA---------------------------------------------------------------------------------------------------------
------AAGTTGTGT---------------------------------CTCTGCGGTTTGTGTACAAAATATGTA------------------TGTTCAAGCTACAAATATGGGAAAAAG------------------------------------------------------------
---------------------------------GTATTC---TTGTTACTGGAAGAGGTTAAGATACTAAAATCGGAGGGA---AATTTTGACGAAGTTTCTCAGCCA---CCTCCAAGATCTGAAGTTGAAGAGAGGCCTACTCAGCCT------------------------------
------------------------ACGATA---GGTCAAGAAGAA---------ATGCTCGAAAAGGCATGGAACCGCCTTATG------------GAAGATGGAGTCGGA---------------ATCATGGGTCTGCACGGTATGGGTGGTGTAGGCAAAACAACCCTTTTCAAGAAA
ATCCACAACAAGTTCGCTGAAATAGGT------GGTACGTTT---GACATTGTGATCTGGATCGTGGTGTCTCAAGGCGCAAAGCTTTCAAAGCTTCAAGAAGATATTGCAGAGAAACTGCACCTT------------------------TGTGACGACCTGTGGAAGAACAAGAATGAA
AGTGATAAGGCCACTGATATACACAGAGTTTTAAAG------GGAAAG------AGATTTGTTTTGATGCTAGATGATATATGGGAGAAAGTGGAT------TTAGAGGCCATTGGTATT---CCCTATCCG---AGTGAAGTA------------------------------------
---------------------------------------------------------------AATAAATGCAAAGTAGCATTCACGACACGTTCTCGGGAAGTTTGTGGGGAGATGGGG---GAT---CATAAGCCGATGCAAGTCAACTGTTTGGAACCAGAGGATGCATGGGAGTTG
TTCAAAAACAAGGTCGGAGAC---------------AACACATTAAGTAGTGATCCTGTTATTGTGGGGTTGGCAAGAGAGGTGGCTCAAAAATGTCGTGGTCTGCCATTGGCGCTCAACGTCATTGGTGAGACAATGGCATCTAAA---ACTATGGTACAAGAATGGGAGTATGCAATC
GATGTTTTGACTAGATCC---GCTGCA------------------GAGTTTTCTGGCATGGAAAACAAAATTCTTCCGATTCTCAAGTACAGCTACGATAGCTTGGGGGATGAACATATCAAGTCGTGTTTCCTATATTGTGCTCTGTTTCCTGAAGATGGTCAGATATATACCGAAACC
TTGATAGACAAATTGATATGCGAAGGATTCATCGGAGAAGACCAAGTTATAAAA---------AGAGCGAGGAATAAGGGTTATGCGATGCTCGGTACCCTTACCCGTGCAAACTTGCTAACAAAGGTTGGTACAGAACTTGCTAATTTACTAACAAAGGTTAGTATATATCAT---TGT
GTGATGCATGACGTGGTTCGTGAAATGGCTTTATGGATTGCTTCCGATTTTGGGAAACAGAAAGAGAAT------TTTGTT---------------------------------------------GTGCAAGCAAGTGCCGGGTTACATGAAATACCAGAAGTCAAGGATTGGGGAGCT
GTAAGAAGGATGTCATTAATGAGG---------AATGAAATTGAAGAGATAACATGCGAGTCCAAG------TGTTCT---------GAACTTACAACTTTGTTCCTT------CAAAGT------------------------AAT---CAA------------------------TTG
AAGAATCTATCAGGT---------------------------------------------------GAATTCATTCGGTATATGCAAAAGCTAGTTGTTTTGGATCTTTCAGATAATCGT------------------------------------------------------------
------------GACTTCAATGAACTT---CCAGAGCAGATATCGGGGCTAGTCTCGTTGCAGTATCTTGACTTGTCGTTTACAAGAATAGAG------CAACTGCCT---GTTGGCCTCAAAGAGTTGAAAAAGCTAACTTTCCTAGATTTGGCTTATACTGCGCGA------------
------------CTTTGTAGTATCAGT------------GGGATA---TCAAGGTTGTTGAGTTTAAGAGTGTTG------------------------------------------------------------------------------------------------------AGC
CTG---CTAGGGTCTAAAGTT------------CATGGAGATGCTAGC------------------------GTATTGAAGGAG------------------------------CTGCAGCAATTGGAGAATCTACAAGATCTAGCCATA------------------------------
------------------------------------------------------------------------------------------------ACTCTATCC---------------------------------------------------------------------------
GCCGAGTTAATTAGTTTGGATCAA---------------------------------------------------------------------------------AGGTTGGCGAAGGTAATCTCTATTCTTGGTATTGAG------------------------------------GGG
TTT------CTTCAAAAG------CCATTCGATTTATCATTCCTGGCGAGTATGGAG------------AATCTTAGTTCCCTATGGGTG---AAAAATAGTTATTTCTCGGAGATAAAG------------TGCAGAGAAAGCGAGACAGACTCGTCTTATTTACACATC---------
AAT---CCGAAAATT---------------------------------------------------------------------------------------------------------------------------------------------------------------------
------------------------------------------------------------------------------------------------------------------------------CCATGCTTTACCAACCTCTCACGACTGGATATAGTGAAGTGCCATAGCATGAAG
GATCTG------------ACTTGGATATTGTTTGCTCCAAATCTTGTCGTGCTATTCATTGAAGATTCAAGAGAAGTG---GGAGAAATAATAAACAAA------GAGAAAGCAACCAATCTTACAAGT------------------------ATTACACCATTTCTGAAACTAGAAAGG
TTGATTTTGTGTTATTTGCCGAAG---------CTGGAG---------------------------------AGTATCTACTGGAGTCCTCTCCCCTTT---------CCGCTTTTGTTG------AACATAGATGTTGAA---GAATGTCCAAAGCTGAGA------------------
---------AAGCTTCCATTA---------------------------------------------------------------------------------------------------------------------------------------------------------------
------------------------------------
>GC3_AT1G61300.1
------ATGGGGTGTTGTTTTTCTGTCCAGTTTTCTTTT------------GATGATCAAACCCTGGTACGTATCTTTAATTTCTTATGTGGGAACATC---------------------------------------------------------------------------------
------------------------------------------------------------------------------------------------------------------------------------------------AACAGAAAC---------------------------
------------------------------------------------------------------------------------------------------------------------------------------------------------------------------------
------------------------------------------------------------------------------------------------------------------------------------------------------------------------------------
------------------------------------------------------------------------------------------------------------------------------------------------------------------------------------
---------------------------------TCTTTT------------------------------------------------------------------------------------GGAGTGGAGGAGAGGCCTACTCAGCCT------------------------------
------------------------ACTATT---GGTCAAGAAGAA---------ATGCTCGAAAAGGCATGGAATCGCCTTATG------------GAAGATAGAGTCGGA---------------ATCATGGGTCTTCACGGTATGGGTGGTGTTGGAAAAACCACCCTTTTCAAGAAA
ATCCACAATAAGTTCGCTAAAATGTCT------AGTAGGTTT---GACATTGTGATCTGGATCGTGGTGTCTAAAGGCGCAAAGCTTTCAAAGCTTCAAGAAGATATTGCAGAGAAACTACACCTT------------------------TGTGACGACCTGTGGAAGAACAAGAATGAA
AGTGATAAGGCCACCGATATACACAGAGTCTTAAAG------GGCAAG------AGATTTGTTTTGATGTTGGATGATATATGGGAGAAAGTGGAT------TTAGAGGCCATTGGTGTT---CCCTATCCG---AGTGAAGTA------------------------------------
---------------------------------------------------------------AATAAATGCAAAGTAGCATTCACCACCCGAGATCAAAAAGTTTGTGGGGAGATGGGG---GAT---CATAAGCCGATGCAAGTCAAATGTTTGGAACCAGAGGATGCATGGGAGTTG
TTCAAAAACAAGGTCGGAGAC---------------AACACATTACGTAGTGATCCCGTCATTGTGGAGTTGGCAAGAGAGGTCGCTCAAAAATGTCGTGGTCTGCCATTGGCGCTCAGTGTCATTGGTGAGACAATGGCATCTAAA---ACTATGGTACAAGAATGGGAGCATGCAATC
GATGTTTTGACTAGATCC---GCTGCA------------------GAGTTTTCTAATATGGGAAACAAAATTCTTCCGATTCTCAAGTACAGCTACGATAGCTTGGGGGATGAACATATCAAGTCGTGTTTCCTATATTGTGCTTTGTTTCCCGAAGATGATGAGATATATAACGAAAAG
TTGATAGACTACTGGATATGCGAAGGATTCATCGGAGAAGACCAAGTTATAAAA---------AGAGCGAGGAATAAGGGTTATGAGATGCTCGGTACCCTTACCCTTGCGAACTTGCTAACAAAGGTTGGTACA---------------------------------GAACAT---GTT
GTGATGCATGACGTGGTTCGTGAAATGGCTTTATGGATTGCATCCGATTTTGGGAAACAGAAAGAGAAT------TTTGTT---------------------------------------------GTGCGAGCAAGAGTCGGGTTACATGAAAGACCAGAAGCCAAGGATTGGGGAGCT
GTGAGAAGGATGTCATTAATGGAT---------AATCATATTGAAGAGATAACATGCGAGTCCAAG------TGTTCT---------GAACTTACAACTTTGTTCCTT------CAAAGT------------------------AAT---CAA------------------------TTG
AAGAATCTATCAGGT---------------------------------------------------GAATTCATTCGGTATATGCAAAAGCTAGTTGTTTTAGATCTTTCATATAATCGT------------------------------------------------------------
------------GACTTCAATAAACTT---CCAGAGCAGATATCGGGGCTGGTCTCGTTGCAGTTTCTTGACTTGTCGAATACAAGTATAAAG------CAACTGCCT---GTTGGTCTTAAAAAGTTGAAAAAGCTAACTTTTCTGAATTTGGCTTATACTGTGCGA------------
------------CTTTGTAGTATCAGT------------GGGATA---TCAAGGTTGTTGAGTTTAAGATTGTTG------------------------------------------------------------------------------------------------------AGA
CTG---CTAGGGTCTAAAGTT------------CATGGAGATGCTAGC------------------------GTATTGAAGGAG------------------------------CTGCAGAAATTGCAGAATCTACAACATCTAGCCATA------------------------------
------------------------------------------------------------------------------------------------ACTCTATCC---------------------------------------------------------------------------
GCGGAGTTA---AGTTTGAATCAA---------------------------------------------------------------------------------AGGTTGGCGAACTTAATCTCTATTCTTGGTATTGAG------------------------------------GGG
TTT------CTTCAAAAG------CCATTCGATTTATCATTCCTGGCGAGTATGGAG------------AATCTTAGTTCCCTATGGGTG---AAAAATAGTTATTTCTCGGAGATAAAG------------TGCAGAGAAAGCGAGACGGCCTCGTCTTATTTACGCATC---------
AAT---CCGAAAATT---------------------------------------------------------------------------------------------------------------------------------------------------------------------
------------------------------------------------------------------------------------------------------------------------------CCATGCTTTACCAACCTCTCACGACTGGGGTTAAGTAAGTGCCATAGCATAAAG
GATCTG------------ACTTGGATATTGTTTGCTCCAAATCTTGTCTACCTATACATTGAAGATTCAAGAGAAGTG---GGAGAAATAATAAACAAA------GAGAAAGCAACCAATCTTACAAGT------------------------ATTACACCATTTCTGAAACTAGAAAGG
TTGATTTTGTATAATTTGCCGAAG---------CTGGAG---------------------------------AGTATCTACTGGAGTCCTCTCCACTTT---------CCACGTTTGTTA------ATTATACATGTTCTA---GACTGTCCAAAGCTGAGA------------------
---------AAGCTTCCATTA---------------------------------------------------------------------------------------------------------------------------------------------------------------
------------------------------------
>GC3_AT1G61190.1
------ATGGGAAATTTTGTGTGTATAGAAATTTCT---------------GGTGATCAAATGCTGGATCGTATCATTAGATGCTTATGTGGTAAAGGT------------------TATATTCGAAACCTCGAGAAGAATCTCAGAGCTCTGCAGAGGGAAATGGAAGATCTAAGAGCA
ACTCAACATGAGGTACAGAACAAGGTA------------------------------------------------------------------------GCGAGAGAGGAG---------------------------------TCACGCCAT---------------------------
------------------------------------------CAACAAAGGCTTGAAGCTGTCCAG---------------------------------------------------------------------------------------------------------GTATGGCTT
GACCGTGTCAATAGCATTGATATAGAGTGCAAAGATCTGCTAAGTGTT---------AGTCCCGTTGAGCTTCAA---------------------------------------------------------------------------------------------------------
------AAGTTGTGT---------------------------------CTCTGCGGTTTATGTTCAAAATATGTA------------------TGTTCAAGCTACAAATATGGGAAAAGG------------------------------------------------------------
---------------------------------GTGTTT---TTGTTATTGGAAGAGGTTACGAAACTAAAATCGGAGGGA---AATTTTGACGAGGTTTCTCAGCCG---CCTCCAAGATCTGAAGTTGAAGAGAGGCCTACTCAGCCT------------------------------
------------------------ACGATT---GGTCAAGAAGAA---------ATGCTCAAAAAGGCATGGAACCGCCTTATG------------GAAGATGGAGTCGGA---------------ATCATGGGTCTGCACGGTATGGGTGGTGTAGGCAAAACAACCCTTTTCAAGAAA
ATCCACAATAAGTTCGCTGAAACAGGT------GGTACGTTT---GACATTGTGATCTGGATCGTGGTGTCTCAAGGCGCAAAGCTTTCAAAGCTTCAAGAAGATATTGCAGAGAAATTACACCTT------------------------TGTGACGACCTGTGGAAGAACAAGAATGAA
AGTGATAAGGCCACCGATATACACAGAGTTTTAAAG------GGAAAG------AGATTTGTTTTGATGCTAGATGATATATGGGAGAAAGTGGAT------TTAGAGGCCATTGGTATT---CCCTATCCG---AGTGAAGTA------------------------------------
---------------------------------------------------------------AATAAATGCAAAGTAGCATTCACCACCCGAGATCAAAAAGTTTGTGGGCAGATGGGG---GAT---CATAAGCCGATGCAAGTCAAATGTTTGGAACCAGAGGATGCATGGGAGTTG
TTCAAAAACAAGGTCGGAGAC---------------AACACATTACGTAGTGATCCTGTTATTGTGGGGTTGGCAAGAGAGGTCGCTCAAAAATGTCGTGGTCTGCCATTGGCGCTCAGTTGCATTGGTGAGACAATGGCATCTAAA---ACTATGGTACAAGAATGGGAGCATGCAATC
GATGTTTTGACTAGATCC---GCTGCA------------------GAGTTTTCTGACATGCAAAACAAAATTCTTCCGATTCTCAAGTACAGCTACGATAGCTTGGAGGATGAACATATCAAGTCGTGTTTCCTATATTGTGCTCTGTTTCCCGAAGATGATAAGATAGATACCAAAACC
TTGATAAACAAATGGATCTGCGAAGGATTCATCGGAGAAGACCAAGTTATAAAA---------AGAGCGAGGAATAAGGGTTATGAGATGCTCGGTACCCTTATCCGTGCTAATTTACTAACAAATGATCGTGGGTTCGTGAAA------------------------TGGCAT---GTT
GTGATGCATGACGTGGTTCGTGAAATGGCTTTGTGGATTGCATCCGATTTTGGGAAACAGAAAGAGAAT------TATGTT---------------------------------------------GTGCGAGCAAGAGTCGGGTTACATGAAATACCAAAAGTCAAGGATTGGGGAGCT
GTAAGAAGAATGTCACTAATGATG---------AATGAAATTGAAGAGATAACATGCGAGTCCAAG------TGTTCT---------GAACTTACAACTTTGTTCCTT------CAAAGT------------------------AAT---CAA------------------------TTG
AAGAATCTATCAGGT---------------------------------------------------GAATTCATTCGGTATATGCAAAAGCTAGTTGTTTTGGATCTTTCACATAATCCT------------------------------------------------------------
------------GACTTCAATGAACTT---CCAGAGCAGATATCGGGGCTGGTCTCGTTGCAGTATCTTGACTTGTCGTGGACAAGAATAGAG------CAACTGCCT---GTTGGTCTCAAAGAGTTGAAAAAGCTAATTTTTCTGAATTTATGTTTCACCGAGCGA------------
------------CTTTGTAGTATCAGT------------GGGATA---TCAAGGTTGTTGAGTTTAAGATGGTTG------------------------------------------------------------------------------------------------------AGT
CTG---CGAGAGTCTAATGTT------------CATGGAGATGCTAGC------------------------GTATTGAAGGAG------------------------------CTGCAGCAATTGGAGAATCTACAAGATCTACGCATA------------------------------
------------------------------------------------------------------------------------------------ACTGAATCC---------------------------------------------------------------------------
GCGGAGTTAATTAGTTTGGATCAA---------------------------------------------------------------------------------AGGTTGGCGAAGTTAATCTCTGTTCTGCGTATTGAG------------------------------------GGG
TTT------CTTCAAAAG------CCATTCGATTTATCATTCCTGGCGAGTATGGAG------------AATCTTTATGGGCTACTGGTG---GAAAATAGTTATTTCTCGGAGATTAAT------ATAAAGTGCAGAGAAAGCGAGACAGAATCGTCTTATTTACACATC---------
AAT---CCGAAAATT---------------------------------------------------------------------------------------------------------------------------------------------------------------------
------------------------------------------------------------------------------------------------------------------------------CCATGCTTTACCAACCTCACAGGACTGATTATAATGAAGTGCCATAGCATGAAG
GATCTG------------ACTTGGATATTGTTTGCTCCAAATCTTGTCAACCTAGACATTCGTGATTCAAGAGAAGTG---GGAGAAATAATAAACAAA------GAGAAAGCAATCAATCTTACAAGTATT---------------------ATTACACCATTTCAGAAACTAGAAAGG
TTGTTTTTGTATGGTTTGCCGAAG---------CTGGAG---------------------------------AGTATCTACTGGAGTCCTCTCCCCTTT---------CCGCTTTTGTCG------AACATAGTTGTTAAA---TACTGTCCAAAGCTGAGA------------------
---------AAGCTTCCATTA---------------------------------------------------------------------------------------------------------------------------------------------------------------
------------------------------------
>GC3_338250
------ATGGGGAATGGTGTGTCTTTCCAATGTTCT---------------TGCGATCAAACGCTGAATCACATCTTTAGATGGTTTTGTGGTAAAGGT------------------TATATTCGAAACCTCAAGAAGAATCTCACAGCCTTGAAGAGGGAAATGGAAGATCTCAAAGCA
ATAAAAGATGAGGTGCAGAACAGGGTA------------------------------------------------------------------------TCGAGAGAGGAG---------------------------------ATACGACAT---------------------------
------------------------------------------CAACAAAGACTTGAAGCTGTCCAG---------------------------------------------------------------------------------------------------------GTATGGCTT
ACCCGTGTCGATAGCATTGATTTACAAATCAAAGATCTACTTAGTACT---------TGTCCCGTTCAGCACCAG---------------------------------------------------------------------------------------------------------
------AAGTTGTGT---------------------------------CTCTGTGGTTTGTGTTCAAAAAATGTA------------------TGTTCGAGCTACAGTTTTGGGAAAAGG------------------------------------------------------------
---------------------------------GTATTC---TTGTTGTTGGAAGATGTTAAGAAACTCAACTCAGAGAGT---AATTTTGAAGTGGTTACTAAGCCT---GCCCCGATATCTGAAGTTGAGAAGAGGTTTACTCAGCCT------------------------------
------------------------ACTATT---GGTCAGGAAAAG---------ATGCTCGAAACAGCATGGAATCGCCTTATG------------GAAGATGGAGTCGAA---------------ATCATGGGTTTGCACGGCATGGGTGGTGTAGGAAAAACTACCCTTTTCCATAAA
ATCCACAATAAGTTTGCTGAAATACCT------GGTAGATTT---GACGTTGTGATATGGATTGTGGTGTCGCAAGGTGCAGAGATTTCAAAGCTTCAAGAAGATATTGCAAAAAAGCTACACCTT------------------------TGGGACGAGGTGTGGAAGGACAAAACTGAA
AGTGTTAACGCCGCTGATATACACAATGTTTTACAG------AGGAAG------AGATTCGTTTTGATGTTAGATGATATATGGGACAAAGTGGAT------TTACAAGCCCTCGGAGTT---CCAATTCCG---ACCAGAGAA------------------------------------
---------------------------------------------------------------AATGGATGCAAAGTAGCATTCACCACTCGTTCCCGAGAAGTATGTGGGCGGATGGGG---GAT---CATAAACCAGTGGAAGTTCAATGTTTGGGACCAAAGGAAGCATGGGAATTG
TTTAAAAACAAGGTCGGAGAC---------------AACACATTAAGAAGAGATCCTGTCATTGTCGAGCTTGCAAGAAAGGTCGCTGAAAAATGTGGTGGGCTGCCACTGGCGCTCAATGTCATTGGTGAGGTGATGGCATCTAAA---ACTATGGTACAAGAATGGGAGGATGCAATC
GATGTTTTGACAACATCC---GCCGCA------------------GAGTTTCCTGATGTGAAAAATAAAATTCTTCCAATTCTAAAGTACAGCTACGATAGCTTGGTGGATGAAAATATCAAGACATGTTTCCTATATTGTGCTCTCTTTCCGGAAGATTTTAATATAGGTATGGAAAAG
TTGATAGACTACTGGATATGCGAAGGATTCATCGGAGACTACTCTGTTATAAAA---------AGAGCGAGGAATAAGGGTTATACGATGCTCGGTACCCTTATTCGTGCAAATTTACTGACGGAGGTTGGTAAA---------------------------------ACATCG---GTT
GTGATGCATGACGTGGTTCGCGAAATGGCTCTATGGATTGCATCTGATTTTGGGAAACAGAAGGAGAAT------TTTGTG---------------------------------------------GTGCGAGCAGGAGTCGGATTACATGAAATACCAGAAATCAAGGATTGGGGAGCT
GTGAGAAGAATGTCATTAATGAAG---------AATAATATTAAAGAGATAACATGTGGTTCCAAG------TGTTCT---------GAACTTACAACTTTGTTCCTT------GAAGAA------------------------AAT---CAA------------------------TTG
AAGAATCTATCAGGT---------------------------------------------------GAATTCATTCGGTGTATGCAAAAGCTAGTTGTTTTGGATTTGTCATTGAATCGC------------------------------------------------------------
------------AACTTAAATGAACTT---CCAGAGCAGATATCAGAGCTGGCCTCCTTGCAGTATCTTGACTTGTCGAGTACAAGTATAGAG------CAACTGCCT---GTTGGTTTCCATGAGTTGAAAAATTTAACTCATCTGAATTTGAGTTATACATCA---------------
------------ATCTGCAGTGTGGGT------------GCGATA---TCAAAGTTGTCGAGTTTAAGAATTTTG------------------------------------------------------------------------------------------------------AAA
CTA---AGAGGTTCTAATGTT------------CATGCCGATGTAAGC------------------------TTAGTGAAAGAG------------------------------CTGCAGCTCTTGGAGCATCTACAAGTTCTAACCATA------------------------------
------------------------------------------------------------------------------------------------ACGATATCT---------------------------------------------------------------------------
ACGGAAATG---GGGCTGGAGCAAATATTAGATGATGAAAGGTTGGCGAACTGCATCACTGAACTGGGGATTAGCGATTTTCAACAAAAGGCATTCAATATAGAAAGGTTGGCGAACTGCATCACTGATCTGGAGATTAGC------------------------------------GAT
TTT------CAACAAAAG------GCATTCAATATATCATTGCTGACGAGTATGGAG------------AATCTTCGTTTGCTCATGGTG---AAGAATAGTCATGTTACAGAGATTAATACAAATCTGATGTGCATAGAAAACAAGACAGACTCGTCTGATTTACAC------------
AAT---CCGAAAATT---------------------------------------------------------------------------------------------------------------------------------------------------------------------
------------------------------------------------------------------------------------------------------------------------------CCATGCTTTACCAATCTCTCCACCGTGTATATAACGTCCTGCCATAGCATTAAG
GATCTG------------ACTTGGCTTCTGTTTGCTCCAAATCTTGTCTTCCTACGTATTTCAGATTCAAGAGAAGTG---GAAGAAATTATAAACAAA------GAGAAAGCAACCAATCTTACAGGT------------------------ATTACACCATTTCAGAAACTAGAATTC
TTCAGTGTGGAAAAACTGCCGAAG---------CTGGAG---------------------------------AGTATCTACTGGAGTCCTCTCCCCTTT---------CCATTATTGAAG------CACATATTTGCATAT---TGCTGCCCAAAGCTGAGA------------------
---------AAGCTTCCCTTA---------------------------------------------------------------------------------------------------------------------------------------------------------------
------------------------------------
>GC4_AT1G62630.1
------ATGGGT------ATTTCTTTCTCGATACCC---------------TTTGATCCGTGTGTAAATAAAGTCTCTCAATGGCTAGACATGAAAGGA---------------AGTTATACTCACAATCTCGAGAAGAATCTTGTGGCTCTCGAGACAACCATGGAAGAGCTCAAGGCC
AAGCGGGATGATTTATTAAGAAGGCTC------------------------------------------------------------------------AAAAGAGAGGAG---------------------------------GATAGAGGT---------------------------
------------------------------------------CTACAAAGGCTTTCCGAATTCCAG---------------------------------------------------------------------------------------------------------GTATGGCTT
AATAGAGTTGCAACTGTCGAAGACATAATTATTACTCTTCTTAGAGAT---------AGAGATGTTGAAATTCAA---------------------------------------------------------------------------------------------------------
------AGGCTGTGT---------------------------------CTTTGCCGGTTTTGCTCTAAGAATTTA------------------ACGACGAGCTATCGTTATGGGAAAAGT------------------------------------------------------------
---------------------------------GTTTTC---TTGAGGTTGAGGGAGGTTGAGAAACTCAAAGGTGAA------GTTTTTGGAGTGATAACCGAGCAA---GCTTCAACATCTGCGTTTGAGGAACGACCTCTTCAGCCG------------------------------
------------------------ACAATTGTTGGTCAAAAGAAA---------ATGCTTGATAAGGCATGGAAACATCTCATG------------GAAGATGGAACTGGT---------------ATTATGGGTATGTACGGTATGGGCGGTGTAGGGAAGACAACACTTCTCACTCAG
CTCTTCAATATGTTCAATAAGGATAAG------TGTGGATTT---GATATTGGCATTTGGGTTGTCGTGTCTCAAGAGGTTAATGTGGAGAAGATTCAAGATGAAATCGCTCAAAAGCTTGGTCTT------------------------GGTGGACATGAGTGGACACAGAGAGATATA
AGTCAAAAGGGCGTTCATTTATTCAATTTCTTGAAG------AACAAG------AAATTTGTGTTGTTTTTAGATGACTTATGGGATAAGGTGGAG------TTAGCTAATATCGGTGTT---CCGGATCCA---AGAACACAA------------------------------------
---------------------------------------------------------------AAAGGATGTAAATTGGCATTCACCAGTCGGTCCCTAAATGTATGCACAAGCATGGGG---GAT---GAAGAACCAATGGAAGTTCAATGCTTGGAAGAGAATGTGGCATTTGATTTG
TTCCAAAAGAAGGTTGGACAA---------------AAAACACTTGGAAGCGATCCGGGGATCCCCCAACTTGCAAGAATAGTTGCGAAAAAATGTTGTGGCCTACCATTGGCCCTCAACGTCATAGGCGAGACCATGTCATGCAAA---AGGACGATACAAGAATGGCGTAACGCTATA
CATGTTTTGAATTCATAC---GCTGCA------------------GAGTTTATAGGCATGGAGGATAAGATTCTTCCGCTTTTGAAGTATAGCTACGATAACCTTAAGGGGGAGCATGTCAAATCGAGTTTGTTGTATTGTGCTTTATATCCAGAAGATGCTAAAATTCGGAAAGAAGAT
TTGATAGAGCATTGGATATGCGAGGAAATTATAGATGGAAGTGAAGGTATAGAA---------AAGGCTGAGGACAAGGGTTATGACATCATTGGTAGTCTTGTTCGTGCATCACTGTTGATGGAGTGTGTTGATTTGAAAGGAAAA---------------------TCTAGT---GTG
ATTATGCATGATGTTGTTCGTGAAATGGCATTATGGATCGCTTCCGAACTGGGAATACAAAAAGAAGCC------TTTATT---------------------------------------------GTGCGTGCAGGTGTTGGCGTACGTGAAATTCCAAAGGTTAAGAATTGGAATGTT
GTGAGAAGGATGTCATTGATGGGG---------AACAAGATTCATCATCTCGTTGGTAGTTATGAA------TGTATG---------GAACTCACAACTTTGCTCCTG------GGAGAGGGAGAATATGGAAGTATTTGGAGATGGAGTGAA------------------------ATA
AAAACGATCTCGAGT---------------------------------------------------GAATTCTTCAATTGCATGCCAAAGCTAGCTGTTTTGGATCTATCGCATAATCAA------------------------------------------------------------
------------AGTCTCTTTGAATTG---CCGGAAGAAATATCAAATCTAGTTTCTTTGAAATATCTCAACTTGTCACATACTGGGATACGT------CATTTGTCT---AAGGGTATACAAGAGTTGAAGAAAATAATTCACTTGAATTTGGAGCATACAAGTAAG------------
------------CTTGAGAGTATTGAT------------GGGATA---TCAAGTCTGCATAACTTGAAAGTTCTG------------------------------------------------------------------------------------------------------AAA
TTA---TATGGTTCTAGATTA------------CCATGGGATCTCAAC------------------------ACAGTGAAGGAG------------------------------CTGGAAACTTTGGAACATTTAGAAATTTTAACCACA------------------------------
------------------------------------------------------------------------------------------------ACTATCGAT---------------------------------------------------------------------------
CCA---------AGAGCGAAGCAGTTTTTGAGCTCCCAT------------------------------------------------------------------AGGTTGATGAGTCGTTCACGATTGCTACAGATCTTTGGATCTAATATATTCTCACCG---------------GAT
AGA------CAACTAGAA------------------TCACTTTCAGTATCTACGGAC------------AAGCTTCGTGAATTTGAAATT---ATGTGCTGCAGTATCTCTGAGATAAAG------------------------------------------------------------
ATG---GGAGGGATA---------------------------------------------------------------------------------------------------------------------------------------------------------------------
------------------------------------------------------------------------------------------------------------------------------TGCAACTTCTTGAGCCTCGTAGATGTGACTATATACAATTGTGAAGGCTTGAGG
GAATTG------------ACGTTTCTGATCTTTGCTCCAAAGCTTAGATCTCTTTCTGTTGTGGATGCAAAAGACCTA---GAAGATATAATAAACGAA------GAGAAAGCTTGTGAAGGTGAAGATTCAGGG------------------ATTGTTCCTTTTCCAGAGCTGAAGTAT
CTTAATTTAGATGATCTACCGAAG---------CTGAAG---------------------------------AATATCTATCGGAGACCTCTACCCTTT---------CTATGTCTAGAA------AAAATCACTATAGGG---GAATGTCCAAATCTGAGA------------------
---------AAGCTTCCACTC---------------------------------------------------------------------------------------------------------------------------------------------------------------
------------------------------------
>GC4_AT1G63360.1
------ATGGGT------ATTTCTTTCTCGATACCC---------------TTTGATCCGTGTGTAAATAAAGTCTCTCAATGGCTAGACATGAAAGTA---------------AGTTATACTCACAATCTCGAGAAGAATCTCGCAGCTTTGGAGAAAACCATGAAAGAGCTCAAGGCT
AAGCGGGATGATTTGGAAAGAAGGCTC------------------------------------------------------------------------AAAAGAGAGGAG---------------------------------GCTAGAGGT---------------------------
------------------------------------------CTACAAAGGCTTTCCGAATTCCAG---------------------------------------------------------------------------------------------------------GTATGGCTT
GATAGTGTTGCGACTGTCGAAGACATAATCATTACTCTTCTTAGAGAT---------AGAAATGTTGAAATTCAA---------------------------------------------------------------------------------------------------------
------AGGCTGTGT---------------------------------CTTTGCCGGTTTTGCTCTAAGAGTTTA------------------ACGAGGAGCTATCGTTATGGGAAAAGT------------------------------------------------------------
---------------------------------GTTTTC---TTGAGGTTGAGGGAGGTTGAGAAACTCAAAGGTGAA------GTTTTTGGAGTGATAACCGAGCAA---GCTTCAACATCTGCGTTTGAGGAACGACCTCTTCAACCG------------------------------
------------------------ACAATCGTTGGTCAAGACACA---------ATGCTCGATAAGGCAGGGAAACATCTCATG------------GAAGATGGAGTTGGT---------------ATTATGGGTATGTACGGTATGGGCGGTGTAGGGAAGACAACACTTCTCACTCAG
CTCTACAATATGTTCAATAAGGATAAG------TGTGGATTT---GATATTGGCATTTGGGTTGTCGTGTCTCAAGAGTTTCATGTGGAGAAGGTTCAAGATGAAATCGCTCAAAAGCTTGGTCTT------------------------GGTGGAGATGAGTGGACACAGAAAGATAAA
AGTCAAAAGGGGATTTGTTTATACAATATCTTGAGG------GAAAAG------AGTTTTGTGTTGTTTTTAGATGACATATGGGAAAAGGTGGAT------TTAGCTGAGATCGGAGTT---CCGGATCCA---AGAACCAAA------------------------------------
---------------------------------------------------------------AAAGGACGTAAATTGGCATTTACGACTCGGTCCCAAGAGGTATGTGCACGCATGGGG---GTC---GAACATCCAATGGAAGTCCAATGCTTGGAAGAGAATGTGGCATTTGATTTG
TTCCAAAAGAAGGTTGGACAA---------------ACAACACTTGGAAGCGATCCGGGGATCCCCCAACTTGCAAGAATAGTTGCGAAAAAATGTTGTGGCCTACCATTGGCGCTCAACGTCATAGGCGAGACCATGTCATGCAAA---AGGACGATACAAGAATGGCGTCACGCTATA
CATGTTTTGAATTCATAC---GCTGCA------------------GAGTTTATAGGCATGGAGGATAAGGTTCTTCCGCTTTTGAAGTATAGCTACGATAACCTTAAGGGGGAGCAAGTCAAATCGAGTTTGTTGTATTGTGCTTTATATCCAGAAGATGCGAAAATTCTGAAAGAAGAT
TTGATAGAGCATTGGATATGCGAGGAAATTATAGATGGAAGTGAAGGTATAGAA---------AAGGCTGAGGACAAGGGTTATGAGATTATAGGTTGTCTTGTTCGCGCATCATTGTTGATGGAGTGGGATGATGGGGATGGACGA---------------------CGTGCT---GTG
TGTATGCATGACGTTGTTCGTGAAATGGCCTTATGGATCGCTTCTGAACTGGGAATACAAAAGGAGGCC------TTCATT---------------------------------------------GTGCGTGCAGGTGTTGGCGTACGTGAAATTCCAAAGATTAAGAATTGGAATGTT
GTGAGAAGGATGTCATTGATGGAG---------AACAAGATTCATCATCTCGTTGGTAGTTATGAA------TGTATG---------GAACTCACAACTTTGCTCCTG------GGAAAGCGAGAATATGGAAGTATT------CGGAGTCAA------------------------TTA
AAAACGATCTCGAGT---------------------------------------------------GAATTCTTCAATTGCATGCCAAAGCTAGCTGTTTTGGATCTATCGCATAATAAA------------------------------------------------------------
------------AGTCTCTTTGAATTG---CCGGAAGAAATATCAAATCTAGTTTCCTTGAAATATCTCAACTTGTTATATACTGAGATAAGT------CATTTGCCT---AAGGGTATACAAGAGTTGAAGAAAATAATTCACTTGAATTTGGAGTATACAAGGAAG------------
------------CTTGAGAGCATTACT------------GGGATA---TCAAGTCTGCATAACTTGAAAGTTCTG------------------------------------------------------------------------------------------------------AAA
TTA---TTTCGTTCTAGATTA------------CCATGGGATCTCAAC------------------------ACAGTGAAGGAG------------------------------CTGGAAACTTTGGAACATTTAGAAATTTTAACCACA------------------------------
------------------------------------------------------------------------------------------------ACTATCGAT---------------------------------------------------------------------------
CCA---------AGAGCGAAGCAGTTTTTGAGCTCCCAT------------------------------------------------------------------AGGTTGCTGAGTCATTCACGATTGCTAGAGATCTATGGATCTTCTGTATCCTCACTA---------------AAT
AGA------CATCTAGAA------------------TCACTTTCAGTATCTACGGAC------------AAGCTTCGCGAATTTCAAATT---AAGAGCTGCAGTATCTCTGAGATTAAG------------------------------------------------------------
ATG---GGAGGGATA---------------------------------------------------------------------------------------------------------------------------------------------------------------------
------------------------------------------------------------------------------------------------------------------------------TGCAACTTCTTGAGCCTCGTCGATGTGAATATATTCAATTGTGAAGGCTTGAGG
GAATTG------------ACGTTTCTGATCTTTGCTCCAAAGATTAGATCTCTTTCTGTTTGGCATGCAAAAGACCTA---GAAGATATAATAAACGAA------GAGAAAGCTTGTGAAGGTGAAGAATCGGGG------------------ATTCTTCCTTTTCCAGAGCTGAATTTT
CTTACTTTACATGATCTACCGAAG---------CTGAAG---------------------------------AAGATCTATTGGAGACCTCTACCCTTT---------CTATGTCTAGAA------GAAATCAATATAAGG---GAATGTCCAAATCTGAGA------------------
---------AAGCTTCCACTC---------------------------------------------------------------------------------------------------------------------------------------------------------------
------------------------------------
>GC4_338119
------ATGGGGAATTGTGTTTCCCTCTCAATACCT---------------TTGGATCAATCGGTGAATAAAGTCTCTCAATGGCTAGAAGAGAAAAGA---------------GGTTATACTCACAATCTCAAAAAGAATCTTGTGGCTTTGGAGACAACCATGGAAGAGCTCAAGGCT
AAGCGGGATGATTTGGAAAGAAAGCTC------------------------------------------------------------------------ACAAGAGAAGAG---------------------------------GATAGAGGT---------------------------
------------------------------------------CTACAAAGGCTTTCCGAATTCCAG---------------------------------------------------------------------------------------------------------GTATGGCTT
AATAGAGTTGCGAAAGTGGAAGATAAATTCAACACCCTTGTTAGTGAT---------AAAGATGTTGAAATTAAA---------------------------------------------------------------------------------------------------------
------AGGCTGTGC---------------------------------CTTTGTGGGTTTTGTTCTAAGAGTTTA------------------CTATCGAGCTATCGTTACGGGAAAAAT------------------------------------------------------------
---------------------------------GTTTTC---TTGACGTTGGGTGAGGTTGAGAAACTCAAAAGTAAA------GATATTAAAGAGATTGTTGCCAAA---CCTCTAACACCTGAGTTGGAGGAAAGACGACTTCAACCG------------------------------
------------------------ATAATTGTTGGTCAAGAAGCA---------ATGCTCGAGAAAGCGTGGAAACATCTCATG------------GAAGATGGAGTTAGT---------------ATTATGGGTATGTATGGTATGGGCGGTGTAGGGAAGACAACGCTTTTCTCACAG
ATCCACAATAAGTTCAGTAACGACCGA------CGTGGATTT---GACTTTGTGATTTGGGTTGTGGTGTCTAAAGAGTTACATGTGGAGAAGATTCAAGATGAAATCGCTCAGAAAGTTGGTCTT------------------------GGTGGAGAGCAGTGGAACCAAAAAGATAAA
AATCAGAAGGCTGATCGTTTATTCAATTTCTTAAAG------AAAAAA------AGATTTGTCTTGTTTTTAGATGACATATGGGAGAAGGTGGAA------TTAACTGAGATCGGAGTT---CCGGATCCA---AGATCACAA------------------------------------
---------------------------------------------------------------AAAGGATGTAAATTGTCATTTACAACTCGTTCTCAGGAAGTATGTGCGCGCATGGGG---GTT---AAAGACCCAATGGAAGTCAAATGCTTGACGGAAAACGTCGCATTTGATTTG
TTCCAAGAAAAGGTTGGACAG---------------ATAACACTTGATTGTGATCCAGGAATCCCCGACCTTGCAAGAACAATTGCAAGAAAATGTTGTGGCCTACCACTGGCCCTCAACGTCATAGGTGAGACCATGTCTTGCAAG---AAGACAATACAAGAATGGCGTCACGCTGTA
GAAGTTTTCAATTCATAC---GCTGCA------------------GAGTTTTCTGGCATGGACGATAAGATCCTTCCGCTTTTGAAGTATAGCTACGATAGTCTTAAGGGGGAGAATATCAAATCGTGTTTGCTGTATTGCGCTTTATTTCCAGAAGATACTAGTATTCTGAAAGAAGAA
TTGATAGAGTACTGGATATGCGAGGAAATTATAGATGGAAGTGAAGGTATAGAA---------AGGGCTGAGGACAAGGGTTATGAGATTATCGGTAGTCTTGTTCGCTCATCATTGTTGATGGAGGGGGTTAATAGGTTTGGACAA---------------------AGTTTT---GTC
ACTATGCATGATGTTGTTCGTGAAATGGCTTTATGGATTGCTTCTGAACTGGGAAAACAAAAAGAGGCC------TTCATT---------------------------------------------GTGCGTGCAGGTGTTGGCTTACCTGAAATTCCAAAGGTTAAGAATTGGAATGCT
GTGAGAAAGATGTCGTTGATGGAG---------AACAAGATTCGTCATCTCATTGGCAGTTTTGAA------TGTATG---------GAACTCACAACTTTGCTCCTG------GGA---------------------------AGTGGATTA------------------------ATA
GAAATGATCTCGAGT---------------------------------------------------GAATTCTTCAATTACATGCCAAAGCTAGCTGTCCTGGATCTATCACATAATGAA------------------------------------------------------------
------------AGGCTCTATGAATTG---CCAGAAGGAATATCAAATCTAGTTTCCTTGCAATATCTCAACTTGAGATTAACTGGTACACGC------CGTTTGCCAAAGAAGGGTCTGCGAAAGTTGAAAAAACTAATTCACTTGGATTTGGAGTATACATCGAAT------------
------------CTTCAGAGTATTGCT------------GGGATA---TCAAGTCTGTATAATTTGAAAGTTTTG------------------------------------------------------------------------------------------------------AAA
TTACGTAATAATTCTTGGTTT------------CTATGGGATCTCGAC------------------------ACAGTGAAGGAG------------------------------TTGGAAAGTTTGGAACATTTAGAAATTTTAACCGCA------------------------------
------------------------------------------------------------------------------------------------ACTATCAAT---------------------------------------------------------------------------
CCA---------GGTCTGGAGCCATTTTTGAGCTCTCAT------------------------------------------------------------------AGGTTGATGAGTTGTTCACGATTTCTTACGATCTCTGGAAAATATTTATCATCACCGATAAATATTCATCATCAC
AGA------TGTCGGGAA------TCATTTGGAATATCACTTTCAGGAACTATGGAC------------AAGCTTAGCCAATTCAGAATT---GAAGACTGCGGAATCTCTGAGATAAAG------------------------------------------------------------
ATG---GGAAGGATA---------------------------------------------------------------------------------------------------------------------------------------------------------------------
------------------------------------------------------------------------------------------------------------------------------TGCAGCTTCTTGAGCCTTGTCGAAGTGTTTATAAAAGATTGTGAAGCCCTGAGG
GAATTG------------ACGTTTCTGATGTTTGCTCCAAATCTTAGAAAACTTTATGTTTCAGGGGCAAACGAACTA---GAAGATATAATAAACAAA------GAGAAAGCTTGCGAGGTACAAATTTCAGGG------------------ATTGTTCCTTTTCAAAAGCTGAAAGAA
CTTATTTTATTTCAGCTAGGGTGG---------CTGAAG---------------------------------AATATCTATTGGAGTCCTCTACCCTTT---------CCATGTCTACAG------ACTGTCAAAGTAAAA---AGATGTCAAAATCTGAGA------------------
---------AAGCTTCCACTC---------------------------------------------------------------------------------------------------------------------------------------------------------------
------------------------------------
>GC4_Araha.14948s0003.1
------ATGGGC------ATCTCAATCTCGATACCC---------------TGTGATACGTGTATAAATAAAGTCTTTTACTGGTTAGAAAAGAAAGTA---------------GGTTATATTCGCAACCTCAAGAAGAATCTGGTGGCTCTAGATAGAACCATAGCAGAGCTCAAGGCT
AAGCGAGATAATTTGTCAAGAAATTTC------------------------------------------------------------------------AGCAGAGCGGAG---------------------------------GATAGAGGT---------------------------
------------------------------------------CTGGAAAGGCCTGCTGGATTCCAG---------------------------------------------------------------------------------------------------------GAATGGTTT
GATAATGTTGAAACTGTCGAACAAAGAGTCAACGATCTTCTTAGTGAT---------AGAGATGTTCAACTTCAA---------------------------------------------------------------------------------------------------------
------AGGCGGTGT---------------------------------CTTTGTGGGTTTTGCTCTAAGAATCCA------------------AAATCGGGCTATCACTATGGGAAAAAG------------------------------------------------------------
---------------------------------GTTTTC---TTGATGTTAAGGGAGGTTGAGGAGCTCAAAACTAGA------GATTTCGACGTGATTGCTGAGCAA---GCTCAAACACGTGTGGTGCAGGAAAGGTCTATTCCACCG------------------------------
------------------------ATAATTGTTGGTCAAGAAACA---------ATGCTCGATAAGGCATGGAATCATCTCATG------------GAAGATGGAGTTAAT---------------ATTATGGGTATGTACGGCATGGGCGGAGTAGGAAAAACAACTCTTCTCACACAG
ATCAACAATAAGTTCAGTAACGATAGA------CGTGGATTT---GACTACGTTATTTGGGTTGTGGTGTCTAAAGAGTTAAATGTAGAGAAGATACAAAATGAAATCGCTCAGAAAGTTGGTCTT------------------------GGTGGTGGGGACTGGAAACAAAAAGAGCAA
AGCGAAAAGATCGATGATATATACAATTTCTTGAGG------AGAAAG------AAATTCGTGTTGCTTTTAGATGACATTTGGGAGAAGGTTGAT------CTAAGAGAGATTGGAGTC---CCATTTCCA---ACAATACAA------------------------------------
---------------------------------------------------------------AACCGATGTAAAGTGGCATTTACGACTCGTTCTCAGGATGTATGTGCCCGGATGGGG---GTT---GATGACTTAATGGAAGTCAAATGCTTGATGGACAACATTGCATTTGATTTG
TTCCAAAAAAGGGTTGGACAG---------------AAAACACTTGATTGTGATCCGGGAATCCCCGACCTTGCAAGAAAAATTGCAAGAAAATGTTGTGGCCTACCATTGGCGCTCAACATCATAGGCGAGACTCTGTCATGCAAG---AAGACAATACAAGAATGGCGTAACGCTATA
GAT---------------------------------------------------------------------------------------------------------------------------------------------------------------------------------
------------------------------------------------------------------------------------------------------------------------------------------------------------------------------------
------------------------------------------------------------------------------------------------------------------------------------------------------------------------------------
------------------------------------------------------------------------------------------------------------------------------------------------------------------------------------
------------------------------------------------------------------------------------------------------------------------------------------------------------------------------------
------------------------------------------------------------------------------------------------------------------------------------------------------------------------------------
------------------------------------------------------------------------------------------------------------------------------------------------------------------------------------
------------------------------------------------------------------------------------------------------------------------------------------------------------------------------------
------------------------------------------------------------------------------------------------------------------------------------------------------------------------------------
------------------------------------------------------------------------------------------------------------------------------------------------------------------------------------
------------------------------------------------------------------------------------------------------------------------------------------------------------------------------------
------------------------------------------------------------------------------------------------------------------------------------------------------------------------------------
------------------------------------------------------------------------------------------------------------------------------------------------------------------------------------
------------------------------------------------------------------------------------------------------------------------------------------------------------------------------------
------------------------------------------------------------------------AATATCTATTGGAGCCCTCTACCCTTT---------CCATGTCTACAG------AAAGTCGAAGTAAGA---GGATGTCAAAATCTGAGA------------------
---------AAGCTTCCACTCAATTCCGAAAGTGGCAAGCAGGGTGATAATGGACTCGTCATAACATACACTCAGGAGAGATGGATTGAAGGTGTGGAATGGGAGGACGAAGCTACGAAACTCCGCTTCTCTTCATGCATAGAAAGGAGTATTAACCACCCAGAC---------------
------------------------------------
>GC4_Araha.14948s0001.1
------ATGGGGAGTTGCTTCTCCGTATCAATACCT---------------TTGGATCAGTCGGTGAATAAACTCTCTCGATGGCTAGACGAGAAAGGA---------------GGTTATACTCACAATCTCGAAAAATATCTTGTGGCTCTGACGACAACCATGGAAGAGCTCAAGGCT
AAATGGGATGATTTATCAAGAAGGCTC------------------------------------------------------------------------CAAAGAGAAGAG---------------------------------GATAGAGGT---------------------------
------------------------------------------CTACAAAGGCTTGCAAAATTCCAG---------------------------------------------------------------------------------------------------------GTATGGCTT
AATAGAGTTGAGACTATCGAAAAAGAAGTTATTGATATTCTTAGTGCT---------AAGAATGTTGAACTTCAG---------------------------------------------------------------------------------------------------------
------AGGCTGTGT---------------------------------TTTTGTGGGTTTTGCTCCAAGAATTTA------------------CTATCGAGCTACCGTTTCGGGAAAAGT------------------------------------------------------------
---------------------------------GTTTTC---TTGACGTTGAGAGAGGTTGAGAAACTCAAAAGTGAA------GTCTTTGAAGTGATTGCTGAGCAA---GCTCTAACACCTAAGGTGGATGAAATACAACTTCAACCG------------------------------
------------------------ATCATTGTTGGTCAAGAAGCA---------ATGCTCGACAAAGCGTGGAAACATCTAATG------------GGAGATGGAGTTGGT---------------ATTATGGGTATGTACGGTATGGGCGGTGTAGGGAAGACAACTCTTCTCACACAG
ATCAACAATAAGTTCAGTAACGATAGA------CATGGATTT---GACTTTGTGATTTGGGTTGTGGTATCTAAAGAGTTGCATGTAGAGAAGATTCAAGATGAAATCGCTCAGAAAGTTGGTCTT------------------------CGTGTAGAGAAGTGGGACAAAAAACATAAA
TACCAAAAGGGCATTTATTTATACAATTTCTTACGG------GAAAAA------AGATTCATATTGTTTTTAGATGACATATGGGAGAAGGTGGAT------TTAGCTGAGATCGGAGTC---CCGTTTCCA---ACAAGACAA------------------------------------
---------------------------------------------------------------AACCAATGTAAAGTGACATTTACCACTCGTTCTCAGGATGTATGTGCGCACATGGGG---GTT---GAAAAACCAATGGAAGTCCAATGCTTGGCGGACAATGATGCCTTTGATTTG
TTCCAAAAGAAGGTTGGACAA---------------TTAACACTAGGAAGTGATCCAGAGATCCCTGACCTTGCAAAAATAGTTACCGAGAAATGCTGTGGCCTACCATTGGCGCTCAACGTCATAGGCGAGACAATGTCATGCAAG---AGGACGATACGAGAATGGCGTCATGCGATA
TATGTTTTGAATTCATAC---GCTGCA------------------GAGTTTTCTGGCATGGATGATAAAATCCTTCCGCTTTTAAAGTATAGCTACGATAGTCTTAAGGGAGAGCATGTCAAATCATGTTTGTTGTATTGCGCTTTATTTCCAGAAGATGATAAAATCGCAAAAGAAGAT
TTGATAGAGTATTGGATATGCGAGGAAATTATAGATGGAAGTGAAGGTATAGAA---------AGGGCTGAGGACAAGGGTTATGAGATAATTGGTAGTCTTGTTCGTGCATCATTGTTGATGGAGGGGGTTCATCAGCATGAGCAA---------------------AGTATT---GTG
ATTATGCATGACGTTGTTCGTGAAATGGCCTTATGGATCGCTTCTGATCTGGGAATACAAAAAGAGGCC------TTCATC---------------------------------------------GTTCGTGCA---------------------------------------------
---GATAAAAATTCACTGATGCAT---------AACAAAATTGACCATCTCGTTGGGAGTCCTAGA------TGTCTC---------GAACTCACGGCTTTTCTCCTG------CGA---------------------------GATACGTGG------------------------TTG
GAAAATATCTCAAGT---------------------------------------------------GGGTTCTTCAAATACATGCCAAAGCTAGTTGTTCTAGATCTATCGCGTAATTCT------------------------------------------------------------
------------TTTCTCTCTGAATTG---CCGGAAGAAATATCAAAACTAGTTTCCTTGCAATATCTCAACTTGTCAAATACTGAGATACGT------CATTTGCCT---ATGGGTCTGCAAGAGTTGAAGAAACTAATTCACTTGGATTTGGAGATGACACGAGAT------------
------------CTTTCGAGTATTGCT------------GGGATA---TCAAGTCTGCATAATTTGAAAGTTTTG------------------------------------------------------------------------------------------------------AAA
TTA---TATGGTTCTGGTTTG------------CCATGGGATCTTGAC------------------------ACAGTGAAGGAG------------------------------TTGGAAACTTTGGAAGATTTAGATATTGTAACCACA------------------------------
------------------------------------------------------------------------------------------------ACTATCAAT---------------------------------------------------------------------------
CCA---------GGTCCGGAGCAATTTTTGAGCTCTCAT------------------------------------------------------------------AGGTTGATGAGT---------------CAGATATCTGGA------TTATCATCA------TCAGCATCACAAAAT
AGA------TATCTGGAA------TCATCAGGAATATCACTTCCATTATCTATGGAC------------AAGCTTCGTGAATTTAAAATC---AAGTACTGCAGTATCTCTGAGATAAAG------------------------------------------------------------
ATG---GGAAGGATA---------------------------------------------------------------------------------------------------------------------------------------------------------------------
------------------------------------------------------------------------------------------------------------------------------TGCCGGTTCTTTAGCCTCGTCAATGTCGATATAGAAGCTTGTGAAAGCGTGAGG
GAATTG------------ACGTTTCTGATGTTTGCTCCAAATCTTAAATTTCTTTCTGTCAACTATTCAGATAAGCTA---GAAGATATAATAAACAAA------GAGAAAGCTTGTGAAGTTGAAAATTCAGGG------------------ATGGTTCCTTTTCAAAAGCTGATTTAT
CTTCGTTTAATTAATCTACCGAAG---------CTGAAG---------------------------------AATATCTATTGGAGTCATCTACTCTTT---------CCATGTCTAGAG------ACAATCACTATAGAC---GAATGTCCAAATCTGAAA------------------
---------AAGCTTCCACTC---------------------------------------------------------------------------------------------------------------------------------------------------------------
------------------------------------
>GC4_AT1G63350.1
------ATGGGT------ATCTCTTTCTCGATACCC---------------TTTGATCCGTGTGTAAATAAAGTCTCTCAATGGCTAGACATGAAAGTA---------------AGTTATACTCACAACCTCGAGAAGAATCTTGTGGCTCTCGAGACAACCATGGAAGAGCTCAAGGCC
AAGCGGGATGATTTATTAAGAAAGCTC------------------------------------------------------------------------AAAAGAGAGGAG---------------------------------GATAGAGGT---------------------------
------------------------------------------CTACAAACGCTTGGCGAAATCAAG---------------------------------------------------------------------------------------------------------GTATGGCTT
AATAGAGTTGAGACTATCGAAAGCAGAGTCAATGATCTTCTTAATGCT---------AGAAATGCTGAACTTCAA---------------------------------------------------------------------------------------------------------
------AGGCTGTGC---------------------------------CTTTGTGGGTTTTGCTCTAAGAGTTTA------------------ACGACGAGCTATCGTTATGGGAAAAGT------------------------------------------------------------
---------------------------------GTTTTC---TTGAAATTGAGGGAGGTTGAGAAACTCGAAAGGAGA------GTTTTTGAAGTGATTTCTGATCAA---GCTTCAACATCTGAGGTGGAGGAACAACAACTTCAACCG------------------------------
------------------------ACAATTGTTGGTCAAGAAACA---------ATGCTTGATAACGCATGGAATCATCTAATG------------GAAGATGGAGTTGGT---------------ATTATGGGATTGTATGGTATGGGAGGTGTTGGGAAGACGACTCTTCTCACCCAG
ATTAACAATAAGTTCAGTAAGTATATG------TGTGGCTTT---GACAGCGTGATTTGGGTTGTGGTGTCTAAAGAGGTGAATGTAGAGAATATTCTAGATGAAATCGCTCAGAAAGTTCATATT------------------------AGTGGAGAGAAGTGGGACACAAAATATAAA
TACCAAAAGGGCGTTTATTTATACAATTTCTTAAGG------AAAATG------AGATTTGTATTGTTTTTGGATGACATATGGGAGAAGGTTAAT------TTAGTTGAGATCGGAGTC---CCCTTTCCA---ACAATAAAA------------------------------------
---------------------------------------------------------------AACAAATGTAAAGTGGTATTCACCACTCGGTCCTTAGATGTATGCACAAGCATGGGG---GTT---GAAAAACCAATGGAAGTCCAATGCCTGGCGGACAACGACGCATATGATTTG
TTCCAAAAAAAGGTTGGACAA---------------ATAACACTAGGAAGCGACCCAGAGATCCGTGAACTTTCTAGAGTAGTTGCTAAAAAATGTTGTGGTTTACCATTGGCGCTCAATGTGGTAAGTGAGACCATGTCATGCAAG---AGGACGGTACAAGAATGGCGTCATGCGATA
TATGTTTTAAATTCATAT---GCTGCA------------------AAGTTTTCTGGCATGGACGATAAGATCCTTCCGCTTTTAAAGTATAGCTATGATAGTCTCAAAGGGGAGGATGTCAAAATGTGTTTGCTATATTGCGCTTTGTTTCCAGAAGATGCTAAAATAAGGAAGGAGAAT
CTGATAGAGTACTGGATATGCGAGGAAATTATAGATGGAAGTGAAGGTATTGAT---------AAGGCTGAGAACCAAGGTTATGAGATAATTGGTAGTCTTGTTCGTGCATCATTGTTGATGGAAGAGGTTGAATTGGATGGAGCA---------------------AATATT---GTT
TGTCTGCATGATGTTGTTCGTGAAATGGCTTTATGGATCGCATCTGATTTGGGAAAACAAAATGAGGCG------TTTATT---------------------------------------------GTGCGTGCAAGTGTTGGGCTACGTGAAATTCTAAAGGTTGAGAATTGGAACGTC
GTGAGAAGGATGTCATTGATGAAG---------AATAATATTGCTCATCTTGATGGCCGTCTTGAT------TGTATG---------GAACTCACAACTTTGCTACTA------CAA---------------------------AGCACACAT------------------------TTG
GAAAAGATCTCGAGT---------------------------------------------------GAATTCTTCAACTCCATGCCAAAGCTAGCTGTTTTGGATCTATCAGGCAATTAT------------------------------------------------------------
------------TACCTCTCTGAATTG---CCAAACGGAATATCAGAACTAGTTTCCTTGCAATATCTCAACTTGTCAAGTACTGGTATACGT------CATTTGCCT---AAGGGTCTACAAGAGTTGAAGAAACTAATTCACTTGTACTTGGAGCGAACAAGTCAG------------
------------CTTGGAAGTATGGTT------------GGGATA---TCATGCCTTCATAATTTGAAAGTTTTG------------------------------------------------------------------------------------------------------AAA
TTA---TCTGGTTCTAGTTAT------------GCATGGGATCTCGAC------------------------ACAGTGAAGGAG------------------------------TTGGAAGCCTTGGAACACTTGGAAGTTTTAACCACA------------------------------
------------------------------------------------------------------------------------------------ACTATCGAT---------------------------------------------------------------------------
GACTGTACTCTAGGTACGGATCAATTCTTGAGCTCTCAT------------------------------------------------------------------AGGTTGATGAGTTGCATACGGTTTCTAAAGATATCGAAT---------------------------AATAGTAAT
AGA------AATAGGAAC------TCATCTAGAATATCACTTCCAGTAACTATGGAC------------AGGCTTCAAGAATTTACCATT---GAGCATTGCCATACCTCTGAGATAAAG------------------------------------------------------------
ATG---GGAAGGATA---------------------------------------------------------------------------------------------------------------------------------------------------------------------
------------------------------------------------------------------------------------------------------------------------------TGCAGCTTCTCCAGCCTCATCGAAGTGAATCTAAGCAATTGTAGACGCCTGAGG
GAATTG------------ACATTTCTGATGTTCGCTCCAAATCTTAAACGGCTTCATGTTGTCTCTTCAAATCAACTA---GAAGATATAATAAACAAA------GAGAAAGCTCATGATGGTGAAAAATCAGGG------------------ATTGTTCCTTTCCCAAAGCTGAATGAA
CTTCACTTATATAATCTACGGGAG---------CTGAAG---------------------------------AATATCTATTGGAGTCCTCTACCATTT---------CCATGTCTAGAG------AAAATCAATGTAATG---GGCTGTCCAAATCTGAAA------------------
---------AAGCTTCCACTC---------------------------------------------------------------------------------------------------------------------------------------------------------------
------------------------------------
>GC4_907240
---TTGAAAGGTTCGGAGTTAGAGACTAAAGTTGCACGGTTGCAGCATGAACTGATCAAGGCTACGACGGAGGCAAAGAAGCTTCTCTATGACAATGGC---------------GGA---ATTGAGGAAGTGGAGAAAGAGGTCGCTGGTTTAAGGACTGTTAAGGAAGAGAATGAGAAG
AGAATGAAGGAATTGGAGACAAAGCTTGGTGCTTTGGAGGTGAAGGAGTTAGAGGAGAAGAACGAAAGGTTCCAAGCAGAGGAAGTAGATGAGGAGAAAGAAAAGGAGGAGAAGAAAAGAAAGAAGATTAATGGTTTGGTTCCTGATAATGGTGTTGTTGTGAAACATATCAAGACAGGT
GAAGAAATCGTTGTTTCGAGGAGAGTTGTTGGTGTTTTCCTGCTAATGACAATGGCGGAGTTTAGTGGTCAGTTTTGCGGGCTCCAAGATGAGTTTTTCAACTATGGCTGGAGACTTGAGTTTAGAGGGAACAACGTGACTGCGTTGTGGCCTGGGAATGGGAAACCTGGACTGTGGTTG
AATTCGAATTCAAGGATGGGAGCGATTTATAGTTTGATTGTGAGAGAA---------GAGGAGATTTTGATAGAGAATGAAGAGAAGGGACAACAAGGTGAAGCCAATGGTGGAGCATTTATTAGAGAGTCCATCTATGGTGTTGGGATTTATTTAACTGTTGCAAACTGCTCTTACTTC
AGTGCTAGATATTGTGATGGTGACAAAAACGGAGTTCGTTACATGGTTTTATGTCATGTAATAATGGGGAATATGGAGCTTCTTCGTGGTGATAAAGCTCAATTCTTTTATGGTGGAGAAGAATATGACAATGGAGTAGTCGATGATATCGAGAGTCCAAAGAATTACATTGTCTGGAAC
ATCAATATGAACACTCATATATTCCCCGAATTTGTTTTTAGGTTCAAGCTGTCTAATCTCTCCAATACTGGAGGTAAT------TTGATTGCTAAGCGTGAAGTTGCT---GCCTCAAGCATCCAAGGTGCAAAAAGGCCTCCTCCACGG------------------------------
------------------------ATAATTGTTGGTCAAGAGACA---------ATGCTAGATAACGCATGGAAACATCTGATT------------GAAGATGGAGCTGGT---------------ATTATGGGTATGTACGGTATGGGCGGAGTAGGGAAGACAACTATTCTCACCCAG
ATCAATAATAAGTTCAGTAATGATAGG------TGTGGATTT---GACTTTGTGATTTGGGTTGTGGTGTCTAAAGAGCTGCATATAGAGAATATTCAAGATGAAATTGCTGAGAAAGTTGGTCTT------------------------GGTGGAGAAGAGTGGAACAAAAAAGATGAA
ACTCAAAAGGGCCTTCATTTATACAATTTCTTAAGG------ACAAAG------AGATTCATGTTGTTTTTAGATGATATATGGGAGACGGTGGAA------TTAGATAAGATTGGAATC---CCGGATCCA---ACATCACAC------------------------------------
---------------------------------------------------------------AAAGGATGCAGATTGGCATTCACCACTCGGTCTCTAAATGTATGCACGAGCATGGGG---GTT---GGAAAACCAATGGAAGTCCAATGTTTGGCGGACGATGACGCATTTGATTTG
TTCAAAAAAAAGGTTGGAGAA---------------TTAACACTCGAAAGCGATCCACAGATCCCAGACCTTGCAAAAATAGTTGCTAAAAAATGTTGTGGTTTACCATTGGCTCTCAACGTAATAGGTGAAACCATGTCATCCAAG---AGGACGATACAAGAATGGCGACGTGCGATA
TCAGTTTTGACTTCATAT---GCCGCA------------------GAGTTTTCAGGCATGAATGATAAGATCCTTCCGCTTTTGAAGTATAGCTACGATAGTCTTAAAGGGGACCATGTCAAATTTTGTTTGCTATACTGCGCTTTATATCCGGAAGATGCTAAAATTCCCATAGAAGAT
TTGATAGACTACTGGATATGCGAAGGAATTATAGATAGAGGTGAAAGTGTTGTA---------GAGGCTGAGTATATGAGTTATGAGATAATTGGTAGTCTTGTGTGTGCATCATTGTTGATGAAGGGGGTTGATCAGGATGGAAAA---------------------GATTTT---GTG
TGTATGCATGACGTGATTCGTGAAATGGCCTTGTGGATCGCATCTGATTTGGGAAGAGAAAAGGATGTT------TTTATT---------------------------------------------GTGCGTGCAGGTGTTGGGCTACGTGAAATTCCAAGGGTTAGGGATTGGAACATT
GTAGAAAGGATGTCATTGATGAAACTGAGGAATAACAAGAGGTTTCATGTTACTGGCACTCCTGAA------TGTATG---------AAACTCACAACTTTGCTCCTG------CAA---------------------------CATTCGAAT------------------------TTG
GGAAGTATCTCGAGT---------------------------------------------------GAATTCTTCAAGTACATGCCAAATCTTGCTGTGTTGGATCTATCGAATAATGAC------------------------------------------------------------
------------AGTCTTTGTGAATTG---CCGGAT---CTATCAGGATTAGTTTCCCTGCAATATCTCAACTTGTCAAATACTAGCATACTC------CAATTGCCT---AAGGGTGTACAAAAGTTGAAGAAACTAATTTACTTGGATTTGGAGAAAACATTTGTT------------
------------ATTTGGGGTAGTACT------------GGGATA---TCAAGTCTGCATAATTTGAAAGTTTTG------------------------------------------------------------------------------------------------------AAG
TTA---TTTGGTTCTCATTTT------------TATTGGAACACCACA------------------------TCAGTGAAGGAA------------------------------TTGGAAGCCTTGGAACATTTGGAAGTTTTAACCATA------------------------------
------------------------------------------------------------------------------------------------ACAATTGATTTTTTTTCTCTGTTTAATGAACTCAGACTGCGGGAGTTGGAATCCTTGGAACACTCAGTAAGTTTAACCTATACA
ACTCCTTCAGACTATCCAGAACAATTTTTAACCTCACAT------------------------------------------------------------------AGGTTGATGAGTTGTACACAAATTCTAAGAATCTCGAAT---------------------------------ACC
ATC------AATCTGGAA------TCATCTGGAATATCACTTCCAGCAACTATGGAC------------AAGCTTCGTGAACTCTACATTTTTAGGAGTTGCAATATCTCTGAGATAAAG------------------------------------------------------------
ATG---GGAAGGATA---------------------------------------------------------------------------------------------------------------------------------------------------------------------
------------------------------------------------------------------------------------------------------------------------------TGCAGCTTCTTGAGCCTCGTCAAAGTGCTTATACAAGATTGTAAAGGCCTGAGG
GAATTG------------ACATTTCTGATGTTCGCTCCAAATCTTAAATTTTTGTATGTTGATGATGCAAAAGACCTA---GAAGATATAATAAACAAA------GAGAAAGCTTGTGAAGTTGAAATTAGG---------------------ATTGTTCCTTTTCAAAAGCTGACTAAT
CTTCATTTGGAGCATCTACCGAAG---------CTGGAG---------------------------------AATATATACTGGAGTCCTCTATCCTTT---------CCATGTCTAAAG------AAAATCGATGTATTC---GAATGTCCAAACCTGAAA------------------
---------ACAATTCCAAAA---------------------------------------------------------------------------------------------------------------------------------------------------------------
------------------------------------
>GC11_Araha.17080s0005.1
------ATGGGAGGTTGTGTCTCTGTATCAATATCA---------------TGTGATCAGTTGACGAAGAATGTTTGTAGTTGCTTAAGCAGGAATGGA---------------GATTACATTCATGGCTTGGAGGAGAATCTGACAGCTCTGCAAAGAGCTCTTGAGGAGATTGAGCAA
AGACGAGAAGATTTGTTGAGAAAGATT------------------------------------------------------------------------GTGTCTGAAGAA---------------------------------AGAAGAGGT---------------------------
------------------------------------------TTACAACGACTTTCTGTTGTGCAA---------------------------------------------------------------------------------------------------------GGATGGGTT
TCAAAGGTTGAAGAGATAGTACCTCGAGTTAACGAACTCGTCAGGATG---------AGATCTGTTCAAGTGCAA---------------------------------------------------------------------------------------------------------
------AGGTTGTGT---------------------------------CTTTGTGGGTATTGTTCCAAGGATCTT------------------GTGTCAAGTTACCGTTATGGGAAGAGA------------------------------------------------------------
---------------------------------GTAATG---AAGTTGATTGAGGAAATTGAGCTTCTTAGATCTCAGGGA---AATTTCGCCGTGGCGGCTGAAAGA---GTTGATGCTGCTAGAGTGGAAGAGAGGCCTACTAGACCT------------------------------
---------------------------ATGGTTGCTATGGAATCA---------ATGCTTGAGGGTGCGTGGAACCGTCTTATG------------GAAGATGAGATTGGG---------------ATTCTTGGTCTTCATGGTATGGGCGGAGTGGGTAAAACTACACTTCTCAGTCAT
ATCAACAATAGATTCTCTAGAGTTGGG------GGTGAGTTT---GATATTGTGATTTGGATTGTGGTCTCGAAAGAGTTACAGATCCAGAGGATCCAAGATGAGATATGGGAGAAGTTGCGGTCT------------------------GATAACGAGAAGTGGAAACAGAAAACAGAG
GACATAAAAGCATCTAACATTTACAATGTGTTGAAG------CACAAA------AGGTTTGTCTTGCTATTGGATGACATATGGAGTAAAGTGGAT------TTAACAGAGGTGGGAGTT---CCGTTTCCG---AGTAGAGAA------------------------------------
---------------------------------------------------------------AACGGATGCAAAATAGTGTTCACCACTCGGTTGAAAGAAATCTGCGGACGGATGGGA---GTT---GACAGCGATATGGAGGTCCGGTGTTTATCCCCGGATGATGCGTGGGATTTG
TTTTCTAAGAAAGTAGGAGAG---------------ATCACATTAGGGAGCCACCCTGAAATTCCCACACTCGCAAGAACTGTTGCTAAGAAATGCCGCGGCCTACCATTGGCCCTCAACGTCATAGGTGAAACAATGGCATATAAA---AGGACGGTGCAAGAATGGCGTTCAGCAATC
GACGTTTTGACTTCATCT---GCAGCT------------------GAGTTTTCAGGTATGGAAGATGAGATTCTACCTATTCTAAAGTATAGCTATGATAATTTAAAGAGAGAACAGCTCAAACTGTGCTTCCAATACTGTGCTCTGTTTCCAGAAGATCATAACATTGAGAAAGATGAT
TTGGTAGATTACTGGATAGGTGAGGGATTTATAGATAGAAACAAAGGTAAA---------------GCTGAGAACCAGGGTTATGAAATTATCGGTATTCTAGTTCGTTCATGCTTATTAATGGAGGAG------------AACCAA---------------------GAAACG---GTG
AAGATGCACGACGTGGTCCGAGAAATGGCATTGTGGATAGCATCTGATTTCGGAAAGCAAAAAGAAAAC------TTTATA---------------------------------------------GTGCAGGCGGGTTTACAGTCGAGGAACATACCTGAGATCGAGAAGTGGAAAGTT
GCGAGAAGGGTGTCATTGATGTTT---------AACTACATTGAAAGAATACCTGATGCTCCTGAA------TCTCCC---------CAACTTATAACTTTGCTCCTC------CGAAAG------------------------AACTTT---------------------------TTG
GCGCATATCTCAAGT---------------------------------------------------AGCTTCTTTCGGTTGATGCCAATGCTAGTTGTTCTAGATCTATCAATGAACAAG------------------------------------------------------------
------------AATCTCAGACATTTG---CCAGACGAAATATCAGAATGTGTCTCATTGCAGTATTTGAGCTTATCACGGACAAGGATAAGG------CTTTGGCCT---GCTGGTTTAGTAGAGTTGAGGAAACTAATATACCTGAATTTGGAGTACACGAGGATG------------
------------GTAGAGAGTATCTGT------------GGCATA---TCAGGTTTAACAAGTTTGAAAGTGTTG------------------------------------------------------------------------------------------------------AGA
TTA---TTTGTTTCCGGTTTC------------CCCGAAGATCCCTGT------------------------GTTTTGAACGAG------------------------------TTGCAGCTTTTGGAAAATTTGCAAACTCTAACCATA------------------------------
------------------------------------------------------------------------------------------------ACTCTAGGT---------------------------------------------------------------------------
CTTGCCTCT---ATTTTGGAACAATTCCTTAGCAACCAA------------------------------------------------------------------AGGTTGGCAAGCTGTACACGAGCTCTGCGCATCGAG------------------------------------AAT
CTT------AATCCGCAA------TCATCTGAAATCTCATTTGTTGCTACTATGGAC------------AGTCTTCAAGAGCTTCATCTT---GCACACTCTGACATTTCTGAGATCAAG---------------GTAGAGAGGAAAGAGACAGTTTTGCCTCTGCACATC---------
CCA---ACCACTACC---------------------------------------------------------------------------------------------------------------------------------------------------------------------
------------------------------------------------------------------------------------------------------------------------------CCATTCTTCCCAAACCTCTCGCAAGTGTCTTTAGAATTCTGCAAAGGATTGCGG
GATTTG------------ACGTGGCTGCTCTATGCTCCAAATCTTACGGTTCTACGAGTAATTTCAGCGAGTCACCTA---GAAGAAATAATAAACAAA------GAGAAAGCTGAGCAGCAAAAT---------------------------CTTATTCCATTCCAAGAACTAAAAGAG
TTGCGGCTA---------------------------------------------------------------------------------------------------------------------------------------------------------------------------
------------------------------------------------------------------------------------------------------------------------------------------------------------------------------------
------------------------------------
>GC11_AT5G63020.1
------ATGGGAGGTTGTGTCTCTGTATCAATATCA---------------TGTGATCAGTTGACGAAGAATGTTTGTAGTTGCTTAAACAGGAATGGA---------------GATTACATTCATGGCTTAGAGGAGAATCTGACAGCTCTGCAGAGAGCTCTTGAGCAGATTGAGCAA
AGACGAGAAGATTTGTTGAGAAAGATT------------------------------------------------------------------------TTGTCTGAAGAA---------------------------------AGACGAGGT---------------------------
------------------------------------------TTACAACGACTTTCTGTTGTGCAA---------------------------------------------------------------------------------------------------------GGATGGGTT
TCAAAAGTTGAAGCAATAGTACCTCGAGTTAACGAACTCGTCAGAATG---------AGATCTGTTCAAGTCCAA---------------------------------------------------------------------------------------------------------
------AGGTTGTGT---------------------------------CTTTGTGGGTTTTGTTCCAAGAATCTT------------------GTCTCAAGCTACCGTTATGGGAAGAGA------------------------------------------------------------
---------------------------------GTAATG---AAGATGATAGAGGAAGTTGAGGTTCTTCGATATCAGGGA---GATTTCGCTGTGGTGGCTGAGAGA---GTTGATGCAGCAAGAGTGGAAGAGAGGCCTACTAGACCT------------------------------
---------------------------ATGGTTGCTATGGATCCA---------ATGCTTGAGAGTGCGTGGAACCGTCTAATG------------GAAGATGAGATTGGG---------------ATTCTTGGTCTTCATGGTATGGGTGGAGTAGGTAAAACTACACTTCTCAGTCAT
ATCAACAATAGATTCTCTAGAGTTGGG------GGCGAGTTT---GATATTGTGATTTGGATTGTGGTCTCCAAAGAGTTACAGATCCAGAGGATCCAAGATGAGATATGGGAGAAGTTACGGTCT------------------------GATAACGAGAAGTGGAAACAGAAAACAGAG
GACATAAAAGCATCTAACATTTACAATGTGTTAAAG------CACAAA------AGGTTTGTCTTGTTATTGGATGACATATGGAGTAAAGTGGAT------TTAACAGAGGTGGGAGTT---CCGTTTCCG---AGTAGAGAA------------------------------------
---------------------------------------------------------------AACGGATGCAAAATAGTATTCACCACTCGGTTGAAAGAAATCTGCGGGCGGATGGGA---GTT---GATAGCGATATGGAAGTCCGGTGTTTAGCCCCGGATGATGCGTGGGATTTG
TTTACTAAGAAAGTAGGAGAG---------------ATCACATTAGGGAGCCACCCTGAGATTCCCACAGTCGCAAGAACAGTTGCTAAGAAATGTCGCGGCCTACCATTGGCCCTTAACGTCATTGGTGAAACAATGGCATATAAA---AGGACAGTGCAAGAATGGCGTTCAGCAATC
GACGTTTTGACTTCATCT---GCAGCT------------------GAGTTTTCAGGTATGGAAGATGAGATTCTACCTATTCTAAAGTACAGCTATGATAATTTAAAAAGTGAACAGCTCAAATTGTGCTTCCAGTACTGTGCTTTGTTTCCAGAAGATCATAACATTGAGAAAAATGAT
TTGGTAGATTACTGGATAGGTGAGGGATTCATAGATAGAAACAAAGGTAAA---------------GCTGAGAACCAAGGTTATGAAATTATCGGTATTCTAGTTCGTTCATGCTTATTGATGGAGGAG------------AATCAA---------------------GAAACG---GTG
AAGATGCATGATGTGGTCCGAGAAATGGCATTGTGGATAGCATCTGATTTTGGAAAGCAAAAAGAAAAC------TTTATA---------------------------------------------GTGCAAGCGGGCTTACAGTCGAGGAACATACCTGAGATCGAGAAGTGGAAAGTT
GCGAGAAGGGTGTCATTGATGTTT---------AACAACATTGAAAGTATACGTGATGCTCCTGAA------TCTCCC---------CAACTTATAACTTTGCTCCTC------CGAAAG------------------------AACTTC---------------------------TTG
GGGCATATCTCAAGC---------------------------------------------------AGCTTCTTTCGGTTGATGCCAATGCTAGTTGTTCTTGATCTATCAATGAACAGG------------------------------------------------------------
------------GATCTCAGACATTTG---CCAAATGAAATATCAGAATGTGTCTCATTGCAGTATCTGAGCTTATCACGTACAAGGATAAGG------ATTTGGCCT---GCTGGTTTAGTAGAGTTGAGGAAACTTTTATACCTGAATTTGGAGTACACAAGGATG------------
------------GTAGAGAGTATCTGT------------GGCATA---TCAGGTTTAACAAGTTTGAAAGTGTTG------------------------------------------------------------------------------------------------------AGA
TTA---TTTGTTTCCGGTTTC------------CCTGAAGATCCCTGT------------------------GTTTTGAACGAG------------------------------TTGCAGCTTTTGGAAAACTTGCAAACTTTAACCATA------------------------------
------------------------------------------------------------------------------------------------ACTCTTGGT---------------------------------------------------------------------------
CTTGCTTCT---ATTTTGGAACAATTCCTTAGCAACCAG------------------------------------------------------------------AGGTTGGCAAGCTGTACACGAGCTCTGCGCATCGAG------------------------------------AAT
CTT------AATCCGCAA------TCATCTGTAATCTCATTTGTTGCTACTATGGAC------------AGTCTTCAAGAGCTTCATTTT---GCAGACTCTGACATTTGGGAGATCAAG---------------GTAAAGAGGAATGAGACGGTTTTGCCTCTGCACATC---------
CCA---ACCACTACC---------------------------------------------------------------------------------------------------------------------------------------------------------------------
------------------------------------------------------------------------------------------------------------------------------ACATTCTTCCCAAACCTCTCGCAAGTGTCTTTAGAATTCTGCACAAGATTGCGG
GATTTG------------ACGTGGCTGATCTTTGCTCCAAATCTTACGGTTCTACGAGTAATTTCAGCGAGTGACCTG---AAAGAAGTAATAAACAAA------GAGAAAGCTGAGCAGCAAAAC---------------------------CTTATTCCCTTCCAAGAACTAAAAGAG
TTGCGGCTAGAAAATGTTCAGATG---------CTAAAA---------------------------------CACATCCACCGGGGTCCCCTGCCATTT---------CCCTGTTTACAG------AAAATTTTGGTTAAT---GGATGCTCAGAGCTGAGA------------------
---------AAACTTCCACTC---------------------------------------------------------------------------------------------------------------------------------------------------------------
------------------------------------
>G12_351902
------ATGGGAGGTTGCGTTTCCATAGCAATATCA---------------TGTGACCAAGCTATTAATAACCTTACCAGCTGCATTAGCGGGGACGGA---------------AATTCCTTCCGCAACCTTGTGAACAATCTTGCATCTCTGAGGCGAGCTACACGACAGCTGGAAGCA
AGAGGAGATGATTTGCTGACAAGGGTA------------------------------------------------------------------------AAAGTGCAAGAA---------------------------------GATGGTGGC---------------------------
------------------------------------------CGAAGCCGATTAGCTGAAGTCCAA---------------------------------------------------------------------------------------------------------GAATGGCTT
TCGGAAGTTGATATCACGGTACGTGAAACCCATGATTTACTTTTGCAA---------AGCGATGATGAAATAGAT---------------------------------------------------------------------------------------------------------
------AAGTTATGT---------------------------------TGTTATCAATATTGTTCCAAGAATTGG------------------ATATCAAGAAATGGTTATAGTAAAAGG------------------------------------------------------------
---------------------------------GTAGTC---AAGCAGTTGACAGAAACTGAGATTCTCTTATTTAGAGGA---GTTTTTGATGAAGTAACTCAAAGA---GGTCCTATACAAAAGGTGGAGGAGAGGCTTTTCCACCAG------------------------------
------------------------AAGATATTTGGTCAAGAGGAA---------TTGATTGAATCAACCTGGAATAGTATCATG------------GAGGACGGAGTTGGG---------------ATTTTGGGTATTTATGGCATGGGGGGAGTGGGCAAGACCACACTCCTCTCTCAA
ATCAACAACAAGTTTCTCATAGAAAGC------AACCAATTT---GACATTGTAATATGGGTTGTGGTGTCTAACAACACAACGGTTAAGAGGATTCAAGAAGATATTGGCAAAAGACTAGAGATC------------------------TACGATGAAAACTGGGAAAGGAAAACAGAA
AATGAGAAAGCGTGTGATATAAACAAGTCTCTAAAG------ACCAAG------AGATATGTGTTATTGTTGGATGATATGTGGAGGAAGGTGGAT------TTAGCAAGCATTGGAGTT---CCGGTTCCA---AGAAGA---------------------------------------
---------------------------------------------------------------AATGGAAGTAAAATAGTATTCACCACTCGTTCTAATGAAGTTTGCGGAAGAATGGGG---GTA---GATAAGGAGATAGAGGTAACATGTATGATGTGGGATGATGCTTGGAATTTG
TTCACTAAAAATATGGAAGAA------------------ACAATAAAAAGTCATCCAGATATTCTTGAAGTCGCAAGATCAGTTGCGAAAAAGTGTAAAGGCTTGCCACTCGCTCTCAATGTAATTGGCGAAGTCATGGCACGCAAG---AAGACAGTTGAAGAGTGGCATCACGCAGCT
AATGTTTTGTCTTCATCT---GCTGCT------------------CAGTTCTCAGGA------------------------------------------------------------------------------------------------------------------AAAGATGAT
TTGATAGACTATTGGGTAGGCCATGAGCTAATAGGTGGGACT---------------------AAACTTAATTATGAAGGGTATACAATCATAGAAGCTCTCAAAAATGCGTGTTTATTGATTGAGAGTGAATCCAAA------------------------------GATAAA---GTG
AAGATGCATGATGTGATACGGGATATGGCGTTGTGGATACCATTAGGTTTTGGTGGGCCTCAAGAGAAG---------CTT---------------------------------------------GTTGCCGTCGAAGAAAATGCTCGTAAAATTCCGAAGATTAAGGACCAGGAAGCT
ATTAGTAGCATATCCTTAATATCT---------AATCAAATTGAGGAGGCATGCGTGAGTCTTGAT------TGTCCC---------AACCTCGATACCGTACTTCTT------CGA---------------------------GATAATAAA------------------------CTA
AGGAATATCTCACAA---------------------------------------------------GACTTTTTCTACTGCGTTCCGATTCTCAAAGTTTTAGATCTTTCTTTGAATGCA------------------------------------------------------------
------------AACCTTACAAGGTTG---CCTAAC---ATTTCAAATTTGGTCTCGTTAAGGTACTTAAACCTATCATGCACGGGGTTAAAA------GATCTTCCA---AATGGGTTATATGAGCTCAATAAACTGATATACTTGAATTTGGAGCATACATACATG------------
------------CTGAAAAAGATCGAT------------GGGATA---TCGTCTTTGTCGAGTCTACAAGTTTTG------------------------------------------------------------------------------------------------------AGA
TTG---TATGGTTCTGGAATA------------GATACTAATGACAAC------------------------GTGGTTAAGGAG------------------------------ATACAACGCTTGGAGCATTTATATCAGTTGACAATA------------------------------
------------------------------------------------------------------------------------------------ACCTTGAGA---------------------------------------------------------------------------
GGTTCATCT---GGTTTGGAAAGTTATCTTAAAGATGAG------------------------------------------------------------------AAGCTCAATAGCTACAACCAACAATTACATCTCAGC---------------------------------------
---------AATCAATCA------AGTGTACTCATTGTACCTATTGGGATGATTTCA------------AGTAGTCGTGTTTTGGAGATA---CTAGACTCAAATATACCGAAGTTAGAGATAAAATTGCCAAACAACGATAGTGATGATGAATATGTTCATTTGCTGAAACCTGCTTCA
GAGTATTGTAGCAAT---------------------------------------------------------------------------------------------------------------------------------------------------------------------
------------------------------------------------------------------------------------------------------------------------------ATAAATTTTTTCAGTCTACGCGAAGTGAGATTAGACAACTGTACTAGTCTACGG
GATTTG------------ACATGTCTTTTATATGCTCCTCATCTTGCTGTTTTATACTTGGTATGGTTACCTGACATA---CATGCCATAATAGATCGATATGATGAGTTTCCTTTGATGTCTAAGTCACTTCGAAACAGACAACCTTATAGACTACTACCTTTTAGAGCACTAGAGTTC
CTTACACTGAGGAATTTGGTTAAA---------CTCCGT---------------------------------AGCATCTACAGGGGTCCGTTGCCTTTT---------CCCAACCTTAAG------GAAATCAACATTAAA---GGTTGTCCATTGTTAACA------------------
---------AGACTTCCTATC---------------------------------------------------------------------------------------------------------------------------------------------------------------
------------------------------------
>G12_AT5G05400.1
------ATGGGAGCCTGCTTCTCTGTGGCAATATCC---------------TGTGACCAGGCTGTTAATAACCTTACAAGCTGCCTTAGCAGGAACCAA---------------AATCGCTTCCGCAACCTCGTAGATCATGTAGCGGCTCTAAAGAAAACTGTACGACAGTTGGAGGCA
AGACGAGATGATTTGTTGAAAAGGATT------------------------------------------------------------------------AAGGTACAAGAA---------------------------------GATAGAGGT---------------------------
------------------------------------------CTAAACCTATTGGATGAAGTCCAA---------------------------------------------------------------------------------------------------------CAATGGCTT
TCTGAGGTCGAAAGTAGGGTATGTGAAGCCCATGATATCCTCTCGCAA---------AGCGATGAAGAAATAGAT---------------------------------------------------------------------------------------------------------
------AATTTATGT---------------------------------TGTGGCCAATATTGTTCTAAGAGATGT------------------AAATATAGCTACGACTATAGTAAAAGT------------------------------------------------------------
---------------------------------GTAATC---AACAAGTTGCAAGATGTTGAGAATCTTCTATCTAAAGGC---GTTTTTGATGAAGTTGCTCAAAAA---GGTCCTATACCAAAGGTGGAGGAAAGGCTTTTCCACCAG------------------------------
------------------------GAGATAGTTGGTCAAGAGGCA---------ATTGTTGAATCAACATGGAATAGTATGATG------------GAAGTGGGAGTTGGG---------------CTTTTGGGTATATATGGTATGGGGGGAGTAGGCAAGACCACCCTCCTCTCTCAA
ATCAACAACAAGTTCCGCACAGTAAGC------AACGATTTT---GACATTGCAATATGGGTTGTAGTGTCTAAAAACCCAACTGTTAAGAGGATTCAAGAAGACATTGGAAAAAGACTAGATCTC------------------------TACAACGAGGGATGGGAACAAAAAACAGAA
AATGAGATAGCATCAACCATAAAGAGGTCTTTAGAG------AATAAG------AAGTATATGCTATTGTTGGATGATATGTGGACGAAGGTGGAT------TTAGCAAACATTGGAATT---CCGGTTCCT---AAAAGA---------------------------------------
---------------------------------------------------------------AATGGAAGTAAAATAGCATTCACAAGTCGTTCTAATGAAGTTTGCGGGAAAATGGGG---GTA---GATAAGGAGATAGAGGTAACATGTTTGATGTGGGATGATGCCTGGGATTTG
TTCACGAGGAACATGAAAGAG------------------ACATTGGAAAGTCATCCAAAGATTCCCGAAGTTGCAAAATCAATAGCAAGAAAGTGCAATGGCTTGCCACTTGCTCTCAATGTCATTGGCGAGACCATGGCTCGCAAG---AAGTCCATCGAAGAGTGGCATGACGCTGTT
GGT------------------------------------------GTTTTCTCAGGTATAGAAGCGGATATTCTTTCCATTTTGAAATTTAGCTACGATGACTTAAAGTGTGAGAAGACCAAGTCCTGCTTCCTTTTTAGTGCCTTGTTTCCTGAAGACTATGAAATAGGAAAAGATGAC
TTGATAGAGTACTGGGTAGGCCAGGGTATTATACTTGGTTCTAAAGGTATAAAT------------------TATAAGGGTTATACAATCATCGGCACTCTCACTCGTGCATATTTACTGAAGGAGAGTGAAACCAAA------------------------------GAAAAA---GTA
AAGATGCATGATGTGGTTCGCGAAATGGCTCTGTGGATATCATCAGGATGTGGTGACCAGAAACAAAAGAATGTTCTTGTT---------------------------------------------GTGGAAGCCAATGCTCAACTAAGAGACATTCCAAAGATTGAGGACCAGAAAGCT
GTGAGGAGGATGTCCTTGATATAC---------AATCAGATCGAAGAGGCATGCGAAAGTCTTCAC------TGTCCC---------AAGCTCGAAACCTTACTCCTT------CGA---------------------------GATAACAGA------------------------TTA
AGGAAGATCTCACGT---------------------------------------------------GAATTTTTGTCGCATGTGCCGATCCTTATGGTATTAGATCTTTCTTTGAATCCA------------------------------------------------------------
------------AACCTGATAGAGTTG---CCCAGC---TTTTCACCACTTTACTCTTTACGGTTTCTCAATCTGTCATGCACTGGGATAACG------AGCCTTCCA---GATGGGTTGTACGCACTGAGAAACCTGTTATACTTGAATTTGGAGCATACGTACATG------------
------------CTGAAACGTATCTAT------------GAGATA---CATGATTTACCGAATTTGGAAGTTCTG------------------------------------------------------------------------------------------------------AAA
TTG---TATGCTTCTGGAATA------------GATATAACTGACAAG------------------------CTAGTGAGGCAG------------------------------ATACAAGCCATGAAGCATTTATATCTGTTAACTATA------------------------------
------------------------------------------------------------------------------------------------ACCTTGAGA---------------------------------------------------------------------------
AACTCCTCT---GGTTTGGAAATTTTTCTTGGGGATACG------------------------------------------------------------------AGGTTCAGCAGCTACACCGAAGGTTTAACTCTCGAT---------------------------------------
---------GAGCAGTCATATTATCAGTCACTCAAAGTGCCACTTGCAACGATTTCG------------AGTAGTCGCTTCCTCGAAATT---CAAGACTCGCATATACCGAAGATAGAGATAGAAGGGTCAAGCAGCAACGAGTCTGAGATAGTTGGACCGAGGGTTCGGAGGGAC---
------------------------------------------------------------------------------------------------------------------------------------------------------------------------------------
------------------------------------------------------------------------------------------------------------------------------ATATCCTTTATTAACCTCCGCAAAGTGAGATTAGATAACTGCACTGGTCTCAAG
GACTTG------------ACATGGCTGGTTTTTGCTCCACATCTAGCTACTCTATATGTGGTATGCTTACCCGATATA---GAACACATTATAAGCAGATCTGAGGAATCTAGGTTGCAAAAAACTTGTGAGTTAGCAGGT------------GTCATTCCGTTTCGAGAACTGGAATTC
CTTACTCTGAGGAATTTGGGGCAA---------CTGAAG---------------------------------AGCATATACAGGGATCCTTTGCTTTTT---------GGGAAACTGAAG------GAAATCAACATTAAA---AGCTGTCCGAAGTTAACA------------------
---------AAACTTCCACTT---------------------------------------------------------------------------------------------------------------------------------------------------------------
------------------------------------
>U_AT5G47260.1
------ATGGGAAATAATTTCTCAGTTGAATCTCCA---------------------------------TCTTTGGCGCCGTTCCTGTGTGGGAAACGC---------------AAGTATTTATACAACCTGGAGAGAAATCTAGAGGCTTTGCATAAAGTAATGCAAGACCTCAACGCA
ATGAGAAACGATCTGTTGAAGAGGCTG------------------------------------------------------------------------TCGAAAGAGGAG---------------------------------GAGATAGGT---------------------------
------------------------------------------CTACAAGGGCTACAAGAAGTCAAA---------------------------------------------------------------------------------------------------------GAGTGGATT
TCAATGGTGGAAGAGATTGAACCTAAAGCCAATCGGCTGCTTGATGAA---------AGTGTCTCTGAAATTCAG---------------------------------------------------------------------------------------------------------
------AGACTATCA---------------------------------AGGTACGGCTATTGTTCTCTGATCCCT------------------GCGTCGACCTATCGTTACAGTGAAAAG------------------------------------------------------------
---------------------------------GTACTT---ACGACTATGGAAGGAGTTGAAACTCTGAGATCTAAGGGA---GTCTTCGAAGCTGTCGTTCACAGA---GCTCTTCCGCCTCTTGTGATAAAGATGCCTCCAATTCAA------------------------------
------------------------CTTACTGTTTCTCAAGCAAAG---------TTGCTTGATACGGCATGGGCTCGTCTAATG------------GACATAAATGTTGGG---------------ACTTTGGGTATTTATGGTAGGGGTGGAGTAGGCAAAACCACCCTTCTTACTAAA
CTCAGAAACAAGTTA------CTTGTA------GATGCATTT---GGTCTTGTGATCTTTGTTGTTGTGGGGTTTGAA---GAGGTCGAGAGCATACAGGATGAAATTGGTAAAAGATTAGGCCTC---------------------------------CAATGGAGAAGAGAAACCAAA
GAGCGCAAGGCAGCTGAAATATTGGCAGTCTTAAAG------GAGAAG------AGATTTGTGTTGTTACTGGATGGCATACAGAGGGAATTGGAT------CTTGAGGAAATTGGAGTT---CCTTTTCCC---AGCCGAGAT------------------------------------
---------------------------------------------------------------AATGGATGCAAAATTGTATTCACCACTCAATCTCTGGAAGCATGTGACGAAAGCAAGTGGGTT---GATGCTAAGGTAGAAATTACATGTTTGAGCCCGGAAGAAGCATGGGATTTG
TTTCAAGAGACTGTCGGAGAG---------------AACACGTTGAGAAGTCATCAAGACATACCTAAGCTCGCAAGAGTAGTTGCTAGTACATGCCGTGGTTTGCCCCTTGCTCTTAATCTCATTGGTGAGGCCATGTCAGGAAAA---AGGACTGTACGCGAATGGCGTTACACAATT
CATGTCTTGGCTTCATCC---ACAGCC------------------GAATTTCCAGATATGGAAGATGGGACTCTTCCCATTTTAAAGTCTATCTATGATAATATGAGTGATGAGATCATCAGGTTATGCTTCCTTTATTGTGCTCTGTTTCCAGAAAATTTGGATATAGGAAAAGAAGAT
CTGGTAAACTACTGGATATGCGAGGGAATCCTT---GCAAAAGAAGATAGAGAG---------GAAGCTGAGATCCAGGGATATGAAATTATCTGTGATTTGGTTAGGATGCGATTGTTGATGGAGAGTGGAAATGGA------------------------------AATTGT---GTA
AAGATGCATGGTATGGTTCGTGAAATGGCCTTGTGGATAGCATCTGAACAC------------------------TTTGTT---------------------------------------------GTGGTAGGCGGTGAGAGAATACATCAGATGCTAAATGTCAATGACTGGCGGATG
ATTAGAAGAATGTCAGTGACGTCT---------ACTCAAATTCAGAATATATCAGATTCTCCCCAG------TGTTCC---------GAGCTTACAACCCTGGTCTTT------CGAAGA------------------------AACCGACAC------------------------TTA
AAATGGATCTCAGGT---------------------------------------------------GCTTTCTTTCAGTGGATGACAGGACTTGTAGTCTTGGATCTATCATTTAATAGA------------------------------------------------------------
------------GAACTTGCTGAGTTG---CCGGAAGAAGTTTCAAGCCTGGTGTTGCTGCGGTTTCTCAACTTATCATGGACATGTATAAAA------GGATTGCCC---CTTGGTTTAAAAGAGCTTAAGAGTTTGATACACTTGGATTTGGATTACACATCTAAT------------
------------CTTCAAGAAGTTGAC------------GTGATA---GCAAGTTTATTGAATTTGCAAGTACTG------------------------------------------------------------------------------------------------------AGA
TTA---TTTCATTCT---GTT------------TCTATGGATCTCAAG------------------------TTAATGGAGGAT------------------------------ATCCAACTTTTGAAGAGCCTGAAAGAGTTGAGTCTA------------------------------
------------------------------------------------------------------------------------------------ACAGTGAGA---------------------------------------------------------------------------
GGATCTTCT---GTTTTGCAGCGGTTACTAAGTATCCAG------------------------------------------------------------------CGATTAGCAAGTTCTATCCGACGTTTACATCTAACT---------------------------------------
---------GAAACTACAATAGTCGATGGAGGAATATTATCGTTGAATGCTATATTC------------AGTCTTTGTGAGCTTGATATT---TTGGGATGTAATATCCTGGAGATAACCATTGATTGGAGATGCACCATCCAAAGG---------------------------------
------GAAATAATT---------------------------------------------------------------------------------------------------------------------------------------------------------------------
------------------------------------------------------------------------------------------------------------------------------CCTCAATTCCAGAACATACGCACAATGACTATTCATCGGTGCGAATATCTTAGA
GACTTG------------ACATGGTTGCTATTAGCCCCGTGTCTTGGTGAGCTAAGTGTATCTGAATGTCCGCAAATG---GAAGAAGTAATAAGCAAA------GATAAAGCTATGGCCAAGCTGGGTAATACGAGTGAGCAG---------------CCCTTTCAAAATCTAACTAAG
CTCGTCTTAGATGGTTTACCTAAA---------CTGGAG---------------------------------AGCATCTACTGGACTCCTCTACCCTTC---------CCAGTTCTGGAA------TATTTAGTGATAAGG---CGTTGTCCAGAGCTGAGA------------------
---------AGACTTCCATTC---------------------------------------------------------------------------------------------------------------------------------------------------------------
------------------------------------
>GC17_Araha.35998s0003.1
---------------------------------------------------------------------------------------------------------------GTGGGTCACATTTGGAAATTGAAGAAAAATCTTGTCTTGTTGAGAAGTGCTTTGGATAAGCTTAGTACA
GAACGGGATGTTGTTTTAAACAGAGTC------------------------------------------------------------------------AATGCTGGAGAG---------------------------------CTTAAGGGT---------------------------
------------------------------------------GAGCAACGGCTAGCTACAGTGGGT---------------------------------------------------------------------------------------------------------ACGTGGCTT
TCGCAAGTCGGAACCATTGAGACACACACCAATCTGTTAATTGAAGTTGCTTCCTCTCGGAATGCTTCTTCACAG---------------------------------------------------------------------------------------------------------
---------------------------------------------------------GATGTTTCCGAACGTCTGTCAACATATGGGTGCTGGTTCTTAACCTGCAACCTAGGCGAAGAG------------------------------------------------------------
---------------------------------GTATTC---AAGAAGTTGACTCAAGTCAAAAGTCTCTCCGGTGCCGGTCAAGAGTTTCAAGAAGTGACTGAGCAA---CCTCCTCCTCCTGTGGTACAAGTGAAGATTTGCCCAAAA------------------------------
------------------------ACTGTT---GGTCTTGATACG---------ACGCTGAAAAAGACTTGGAAAAGTCTTCTA------------AAAGATGAAACTAGA---------------ATGTTGGGAATCTACGGTATGGGAGGCGTTGGCAAAACTACCCTCCTCACTCTA
ATTAACAACAAGTTCGTTGAAGTCAAG------AATGAGTAT---GATGTTGTTATCTGGGTTGAATCCTCTAAAGATGCAGATGTCGGGAAGATTCAAGATGCAATCGGGGAAAGATTACACATC------------------------TGTGACAATAGTTGGTCTACATACTCAAGA
ACGGAGAAAGCTGGTGAAATAAGCAGGGTTCTAAGAGATATGAAGCCC------CGGTTCGTGCTGTTATTAGATGACTTATGGGAGGATGTGAGT------TTAACAGCAATAGGCATT---CCAGTGCTC---GGGAGAAAA------------------------------------
---------------------------------------------------------------------TACAAAGTCGTGTTTACTACTCGTTCTAAGGATGTCTGTTCAGTTATGGGG---GCA---AATGAGGACATAGAAGTTCATTGTCTGTCCGAGACTGACGCATGGGATTTG
TTCGACATGAAGGTCAAATGC---------------GACGGGTTAAATAAC------GAAATTTCTGGTATCGCAAAAAAGATTGTGGCTAAGTGTTGTGGCTTACCCCTTGCACTTGAAGTAATCAGAAAGACTATGGCATCTAAA---TCTACTGTGATTCAATGGCGTCGTGCACTC
GATACTTTGGAGTCTTAT---CCGAGT------------------GAGATGAAAGGTACAGAGAAGGGCATATTTCAAGTTTTGAAGTTGAGCTATGATTATTTAGAAACAAAAAATGCCAAG---TGTTTTCTGTATTGTGCTTTATTTCCCAAGGCATATTATATCAAACAAGATGAG
CTGGTAGAGTATTGGATAGGTGAGGGTTTCATCGATGAAAAGGACGGAAGAGGG---------AGAGCAAAGGATCGATGCTATGAGATCATCGATCATCTTGTTGGGGCAGGTTTGTTATTGGAGTCTAAT------------------------------------AAGAAA---GTG
TATATGCATGATATGATCCGTGAGATGGCATTGTGGATAGTATCTGAATTT---CGGGATGGAGAAAGA------TTTGTT---------------------------------------------GTGAAAACAGATGCTGGTTTAAGCCAACTGCCTGATGTCACGGATTGGACAACC
GTGACAAAGATGTCTCTCATCAAC---------AATGAGATTAAGAACATACCAGACGATCCTGAC------TTTCCTGACCAGACAAATCTTGTGACCTTGTTCCTT------CAA---------------------------AATAACAAG------------------------CTG
GTAGATATTGTTGGT---------------------------------------------------AGATTCTTTCAGGTCCTGTCGACTCTGGTGGTTTTGGATCTATCTTGGAACCTC------------------------------------------------------------
------------CAAATCACCGAGTTG---CCAAAAGGAATTTCGGAGTTGGTTTCTTTGCGGCTTCTCAACTTATCAGGGACGAGTATAAAG------AATCTGCCG---GAAGGTTTAAGAGTCTTGAGTAAATTGATTCACTTGAATTTGGAGTCCACTTCCAAT------------
------------CTTCGAAACGTC---------------GGTCTGATTTCAGAATTACAAAAGTTGCAGGTTCTA------------------------------------------------------------------------------------------------------AGA
TTT---TATGGTTCTGCTGCT------------GCATTAGATTCCTGC------------------------TTGCTAAAGATC------------------------------TTGGAGCAGTTGAAGGGTTTACAACTTTTGACCGTT------------------------------
------------------------------------------------------------------------------------------------ACTGTGAAC---------------------------------------------------------------------------
AACGATTCT---GTTTTGGAAGAGTTTTTAGGAAGCACA------------------------------------------------------------------AGATTGGCAGGGATGACTCAGGGTCTATATCTCGAAGGACTT---------------------------------
------------------------AAAGTACCATTTGCAGCCGTTGGTGAGTTGAGT------------AGTCTTCACAAACTTGAACTA---GTAAACTGCGATATCACAGAGTCAAGAACAGAATGGGAAGGCAAAAGGAGAGACCAGTATTCTCCATCCACATCATCCAGTCAAATC
ACT---CCAAGCAAT---------------------------------------------------------------------------------------------------------------------------------------------------------------------
------------------------------------------------------------------------------------------------------------------------------CCATGGTTCAAGGATCTCTCAGCTGTGGTAATAAACTCATGTATACATCTAAAG
GATCTG------------ACATGGCTGATTTATGCTGCAAATCTTGAGTCTCTAAGCGTAGAATCCTCGCCTAAGATG---ACAGAATTAATAAACAAA------GAGAAAGCTGCATGTGTTGGG---------------------------ATTAGTCCTTTTCAAGAGCTACAAGTC
CTTCGTCTACATTATTTGAAGGAA---------CTAGGA---------------------------------AGTATCTATGGGAGTCAAGTCTCTTTT---------CCAAAACTGAAGCTGAACAAAGTCGATATAGAA---AACTGCCCGAATCTTCAT------------------
---------CAACGTCCATTG---------------------------------------------------------------------------------------------------------------------------------------------------------------
------------------------------------
>GC17_AT5G47250.1
------ATGAATTGCTGTTGGCAGGTA------------------------GTTGAGCCATGTTATAAGTCTGCTTTGTCTTACTTGTGTGTAAAGGTG---------------GGTAACATTTGCATGTTGAAGGAAAATCTTGTCTTGTTGAAGAGTGCTTTTGATGAGCTTAAAGCA
GAAAAAGAAGATGTTGTAAACAGAGTC------------------------------------------------------------------------AATGCTGGTGAG---------------------------------CTTAAGGGT---------------------------
------------------------------------------GGTCAACGGCTAGCTATAGTGGCT---------------------------------------------------------------------------------------------------------ACGTGGCTT
TCACAAGTCGAAATCATTGAGGAAAACACCAAACAGTTAATGGATGTTGCGTCCGCTCGGGATGCTTCTTCTCAG---------------------------------------------------------------------------------------------------------
------------------------------------------------AATGCTTCAGCTGTACGTCGACGTCTGTCAACATCTGGGTGCTGGTTCTCAACCTGCAACCTAGGCGAGAAG------------------------------------------------------------
---------------------------------GTATTC---AAGAAGTTGACTGAAGTTAAAAGTCTCTCCGGTAAA------GATTTTCAAGAAGTGACTGAGCAA---CCTCCTCCTCCTGTGGTAGAAGTGAGACTTTGCCAACAA------------------------------
------------------------ACAGTC---GGTCTTGATACG---------ACGCTTGAAAAGACTTGGGAAAGTCTTAGA------------AAAGATGAAAACAGA---------------ATGTTGGGAATCTTCGGTATGGGAGGCGTAGGCAAAACTACCCTCCTCACTCTA
ATTAACAACAAGTTCGTTGAAGTCAGT------GATGATTAT---GATGTTGTTATTTGGGTTGAATCGTCTAAAGATGCAGATGTCGGGAAGATTCAAGATGCCATCGGGGAAAGATTACACATC------------------------TGTGACAATAATTGGTCTACATACTCAAGA
GGGAAGAAAGCTAGTGAAATAAGCAGGGTACTAAGAGATATGAAGCCC------CGGTTCGTGCTGTTATTAGATGACTTATGGGAGGATGTGAGT------TTAACAGCAATAGGCATC---CCAGTGCTC---GGTAAAAAA------------------------------------
---------------------------------------------------------------------TACAAAGTCGTGTTTACTACTCGTTCTAAGGATGTCTGTTCAGTTATGAGG---GCA---AATGAGGACATAGAAGTTCAATGTTTGTCGGAGAATGACGCATGGGATTTG
TTCGATATGAAGGTCCATTGC---------------GACGGGTTAAAT---------GAAATTTCTGATATTGCAAAAAAGATTGTGGCTAAGTGTTGTGGCTTACCCCTTGCACTTGAAGTTATAAGAAAGACTATGGCATCTAAA---TCTACTGTGATTCAATGGCGTCGTGCACTC
GATACTTTGGAGTCTTAT---CGGAGT------------------GAGATGAAAGGTACAGAGAAGGGAATATTTCAAGTTTTGAAGTTGAGCTATGATTATTTGAAAACAAAAAATGCCAAG---TGTTTTCTGTATTGTGCTTTATTTCCCAAGGCATATTATATCAAACAAGATGAG
CTGGTAGAGTATTGGATAGGTGAGGGTTTCATAGATGAAAAAGACGGAAGAGAG---------AGAGCAAAAGATCGAGGCTATGAGATCATCGATAATCTTGTTGGGGCAGGTTTGTTATTAGAGTCTAAT------------------------------------AAGAAA---GTG
TATATGCATGATATGATCCGTGATATGGCATTGTGGATAGTATCTGAATTT---AGGGATGGAGAAAGA------TATGTT---------------------------------------------GTGAAAACAGATGCTGGTTTAAGCCAACTGCCTGATGTCACCGATTGGACAACT
GTGACAAAGATGTCTCTGTTCAAC---------AATGAGATTAAGAACATACCAGACGATCCTGAA------TTTCCTGACCAGACAAATCTTGTAACCTTGTTCCTT------CAA---------------------------AATAACAGG------------------------TTG
GTAGATATTGTTGGT---------------------------------------------------AAATTCTTTCTGGTCATGTCGACTCTGGTGGTTTTGGATCTATCTTGGAACTTC------------------------------------------------------------
------------CAAATCACCGAGTTG---CCAAAAGGAATCTCGGCGTTGGTTTCTTTGCGGCTTCTCAACTTATCAGGGACGAGTATAAAG------CATCTGCCG---GAAGGTTTAGGAGTCTTGAGTAAATTGATTCACTTGAATTTGGAGTCCACTTCCAAT------------
------------CTTCGAAGCGTC---------------GGTCTGATTTCAGAATTACAAAAGTTGCAGGTTCTC------------------------------------------------------------------------------------------------------AGA
TTT---TATGGTTCTGCTGCT------------GCATTAGATTGCTGC------------------------TTGCTCAAGATC------------------------------TTGGAGCAGTTGAAGGGTTTACAACTTTTGACCGTT------------------------------
------------------------------------------------------------------------------------------------ACTGTGAAT---------------------------------------------------------------------------
AACGATTCT---GTTTTGGAAGAGTTTCTAGGAAGCACA------------------------------------------------------------------AGATTGGCAGGGATGACGCAGGGTATATATCTAGAAGGACTT---------------------------------
------------------------AAAGTATCATTTGCAGCCATTGGTACGTTGAGT------------AGTCTCCACAAACTTGAAATG---GTAAACTGCGATATCACAGAGTCGGGAACAGAATGGGAAGGTAAGAGAAGAGACCAGTATTCTCCATCCACATCATCCAGTGAAATC
ACT---CCAAGCAAT---------------------------------------------------------------------------------------------------------------------------------------------------------------------
------------------------------------------------------------------------------------------------------------------------------CCATGGTTCAAGGATCTCTCAGCTGTGGTAATAAACTCATGCATACATCTAAAG
GATTTG------------ACATGGCTGATGTATGCTGCAAATCTCGAGTCTCTAAGCGTGGAATCCTCGCCTAAGATG---ACAGAATTAATAAACAAA------GAGAAAGCTCAAGGTGTTGGG---------------------------GTTGATCCTTTTCAAGAGCTACAAGTC
CTTCGTCTACATTATTTGAAGGAA---------CTAGGA---------------------------------AGCATCTATGGGAGTCAAGTCTCTTTT---------CCAAAACTGAAGCTGAACAAAGTCGATATAGAA---AACTGCCCGAATCTTCAT------------------
---------CAACGTCCATTA---------------------------------------------------------------------------------------------------------------------------------------------------------------
------------------------------------
>GC18_AT4G26090.1
------ATGGATTTCATCTCATCTCTTATCGTTGGC---------------TGTGCTCAGGTGTTGTGTGAATCTATGAAT---ATGGCGGAGAGAAGA---------------GGACATAAGACTGATCTTAGACAAGCCATCACTGATCTTGAAACAGCCATCGGTGACTTGAAGGCC
ATACGTGATGACCTGACTTTACGGATC------------------------------------------------------------------------CAACAAGACGGT---------------------------------CTAGAGGGA---------------------------
------------------------------------------CGAAGCTGCTCAAATCGTGCCAGA---------------------------------------------------------------------------------------------------------GAGTGGCTT
AGTGCGGTGCAAGTAACGGAGACTAAAACAGCCCTACTTTTAGTGAGGTTTAGGCGTCGGGAACAGAGGACGCGA---------------------------------------------------------------------------------------------------------
ATGAGGAGGAGATAC---------------------------------CTCAGTTGTTTCGGT------------------------------TGTGCCGACTACAAACTGTGCAAGAAG------------------------------------------------------------
---------------------------------GTTTCT---GCCATATTGAAGAGCATTGGTGAGCTGAGAGAACGC------TCTGAAGCTATCAAAACAGATGGC---GGGTCAATTCAAGTAACTTGTAGAGAGATACCCATCAAG------------------------------
------------------------TCCGTTGTCGGAAATACCACG---------ATGATGGAACAGGTTTTGGAATTTCTCAGT---------GAAGAAGAAGAAAGAGGA---------------ATCATTGGTGTTTATGGACCTGGTGGGGTTGGGAAGACAACGTTAATGCAGAGC
ATTAACAACGAGCTGATCACAAAAGGA------CATCAGTAT---GATGTACTGATTTGGGTTCAAATGTCCAGAGAATTCGGCGAGTGTACAATTCAGCAAGCCGTTGGAGCACGGTTGGGTTTA------------------------------TCTTGGGACGAGAAGGAGACCGGC
GAAAACAGAGCTTTGAAGATATACAGAGCTTTGAGA------CAGAAA------CGTTTCTTGTTGTTGCTAGATGATGTCTGGGAAGAGATAGAC------TTGGAGAAAACTGGAGTT---CCTCGACCT---GACAGGGAA------------------------------------
---------------------------------------------------------------AACAAATGCAAGGTGATGTTCACGACACGGTCTATAGCATTATGCAACAATATGGGT---GCG---GAATACAAGTTGAGAGTGGAGTTTCTGGAGAAGAAACACGCGTGGGAGCTG
TTCTGTAGTAAGGTATGGAGA---------------AAAGATCTTTTAGAGTCATCATCAATTCGCCGGCTCGCGGAGATTATAGTGAGTAAATGTGGAGGATTGCCACTAGCGTTGATCACTTTAGGAGGAGCCATGGCTCATAGA---GAGACAGAAGAAGAGTGGATCCATGCTAGT
GAAGTTCTGACTAGATTT---CCAGCA------------------GAGATGAAGGGTATG---AACTATGTATTTGCCCTTTTGAAATTCAGCTACGACAACCTCGAGAGTGATCTGCTTCGGTCTTGTTTCTTGTACTGCGCTTTATTCCCAGAAGAACATTCTATAGAGATCGAGCAG
CTTGTTGAGTACTGGGTCGGCGAAGGGTTTCTCACCAGCTCCCATGGCGTTAAC------------ACCATTTACAAGGGATATTTTCTCATTGGGGATCTGAAAGCGGCATGTTTGTTGGAAACCGGAGATGAGAAA------------------------------ACACAG---GTG
AAGATGCATAATGTGGTCAGAAGCTTTGCATTGTGGATGGCATCTGAACAGGGGACTTATAAGGAGCTG------ATCCTA---------------------------------------------GTTGAGCCTAGCATGGGACATACTGAAGCTCCTAAAGCAGAAAACTGGCGACAA
GCGTTGGTGATCTCATTGTTAGAT---------AACAGAATCCAGACCTTGCCTGAAAAACTCATA------TGCCCG---------AAACTGACAACACTGATGCTC------CAACAG------------------------AACAGCTCT------------------------TTG
AAGAAGATTCCAACA---------------------------------------------------GGGTTTTTCATGCATATGCCTGTTCTCAGAGTCTTGGACTTGTCGTTCACA---------------------------------------------------------------
------------AGTATCACTGAGATT---CCGTTGTCTATCAAGTATTTGGTGGAGTTGTATCATCTGTCTATGTCAGGAACAAAGATAAGT------GTATTGCCA---CAGGAGCTTGGGAATCTTAGAAAACTGAAGCATCTGGACCTACAAAGAACTCAGTTT------------
------------CTTCAGACGATCCCACGAGAT------GCCATA---TGTTGGCTGAGCAAGCTCGAGGTTCTG------------------------------------------------------------------------------------------------------AAC
TTG---TACTACAGTTACGCC------------GGTTGGGAACTGCAG------------------------AGCTTTGGAGAAGATGAAGCAGAAGAACTCGGATTCGCTGACTTGGAATACTTGGAAAACCTAACCACACTCGGTATC------------------------------
------------------------------------------------------------------------------------------------ACTGTTCTC---------------------------------------------------------------------------
TCATTGGAG---ACCCTAAAAACTCTCTTCGAGTTCGGT------------------------------------------------------------------GCTTTGCATAAACATATACAGCATCTCCACGTTGAA---------------------------------------
---------GAGTGCAAT------GAACTCCTCTACTTCAATCTCCCATCACTCACTAACCATGGCAGGAACCTGAGAAGACTTAGCATT---AAAAGTTGCCATGACTTGGAGTACCTGGTCACACCCGCAGAT---TTTGAAAATGATTGGCTTCCGAGTCTAGAGGTTCTGACGTTA
CACAGCCTTCACAACTTAACCAGAGTGTGGGGAAATTCTGTAAGC---CAA---------------------------------------------------------------------------------------------------------------------------------
------------------------------------------------------------------------------------------------------------------------------GATTGTCTGCGGAATATCCGTTGCATAAACATTTCACACTGCAACAAGCTGAAG
AATGTC------------TCATGGGTTCAGAAACTCCCAAAGCTAGAGGTGATTGAACTGTTCGACTGCAGAGAGATA---GAGGAATTGATAAGCGAA------CACGAGAGTCCATCCGTCGAAGAT------------------------CCAACATTGTTCCCAAGCCTGAAGACC
TTGAGAACTAGGGATCTGCCAGAA---------CTAAAC---------------------------------AGCATCCTCCCATCTCGATTTTCATTC---------CAAAAAGTTGAA------ACATTAGTCATCACA---AATTGCCCCAGAGTTAAG------------------
---------AAACTGCCGTTT---------------------------------------------------------------------------------------------------------------------------------------------------------------
------------------------------------
>GC18_945467
------ATGGATTTCATCTCATCTCTAATCGTGGGC---------------TTTGCTCAGGTGTTGTGTGAATCTATGAAT---ATGGCGGACAGAAGA---------------GGACATAACACTGATCTTAGACAAGCCATCACTGATCTCGAAACAGCCATCGGTGACTTGAAGGCC
ATACGTGATGACCTGTCTTTACGGATC------------------------------------------------------------------------CAACAAGACGAT---------------------------------CTAGAGGGA---------------------------
------------------------------------------CGAAGCTGCTCCAATCGTGCCAGA---------------------------------------------------------------------------------------------------------GAGTGGCTT
AGCGCGGTGCAAGCAACAGAGACTAAAGCAGCCTCCATTTTAGTGAGGTTTAGGCGTCGGGAACAGAGGACGAGA---------------------------------------------------------------------------------------------------------
ATGCGGAGGAGATGC---------------------------------CTTGGTTGTTTCGGT------------------------------TGTGCCGACTACAAACTGTGCAATAAG------------------------------------------------------------
---------------------------------GTTTCT---GCCACATTGAAGAGCATTGGTGAGCTGAGAGAACGC------TCTGAAGATATTAAAACAGATGGC---GGGTCAATTCAACAAACTTGTAGGGAGATACCCATCAAG------------------------------
------------------------TCCGTGGTCGGAAATACCACG---------ATGATGGAACAGGTTTTGGGATTTCTCAGT---------GAAGAAGAAGAAAGAGGA---------------ATCATCGGGGTTTACGGACCTGGTGGGGTTGGGAAGACAACGTTAATGCAGAGT
ATTAACAACGAGCTGATCACAAAAGGA------CATCAGTAT---GATGTACTGATTTGGGTTCAAATGTCCCGAGAATTCGGCGAGTGTACAATTCAGCAAGCTGTTGGAGCACAGTTGGGTTTA------------------------------TCTTGGGACGAGAAGGACACTGGT
GAAAATAGAGCTTTGAAGATATACAGAGCTTTGAGA------CAGAAA------CGTTTCTTGTTATTGCTAGATGATGTCTGGGAAGAGATAGAC------TTGGAGAAAACTGGAGTT---CCTCGACCT---GACAGGGTA------------------------------------
---------------------------------------------------------------AACAAATGCAAGATGATGTTCACGACACGGTCTATGGCATTATGCAGCAATATGGGT---GCG---GAATACAAGTTGAGAGTGGAGTTTCTGGAGAAGAAATACGCGTGGGAGCTG
TTCTGTAGCAAGGTAGGGAGA---------------AAAGATCTCTTGGAGTCATCATCAATTCGCCGGCTCGCTGAGATTATAGTGAGTAAATGTGGAGGATTGCCGCTAGCGTTGATCACTTTAGGAGGAGCCATGGCTCACAGA---GAGACCGAAGAAGAGTGGATCCACGCTAGT
GAAGTTCTGACTAGATTT---CCAGCA------------------GAGATGAAGGGTATG---AACTATGTATTTGCTCTTTTAAAATTCAGCTATGACAATCTCGAGAGTGATCTGCTCCGGTCTTGTTTCTTGTACTGCGCTTTATTCCCGGAAGAACATTCTATAGAGATAGAACAG
CTTGTTGAGTACTGGGTGGGCGAAGGGTTTCTCACCAGCTCCCATGGCGTTAAC------------ACCATTTACAAGGGATATTTTCTGATTGGGGATCTGAAAGCTGCATGTTTATTGGAAACCGGAGATGAGAAA------------------------------ACACAG---GTG
AAGATGCATAATGTGGTAAGAAGCTTTGCACTGTGGATGGCATCTGAACAGGGGACTTATAAGGAGCTG------ATCCTA---------------------------------------------GTTGAGCCTAACATGGGACATACTGAAGCTCCTAAAGCAGAAAACTGGCGACAA
GCGTTGGTGATTTCATTGATAGAT---------AACAGAATCCAGACCTTGCCTGAAAAACCCATA------TGCCCT---------AAACTGACAACACTGATGCTC------CAACGG------------------------AACAGCTCT------------------------TTG
AAGAAGATTTCAACA---------------------------------------------------GGGTTTTTCATGCATATGCCTATTCTCAGGGTCTTGGACTTGTCTTTCACA---------------------------------------------------------------
------------AGTATCACTGAGATT---CCGTTGTCTATTAAGTATTTGGTGGAGTTGTGTCATCTGTCTATGTCAGGAACAAAGATAAGT------ATATTGCCC---CAGGAGCTTGGTAATCTTAGAAAGCTGAAGCATCTGGACCTACAAAGAACTCAGTTT------------
------------CTCCAGACGATCCCTCGAGAT------GCCATA---TGTTGGCTGAGCAAGCTCGAGGTTCTG------------------------------------------------------------------------------------------------------AAC
TTG---TACTACAGTTACGCG------------GGTTGGGAACTGCAG------------------------AGCTTTGGAGAAGATGAAGTAGAAGAACTCGGATTTGATGACTTGGAATACTTGGAAAACCTAACCACACTCGGTATC------------------------------
------------------------------------------------------------------------------------------------ACTGTTCTC---------------------------------------------------------------------------
TCGTTGGAG---ACCCTAAAAACTCTCTACGAATTTGGC------------------------------------------------------------------GCCTTGCATAAACATATACAGCACCTCCACATTGAA---------------------------------------
---------GAATGCAAT------GGTCTCCTCTACTTTAATCTCCCATCACTCACTAACCATGGCAGGAACCTGAGAAGACTTAGCATT---AGAAGTTGCCATGACTTGGAGTACCTGGTCACACCAATAGATGTTGTTGAAAATGATTGGCTTCCAAGACTAGAGGTTCTGACGTTA
CACAGCCTTCATAAATTAAGCAGAGTGTGGAGAAATCCTGTAAGCGAAGAA---------------------------------------------------------------------------------------------------------------------------------
------------------------------------------------------------------------------------------------------------------------------GAGTGTCTGCGGAATATCCGTTGCATAAATATTTCACACTGCAACAAGCTGAAG
AATGTG------------TCATGGGTTCCGAAACTCCCAAAGCTAGAGGTGATTGACCTGTTCGACTGCAGAGAGCTA---GAGGAATTGATAAGTGAA------CACGAGAGTCCATCCGTTGAAGAT------------------------CCAACATTGTTCCCAAGCCTGAAGACC
TTGAAAACTAGGGATCTCCCAGAA---------CTAAAG---------------------------------AGCATCCTCCCATCTCGATTTTCTTTC---------CAAAAAGTTGAA------ACTTTAGTCATCACA---AATTGCCCCAAAGTTAAG------------------
---------AAACTGCCGTTT---------------------------------------------------------------------------------------------------------------------------------------------------------------
------------------------------------
>GC18_Araha.4285s0004.1
------ATGGATTTCATCTCATCTCTAATCGTGGGC---------------TTTGCTCAGATGTTGTGTGAATCTATGAAT---ATGGCGGAGAGAAGA---------------GGACACAACACTGATCTCAGACAAGCCATCACTGATCTCGAAACAGCCATCGGTGACTTGAAGGCC
ATACGTGATGACCTGAATTTACGGATC------------------------------------------------------------------------CAACAAGACGAT---------------------------------CTAGAGGGA---------------------------
------------------------------------------CGAAGCTGCTCCAATCGTGCCAGA---------------------------------------------------------------------------------------------------------GAGTGGCTT
AGCGCGGTGCAAGCAACAGAGACTAAAGCAGCCTCCATTTTAGTGAGGTTTAGGCGTCGGGAACAGAGGACCAGA---------------------------------------------------------------------------------------------------------
ATGCAGAGGAGATGC---------------------------------CTCGGTTGTTTCGGC------------------------------TGTGCCGACTACAAACTGTGCAATAAG------------------------------------------------------------
---------------------------------GTTTGT---GCGACATTGAAGAGCATTGATGAGCTGAGAGAACGC------TCTGAAGATATTAAAACAGATGGC---GGGTCAATTCAACAAACATGTAGGGAGATACCCATCAAG------------------------------
------------------------TCCGTGGTAGGAAATACCACG---------ATGATGGAACGGGTTATGGAATTTCTCAGT------GAAGAAGAAGAAGAAAGAGGA---------------ATCATCGGGGTTTATGGACCTGCTGGGGTTGGGAAGACAACGTTAATGCAGAGT
ATTAACAACGAGCTGATCACAAAAGGA------CATCAGTAT---GATGTACTGATTTGGGTTCAAATGTCCCGAGAATTCGGCGAGTGTACAATTCAGCAAGCTGTTGGAGCGCGGTTGGGTTTA------------------------------TCTTGGGACGAGAAGGAGACCGGT
GAAAATAGAGCTTTGAAGATATACAGAGCTTTGAGA------CAGAAA------CGTTTCTTGTTGTTGCTAGATGATGTCTGGGAAGAGATAGAC------TTGGAGAAAACTGGAGTT---CCTCGACCT---GACAGGGAA------------------------------------
---------------------------------------------------------------AACAAATGCAAGATGATGTTCACGACACGGTCTATGGCATTATGCAGCAATATGGGT---GCG---GAATACAAGTTGAGAGTGGAGTTTCTGGAGAAGAAATACGCGTGGGAGCTG
TTCTGTAGTAAGGTAGGGAGA---------------AAAGATCTCTTGGAGTCATCATCAATTCGCCGGCTCGCTGAGATTATAGTGAGTAAATGTGGAGGATTGCCGCTAGCGTTGATCACTTTAGGAGGAGCCATGGCTCACAGA---GAGACCGAAGAAGAGTGGATCCACGCTAGT
GAAGTTCTGACTAGATTT---CCAGCA------------------GAGATGAAGGGTATG---AACTATGTATTTGCCCTTTTAAAATTCAGCTACGACAATCTCGAGAGTGATCTGCTCCGGTCTTGTTTCTTGTACTGTGCTTTATTCCCAGAAGAACATTCTATAGAGATCGAACAG
CTTGTTGAGTACTGGGTTGGCGAAGGGTTTCTCACCAGCTCCCATGGCGTTAAC------------ACCATTTACAAGGGATATTTTCTGATTGGAGACCTGAAAGCGGCATGTTTGTTGGAAACCGGAGATGAGAAA------------------------------ACACAG---GTG
AAGATGCATAATGTGGTAAGAAGCTTTGCACTGTGGATGGCATCTGAACAGGGGACTTACAAGGAGCTG------ATCCTA---------------------------------------------GTTGAGCCTAACATGGGACATACTGAAGCTCCTAAAGCAGAAAACTGGCTACAA
GCATTGGTGATTTCATTGATAGAT---------AACAGAATCCAGACCTTGCCTGAAAAACCCATA------TGCCCG---------AAACTGACAACACTGATGCTC------CAACGG------------------------AACAGCTGT------------------------TTG
AAGAAGATTCCAACA---------------------------------------------------GGGTTTTTCATGCATATGCCTACTCTCAGGGTCTTGGACTTGTCTTTCACA---------------------------------------------------------------
------------AGTATCACTGAGATT---CCGTTGTCTATCAAGAATTTGGTGGAATTGTATCATCTGTCTATGTCAGGAACAAAGATAAGT------GTATTGCCC---CAGGAGCTTGGTAATCTTAGAAAGCTGAAGCATCTTGACCTACAAAGAACTCAGTTT------------
------------CTTCAGACGATCCCACGAGAT------GCCATA---TGTTGGCTGAGCAAGCTCGAGGTTCTG------------------------------------------------------------------------------------------------------AAC
TTG---TACTACAGTTACGCG------------GGTTGGGAACTGCAG------------------------AGCTTTGGAGAAGATGAAGTAGAAGAACTCGGATTTGATGACTTGGAATACTTGGAAAACCTAACCACACTTGGTATC------------------------------
------------------------------------------------------------------------------------------------ACTGTTCTC---------------------------------------------------------------------------
TCATCGGAG---ACCTTAAAAACTCTCTACGAGTTCGGG------------------------------------------------------------------GCCTTGCATAAACATATACAGCACCTCCACATTGAA---------------------------------------
---------GAGTGCAAT------GGTCTCCTCAACTTCAATATCCCATCACTCACTAACCATGGCAGGAACCTGAGAAGACTTAGCATT---AAAAGTTGCCATGACTTGGAGTACCTGGTCACACCAATAGATGTTGTTGAAAATGATTGGCTTCCAAGACTAGAGGTTCTGACGTTA
CACAGCCTTCACAAATTAAGCAGAGTGTGGGGAAATCCTGTAAGC---CAA---------------------------------------------------------------------------------------------------------------------------------
------------------------------------------------------------------------------------------------------------------------------GAGTGTCTGCGGAATATCCGTTGCATAAATATTTCACACTGCCACAAGCTGAAG
AATGTG------------TCATGGGTTCCGAAACTCCCAAAGCTAGAGGTGATTGACTTGTTCGACTGCAGAGAGCTA---GAGGAATTGATAAGTGAA------CACGAGAGTCCATCCGTTGAAGAT------------------------CCAACATTGTTCCCAAGCCTGAAGACC
TTGACAGCAAGGGATCTCCCAGAA---------CTAAAC---------------------------------AGCATCCTCCCATCTCGATTTTCTTTC---------CAAAAGATTGAA------ACTTTAGTCATCACT---AATTGCCCCAAAGTTAAG------------------
---------AAACTGCCATTT---------------------------------------------------------------------------------------------------------------------------------------------------------------
------------------------------------
>GC16_492076
------------------ATGGAGTGTTTAGCCCCTGTCATTGGT------------GAGACTTTGCGTTTGATGTACGTCTCAACGTTCTCAAGAGTC---------------GCTAATGCAATAAAGTTCAAATCAAACGTCAAAGCTCTTAATGATTCACTCGAGAGATTGACAAAG
CTTAAGGGTAACATGAGTGAAGATCAT------------------------------------------------------------------------GAAACTTTGCTG---------------------------------ACCAAAGAT---------------------------
------------------------------------------AAACCCTTGAGACTCAAGCTAATG---------------------------------------------------------------------------------------------------------CGTTGGCAA
AGAGAAGCAGAAGAAGTTATCTCTAAAGCAAGGTTAAAACTTGAGGAACGGGTTTCATGTGGTATGTCATTGAGA---------------------------------------------------------------------------------------------------------
------------------------------------------------------------------------------------------------------TCTAGGATGAGTAGGAAA------------------------------------------------------------
---------------------------------CTTGTC---AAGATTCTCGATGAAGTGAAAATGCTTGAGAAGGATGGCAGAGAGTTTAAAGAGTTGAACATGTTC---GAGGGGTCTCAG---------------------------------------------------------
---------------------------------------------------------------------TTAGATGGTTTGATA------------AGCGATAAAACCCAA---------------AAGATTGGTGTTTGGGGCATGGGAGGAGTAGGAAAAACGACATTGGTCAGGACG
TTGAACAACAAGCTTCGGGAAGAGGCTGCTACTCAACCATTT---GGCTTGGTGATCTTTGTAATAGTTTCGAAAGAGTTTGATCCAAAAGGAGTCCAAAAGCAGATTGCGGAGAGACTGGATATC------------------------------GACACCCAAATGGAAGAAAGTGAA
GAGAAGTTGGCAAGAAGGATTTATGTTGGACTGATGAAA---GAGAGA------AACTTTCTTCTCATTCTTGATGACGTTTGGAAACCCATTGAT------TTGGATCTTTTGGGCATT---CCACGAAGG---GAAGAGAAT------------------------------------
---------------------------------------------------------------AAAGGTTCAAAAGTCATTCTGACTTCCAGGTTTTTAGAGGTTTGTCGCAGCATGAGA---ACA---GATCTTGATGTTAGAGTGGACTGCTTACTTGAAGAAGACGCTTGGGAATTG
TTTTGCAGAAATGCAGGGGAT---------------GTTGTGAAGTCAGACCAT------GTTAGGTCAATTGCAAAAGCCGTTTCACTTGAGTGTGGTGGATTGCCTCTGGCTATCATCACAGTCGGAACAGCTATGCGGGGAAGT---AAAAATGTCAAGCTGTGGAATCATGTCTTG
AGTAAGCTAAGTAAATCA---GTACCT------------------TGGATCAAAAGCATTGAAGAGAAGATCTTCCAGCCATTGAAATTGAGCTACGATTTTTTGGAAGGCAAG---GCAAAGTTTTGTTTTCTCCTTTGTGCTTTGTTTCCTGAAGACTACTCTATTGAAGTTTCAGAG
CTTGTAAGATATTGGATGGCTGAAGGATTCATGGAGGAACAAGGTTCCCAAGAG---------GAATCCATGAACGAGGGAATCGCAATTGTGGAGAGTTTAAAGGATTATTGTTTGTTAGAAGATGGTGCTCGTAGA------------------------------GACACG---GTT
AAGATGCACGATGTTGTCCGTGATTTTGCCATATGGATCATGTCTTCCTCACAAGATGATTGCCATTCC---------CTT---------------------------------------------GTCATGTCTGGTACAGGTTTGCAAGATATTAGACAAGATAAGTTTGTTTCTTCT
CTTGGAAGGGTTTCTTTGATGAAC---------AATAAACTAGAAAGCCTTCCTGATCTCGCAGAAGAGTCATGCGTC---------AAAACCTCAACCTTACTGCTA------CAAGGA------------------------AACTCTCTT------------------------CTA
AAGGAAGTACCCATT---------------------------------------------------GGATTCTTGCAAGCATTTCCAGCTCTTCGAATCTTGAATCTAAGTGGGACTCGCATTAAGTCATTTCCAAGTTGCTCTCTTTTGCGTCTTTCCAGTCTTCATTCTCTCTTCTTA
AGAGAATGTTTTAACCTTGTAGAACTA---CCTTCA---CTAAAAACCTTTGCCAAACTTGAGCTACTTGATCTCTGTGGCACACATATCCAC------GAATTTCCA---AGAGGGTTGGAAGAATTAAAGAGCTTCAGACACCTTGACCTTTCACGAACACTTCAC------------
------------CTTGAAAGCATTCCAGCG---------AGAGTTGTTTCGCGGTTATCAAGCTTGGAGACACTC------------------------------------------------------------------------------------------------------GAC
ATG---ACATCAAGTCATTAC------------CGCTGGAGCGTGCAGGAAGAAACACAAAAGGGGCAAGCAACAGTTGAAGAG------------------------------ATAGGATGCCTCCAGCGTTTACAGGTTCTTTCTATTAGGCTCCATTCTTCTCCGTTTCTTTTAAAT
AAGAGAAACACTTGGATCAAAAGATTGAAGAAATTTCAACTTGTCGTTGGC---TCTCCTTACATTTCGCGTACAAGACACGACAAGAGGAGGCTAACAATAAGTCACCTCAACGTATCACAAGTATCCATCGGGTGGCTGTTGGCTTATACAACCTCTTTAGCACTAAACCATTGTAAG
GGGATCGAAGCAATGATGAAGAAATTGGTGATTGACAAC------------------------------------------------------------------AGGAGTTTCAAGAATTTGAAATCTCTGACGATTGAGAACGCTTTCATCAATACAAATTCTTGGGTTGAGATGGTA
AACACTAAAACTTCAAAACAATCCTCTGACAGGCTAGACCTTCTTCCAAATTTGGAG------------GAACTTCATCTGCGTCGTGTT---GACTTGGAAACCTTCTCAGAACTACAAACACATCTC---------------------------------------------------
------------------------------------------------GGG---------------------------------------------------------------------------------------------------------------------------------
------------------------------------------------------------------------------------------------------------------------------TTGAGGCTGCAAACACTGAAGATAATCGAGATCACCATGTGTCGCAAGCTTCGA
ACACTACTCGGCAAAAGAAACTTCTTGACT---ATCCCAAAACTGGAGGAGATAGAGATTAGCTACTGCGACTCATTG---CAGAATCTACACAAGGCTTTGATATACCAT------------------------GAACCT------------TTCCTACCA------AATTTACGTGTC
TTGAAACTGAGAAATCTTCCAAAT---------CTTGTG---------------------------------AGTATATGCAACTGGGGAGAGGCTTGG---------GAATGCCTGGAA------CAAGTGGAAGTGATT---CACTGTAATCAGCTGAAT------------------
---------TGTTTACCCATA---------------------------------------------------------------------------------------------------------------------------------------------------------------
------------------------------------
>GC16_AT4G27190.1
------------------ATGGAGTGTTGCGCCCCTGTCATTGGT------------GAGATTTTGCGTTTGATGTATGAGTCAACGTTCTCAAGAGTC---------------GCTAATGCCATAAAGTTCAAATCAAACGTCAAAGCTCTTAATGAATCACTCGAGAGATTGACAGAG
CTTAAGGGTAACATGAGTGAAGATCAT------------------------------------------------------------------------GAAACTTTGCTG---------------------------------ACCAAAGAT---------------------------
------------------------------------------AAACCCTTGAGACTCAAGCTAATG---------------------------------------------------------------------------------------------------------CGTTGGCAA
AGAGAGGCGGAAGAAGTTATATCTAAAGCAAGGTTAAAACTTGAGGAACGAGTTTCATGCGGTATGTCCTTGAGA---------------------------------------------------------------------------------------------------------
------------------------------------------------------------------------------------------------------CCCAGGATGAGTAGGAAA------------------------------------------------------------
---------------------------------CTTGTC---AAGATTCTCGATGAAGTGAAAATGCTTGAGAAGGATGGAATAGAGTTTGTCGACATGCTTTCCGTG---GAGTCTACACCGGAAAGAGTTGAACATGTTCCAGGGGTC------------------------------
------------------------TCAGTTGTTCATCAAACGATGGCGTCAAATATGTTGGCCAAAATTAGAGATGGCTTGACA------------AGCGAGAAAGCCCAA---------------AAGATTGGTGTTTGGGGCATGGGAGGAGTAGGTAAAACGACATTGGTCAGGACG
CTGAACAATAAGCTTCGGGAAGAGGGTGCTACTCAACCATTT---GGCTTGGTGATCTTTGTAATAGTTTCCAAAGAGTTTGATCCAAGAGAAGTCCAAAAGCAGATTGCGGAGAGACTGGATATT------------------------------GATACCCAAATGGAAGAAAGTGAA
GAGAAGTTGGCAAGAAGGATTTATGTTGGACTGATGAAA---GAGAGA------AAGTTTCTTCTCATTCTTGATGACGTTTGGAAACCCATTGAT------TTGGATCTTTTAGGCATC---CCACGAACT---GAAGAGAAC------------------------------------
---------------------------------------------------------------AAAGGTTCAAAAGTCATTCTGACTTCGAGGTTTTTAGAGGTCTGTCGCAGCATGAAG---ACA---GATCTTGATGTTAGAGTGGATTGCTTACTTGAAGAAGACGCTTGGGAATTG
TTTTGCAAAAATGCAGGGGAT---------------GTTGTGAGGTCAGACCAT------GTTAGGAAGATTGCAAAAGCTGTTTCACAAGAATGTGGTGGATTGCCTCTTGCTATCATCACAGTCGGAACAGCTATGCGGGGAAAG---AAAAATGTCAAGCTATGGAATCATGTCTTG
AGTAAGCTAAGTAAATCA---GTACCT------------------TGGATCAAGAGCATTGAAGAGAAGATCTTCCAGCCATTGAAATTGAGCTACGATTTCTTGGAAGACAAG---GCAAAGTTTTGTTTTCTCCTTTGTGCTTTGTTTCCAGAAGACTACTCGATTGAAGTTACAGAG
GTTGTAAGATATTGGATGGCTGAAGGATTCATGGAGGAACTCGGTTCCCAAGAG---------GACTCCATGAACGAGGGAATCACAACTGTGGAGAGTTTAAAGGATTATTGTTTGTTAGAAGATGGTGATCGTAGA------------------------------GACACG---GTG
AAGATGCATGATGTTGTCCGCGATTTCGCCATATGGATCATGTCTTCCTCACAAGATGATTCCCATTCC---------CTT---------------------------------------------GTCATGTCTGGAACGGGTTTGCAAGATATTAGACAAGATAAGCTTGCTCCTTCT
CTTCGAAGGGTTTCTTTGATGAAC---------AATAAACTAGAAAGCCTTCCTGATCTTGTAGAAGAGTTCTGCGTA---------AAAACCTCAGTCTTACTGCTA------CAAGGC------------------------AATTTTCTT------------------------CTA
AAGGAAGTACCCATT---------------------------------------------------GGATTCTTGCAAGCATTTCCAACTCTTCGAATCTTGAATCTAAGTGGGACTCGCATTAAGTCATTTCCCAGTTGCTCTCTTTTGCGCCTTTTCAGTCTCCATTCTCTCTTCTTA
AGAGATTGTTTTAAACTTGTGAAACTA---CCTTCA---CTAGAAACCCTTGCCAAACTTGAGCTACTTGATCTCTGTGGCACACATATCCTC------GAATTTCCA---AGAGGGTTGGAAGAATTAAAGAGATTCAGACACCTTGATCTTTCACGAACACTTCAC------------
------------CTTGAAAGCATTCCAGCT---------AGAGTTGTTTCGAGGTTATCAAGTTTGGAGACACTT------------------------------------------------------------------------------------------------------GAC
ATG---ACGTCAAGTCACTAC------------CGCTGGAGCGTACAGGGAGAAACACAAAAAGGGCAAGCAACAGTTGAAGAG------------------------------ATAGGATGCCTCCAGCGTTTACAGGTTCTTTCCATCAGGCTCCATTCTTCTCCATTTCTTTTAAAT
AAGAGAAACACTTGGATCAAAAGATTGAAGAAATTCCAACTTGTAGTTGGG---TCTCGTTACATTTTGCGTACAAGGCACGACAAGAGGAGGCTAACAATAAGTCACCTCAACGTATCACAAGTATCCATCGGGTGGCTGTTGGCTTATACAACATCTCTAGCACTAAACCATTGTCAG
GGGATCGAAGCAATGATGAAGAAATTGGTAAGTGACAAC------------------------------------------------------------------AAGGGTTTCAAGAATTTGAAATCTCTGACGATTGAGAACGTTATCATCAATACGAATTCTTGGGTTGAGATGGTA
AGCACTAACACTTCAAAACAATCCTCTGACATACTAGACCTTCTTCCAAATTTGGAG------------GAACTTCATCTGCGTCGTGTT---GACTTGGAAACCTTCTCAGAGCTACAAACACATCTC---------------------------------------------------
------------------------------------------------GGG---------------------------------------------------------------------------------------------------------------------------------
------------------------------------------------------------------------------------------------------------------------------TTGAAACTGGAAACACTGAAGATAATCGAGATCACCATGTGTCGCAAGCTTCGA
ACACTACTCGACAAAAGAAATTTCTTGACT---ATCCCAAACCTGGAGGAGATAGAGATTAGCTACTGCGACTCTTTG---CAGAATCTACACGAGGCTTTGTTATACCAT------------------------CAACCT------------TTCGTACCA------AATCTACGTGTC
TTGAAACTGAGAAATCTTCCAAAT---------CTTGTG---------------------------------AGTATATGCAACTGGGGAGAGGTTTGG---------GAATGCTTGGAA------CAAGTGGAAGTGATT---CACTGTAATCAGCTGAAT------------------
---------TGTTTACCCATA---------------------------------------------------------------------------------------------------------------------------------------------------------------
------------------------------------
>GC16_Araha.40752s0001.1
------------------------TGTCTGGGCCAAGCCTTGGGTACTTTCTTGGCTGAGATAGGGCGTGGTATGTGCAGATCAACTTATTCTCGAGCC---------------ATTTATGCCATCCGGTTCAAGTCAAACATCAATGCTTTGAAGGATGCGCTCAATGGCCTTATAGAA
GTTCAGAACAAAGTGAATAAAGACCTC------------------------------------------------------------------------AAAATCTTGGAA---------------------------------ATCAAAGGG---------------------------
------------------------------------------AAATCCTTGCATGTGCAACTGAGG---------------------------------------------------------------------------------------------------------AGATGGCTA
AGAGATGTGGAGGAGATTGTCTCTGAAGCAAATTCAATGCAGGAAAGGCGTGTTTCATGTGCTCCATCCTTGAAA---------------------------------------------------------------------------------------------------------
------------------------------------------------------------------------------------------------------TGCAGGCTGAGCAAAAAA------------------------------------------------------------
---------------------------------CTTGTG---GTCATTCTTGAGAAAGTCAAGAGGCTTGAGAAGCAAGGTGTAGAGCTTCTCGACATAGTCTCTGTG---GAAGGTAAATCTGAACTAGTTGAAAAAATCCTTGGACCC------------------------------
------------------------TCAATTCCTGATCAAACAACAGTGTCAGAGATGTTAGCCAAAGTTCTAAGCTGTTTAAAG------------AGCGATAAGGTTCAA---------------AAGATCGGTGTTTGGGGTATGGGTGGAGTCGGGAAAACAACACTAGTCAGAGAA
CTGAATAATAAGCTATGGAAAGAAGCTGCTACGCAGCCTTTT---GGTATGGTGATATGGGCTACAGTTTCGAAAGAGTTTGAAGTGGGAAGGGTCCAGAAGCAAATCGCTGAGAGGTTGGAAATG------------------------------GAAATCAAACTAGGCGAAAACGAG
GAGAAACTGGCGAGACGGATTCATGGAAAGCTTGAGAAA---GTAGGT------AGCTTTCTTCTCATTCTTGATGATGTCTGGAAACCCATTGAT------TTAGACCAGTTGGGGATT---CCACAAACA---GATGGACAC------------------------------------
---------------------------------------------------------------AACTGTTCAAAGATTGTCTTGACTTCTAGATTTTTAGAGGTTTGCCAGAGCATAAAA---ACG---GATATTGACTTCAGAGTGGATTGCTTATGTGAAGAAGAAGCTTGGGAATTG
TTTTGTCAAAACGCTGGAGAA---------------GTAACCAGATCAGATCGT------GTTAGACCCATCGCAAAAAAAGTTTCTCGGGAGTGTGGTGGATTGCCTTTGGCTATCATCACGGTTGGAATGGCTATGCGGGGGAAG---AAGATGGTCAAGCTATGGAAACATGCCCTT
AAGGAACTCAAGAGTTCG---GTTCCT------------------TATGTCAAGAGTATTGAAGAAAAGATCTACCAGCCTCTGAAATTGAGCTACGACTTGCTTGAGCCAAAG---ATGAAATCCTGCCTTCTCTTTTGTGCCTTATTTCCAGAGGATTACTCAATTGCAATAGCTGAG
CTTGTAAGGTACTGGATTGCCGAAGGATTCATAGATGAAACACAAAACCATGGG---------TACCTAATGAATCAAGGAATTACCTTAGTAGAGAATCTGAAAGACTCTTGCTTGCTAGAAGAGGGTGCTCGTGAT------------------------------GACACA---GTT
AAAATGCATGATGTGGTTCGGGATTTTGCCATATGGGTCATGTCTTCCTCGCAAGATGATAGTCACTCT---------CTT---------------------------------------------GTCATGTCTGGCATAGGCTTGCGCGAGTTTCCACTGGAGAAGTTTTTGCCTTCT
ATCCGAAGAGTTTCTTTGATGAAC---------AATAAGCTTAAAAAGCTTCCGGATCAAGTGGTAGAG---TGTGTT---------GAACTCTCGGCTTTACTGCTA------CAAGGA------------------------AATTTTCAC------------------------CTT
GAGGCATTACCTGCA---------------------------------------------------GGGTTCTTGCTATCTTTTCCAGCACTTCGGATTCTGAATTTAAGTGGGACACGCATAAGTTCATTGCCT---CTATCCCTCAGCGAGCTTCATGAGCTTCGATCTCTCATCTTG
AGAGACTGCTACTACCTCGAAGAAGTT---CCTTCC---CTTGAAAGCCTTACAAAAATTCAAGTTTTGGATCTCTGTGCCACTCGTATTAAG------GAATTGCCA---ACAGGGTTGGAAGCTTTGAACAGCTTGAGACTACTTGACCTCTCCCGAACACATCAC------------
------------CTCGAAAGCATTCCAGCT---------GGAATCATCCAGCATTTATCGAGTTTAGAGGTTCTA------------------------------------------------------------------------------------------------------GAC
ATG---ACACTTAGTCATTTC------------CACTGGGGCGTCCAAGGACAAACTCAAGAAGGGCAAGCAACACTTGAAGAC------------------------------ATTGCGTGTCTCCATCGTTTATCGGTTCTCTCCATCAGGGTCGTATGTGTTCCACCTCTTTCCCCT
GAATACAGTTCTTGGATAGAAAAGTTGAAGAAATTCCAGTTGTTTATTGGCCCAACTGCAAACTCCTTACCTAGTAGACATGACAAAAGGAGAGTGACAATAAGTAGTCTCAATGTTTCAGAGGCATTCATTGGATGGTTGCTAGTGAACACAACTTCCCTAGTAATGAACCATTGCTGG
GGTCTCAACGAGATGCTGGAAAACTTGGTAATTGATAGCACA---------------------------------------------------------------AGCAGCTTCAACGTTTTGAGGTCTCTAACGGTAGATAGTTTT---------------------------GGTGGA
AGTATAAGGCCCGCTGGTGGATGTGTCGCGCAGCTGGATCTTCTGCCTAACCTCGAA------------GAACTTCATATGCGTCGTGTA---AATCTGGAAACCATTCGTGAGCTCGTGGGTCATCTG---------------------------------------------------
------------------------------------------------GGG---------------------------------------------------------------------------------------------------------------------------------
------------------------------------------------------------------------------------------------------------------------------TTGAGATTTCAGACACTGAAACATCTAGAGGTCAGCAGATGTAGCCGGCTCAAA
TGCCTTCTCTCGTTAGGGAACTTTATCTGTTTCCTGCCGAACCTACAAGAGATACATGTTAGCTTTTGTGATAAGCTT---CAGGAGCTGTTCGAC---------TATTCTCCAGGAGAAATCTCAGCCTCCACTGAACCC------------TTAGTACCT------GCTCTGCGTATC
ATAAAGCTGACGAATCTCCCGCGG---------TTAAAC---------------------------------AGATTATGTAGCCAAAAAGGGCCATGG---------GGATCTTTAGAA------CATGTGGAAGTGATA---AGATGCAATCTTCTCAAG------------------
---------AATCTACCCATT---------------------------------------------------------------------------------------------------------------------------------------------------------------
------------------------------------
>GC16_AT4G27220.1
------------------------------------------------------------------------------------------------------------------------------ATGTTCAGATCGAACGCAAGAGCGTTGAATAGAGCATTGGAGAGACTAAAGAAT
GTGCAGACCAAGGTGAATGAAGCTCTT------------------------------------------------------------------------AAGAGATCAGGG---------------------------------ATCCAAGAG---------------------------
------------------------------------------AAATCTTTGGAGCGAAAGCTGAGG---------------------------------------------------------------------------------------------------------ATATGGCTA
AGAAAGGTCGAAGAGAATGTGCCTCTTGGTGAGCTGATTTTGGAGAAACGCTCTTCATGTGCTATATGGCTG------------------------------------------------------------------------------------------------------------
---------------------------------------------------------------------------------------------------------------AGCGACAAA------------------------------------------------------------
---------------------------------GATGTG---GAAATTCTTGAGAAAGTCAAAAGGCTGGAGGAGCAAGGCCAAGATCTCATAAAAAAGATTTCAGTCAACAAGTCATCTAGAGAAATAGTTGAACGGGTCTTGGGGCCT------------------------------
------------------------TCATTTCATCCTCAAAAAACAGCACTGGAGATGTTGGATAAGCTAAAGGATTGTTTGAAG------------AAGAAGAATGTTCAA---------------AAGATTGGTGTTTGGGGTATGGGCGGTGTTGGGAAGACAACACTTGTCAGGACG
CTTAACAATGATCTCTTGAAATATGCTGCTACTCAACAGTTT---GCTTTGGTAATTTGGGTGACAGTGTCGAAAGATTTTGACTTAAAAAGGGTCCAGATGGACATAGCCAAGAGACTGGGCAAG------------------------------CGATTTACA---AGGGAGCAAATG
AATCAGCTAGGCTTAACTATTTGTGAGAGGCTAATAGAT---TTGAAA------AATTTCCTCCTTATTCTTGACGATGTTTGGCACCCCATTGAT------TTGGACCAATTGGGTATT---CCATTAGCATTGGAACGATCG------------------------------------
---------------------------------------------------------------AAGGATTCAAAGGTTGTTCTAACTTCAAGAAGACTAGAAGTGTGCCAACAGATGATG---ACT---AATGAAAACATCAAAGTTGCATGCTTACAAGAGAAAGAAGCTTGGGAATTG
TTTTGCCACAACGTTGGAGAA---------------GTAGCAAACTCTGATAAT------GTTAAGCCCATTGCAAAGGATGTATCCCATGAATGTTGTGGATTGCCTTTGGCTATCATCACAATCGGGCGGACCCTGCGCGGAAAA---CCTCAAGTCGAGGTATGGAAACACACCTTG
AATTTGCTAAAGAGATCA---GCACCT------------------TCTATCGATACT---GAAGAAAAGATCTTTGGTACTTTAAAACTCAGCTACGACTTTCTTCAAGACAAT---ATGAAAAGTTGCTTCCTTTTCTGTGCTTTATTTCCGGAGGACTACTCTATCAAAGTAAGTGAA
CTAATAATGTACTGGGTCGCGGAAGGATTGTTGGATGGACAACATCATTACGAG---------GACATGATGAATGAGGGAGTTACTTTGGTTGAGAGATTGAAGGACTCTTGCCTGTTAGAAGATGGTGATAGTTGT------------------------------GATACA---GTT
AAAATGCACGATGTTGTGCGTGACTTTGCTATATGGTTCATGTCTTCTCAGGGTGAAGGATTTCATTCT---------CTT---------------------------------------------GTCATGGCCGGGAGAGGTCTAATAGAGTTTCCACAAGATAAGTTTGTTTCTTCA
GTCCAGAGAGTTTCTTTGATGGCT---------AATAAGCTAGAAAGACTACCTAATAATGTGATAGAG---GGTGTG---------GAAACATTAGTTTTACTACTA------CAAGGG------------------------AATTCCCAT------------------------GTT
AAGGAAGTTCCTAAT---------------------------------------------------GGGTTCTTACAAGCATTCCCAAACCTTAGAATCTTGGATCTCAGTGGTGTTCGTATAAGAACATTGCCA---GACTCCTTTTCAAATCTTCATAGTTTGCGGTCTCTTGTGTTA
AGAAACTGTAAAAAATTGAGGAACCTG---CCTTCG---CTAGAATCCCTTGTTAAACTCCAATTTCTTGATCTACATGAATCTGCCATTAGG------GAACTTCCG---AGAGGTCTTGAAGCGTTGAGCAGCTTAAGATACATTTGCGTTTCCAACACATATCAA------------
------------CTCCAGAGCATTCCGGCT---------GGAACTATTCTCCAGTTATCAAGTTTGGAGGTTCTA------------------------------------------------------------------------------------------------------GAC
ATG---GCGGGGAGTGCTTAT------------AGTTGGGGCATCAAGGGAGAAGAAAGAGAAGGACAAGCAACACTTGACGAG------------------------------GTTACATGCCTCCCTCATTTGCAGTTTCTTGCCATTAAGCTCCTCGATGTCTTGTCCTTTTCCTAT
GAATTTGATTCTTTGACCAAAAGGCTAACAAAGTTCCAGTTTCTATTTTCACCTATTCGATCGGTTTCACCTCCTGGCACCGGTGAAGGTTGCCTAGCAATCAGTGATGTCAATGTCTCAAATGCATCTATTGGGTGGCTACTGCAACATGTGACATCACTAGACTTGAACTATTGTGAG
GGTCTTAATGGTATGTTCGAGAACTTGGTAACGAAGAGCAAA---------------------------------------------------------------AGTAGCTTTGTTGCCATGAAAGCACTGTCCATTCACTATTTT------------------------------CCC
AGCTTAAGCCTTGCGAGTGGTTGTGAGTCCCAACTGGATCTCTTTCCAAATCTCGAG------------GAACTTTCTTTGGACAATGTC---AATCTGGAAAGCATCGGAGAACTTAATGGTTTCCTC---------------------------------------------------
------------------------------------------------GGG---------------------------------------------------------------------------------------------------------------------------------
------------------------------------------------------------------------------------------------------------------------------ATGAGACTTCAGAAACTAAAACTACTTCAAGTCTCTGGCTGCCGACAGCTTAAA
CGTCTTTTCTCAGACCAAATCTTAGCAGGTACTCTGCCAAACCTACAAGAGATAAAGGTTGTCTCATGTTTGAGGTTG---GAGGAGCTCTTCAAT---------TTTTCTTCAGTGCCAGTTGATTTTTGTGCTGAGTCT------------TTGCTACCT------AAGCTAACTGTC
ATAAAACTCAAATATCTTCCACAA---------TTAAGG---------------------------------AGCTTATGCAACGACAGAGTGGTGCTC---------GAATCCCTGGAA------CACTTAGAAGTCGAA---TCTTGTGAAAGTTTAAAG------------------
---------AACTTACCCTTT---------------------------------------------------------------------------------------------------------------------------------------------------------------
------------------------------------
>GC5_AT1G58807.1
---ATGGCTGGGGAACTTATTTCGTTTGGTATACAA---------------------------------AACCTGTGGAACCTACTGAGTCAAGAATGC---------------GAGCTATTTCAGGGAGTCGAAGATCAAGTAACTGAACTAAAAAGGGATCTAAACATGTTAAGCTCT
TTTCTGAAAGATGCAAATGCAAAG------------------------------------------------------------------------------------------------------------------------------------------------------------
------------------------------------------AAACATACAAGTGCGGTGGTGAAA---------------------------------------------------------------------------------------------------------AACTGTGTT
GAAGAGATCAAGGAAATTATCTATGATGGAGAGGATACAATCGAAACATTTGTTCTTGAGCAA---------------------------------------------------------------------------------------------------------------------
------AACCTG---GGAAAAACAAGTGGTATCAAGAAGAGTATCAGAAGACTTGCTTGCATTATTCCAGAT---------------------------CGGAGGAGATATGCATTAGGT------------------------------------------------------------
---------------------------------ATCGGA---GGCTTAAGTAATAGGATCTCCAAGGTGATCCGAGATATGCAGAGTTTTGGAGTGCAACAAGCTATC---GTTGATGGTGGGTATAAGCAACCT---CAAGGTGATAAA---------CAAAGGGAGATGCGACAAAAA
TTTTCTAAGGACGACGACAGC---GATTTTGTGGGGTTGGAGGCA---------AATGTTAAGAAATTGGTTGGATATTTGGTG------GAC---GAAGCAAACGTTCAA---------------GTGGTTTCCATAACCGGTATGGGTGGTCTAGGTAAAACCACACTTGCTAAACAG
GTTTTTAACCATGAGGATGTTAAA---------CATCAGTTT---GATGGGCTCTCATGGGTGTGTGTTTCACAAGATTTTACCCGAATGAATGTATGGCAAAAGATCTTGAGGGACCTCAAACCC---------------AAAGAGGAAGAAAAGAAAATCATGGAGATGACACAA---
GATACACTCCAAGGTGAACTAATTCGATTGTTGGAA------ACGTCT------AAGTCATTAATTGTCCTCGATGACATATGGGAAAAAGAAGAT------TGGGAACTAATCAAGCCA---ATATTTCCA---CCGACCAAA------------------------------------
------------------------------------------------------------------GGTTGGAAAGTGTTGCTTACTTCTCGAAATGAGAGTGTCGCCATGCGTAGAAATACATCA---TATATCAACTTTAAACCAGAATGCCTAACCACTGAAGACAGTTGGACACTT
TTTCAGAGGATAGCACTTCCTATGAAAGATGCA---GCTGAATTTAAGATTGATGAGGAAAAGGAAGAGTTGGGTAAGCTAATGATCAAACACTGTGGAGGGTTACCATTGGCCATCAGAGTGTTAGGAGGTATGTTAGCTGAAAAA---TACACATCGCATGATTGGAGAAGATTATCT
GAGAATATTGGATCTCAT---CTCGTGGGAGGAAGAACTAAC---TTTAATGACGACAACAACAATACATGTAACAATGTATTGTCTCTAAGCTTTGAAGAATTGCCAAGTTAT---TTGAAGCATTGTTTCCTCTACTTGGCCCATTTTCCAGAAGATTATGAGATAAAGGTAGAGAAC
TTGTCATATTACTGGGCTGCAGAAGGAATATTCCAACCT---AGGCATTACGAT---GGAGAGACCATTCGAGATGTTGGAGATGTCTACATAGAGGAGCTGGTGAGGAGGAATATGGTC---ATTTCCGAAAGAGATGTAAAGACTTCGAGATTT------------GAAACT---TGT
CATTTGCATGACATGATGAGAGAAGTTTGTTTGTTAAAAGCTAAAGAAGAAAAC---------------------TTCCTACAAATTACCAGT---------------AGCCGCCCTTCAACTGCAAACTTGCAG---------------------TCTACTGTCACATCTCGCAGGTTT
GTCTACCAA------------------TATCCTACTACTTTACATGTTGAGAAA---GATATAAAC------AATCCA---------AAACTTCGAGCTCTCGTGGTT------------------------------------GTTACCTTGGGA---------------------AGT
TGGAACCTGGCAGGT---------------------------------------------------TCAAGCTTTACAAGGTTAGAACTTCTGAGGGTGTTAGATCTTATTGAAGTGAAGATT---------------------------------------------------------
------------AAAGGAGGGAAGTTA---GCTTCTTGCATTGGAAAGCTCATCCACTTAAGATACTTGAGCTTAGAGTATGCAGAGGTAACT------CATATACCT---TACTCACTAGGAAATCTGAAGTTGTTGATCTATCTGAATTTA---GCTTCATTC---------------
---GGAAGATCT---ACATTTGTGCCC------------AATGTCTTGATGGGGATGCAAGAACTGAGATACCTT---------GCGTTACCATCTGATATGGGGAGGAAGACAAAACTAGAA---------------TTGAGTAATCTAGTA------------------------AAA
TTGGAGACTTTAGAGAATTTC------------TCAACAGAGAATAGC------------------------AGCTTGGAGGAT------------------------------CTTTGTGGTATGGTCAGGCTGAGCACGCTCAACATC------------------------------
------------------------------------------------------------------------------------------------------------------------------------------------------------------------------------
---------------------------------------------------------------------------------------------------------AAATTAATT------GAGGAG---ACGAGTCTAGAAACTCTA---------------------------------
------------------------------------------GCTGCATCTATAGGT---GGATTGAAATACCTGGAAAAACTTGAAATA------------------------------------------------------------------------------------------
------------------------------------------------TAT---------GATCACGGTTCTGAGATGAGGACGAAGGAAGCGGGAATCGTATTTGAT---TTCGTT---------CATCTCAAAAGGCTATGGTTGAAACTGTATATGCCTAGGCTTTCTACAGAACAA
CAC------------------------------------------------------------------------------------------------------------------------------TTCCCTTCTCACCTTACAACCTTATATCTAGAAAGTTGTCGGTTGGAAGAG
GATCCCATG---------CCGATTCTAGAGAAGTTGCTACAGTTGAAAGAGCTTGAATTAGGGTTTGAATCT------------------------TTCAGTGGAAAGAAA---ATGGTTTGCTCGAGCGGTGGG---------------------------TTTCCTCAATTGCAAAGG
CTTTCATTACTGAAACTAGAGGAA---------TGGGAA---GATTGGAAAGTAGAAGAAAGC---------TCCATG------------------------------CCACTTCTTCGT------ACTCTCGATATTCAGGTA---TGTCGAAAATTAAAG------------------
---------CAGCTTCCTGAT---------------------------------------------------------------------------------------------------------------------------------------------------------------
------------------------------------
>GC5_AT1G59124.1
---ATGGCTGGGGAACTTATTTCGTTTGGTATACAA---------------------------------AACCTGTGGAACCTACTGAGTCAAGAATGC---------------GAGCTATTTCAGGGAGTCGAAGATCAAGTAACTGAACTAAAAAGGGATCTAAACATGTTAAGCTCT
TTTCTGAAAGATGCAAATGCAAAG------------------------------------------------------------------------------------------------------------------------------------------------------------
------------------------------------------AAACATACAAGTGCGGTGGTGAAA---------------------------------------------------------------------------------------------------------AACTGTGTT
GAAGAGATCAAGGAAATTATCTATGATGGAGAGGATACAATCGAAACATTTGTTCTTGAGCAA---------------------------------------------------------------------------------------------------------------------
------AACCTG---GGAAAAACAAGTGGTATCAAGAAGAGTATCAGAAGACTTGCTTGCATTATTCCAGAT---------------------------CGGAGGAGATATGCATTAGGT------------------------------------------------------------
---------------------------------ATCGGA---GGCTTAAGTAATAGGATCTCCAAGGTGATCCGAGATATGCAGAGTTTTGGAGTGCAACAAGCTATC---GTTGATGGTGGGTATAAGCAACCT---CAAGGTGATAAA---------CAAAGGGAGATGCGACAAAAA
TTTTCTAAGGACGACGACAGC---GATTTTGTGGGGTTGGAGGCA---------AATGTTAAGAAATTGGTTGGATATTTGGTG------GAC---GAAGCAAACGTTCAA---------------GTGGTTTCCATAACCGGTATGGGTGGTCTAGGTAAAACCACACTTGCTAAACAG
GTTTTTAACCATGAGGATGTTAAA---------CATCAGTTT---GATGGGCTCTCATGGGTGTGTGTTTCACAAGATTTTACCCGAATGAATGTATGGCAAAAGATCTTGAGGGACCTCAAACCC---------------AAAGAGGAAGAAAAGAAAATCATGGAGATGACACAA---
GATACACTCCAAGGTGAACTAATTCGATTGTTGGAA------ACGTCT------AAGTCATTAATTGTCCTCGATGACATATGGGAAAAAGAAGAT------TGGGAACTAATCAAGCCA---ATATTTCCA---CCGACCAAA------------------------------------
------------------------------------------------------------------GGTTGGAAAGTGTTGCTTACTTCTCGAAATGAGAGTGTCGCCATGCGTAGAAATACATCA---TATATCAACTTTAAACCAGAATGCCTAACCACTGAAGACAGTTGGACACTT
TTTCAGAGGATAGCACTTCCTATGAAAGATGCA---GCTGAATTTAAGATTGATGAGGAAAAGGAAGAGTTGGGTAAGCTAATGATCAAACACTGTGGAGGGTTACCATTGGCCATCAGAGTGTTAGGAGGTATGTTAGCTGAAAAA---TACACATCGCATGATTGGAGAAGATTATCT
GAGAATATTGGATCTCAT---CTCGTGGGAGGAAGAACTAAC---TTTAATGACGACAACAACAATACATGTAACAATGTATTGTCTCTAAGCTTTGAAGAATTGCCAAGTTAT---TTGAAGCATTGTTTCCTCTACTTGGCCCATTTTCCAGAAGATTATGAGATAAAGGTAGAGAAC
TTGTCATATTACTGGGCTGCAGAAGGAATATTCCAACCT---AGGCATTACGAT---GGAGAGACCATTCGAGATGTTGGAGATGTCTACATAGAGGAGCTGGTGAGGAGGAATATGGTC---ATTTCCGAAAGAGATGTAAAGACTTCGAGATTT------------GAAACT---TGT
CATTTGCATGACATGATGAGAGAAGTTTGTTTGTTAAAAGCTAAAGAAGAAAAC---------------------TTCCTACAAATTACCAGT---------------AGCCGCCCTTCAACTGCAAACTTGCAG---------------------TCTACTGTCACATCTCGCAGGTTT
GTCTACCAA------------------TATCCTACTACTTTACATGTTGAGAAA---GATATAAAC------AATCCA---------AAACTTCGAGCTCTCGTGGTT------------------------------------GTTACCTTGGGA---------------------AGT
TGGAACCTGGCAGGT---------------------------------------------------TCAAGCTTTACAAGGTTAGAACTTCTGAGGGTGTTAGATCTTATTGAAGTGAAGATT---------------------------------------------------------
------------AAAGGAGGGAAGTTA---GCTTCTTGCATTGGAAAGCTCATCCACTTAAGATACTTGAGCTTAGAGTATGCAGAGGTAACT------CATATACCT---TACTCACTAGGAAATCTGAAGTTGTTGATCTATCTGAATTTA---GCTTCATTC---------------
---GGAAGATCT---ACATTTGTGCCC------------AATGTCTTGATGGGGATGCAAGAACTGAGATACCTT---------GCGTTACCATCTGATATGGGGAGGAAGACAAAACTAGAA---------------TTGAGTAATCTAGTA------------------------AAA
TTGGAGACTTTAGAGAATTTC------------TCAACAGAGAATAGC------------------------AGCTTGGAGGAT------------------------------CTTTGTGGTATGGTCAGGCTGAGCACGCTCAACATC------------------------------
------------------------------------------------------------------------------------------------------------------------------------------------------------------------------------
---------------------------------------------------------------------------------------------------------AAATTAATT------GAGGAG---ACGAGTCTAGAAACTCTA---------------------------------
------------------------------------------GCTGCATCTATAGGT---GGATTGAAATACCTGGAAAAACTTGAAATA------------------------------------------------------------------------------------------
------------------------------------------------TAT---------GATCACGGTTCTGAGATGAGGACGAAGGAAGCGGGAATCGTATTTGAT---TTCGTT---------CATCTCAAAAGGCTATGGTTGAAACTGTATATGCCTAGGCTTTCTACAGAACAA
CAC------------------------------------------------------------------------------------------------------------------------------TTCCCTTCTCACCTTACAACCTTATATCTAGAAAGTTGTCGGTTGGAAGAG
GATCCCATG---------CCGATTCTAGAGAAGTTGCTACAGTTGAAAGAGCTTGAATTAGGGTTTGAATCT------------------------TTCAGTGGAAAGAAA---ATGGTTTGCTCGAGCGGTGGG---------------------------TTTCCTCAATTGCAAAGG
CTTTCATTACTGAAACTAGAGGAA---------TGGGAA---GATTGGAAAGTAGAAGAAAGC---------TCCATG------------------------------CCACTTCTTCGT------ACTCTCGATATTCAGATCCATTGCCGACTC------------------------
------------------------------------------------------------------------------------------------------------------------------------------------------------------------------------
------------------------------------
>GC5_AT1G58848.1
---ATGGCTGGGGAACTTATTTCGTTTGGTATACAA---------------------------------AACCTGTGGAACCTACTGAGTCAAGAATGC---------------GAGCTATTTCAGGGAGTCGAAGATCAAGTAACTGAACTAAAAAGGGATCTAAACTTGTTAAGCTCT
TTTCTGAAAGATGCAGATGCAAAG------------------------------------------------------------------------------------------------------------------------------------------------------------
------------------------------------------AAACATACAAGTGCGGTGGTGAAA---------------------------------------------------------------------------------------------------------AACTGTGTT
GAAGAGATCAAGGAAATTATCTATGATGGAGAGGATACAATCGAAACATTTGTTCTTGAGCAA---------------------------------------------------------------------------------------------------------------------
------AACCTG---GGAAAAACAAGTGGTATCAAGAAGAGTATCAGAAGACTTGCTTGCATTATTCCAGAT---------------------------CGAAGGAGATATGCATTAGGT------------------------------------------------------------
---------------------------------ATCGGA---GGCTTAAGTAATAGGATCTCCAAGGTGATCCGAGATATGCAGAGTTTTGGAGTGCAACAAGCTATC---GTTGATGGTGGGTATAAGCAACCT---CAAGGTGATAAA---------CAAAGGGAGATGCGACCAAGA
TTTTCTAAGGACGACGATAGC---GATTTTGTGGGGTTGGAAGCA---------AATGTTAAGAAATTGGTTGGATATTTGGTG------GAC---GAAGCAAACGTTCAA---------------GTGGTTTCCATAACCGGGATGGGTGGTCTAGGTAAAACCACACTTGCTAAACAG
GTTTTTAACCATGAGGATGTTAAA---------CATCAGTTT---GATGGGCTCTCATGGGTGTGTGTTTCACAAGATTTTACCCGAATGAATGTATGGCAAAAGATCTTGAGGGACCTCAAACCC---------------AAAGAGGAAGAAAAGAAAATCATGGAGATGACACAA---
GATACACTCCAAGGTGAACTAATTCGATTGTTGGAA------ACGTCT------AAGTCATTAATTGTCCTCGATGACATATGGGAAAAAGAAGAT------TGGGAACTAATCAAGCCA---ATATTTCCA---CCGACCAAA------------------------------------
------------------------------------------------------------------GGTTGGAAAGTGTTGCTTACTTCTCGAAACGAGAGTGTCGCCATGCGTAGAAATACATCA---TATATCAACTTTAAACCAGAATGCCTAACCACTGAAGACAGTTGGACACTT
TTTCAGAGGATAGCCCTTCCTATGAAAGATGCA---GCTGAATTTAAGATTGATGAGGAAAAGGAAGAGTTGGGTAAGCTAATGATCAAACACTGTGGAGGGTTACCATTGGCCATCAGAGTGTTAGGAGGTATGTTAGCTGAAAAA---TACACATCGCATGATTGGAGAAGATTATCT
GAGAATATTGGATCTCAT---CTCGTGGGAGGAAGAACTAAC---TTTAATGACGACAACAACAATACATGTAACTATGTATTGTCTCTAAGCTTTGAAGAATTGCCAAGTTAT---TTGAAGCATTGTTTCCTCTACTTGGCCCATTTTCCAGATGATTATGAGATAAACGTAAAGAAT
TTGTCATATTACTGGGCTGCAGAAGGAATATTCCAACCT---AGGCATTACGAT---GGAGAAATCATTCGAGATGTTGGAGATGTCTACATAGAGGAGCTGGTGAGGAGGAATATGGTC---ATTTCCGAAAGAGATGTAAAGACTTCGAGATTT------------GAAACT---TGT
CATTTGCATGACATGATGAGAGAAGTTTGTTTGTTAAAAGCCAAAGAAGAGAAC---------------------TTCCTACAGATTACCAGT---------------AGCCGCACTTCAACTGGAAACTCTCTG---------------------TCTATTGTCACATCTCGCAGGCTT
GTCTACCAA------------------TATCCTATTACATTAGATGTTGAGAAA---GATATAAAC------GATCCA---------AAACTTCGATCTCTCGTGGTT------------------------------------GTTGCCAATACTTATATGTTTTGGGGAGGTTGGAGT
TGGATGCTGTTAGGT---------------------------------------------------TCAAGCTTTATAAGGTTAGAACTACTGAGGGTATTAGATATCCATAGAGCCAAGTTG---------------------------------------------------------
------------AAAGGAGGGAAGTTA---GCTTCTTCCATTGGACAGCTCATCCACTTAAGATACTTGAACTTAAAGCATGCTGAGGTAACT------CATATACCT---TATTCACTAGGAAATCTGAAGTTGTTGATCTATCTGAATTTA---GTCATTTTAGTC------------
---TCCGGATCT---ACATTGGTGCCC------------AATGTCTTGAAGGAGATGCAACAACTGAGATACCTT---------GCGTTACCAAAAGATATGGGGAGGAAGACAAAACTAGAA---------------TTGAGTAATCTAGTA------------------------AAA
TTGGAGACTTTGAAAAATTTC------------TCAACAAAGAATTGC------------------------AGCTTGGAGGAT------------------------------CTTCGTGGTATGGTCAGGCTGAGAACGCTCACCATC------------------------------
------------------------------------------------------------------------------------------------------------------------------------------------------------------------------------
---------------------------------------------------------------------------------------------------------GAATTACGT------AAGGAG---ACGAGTCTAGAAACTCTA---------------------------------
------------------------------------------GCTGCATCTATAGGC---GGATTGAAATACCTCGAAAGCCTTACAATA------------------------------------------------------------------------------------------
------------------------------------------------ACT---------GATCTTGGTTCTGAGATGAGGACGAAGGAAGCGGGAATCGTATTTGAT---TTCGTT---------TATCTCAAAACGCTAACGTTGAAACTGTATATGCCTAGGCTTTCTAAAGAACAA
CAC------------------------------------------------------------------------------------------------------------------------------TTCCCTTCTCACCTTACAACCTTATATCTACAACATTGTCGGTTGGAAGAG
GATCCCATG---------CCGATTCTAGAGAAGTTGCATCAGTTGAAAGAGCTTGAATTAAGGCGTAAATCT------------------------TTCAGTGGAAAGGAA---ATGGTTTGCTCGAGCGGTGGG---------------------------TTTCCTCAATTGCAGAAG
CTTTCAATAAAAGGACTAGAGGAA---------TGGGAA---GATTGGAAAGTAGAAGAAAGC---------TCCATG------------------------------CCAGTTCTTCAT------ACTCTCGATATTCGGGAT---TGTCGAAAATTAAAG------------------
---------CAGCTTCCTGAT---------------------------------------------------------------------------------------------------------------------------------------------------------------
------------------------------------
>GC5_AT1G59218.1
---ATGGCTGGGGAACTTATTTCGTTTGGTATACAA---------------------------------AACCTGTGGAACCTACTGAGTCAAGAATGC---------------GAGCTATTTCAGGGAGTCGAAGATCAAGTAACTGAACTAAAAAGGGATCTAAACTTGTTAAGCTCT
TTTCTGAAAGATGCAGATGCAAAG------------------------------------------------------------------------------------------------------------------------------------------------------------
------------------------------------------AAACATACAAGTGCGGTGGTGAAA---------------------------------------------------------------------------------------------------------AACTGTGTT
GAAGAGATCAAGGAAATTATCTATGATGGAGAGGATACAATCGAAACATTTGTTCTTGAGCAA---------------------------------------------------------------------------------------------------------------------
------AACCTG---GGAAAAACAAGTGGTATCAAGAAGAGTATCAGAAGACTTGCTTGCATTATTCCAGAT---------------------------CGAAGGAGATATGCATTAGGT------------------------------------------------------------
---------------------------------ATCGGA---GGCTTAAGTAATAGGATCTCCAAGGTGATCCGAGATATGCAGAGTTTTGGAGTGCAACAAGCTATC---GTTGATGGTGGGTATAAGCAACCT---CAAGGTGATAAA---------CAAAGGGAGATGCGACCAAGA
TTTTCTAAGGACGACGATAGC---GATTTTGTGGGGTTGGAAGCA---------AATGTTAAGAAATTGGTTGGATATTTGGTG------GAC---GAAGCAAACGTTCAA---------------GTGGTTTCCATAACCGGGATGGGTGGTCTAGGTAAAACCACACTTGCTAAACAG
GTTTTTAACCATGAGGATGTTAAA---------CATCAGTTT---GATGGGCTCTCATGGGTGTGTGTTTCACAAGATTTTACCCGAATGAATGTATGGCAAAAGATCTTGAGGGACCTCAAACCC---------------AAAGAGGAAGAAAAGAAAATCATGGAGATGACACAA---
GATACACTCCAAGGTGAACTAATTCGATTGTTGGAA------ACGTCT------AAGTCATTAATTGTCCTCGATGACATATGGGAAAAAGAAGAT------TGGGAACTAATCAAGCCA---ATATTTCCA---CCGACCAAA------------------------------------
------------------------------------------------------------------GGTTGGAAAGTGTTGCTTACTTCTCGAAACGAGAGTGTCGCCATGCGTAGAAATACATCA---TATATCAACTTTAAACCAGAATGCCTAACCACTGAAGACAGTTGGACACTT
TTTCAGAGGATAGCCCTTCCTATGAAAGATGCA---GCTGAATTTAAGATTGATGAGGAAAAGGAAGAGTTGGGTAAGCTAATGATCAAACACTGTGGAGGGTTACCATTGGCCATCAGAGTGTTAGGAGGTATGTTAGCTGAAAAA---TACACATCGCATGATTGGAGAAGATTATCT
GAGAATATTGGATCTCAT---CTCGTGGGAGGAAGAACTAAC---TTTAATGACGACAACAACAATACATGTAACTATGTATTGTCTCTAAGCTTTGAAGAATTGCCAAGTTAT---TTGAAGCATTGTTTCCTCTACTTGGCCCATTTTCCAGATGATTATGAGATAAACGTAAAGAAT
TTGTCATATTACTGGGCTGCAGAAGGAATATTCCAACCT---AGGCATTACGAT---GGAGAAATCATTCGAGATGTTGGAGATGTCTACATAGAGGAGCTGGTGAGGAGGAATATGGTC---ATTTCCGAAAGAGATGTAAAGACTTCGAGATTT------------GAAACT---TGT
CATTTGCATGACATGATGAGAGAAGTTTGTTTGTTAAAAGCCAAAGAAGAGAAC---------------------TTCCTACAGATTACCAGT---------------AGCCGCACTTCAACTGGAAACTCTCTG---------------------TCTATTGTCACATCTCGCAGGCTT
GTCTACCAA------------------TATCCTATTACATTAGATGTTGAGAAA---GATATAAAC------GATCCA---------AAACTTCGATCTCTCGTGGTT------------------------------------GTTGCCAATACTTATATGTTTTGGGGAGGTTGGAGT
TGGATGCTGTTAGGT---------------------------------------------------TCAAGCTTTATAAGGTTAGAACTACTGAGGGTATTAGATATCCATAGAGCCAAGTTG---------------------------------------------------------
------------AAAGGAGGGAAGTTA---GCTTCTTCCATTGGACAGCTCATCCACTTAAGATACTTGAACTTAAAGCATGCTGAGGTAACT------CATATACCT---TATTCACTAGGAAATCTGAAGTTGTTGATCTATCTGAATTTA---GTCATTTTAGTC------------
---TCCGGATCT---ACATTGGTGCCC------------AATGTCTTGAAGGAGATGCAACAACTGAGATACCTT---------GCGTTACCAAAAGATATGGGGAGGAAGACAAAACTAGAA---------------TTGAGTAATCTAGTA------------------------AAA
TTGGAGACTTTGAAAAATTTC------------TCAACAAAGAATTGC------------------------AGCTTGGAGGAT------------------------------CTTCGTGGTATGGTCAGGCTGAGAACGCTCACCATC------------------------------
------------------------------------------------------------------------------------------------------------------------------------------------------------------------------------
---------------------------------------------------------------------------------------------------------GAATTACGT------AAGGAG---ACGAGTCTAGAAACTCTA---------------------------------
------------------------------------------GCTGCATCTATAGGC---GGATTGAAATACCTCGAAAGCCTTACAATA------------------------------------------------------------------------------------------
------------------------------------------------ACT---------GATCTTGGTTCTGAGATGAGGACGAAGGAAGCGGGAATCGTATTTGAT---TTCGTT---------TATCTCAAAACGCTAACGTTGAAACTGTATATGCCTAGGCTTTCTAAAGAACAA
CAC------------------------------------------------------------------------------------------------------------------------------TTCCCTTCTCACCTTACAACCTTATATCTACAACATTGTCGGTTGGAAGAG
GATCCCATG---------CCGATTCTAGAGAAGTTGCATCAGTTGAAAGAGCTTGAATTAAGGCGTAAATCT------------------------TTCAGTGGAAAGGAA---ATGGTTTGCTCGAGCGGTGGG---------------------------TTTCCTCAATTGCAGAAG
CTTTCAATAAAAGGACTAGAGGAA---------TGGGAA---GATTGGAAAGTAGAAGAAAGC---------TCCATG------------------------------CCAGTTCTTCAT------ACTCTCGATATTCGGGAT---TGTCGAAAATTAAAG------------------
---------CAGCTTCCTGAT---------------------------------------------------------------------------------------------------------------------------------------------------------------
------------------------------------
>GC5_AT1G58602.1
---ATGGCAGGGGAACTTGTGTCGTTTGCAGTAAAC---------------------------------AAGCTTTGGGACCTACTGAGCCATGAATAC---------------ACGCTATTTCAGGGAGTCGAAGATCAAGTAGCTGAACTAAAAAGTGATCTAAACTTGCTAAAGTCG
TTTTTGAAAGATGCAGATGCCAAG------------------------------------------------------------------------------------------------------------------------------------------------------------
------------------------------------------AAACACACAAGCGCATTGGTGAGA---------------------------------------------------------------------------------------------------------TACTGTGTG
GAGGAGATAAAGGATATTGTTTATGACGCAGAGGATGTACTCGAAACATTTGTACAAAAGGAA---------------------------------------------------------------------------------------------------------------------
------AAGCTT---GGTACAACAAGTGGAATCAGGAAGCATATCAAAAGACTTACTTGCATTGTTCCAGAT---------------------------CGCAGGGAAATTGCATTATAT------------------------------------------------------------
---------------------------------ATCGGA---CACGTAAGTAAGAGGATCACCAGGGTTATACGTGATATGCAGAGTTTTGGAGTACAACAAATGATT---GTCGAT---GACTATATGCATCCT---CTACGTAATAGA---------GAAAGGGAGATACGACGAACA
TTTCCTAAGGACAATGAAAGT---GGTTTTGTGGCGTTGGAGGAA---------AATGTTAAAAAGTTAGTTGGATATTTTGTG------GAG---GAAGATAACTATCAA---------------GTGGTTTCCATAACTGGAATGGGTGGTCTCGGTAAAACCACCCTTGCTAGACAA
GTTTTTAACCACGATATGGTTACA---------AAGAAGTTT---GATAAACTAGCATGGGTGAGTGTTTCACAAGATTTTACCCTGAAGAATGTATGGCAAAATATTTTGGGGGATCTCAAACCCAAAGAAGAAGAAACCAAAGAAGAAGAAAAGAAAATCTTGGAGATGACAGAA---
TATACACTCCAACGTGAACTATATCAATTGTTGGAA------ATGTCT------AAGTCGTTAATTGTCCTTGACGACATATGGAAGAAGGAAGAT------TGGGAAGTAATCAAGCCA---ATATTTCCA---CCGACAAAA------------------------------------
------------------------------------------------------------------GGTTGGAAACTGCTGCTTACTTCTCGAAATGAGAGTATCGTTGCGCCTACAAATACAAAA---TATTTCAACTTTAAACCAGAATGCCTAAAGACTGATGACAGTTGGAAACTT
TTTCAAAGGATAGCATTTCCTATAAATGATGCA---TCTGAATTTGAGATTGATGAGGAAATGGAAAAGTTGGGTGAGAAAATGATCGAACATTGTGGAGGGCTACCATTGGCTATCAAAGTGTTAGGAGGTATGTTAGCTGAAAAA---TACACATCGCATGATTGGAGAAGATTATCT
GAGAATATTGGATCTCAT---CTCGTGGGAGGAAGAACTAAC---TTTAATGACGACAACAACAATTCATGTAACTATGTATTGTCTTTGAGCTTTGAAGAATTGCCAAGTTAT---TTGAAGCATTGTTTCCTCTACTTGGCCCATTTTCCAGAAGATTATGAGATAAAGGTAGAGAAT
TTGTCATATTACTGGGCTGCAGAAGAAATATTCCAACCT---AGGCATTACGAT---GGAGAAATCATTCGAGATGTTGGAGATGTCTACATAGAGGAGCTGGTGAGGAGGAATATGGTC---ATTTCCGAAAGAGATGTAAAGACTTCGAGATTT------------GAAACT---TGT
CATTTGCATGACATGATGAGAGAAGTTTGTTTGTTAAAAGCTAAAGAAGAAAAC---------------------TTCCTACAAATTACCAGT---------------AACCCCCCTTCAACTGCAAATTTTCAG---------------------TCTACTGTCACATCTCGCAGGCTT
GTCTACCAA------------------TATCCTACTACTTTACATGTTGAGAAA---GATATAAAC------AATCCA---------AAACTTCGATCTCTCGTGGTT------------------------------------GTTACCTTGGGA---------------------AGT
TGGAACATGGCAGGT---------------------------------------------------TCAAGCTTTACAAGGTTAGAACTTCTAAGGGTGTTAGATCTCGTTCAAGCCAAGTTG---------------------------------------------------------
------------AAAGGAGGGAAGTTA---GCTTCTTGCATTGGAAAGCTCATCCACTTAAGATACTTGAGCTTAGAGTATGCAGAGGTAACT------CATATACCT---TACTCACTAGGAAATCTGAAGTTGTTGATCTATCTGAATTTACATATCTCATTATCA------------
---TCAAGATCC---AACTTTGTGCCC------------AATGTCTTGATGGGGATGCAAGAACTGAGATACCTT---------GCGTTACCAAGCCTTATCGAGAGGAAGACAAAACTAGAA---------------TTGAGTAATCTAGTA------------------------AAA
TTGGAGACTTTAGAGAATTTC------------TCAACAAAGAATAGC------------------------AGCTTGGAGGAT------------------------------CTTCGTGGTATGGTCAGGCTGAGAACGCTCACCATC------------------------------
------------------------------------------------------------------------------------------------------------------------------------------------------------------------------------
---------------------------------------------------------------------------------------------------------GAATTAATT------GAGGAG---ACGAGTTTAGAAACTCTA---------------------------------
------------------------------------------GCTGCATCTATAGGT---GGATTGAAATACCTGGAAAAACTTGAAATA------------------------------------------------------------------------------------------
------------------------------------------------GAT---------GATCTCGGTTCTAAGATGAGGACGAAGGAAGCGGGGATCGTATTTGAT---TTCGTT---------CATCTCAAAAGGCTAAGGTTGGAACTGTATATGCCTAGGCTTTCTAAAGAACAA
CAC------------------------------------------------------------------------------------------------------------------------------TTCCCTTCTCACCTTACAACCTTATATCTACAACATTGTCGGTTGGAAGAG
GATCCCATG---------CCGATTCTAGAGAAGTTGCTACAGTTGAAAGAGCTTGAATTAGGGCATAAATCT------------------------TTCAGTGGAAAGAAA---ATGGTTTGCTCGAGCTGTGGG---------------------------TTTCCTCAATTGCAGAAG
CTTTCAATAAGCGGACTAAAGGAA---------TGGGAA---GATTGGAAAGTAGAAGAAAGC---------TCCATG------------------------------CCACTTCTTCTT------ACTCTCAATATCTTTGAT---TGTCGAAAATTAAAG------------------
---------CAGCTTCCTGAT---------------------------------------------------------------------------------------------------------------------------------------------------------------
------------------------------------
>GC5_907562
---ATAGCTGGGGAACTTGTGTCGTTAGGAATACAA---------------------------------AAGCTTTGGGATTTACTGAGTCGAGAATGC---------------GAGCGAATTCAGGGAGTCGAAGATCAAGTTACTGGACTAAAACGTGATCTAAATTGGTTAAGCTCT
TTTTTAAAAGATGCATATGCCAAG------------------------------------------------------------------------------------------------------------------------------------------------------------
------------------------------------------AAACATACAAGTGAGGTGGTGAAA---------------------------------------------------------------------------------------------------------ATCTGTGTT
GAAGAGATCAAGGAAATTATTTGTGATGGAGAGGATACTATAGAAACCTTTCTTCTGAAGCAA---------------------------------------------------------------------------------------------------------------------
------AAACTC---GGAAAAACAAGTGGAATCAAGATGCGTACCAAAAGACTTGCTTGCATTGTTCCAGAT---------------------------CGCAGGGAAAGTTCATTAGAT------------------------------------------------------------
---------------------------------ATTGCA---GGCATACGTACGAGGATCTCCGATGTTATCCAAGATATGCAGAAGTTTGGAGTACAACAGATGATC---ATTGATGGTGGGTATATGCAACCT---CTACGTGATAGA---------CAAAAGGAGAGACGAGAAACA
TTTCCCAAGGAAAATGAAAGTGATGATTTTGTGGCGTTGGAGGCA---------AATGTTAAGAAATTGGTTGGATATTTTGTG------GAG---GACGCTAACGTTCAA---------------GTGGTTTCCATAACCGGAATGGGTGGTCTTGGTAAAACCACCCTTGCTAGACAA
GTTTTTAATCATGAGGATGTAAAA---------CGTCAGTTT---GACGGGTTCGCATGGGTGTGTGTTTCACAAGACTTTACTCGGAAGAATGTATGGCAAAAGATCTTGGGTGATCTCAAACCC---------------AAAGAAGAAGAAAAGAAAATCTCAGAGAAGACAGAA---
CCTAGACTCCAAGATGAACTAATTCGATTGTTGGAA------ACGTCT------AAGTCATTAATTGTCCTTGATGACATATGGAAAAAAGAAGAT------TGGGACCTAATCAAGCCA---ATATTTCCA---CAGACAAAA------------------------------------
------------------------------------------------------------------GGTTGGAAAGTGTTGCTCACTTCACGAAATGAGAGTATCGTTGTGCCTAGAAGTACGACA---TACATCAACTTAAAACTAGAATGTCTAACCACTAAAGACAGTTGGACACTT
TTTCAAAGGATAGCACTTCCTATAAAAGATGCA---TCAGAATTTAAGATTGATGAGGAAATGGAAGAGATAGGTAAGGAAATGATCAAACATTGTGGAGGGCTACCATTGGCAATCAAAGTGTTAGGAGGTTTGTTAGCTGCAAAG---TACACACTACATGATTGGAAAAGATTATCT
AAGAATATTGGGTCTCAT---CTCCTGGGAGGAAAAACTAAT---TTTAATGGCGACAACAACAATTCATTCAACTATGTATTGTCTCTGAGCTTTGACGAGTTGCCTAGTTAT---TTGAAGCAGTGTTTCCTCTACCTGGCCCATTTTCCAGAAGATTATATGATAAAGTTAGAGAAC
TTGTATTATTACTGGGCTGCAGAAGAAGTATTCGAACCT---AGGCATTACGAT---GGAGAGACCATTCGAGATGTTGGAGATGTCTACGTAGAGGAGTTGGTGAGGAGAAATATGGTC---GTATCTGAAAGAGAAGCTACGACTCTGAGATTT------------GAAACT---TGT
TATTTGCATGACATGATGAGAGAAATTTGTTTGTTGAAAGCCAAAGAAGAGAAT---------------------TTCCTACAAATTACCAGT---------------AGCGGCCCTCCAACCGCAAACCATCAA---------------------TCTACTGTCAAATCTCGCAGATTT
GTCTTACAC------------------AATCCTACTACATTACATGTTGGGAGA---GATATAAAC------AATCCA---------AAACTTCGATCTCTCATGGTT------------------------------------GTTCAGGTGAATAAGTCA---------------AGA
TGGAAGCTGTCAGGT---------------------------------------------------TCAAGTTATAGAAGGGTAGAACTTTTAAGGGTGTTAGATCTCAGTGGAGCCAAGTTT---------------------------------------------------------
------------AAAGGAAGGAATTCA---GCTCAGGGCATTGGGAAGCTCATCCATTTAAGATACTTAAGCTTAAAACATGCTAAGGTATCT------CATATACCT---TCTTCTCTAGGAAATCTGAAGTTGCTGATCTATCTGAATTTA------TCTGTACAT------------
---ACTAGGCCT---ATATGTGTACCC------------AATGTCTTGAAGGGAATGCAAGATTTGAGATACCTT---------GCATTACCATATGTTATGCGGAGGAAGCCACAACTAGAG---------------TTGAGTAATCTAGTA------------------------AAC
TTGGAGACCCTGAAAAATTTC------------TCAACAAAGAATAGC------------------------AGTTTGGAAGAT------------------------------CTTCGTGGTATGGTCAGGCTGAGGAGTCTCATCATC------------------------------
------------------------------------------------------------------------------------------------------------------------------------------------------------------------------------
---------------------------------------------------------------------------------------------------------AGATTAACT------GAGGAG---ACGACTATGGAAACTCTA---------------------------------
------------------------------------------TCTGCATCAATAGGT---GGACTGCAATACCTGGAAAATCTTGATATA------------------------------------------------------------------------------------------
------------------------------------------------GAG------------GCAAGTGACTGG---AGGATAAAAGAAGAA---ATAGTTTTGGAT---TTCGCT---------CATGTAAAAAAGCTGAGTTTTGGTACGATTATGCCAAGACTTCCTAAAGAAGAA
CAC------------------------------------------------------------------------------------------------------------------------------TTCCCTTCTCACTTAATGATATTGGAGCTGGGATCATGTTATTTGGAGGAG
GATCCAATG---------CCGATTCTTGGGAAATTGCTTCATTTGAAAGAGGTTCGTTTTGGGATTGCTGCT------------------------TTCTATGGAAGCGAA---ATGGTTTGCTCGGACGGTGGG---------------------------TTTCCTCAGTTGGAGAAG
CTCGATATAAATAGACTATATAAC---------TGGGAA---GAGTGGAAAGTAGAAGAAGGC---------TCCATG------------------------------CCCCTTCTTCAT------ACTCTTTCTATTAATAGA---TGTCGAAAATTAAAA------------------
---------AAGCTTCCGGCT---------------------------------------------------------------------------------------------------------------------------------------------------------------
------------------------------------
>GC5_Araha.25006s0001.1
------------------------------------------------------------------------------------------------------------------------------------------------------------------------------------
------------------------------------------------------------------------------------------------------------------------------------------------------------------------------------
------------------------------------------------------------------------------------------------------------------------------------------------------------------------------------
------------------------------------------------------------------------------------------------------------------------------------------------------------------------------------
------------------------------------------------------------------------------------------------------------------------------------------------------------------------------------
------------------------------------------------------------------------------------------------------------------------------------------------------------------------ATGCGACAAACG
TTTTCTAAGGACTACGAAAGC---GATTTTGTGGGGTTGGACGCA---------AATGTTAAGAAATTGGTTGGATATTTGGTG------GAA---GAAGAAAACGTTCAA---------------GTGGTCTCCATAACCGGGATGGGTGGTCTTGGTAAAACCACACTTGCTAGACAG
GTTTTTAACCATGAAGATGTAAAA---------CATCAGTTT---GATAGACTCGCATGGGTGTGTGTCTCACAAGATCTTACCCAGAAATCTGTGTGGCAAACGATCTTGCAGAATTTCACATCT---------------AAAGAAAATAAAGATGAAATCTTAAAGATGAAAGAA---
GCTGAACTCCAGGATGAACTCTTTCGGCTGTTGGAA------ACATCT------AAATCATTAATTGTCTTTGATGACATATGGAAAGAGGAAGAC------TGGGACCTAATTAAGCCA---ATATTTCCA---CCCAAAAAA------------------------------------
------------------------------------------------------------------GGTTGGAAGGTGCTTCTTACTTCTCGAAATGAGAGTGTCGCAGTACGTGGTGATACAACA---TATCTCAGCTTTAAACCAGAATGCCTAGCCATTGAGGATAGTTGGACACTT
TTCCAAAGAATAGCATTTCCAAAAAATGATGCA---TCTGAATTTGAGGTTGACAAGGAAATGGAAGTAATGGGTAAGCAAATGATCAAACATTGTGGAGGGCTACCATTGGCCATCAAAGTGTTAGGAGGTTTGCTAGCTGCAAAG---TACACAATGCATGATTGGAAAAGACTATCC
ATAAATATTGGATCTCAT---ATCGTG---GGAAGAAAC------------AGCAGTAACAACAGTTCGATATACCATGTATTGTCTATGAGCTTTGAAGAGTTGCCTAGTTAT---TTGAAACATTGTTTCCTTTACCTGGCCCATTTTCCAGAAGATCATAAGATAAACGTGGAGAAA
TTGTCTTATTATTGGGCTGCAGAAGGAATATCCACCGCC---GAAGATTATCACGATGGAGAGACCATTCAAGATGTTGGAGAAAGCTACATAGAGGAGTTGGTTAGGAGAAATATGATC---ATTTGGGAAAGAGAAGCTACGGCTTTGAGATTT------------GGAACT---TGT
CATTTGCACGACATGATGAGAGAAGTTTGTTTGTTTAAAGCCAAAGAAGAAAAC---------------------TTCCTACAAATTGCAGTAAAAAGTGTAGGT---ACCTGCTCCTCGACCGCAAACTCGCAA---------------------ACTCCTTGTAGATCTCGCAGGCTT
GTCTGCCAA------------------TTTCCTACTACATTACATGTTGAGAGA---GATATAAAC------AATCCA---------AAACTTCGATCTCTTGTGGTT------------------------------------GTCTGGCATCATTTATGGGGAGAA---------AGT
TGGAAGCTATTAGGT---------------------------------------------------ACAAGTTTTACAAGGTTAAAACTTCTAAGAGTGTTAGATCTCTTTTATGTAGATTTT---------------------------------------------------------
------------GAAGGAATGAAGTTA---CCTTCTGGCATTGGAAATCTCATCCACTTAAGATACTTGAGCTTACAAGATGCTAAGGTATCT------CATCTACCT---TCTTCTCTAGGAAACCTAATGTTACTGATCTATCTAAATTTA------GATGTAGAT------------
---ACAGAATAT---ATATTCGTGCCC------------GATGTCTTCAAGAGGATGCAAGAATTGAGATATCTT---------AAATTACCCTTCTATATGCATAAGAAGACGAAGTTGAAT---------------TTGAGAAATCTAGTA------------------------AAG
TTGGAGACCTTGATTTATTTC------------TCAACATGGCATAGC------------------------AGCTCAAAGGAT------------------------------CTATGTGGTATGGCCAGGTTGATGACTCTTGCGATC------------------------------
------------------------------------------------------------------------------------------------------------------------------------------------------------------------------------
---------------------------------------------------------------------------------------------------------AGTTTAACC------CGTGAG---ACGAGTACAGAAACTCTA---------------------------------
------------------------------------------TCTGCATCAATACGT---GGACTGAGACAACTTGAATATCTTTATATT------------------------------------------------------------------------------------------
------------------------------------------------GTG------------GGTACTCACTCTGAAAAAATGAGAGAAGAGGGAATTGTATTGGAT---TTCATT---------CATCTCAAACATCTAACGTTGGATTTATATATGCCAAGG---------CAACAA
CAC------------------------------------------------------------------------------------------------------------------------------TTCCCTTCTCGACTTACATTCGTAAAGCTAAGTGAGTGTTGTTTGGAGGAG
GATCCAATG---------CCGATTCTAGAGAAGCTGCTTCACTTGAAAGAAGTTAAGTTATTGAAAAGCTCT------------------------TTCTGCGGGAGGAGG---ATGGTTTGCTCGGGCGGTGGG---------------------------TTTCCTCAATTGAAGAAG
CTTGAAATAGTAGGACTAAATAAG---------TGTGAA---GAGTGGATAGTAGAAGAAGGC---------TCCATG------------------------------CCCCTTCTTTAT------TCTCTAAGTATTTTGGAT---TGTGAAGAGTTAAAG------------------
---------GAGCTTCCTGAT---------------------------------------------------------------------------------------------------------------------------------------------------------------
------------------------------------
>GC5_AT1G58390.1
---ATGGCTGGAGAACTTGTGTCGTTTGGAATAAAA---------------------------------AAGCTTTGGGACCTACTGAGTCAAGAATGC---------------GAGCAATTTCAGGGAGTTGAAGATCAAGTTACTGGACTAAAACGTGATCTAAACTTGTTAAGCTCT
TTTCTAAAAGATGCAGATGCAAAG------------------------------------------------------------------------------------------------------------------------------------------------------------
------------------------------------------AAACATACAACTGCGGTGGTGAGA---------------------------------------------------------------------------------------------------------AATGTTGTC
GAAGAAATAAAGGAAATTGTTTACGACGCAGAAGATATAATTGAAACATATCTTCTTAAAGAA---------------------------------------------------------------------------------------------------------------------
------AAACTT---TGGAAAACAAGTGGAATCAAGATGCGTATCAGAAGACATGCTTGCATTATTTCAGAT---------------------------CGTAGGAGAAATGCATTAGAT------------------------------------------------------------
---------------------------------GTTGGA---GGCATACGTACGAGGATCTCGGATGTGATCCGAGATATGCAGAGTTTTGGAGTGCAACAAGCTATC---GTTGATGGTGGTTATATGCAACCT---CAAGGTGATAGA---------CAAAGGGAGATGCGACAAACG
TTTTCTAAGGACTACGAAAGC---GATTTTGTGGGGTTGGAGGTA---------AATGTTAAGAAACTGGTTGGATATTTGGTG------GAC---GAAGAAAACGTTCAA---------------GTGGTTTCCATAACCGGGATGGGTGGTCTAGGTAAAACCACACTTGCTAGACAG
GTTTTTAACCATGAGGATGTTAAA---------CATCAGTTT---GATAGACTCGCATGGGTGTGTGTCTCACAAGAGTTTACTCGGAAGAATGTATGGCAAATGATCTTGCAGAATCTAACCTCT---------------AGAGAAAAGAAAGATGAAATCTTGCAAATGGAAGAA---
GCTGAACTCCATGATAAACTCTTTCAGCTATTGGAG------ACATCT------AAATCATTAATTGTCTTTGATGACATATGGAAAGACGAAGAT------TGGGACCTAATAAAGCCA---ATATTTCCA---CCCAATAAA------------------------------------
------------------------------------------------------------------GGTTGGAAGGTGCTTCTTACTTCTCAAAATGAGAGTGTCGCGGTACGTGGGGATATAAAA---TATCTCAACTTTAAACCAGAATGCCTAGCCATTGAGGATAGTTGGACACTT
TTCCAAAGAATAGCATTTCCAAAGAAAGATGCA---TCTGAATCTAAGGTTGACGAGGAAATGGAAGATATGGGTAAGCAAATGTTAAAACATTGTGGAGGGCTACCATTAGCCATCAAAGTGTTAGGAGGTTTGTTAGCTGCAAAG---TACACAATGCATGATTGGGAAAGACTATCC
GTAAATATCGGATCTGAT---ATCGTG---GGAAGAACC------------AGCAGTAACAACAGTTCAATATACCATGTATTGTCTATGAGCTTTGAGGAGTTGCCTAGTTAT---TTGAAACATTGTTTCCTCTACCTGGCCCATTTTCCAGAAGATCATAAGATTAACGTGGAGAAA
TTGTCTTATTGTTGGGCTGCAGAAGGAATATCCACCGCC---GAAGATTATCACAATGGAGAGACCATTCAAGATGTTGGACAGAGCTACCTAGAGGAGTTAGTGAGGAGGAATATGATA---ATTTGGGAAAGAGATGCTACTGCTTCGAGATTT------------GGAACT---TGT
CATTTGCATGACATGATGAGAGAAGTTTGTTTGTTTAAAGCCAAGGAAGAAAAC---------------------TTCCTACAAATTGCTGTAAAAAGTGTAGGTGTAACCAGCTCCTCGACCGGAAACTCTCAA---------------------TCTCCTTGTAGATCTCGCAGGCTT
GTCTACCAA------------------TGTCCAACTACATTACATGTTGAGAGA---GATATAAAC------AATCCA---------AAACTTAGATCTCTCGTGGTT------------------------------------CTCTGGCATGATTTATGGGTAGAA---------AAT
TGGAAGCTATTAGGT---------------------------------------------------ACAAGCTTTACAAGGTTAAAACTTCTGAGAGTGTTAGATCTCTTTTATGTAGATTTT---------------------------------------------------------
------------GAAGGAATGAAGTTA---CCTTTTGGCATTGGAAACCTCATCCACTTACGATACTTGAGCTTACAAGATGCTAAGGTATCT------CATCTACCT---TCTTCTCTAGGAAACCTAATGTTACTGATCTATCTAAATTTA------GATGTCGAT------------
---ACGGAATTT---ATATTCGTGCCG------------GATGTCTTCATGAGGATGCATGAATTGAGATACCTT---------AAACTACCGTTACATATGCACAAGAAGACAAGGTTGAGT---------------TTGAGAAATCTAGTA------------------------AAG
TTGGAGACCTTGGTTTATTTC------------TCAACATGGCATAGT------------------------AGCTCAAAGGAT------------------------------CTATGTGGTATGACCAGATTGATGACTCTTGCTATC------------------------------
------------------------------------------------------------------------------------------------------------------------------------------------------------------------------------
---------------------------------------------------------------------------------------------------------AGATTAACT------CGTGTG---ACGAGTACAGAAACTCTA---------------------------------
------------------------------------------TCGGCATCAATAAGT---GGACTGAGAAACCTTGAATATCTTTATATT------------------------------------------------------------------------------------------
------------------------------------------------GTG------------GGTACTCACTCTAAAAAAATGAGAGAAGAGGGTATTGTACTGGAT---TTCATT---------CATCTCAAACATCTATTGTTGGATTTATATATGCCAAGG---------CAACAA
CAC------------------------------------------------------------------------------------------------------------------------------TTCCCTTCTCGACTAACATTCGTAAAGCTAAGTGAGTGTGGCTTGGAGGAG
GATCCAATG---------CCTATTCTAGAGAAGCTGCTTCACTTGAAAGGTGTTATTTTATTGAAAGGCTCT------------------------TACTGTGGGAGGAGG---ATGGTTTGCTCGGGTGGCGGG---------------------------TTTCCTCAGTTGAAGAAG
CTTGAAATAGTTGGACTAAATAAG---------TGGGAA---GAGTGGCTAGTAGAAGAAGGC---------TCCATG------------------------------CCACTTCTTGAA------ACTCTGAGTATTTTGGAT---TGTGAAGAGTTAAAG------------------
---------GAGATTCCTGAT---------------------------------------------------------------------------------------------------------------------------------------------------------------
------------------------------------
>GC5_AT1G58400.1
---ATGGTCGAGGCAATTGTTTCATTTGGAGTAGAA---------------------------------AAGCTTTGGGACCGACTGACCCAAGAATAC---------------GAGCAATTTCAAGGAGTTGAAGATCGAATAGCTGAACTAAAAAGTAATCTAAACTTGTTAAAGTCC
TTTTTGAAAGATGCAGAAGCCAAG------------------------------------------------------------------------------------------------------------------------------------------------------------
------------------------------------------AAAAATACAAGTCAGATGGTGCGA---------------------------------------------------------------------------------------------------------CATTGTGTT
GAAGAGATTAAAGAAATTGTTTATGATACGGAGAATATGATCGAAACGTTTATTCTCAAAGAA---------------------------------------------------------------------------------------------------------------------
------GCAGCC---CGAAAAAGAAGTGGCATCATCAGGCGTATCACAAAACTAACTTGCATTAAAGTGCAT---------------------------CGTTGGGAATTTGCGTCCGAT------------------------------------------------------------
---------------------------------ATTGGA---GGCATAAGTAAGAGGATCTCTAAGGTGATTCAAGACATGCATAGTTTTGGAGTACAACAGATGATT---TCCGATGGTAGTCAGTCTTCACATCTACTACAAGAAAGA---------GAAAGGGAGATGCGACAAACG
TTTTCTAGGGGTTACGAAAGC---GACTTTGTGGGGTTGGAGGTA---------AATGTTAAGAAACTGGTTGGATATTTGGTG------GAG---GAAGATGACATTCAA---------------ATTGTTTCGGTAACCGGGATGGGAGGTCTTGGTAAAACCACCCTTGCAAGACAA
GTTTTTAACCATGAGGATGTTAAA---------CATCAGTTT---GATAGACTCGCATGGGTGTGTGTCTCACAAGAGTTTACTCGGAAAAATGTATGGCAAATGATCTTGCAGAATCTAACCTCT---------------AGAGAAACGAAAGATGAAATCTTGCAAATGGAAGAA---
GCTGAACTCCATGATGAACTCTTTCAGCTATTGGAG------ACATCT------AAATCATTAATTGTTTTTGATGACATATGGAAAGAAGAAGAC------TGGGGCCTAATCAATCCA---ATATTTCCA---CCAAAAAAA------------------------------------
------------------------------------------------------------------------------------------------GAGACTATCGCAATGCATGGAAATAGAAGA---TATGTCAACTTTAAACCAGAATGCCTAACTATTCTAGAGAGTTGGATACTT
TTCCAAAGAATTGCAATGCCAAGGGTAGATGAA---TCAGAATTCAAGGTTGATAAGGAAATGGAAATGATGGGTAAGCAAATGATTAAATATTGTGGAGGACTACCATTGGCCGTCAAAGTGTTGGGAGGGTTGTTAGCTGCAAAA---TACACTTTTCATGATTGGAAACGATTATCT
GAGAATATTGGATGTCAT---ATCGTG---GGAAGAACCGAT---TTCAGTGACGGTAACAACAGTTCAGTTTACCATGTATTGTCTCTGAGCTTTGAAGAGTTGCCTAGTTAT---TTGAAGCATTGCTTCCTCTACTTGGCCCATTTTCCAGAAGATCATAACATAAAGGTAGAAAAA
TTGTCTTATTGTTGGGCTGCTGAAGGAATATTAGAACCT---CGACATTACCAT---GGACAGACTATTCGAGATGTTGGAGAAAGCTACATAGAGGAGTTAGTGAGGAGAAATATGGTT---ATTGCCGAAAGAGATGTTACGACTTTGAGATTT------------GAAGCT---TGT
CATTTGCATGACATGATGAGAGAAGTTTGTTTGTTAAAAGCCAAAGAAGAGAAC---------------------TTCGTTCAAATCGCAAGT---------------ATCCTCCCTCCAACCGCAAACTCGCAA---------------------TATCCTGGTACATCTCGCAGATTT
GTCTCACAA------------------AATCCTACTACATTACATGTTAGTAGA---GATATAAAT------AATCCA---------AAACTTCAATCTCTCCTTATT------------------------------------GTATGGGAGAACAGA---AGAAAG---------AGT
TGGAAGCTATTAGGT---------------------------------------------------TCAAGCTTTATAAGGTTAGAACTACTGAGGGTATTAGATCTCTATAAAGCCAAGTTT---------------------------------------------------------
------------GAAGGGAGAAATTTA---CCTTCTGGCATTGGAAAGCTCATCCACTTGAGATACTTGAACTTAGATTTGGCTCGTGTATCT------CGTCTACCT---TCTTCTCTAGGAAACCTAAGGTTGCTGATCTATCTAGACATA------AATGTATGC------------
---ACGAAATCT---CTATTCGTGCCC------------AATTGCTTGATGGGGATGCATGAATTAAGATACCTT---------AGACTACCATTTAATACGTCGAAGGAGATAAAGTTGGGA---------------CTGTGTAATCTCGTA------------------------AAC
TTGGAGACCTTAGAGAATTTC------------TCAACAGAGAATAGC------------------------AGCTTAGAGGAT------------------------------CTTCGTGGTATGGTAAGTTTGAGGACTCTCACCATT------------------------------
------------------------------------------------------------------------------------------------------------------------------------------------------------------------------------
---------------------------------------------------------------------------------------------------------GGTTTATTT------AAGCAC---ATTAGTAAAGAGACTCTG---------------------------------
------------------------------------------TTTGCATCAATACTT---GGGATGAGGCACCTGGAAAATCTTAGCATA------------------------------------------------------------------------------------------
------------------------------------------------AGGACACCAGACGGGTCTTCAAAGTTTAAAAGGATAATGGAAGATGGAATCGTATTGGAT---GCCATT---------CATCTAAAACAATTGAATTTGAGGTTATATATGCCAAAGTTACCTGATGAACAA
CAC------------------------------------------------------------------------------------------------------------------------------TTCCCTTCTCACCTTACAAGCATATCTCTAGATGGTTGTTGTTTGGTGGAG
GATCCGTTA---------CCGATTCTAGAGAAATTACTTGAGTTGAAAGAGGTTCGTTTAGACTTTCGAGCT------------------------TTCTGTGGGAAGAGA---ATGGTTAGCTCGGACGGTGGG---------------------------TTTCCTCAATTGCACAGG
CTATATATATGGGGATTAGCTGAG---------TGGGAA---GAGTGGATAGTAGAAGAAGGC---------TCCATG------------------------------CCACGTCTTCAT------ACTCTGACTATATGGAAT---TGTCAAAAATTAAAG------------------
---------CAGCTTCCTGAT---------------------------------------------------------------------------------------------------------------------------------------------------------------
------------------------------------
>GC5_Araha.13235s0001.1
------------------------------------------------------------------------------------------------------------------------------------------------------------------------------------
------------------------------------------------------------------------------------------------------------------------------------------------------------------------------------
------------------------------------------------------------------------------------------------------------------------------------------------------------------------------------
------------------------------------------------------------------------------------------------------------------------------------------------------------------------------------
------------------------------------------------------------------------------------------------------------------------------------------------------------------------------------
------------------------------------------------------------------------------ATGAAAAGTTTTGGAGTACAAGAGATGATT---GTTGATGGCAGCAGCTATTCACATACCCTACAAGAAAGA---------CAACGGGAGATGCGACAAGAA
TTTGCTAGGGGTTACGAAAGC---AATCTTGTGGGGCTAGAAACA---------AAGGTAAAGAAATTGGTTGGATATTTCGTG------GAG---GAAGATAACATTCAA---------------GTTGTTTCTATAACTAGGATGGGTGGTGTTGGTAAAACCACTCTTGCCAGACTT
GTTTTTAATCATGAGATGGTTAAA---------CATAAGTTT---GATGGACTCGCATGGGTGCCTGTTTCACAAGAGTTTAGCCGGAAGCTTGCGTGGCAAAAAATCTTGCAGGATCTTAGACCC---------------CATGTAGAGAAAAAGAAAATCTCGGAGATGACAGAA---
TCGACGCTCCAAGACGAACTATTTCGTTTGTTGGAA------TCATCT------AAATCATTGATTGTGCTAGATGACATATGGAAAGAAGAAGAT------TGGGACCGAATCAAGCAA---ATATTTCCA---CCGGGAAAA------------------------------------
------------------------------------------------------------------GGTTGGAAGGTGCTACTTACTTCTCGGAATGAGAGTGTCGCAGTACGCGGTGATACAACA---TTTATCAACTTTAAATCACAATGCCTAAGTACTGAAGAGAGTTGGACACTT
CTTCAACTAATAGCATTTCCAAAGAAAGATGCA---TCCGAATTTATGGTTGATGAAGAAATGGAAGAGATGGGTAAGGAAATGATAAAACATTGTGGGGGATTGCCTTTGGCTATCAAAGTGTTAGGAGGTTTTTTAGCTGCAAAA---TATACAATTCATGATTGGAAAAGAGTATTT
GAGGATATTGGATCTGGT---AGCATG---GGAAGAACCAAT---TTAAATGACGGTGACAACAGTTTGGTATACCATGTATTGTCTATGAGCTTTGAAGAGTTGCCTAGTTAT---TTGAAGCATTGCTTCCTCTACCTAGCCTATTTTCCCGAAGATGATGAAATAGATGTGTCAACT
TTGTCATATTATTGGGCTGCAGAAGGAATACTCAAACCT---AGGAAATATGAT---GGAGAGACCATTCGAGATGTTGGAGACAGCTACATAGACGAGTTGGTGAGGAGGAATATGGTT---ATTTCTGAAAGAGATAGTAGGACTTCGAGATTT------------GAAACT---TGT
AAATTGCATGACACTATGAGAGAACTCTGTTTGTTAAAAGCCAAAGAGGAGAAC---------------------TTCCTACAAATTGCCGGT---------------ACCCGCTCCCCGATCGTAGACTCTCAA---------------------TCTCCTTGTAGATCTCGTAGGCTT
GTGTGCCAA------------------TCTCCTACTAACTTACATGTTGAGAGA---GACATAAAT------AATTGT---------AAACTTCGATCTCTCCTTATT------------------------------------GTCTTGGATTGCTATGGTGAA------------AGT
TCGATGCTATCAGGT---------------------------------------------------GTAAGCTTTAAAAGATTAGAACTTCTCAGGGTGTTAGATCTCTATAAAGCGGAGTTT---------------------------------------------------------
------------CAAGGAGGGAAGTTG---CCTAAGGACATTGGAAAGCTCATCCACTTAAAATACTTAAGCTTAAGAGAGGCTAAGGTATCT------CAACTACCT---CCTTCTCTAGGAGACCTAATGTTGCTGATCTATCTTAATATA------AATGTATAT------ATTGGC
AATATGGAATCT---ATAATTGTGCCA------------AATGTTTTGATGGGGATGCAAGAATTAAGATACCTT---------GCATTACCAAATTTTATGCATAAGGACACGAAGTTGGAA---------------TTGAGTAAGCTAGTA------------------------AAC
TTGGAGACCTTGGAAAAATTC------------ACAACAGAGAACATC------------------------AGCATAGAAGAT------------------------------CTTCGTGGTATGGTCAGGCTAAGGACTCTTGTGATG------------------------------
------------------------------------------------------------------------------------------------------------------------------------------------------------------------------------
---------------------------------------------------------------------------------------------------------ACTTTAACT------AGTGAC---ACTACTATGGAAACTCTA---------------------------------
------------------------------------------GGTGCAACAATAGGT---GGACTTAGACACTTGGAAAATCTTGCGATA------------------------------------------------------------------------------------------
------------------------------------------------GAT------------------GATCAAAGGTCTAACAGCAAGGAGGGACTTGTATTGGAT---TTCGTT---------CATCTCAAAAAGTTGAGTTTGCGTATGTATATGCAAGGGCTTCCGAGAATACAA
CAC------------------------------------------------------------------------------------------------------------------------------CTCCCTTCTAACCTTACAACCATATCTCTAGACGGTTGTCGTTTGGTGGAC
GATCCGATG---------CCGATTCTAGAGAAGCTACTTCACTTATATGAGGTCAATTTAATTTATAACTCT------------------------TTCTGTGGGAGGAGA---ATGGTTTGCTCGGGCGGTGGA---------------------------TTTCCTCGATTGCACAAG
CTTAGATTATCTGGATTAGATAGG---------TTGGAA---GACTGGATAGTAGAAGAAGGA---------TGTATG------------------------------CCTCTTATTCAT------ATTGTATCTATTTGGGGT---TGTCAAAAGTTAAAG------------------
---------CAGGTTCCTGCT---------------------------------------------------------------------------------------------------------------------------------------------------------------
------------------------------------
>GC5_907577
---GTTGGGGACCAAATTATAGCATTTGGAGTACAA---------------------------------AAGCTCTTGGAGCTACTGTCCCAAGAATAC---------------GAGAAATTTCAGGGAGTTAATGATCAAGTTACTGATTTAAAACGTGATCTAAGTTTGTTAAGCTCT
TTCCTAAAAGATGCAGATGCAAAG------------------------------------------------------------------------------------------------------------------------------------------------------------
------------------------------------------AAACATACAAGCGCGGTGGTGAAA---------------------------------------------------------------------------------------------------------ACTTGTGTT
CACGATATAAATGAAATTATCTATGATGCAGAGGATATAATCGAAACCTTTCTTTTGAATGAA---------------------------------------------------------------------------------------------------------------------
------GAAATC---GGAAAAACAAGC---TTCGGAAAGCGTGTAAGAAAATTTGCTTTCACTATAGTGGAT---------------------------CGTGGGAAAGTTGCGTCTAAT------------------------------------------------------------
---------------------------------ATTGGA---GGCATAAGTAAGAGGATTTCCAAAGTGATTCGAACTATGAAAAGTTTTGGAGTACACGAGATGATT---GTTGATGGTAGCCGTTATTCACATACCCTACAAGAAAGA---------CAAAGGGAGATGCGACAAGAA
TTTGCTAGGGGTTACGAAAGC---AATTTTGTGGGGCTAGAAACA---------AAGGTAAAGAAATTGGTTGGATATTTCGTG------GAG---GAAGATAACATTCAA---------------GTTGTTTCTATAACTGGGATGGGTGGTGTTGGTAAAACCACTCTTGCCAGACAA
GTTTTTCATCATGAGATGGTTAAA---------CATAAGTTT---GATGGACTCGCATGGGTGCCTGTTTCACAAGAGTTTACCCGGAAGCATTTGTGGCAAACAATCTTGCGGGAACTTAAACCC---------------CATGTAGAGAAAAATAAAATCTTGGAGATGACAGAA---
TCAATGCTCCAAGACGAACTATTTCGTTTCTTGGAA------TCATCT------AAATCATTGATTGTGCTAGATGACATATGGAAAGAAGAAGAT------TGGGACCGAATCAAGCAA---ATATTTCCA---CCGGGAAAAGGTGACCTTTTTATGGTGCTTAGTAAAAAGAAAGAT
GATAACAAGTCATACTCATTATGCACTTTGTGTTTGGAGATTATGAAAGGAACATATTTTTTTACAGGTTGGAAGGTGCTACTTACTTCTCGGAATGAGAGTGTCGCAGTACGCGGTGATACAACA---TTTATCAACTTTAAATCACAATGCCTAAGTACTGAAGAGAGTTGGACACTT
CTTCAACTAATAGCATTTCCAAAGAAAGATGCA---TCCGAATTTATGGTTGATGAGGAAATGGAAGAGATGGGTAAGGAAATGATAAAACATTGTGGGGGGTTACCTTTGGCTATCAAAGTGTTAGGAGGTTTTTTAGCTGCAAAA---TATACAATTCATGATTGGAAAAGAGTATTT
AAGGATATTGGATCTGGT---AGCATG---GGAAGAACCAAT---TTAAATGACGATAACAACAGTTTGGTATACCATGTATTGTCTATGAGCTTTGAAGAGTTGCCTAGTTAT---TTGAAGCATTGCTTCCTCTACCTAGCCTATTTTCCCGAAGATGATGAAATAGATGTGTCAACT
TTGTCATATTATTGGGCTGCAGAAGGAATACTCAAACCT---AGGAAATATGAT---GGAGAGACCATTCGAGATGTTGGAGACAGCTACATAGACGAGTTGGTGAGGAGGAATATGGTT---ATTTCTGAAAGAGATAGTAGGACTTCGAGATTT------------GAAACT---TGT
AAATTGCATGACACTATGAGAGAACTCTGTTTGTTAAAAGCCAAAGAGGAGAAC---------------------TTCCTACAAATTGCCGGT---------------ACCCGCTCCCCGATCGTAGACTCTCAA---------------------TCTCCTTGTAGATCTCGTAGGCTT
GTGTGCCAA------------------TCTCCTACTAACTTACATGTTGAGAGA---GACATAAAT------AATTGT---------AAACTTCGATCTCTCCTTATT------------------------------------GTCTTGGATTTCTATGGTGAA------------AGT
TGGATGCTATCAGGT---------------------------------------------------TCAAGCTTTAAGAGATTAGAACTTCTCAGGGTGTTAGATCTCTATAAAGCGGAGTTT---------------------------------------------------------
------------CAAGGAGGGAAGTTG---CCTAAGGACATTGGAAAGCTCATCCACTTAAAATACTTAAGCTTAAGAGAGGCTAAGGTATCT------CATCTACCT---TCTTCTCTAGGAGACCTAATTTTGCTGATCTATCTTAATATA------AATGTATATATTGGCATTGGC
AATATGGAATCT---ATAATTGTGCCA------------AATGTTTTGATGGGGATGCAAGAATTAAGATACCTT---------GCATTACCAACTTGTATGAGTAAGGACACGAAGTTGGAA---------------TTGAGTAAGCTAGTA------------------------AAC
TTGGAGACCTTGGAAGAATTC------------ACAACAGAGAACATC------------------------AACATAGAGGAT------------------------------CTTCGTGGTATGGTCAGGCTAAGGACTCTTGTGATG------------------------------
------------------------------------------------------------------------------------------------------------------------------------------------------------------------------------
---------------------------------------------------------------------------------------------------------ACTTTAACT------AGTGAC---ACTACTGTGGAAACTCTA---------------------------------
------------------------------------------TATGCATCAATAGGT---GGACTTAGACACCTGGAAAATCTTGAGGTA------------------------------------------------------------------------------------------
------------------------------------------------GCT------------------GATCACAGGTTTGACAGCAAGGAGGGACTTGTATTGGAT---TTCGTT---------CATCTCAAAAAGTTGAGTTTGCGTATGTATATGCAAGGGCTTCCTAGAATACAA
CAC------------------------------------------------------------------------------------------------------------------------------CTCCCTTCTAACCTTACAACCATATCTCTAGACGGTTGTGGTTTGGTGGAC
GATCCGATG---------CCGATTCTAGAGAAGCTGCTTCACTTATATGAGGTCAAATTAATTTATAACTCT------------------------TTCTGTGGGAGGAGA---ATGGTTTGCTCAGGGGGTGGA---------------------------TTTCCTCGATTACACAAG
CTTAGATTATGTGGGTTAGAAAGG---------TTGGAA---GAGTGGATAGTAGAAGAAGGT---------AGTATC------------------------------CCCTTTATTCAT------ACTGTGTCTATTTGGGGT---TGTCAAAAGTTAAAG------------------
---------CAGGTTCCGGTT---------------------------------------------------------------------------------------------------------------------------------------------------------------
------------------------------------
>GC5_914885
---ATGGCCTTGGAACTTGTTTCATTTGGAATACAA---------------------------------AAGCTTTGGGACCTACTGAGCCAAGAATAC---------------GAGAAATTTGAGGGAGTTGATGATCAAGTAATTGAACTCAAACGTGAGCTAAACTTGTTAAGCTCT
TTTCTGAAAGATGCATATGCAAAG------------------------------------------------------------------------------------------------------------------------------------------------------------
------------------------------------------AAACACACAAGTGCGGTAGTGAGA---------------------------------------------------------------------------------------------------------AATTGTGTT
GAAGAGATCAAGGAAATTGTTTATGACGCGGAAGATATAATTGAAACATATATCATTAAGGAA---------------------------------------------------------------------------------------------------------------------
------GAACTT---GGGAAAACAAGTGGAATAAAGAAGAGTATAAGAAGAATTGCTTGCATTGTTTCAGAC---------------------------CGTAGAGAAAATGCATTAGAT------------------------------------------------------------
---------------------------------ATTGGA---GGCATAAGGAAGAGGATCTCCAACGTCATCCGAGATATGCAGAGTTTTGGGGTACAACAAATTATC---GCTGATGGTGGGTATATGCTACAT---GTACATGATAGA---------CTAAGAGAGATGAGACAAACA
TTTCCTAGGGACTACGAAAGC---GATCTTGTGGGGTTGGAAGAA---------AGTGTACAAAAGTTGGTTACTTATTTGGTG------GAA---GAAGACGACATACAA---------------GTGGTCTCAATAACCGGAATGGGTGGTGTTGGAAAAACTACCCTCGCTAGACAA
ATTTTTAATCACGGAACGGTTAAA---------CATAAGTTT---GATGGCATTGCTTGGGTGTGTATTTCACAAGAGTTTACACGTTTGCATGTGTGGCAAGCGATTTTGCAGAACCTCAGACCC---------------AGAGAAGGGAAAGATGGAATCTTGCATATGCAAGAA---
GCTATACTCCAGGGTGAACTCTTTCGATTGTTAGAA------ACATCT------AAATCATTAATCGTCCTTGATGACATATGGAAAGAGGAAGAT------TGGGACCGAATCAAGCCA---ATATTTCCA---CCGGGAAAA------------------------------------
------------------------------------------------------------------GGTTGGAAAGTGCTGCTAACTTCTCGAAATGAAAGTGTTGCTGTACGTGGAGATGCAACA---TATATCAACTTTAAACCACAATGCCTAACCGTTGAAGAAAGTTGGAAACTT
TTTCAGAAAATAGCATTTCCTCGGAAAGATTTA---TTCGAATCTATGGTTGATAAGGAAATGGAAGAGATGGGTAAGCAAATGATCAACCATTGTGGGGGATTGCCTTTGGCAGTCAAAGTATTAGGAGGTTTGTTATCTACAAAA---TACACACTGCATGACTGGAAAAGATTATCT
AAGAACATTACATCTCAT---ATAGTG---GGAAAAACCGAT---TTCAATGACAACAACGACAGTTCGGTTTACTATGTATTGTCTCTCAGCTTTGAAGAGCTTCCTATATAT---TTGAAGCATTGCTTCCTCTACCTAGCTCATTTCCCAGAAGATTATCCGATAAATGTAGAGAAA
TTGTCGTATTATTGGGCTGCAGAAGGAATACCAAAACCA---AGGTATTATGAC---GGAGCGACCATTAGAGATGTTGCAGATGGCTACATAGAGGAGTTGGTGACGAGAAACGTTGTT---ATTGCGGAAAGAGACATTAGGACTTTGAGATTT------------GTAACG---TTT
CACTTGCATGACATGATGAGAGAAGTTTGTTTGGCTAAAGCCAGAGAAGAGAAC---------------------TTCTTACAACTTTCTGTC---------------GATAGCTCCCCGATGGCGCACTCTCAA---------------------TCTCCCTGTAGATCTCGCAGACTT
GTCTTTCAT------------------GGTCCTACTAAATTACATATTACAAGA---GATATAAAA------AATCCA---------AAACTTCGATCTCTTTTAGTTATGAGTGGTATC------AGGTTTCCCCATTCCCCGGTTATGCAGGAAACA------------------CGT
TGTATGCTATCAAGT---------------------------------------------------TTAAGCTTTACAAGGTTACAACTGCTGAGGCTGTTAGATCTCTCTAAATCCAAGTTT---------------------------------------------------------
------------GAAGGAGGAAAGTTA---CCATCAAGCATTGGAAATCTCATCCACTTGAGATACTTGAGCTTGGAAAACTCTATGGTATCT------CATCTACCT---TATTCTCTACGAAATCTAAAGTTGCTGATCTATTTAAATTTA------GATGTAAAA------------
---TGGGATTCTGTAATCTACATGCCC------------GATTTCTTCATGGGGATGCGAGAATTGAGGTATCTC---------TCATTACCATGGGCTCTTTCTAAGAAGACAAAGTTGGAT---------------TTGAGTAATCTTGTA------------------------AAC
TTGGAGACCTTGAAGAACTTC------------TTAACAAGGAATTGT------------------------AGTTTTGGGGAT------------------------------CTCCATGGTATGACCAACTTCAAGACTCTTGAAATC------------------------------
------------------------------------------------------------------------------------------------------------------------------------------------------------------------------------
---------------------------------------------------------------------------------------------------------TCTTTCTAT------CATGGG---ATGAGTGTAGAAACTATA---------------------------------
------------------------------------------TCCTCATCAGTAGGT---GGATTGAGAAACCTGGAAAATCTTACTATC------------------------------------------------------------------------------------------
------------------------------------------------ATA---GATCACAGGGCAAATAGATTTGACGCGAATATTATAAAGGGGTTTGTTTTAGAT---TGCATT---------CATCTCAACAAGTTGGATTTGAAGATTTATATGCCAAAGCTACCTGAGGTACAA
CAT------------------------------------------------------------------------------------------------------------------------------TTCCCTTCTCACCTCAAGACCATAACTCTAACAGAGTGTTGTTTGGAGGAG
GATCCCATG---------CCCATTCTAGAGAAGTTGTTTCAGTTGAAAGAGGTTCATTTAAAGTATCAATCG------------------------TTCTGTGGGAAGAGA---ATGGTTTGCTCCGGCAATGGA---------------------------TTTCCTCAACTACAGTTT
CTATCGATTTTTGAATTAAAGGAA---------TGGGAA---GAGTGGATAGTAGAAGAAGGC---------TCCATG------------------------------CCCCTTCTTCAC------ACTTTGACTATTTGGAGT---TGTGGAAAATTAAAG------------------
---------GAACTTCCAGAT---------------------------------------------------------------------------------------------------------------------------------------------------------------
------------------------------------
>GC6_907505
---ATGGTTGACGCAATTGTATCGTTCGGTGTTGAA---------------------------------AAGCTCTGGGAACTCGTGAGCGAAGATTAT---------------CAGCGATTTCGGGGAGTTGAAGAGCAAATTACTCAGCTAAAGAGTGATCTGAAGATGTTAATGTCC
TTTCTGAGTGACGCGGATGCAAGG------------------------------------------------------------------------------------------------------------------------------------------------------------
------------------------------------------AAACAAACAACTGAACTTGCAAGA---------------------------------------------------------------------------------------------------------AACTGTGTG
GACGACGTAAAGGAAATCACTTACGATGCCCAGGATATAATTGAAACATATCTTCTAAAGCGA---------------------------------------------------------------------------------------------------------------------
------GAACGA---AGTGAAAGTAGTGGCATCAAGAATCACATGAGAAGTCTTGCTTGCATTCAAAGTGGT---------------------------CGTAGGAAGACTGCCTTAGAA------------------------------------------------------------
---------------------------------ATCACA---AGCATTAGTAAGAGAATCTCCAAAGTGATCCAGGTTATGCGAGATTTTGGGATACAATCGAACATT---ATTGAAGGTGGGTATTCGCAGGCT---CTACATGATAGA---------AAAAGGGAAATGCGTCATACA
TTTTCCAATGAGTCTGAAAGC---AATCTTGTTGGTTTGGAGAAA---------AATGTTGAGAGATTGGTTAAGGAATTGGTG------GGAAATGATGATAGCAGTCAC---------------GGGGTATCTATTACTGGCTTGGGCGGTCTTGGCAAAACCACCCTTGCACGGCAA
GTTTTTAATCATGATACAGTAAAA---------CGTCATTTT---GATGGACTTGTGTGGGTGTGTGTATCACAAGATTTTACACGGAAGGATGTGTGGCAGACCATCTTGAGGGATCTTAGTCCT------------------------GGAGAAAAAGATTCAAACTTGCGGGAA---
GACGATATTCAGAAGAAACTCGTTCAGTTGTTGGAA------ACAAAA------AAAGCTTTGATCGTCTTTGATAACCTATGGAAAAAAGAAGAC------TGGGACAGAATAAAGCCA---ATGTTTCCA---GAGAGAAAA------------------------------------
---------------------------------------------------------------GCCGGTTGGAAGGTACTACTTACTTCACGCAACGACGCAATA------------CATCCACAT---TCTGTGACCTTCAAACCAGAACTCCTAACTCATGACGAATGTTGGAAACTT
TTACAAATGATAGCATTTCCTAAGAACGACACA---ACTGGATATATAATTGATAAAGATATGGTAGAGATGGCTAAGGAGATGATCAAACATTGTGGAGGACTACCATTGGCTGTCAAAGTGTTAGGAGGGTTGTTAGCTGCCCAA---CACACACCACGTCAGTGGAAAATGATATCT
GAGAATATTAAATCTCAC---ATAGTTGGAGGTGGGATTAGT---TCCAATGATGACGATAGCAGTTCGATCAATCATGTTCTGTCTTTGAGCTTTGAAGGATTGCCTAATTAT---TTGAAGAACTGCTTACTCTACCTAGCCTCTTTTCCAGAAGATCGTGAAATAGAATTAGAGAGA
TTGTCTTATGTCTGGGCTGCAGAAGGAATAACAAATCCT---AGGCATTACGAG---GGAGCTTCCATTCGAGATGTTGCAGATCTCTACATAGAAGAGTTAGTGAAGAGAAATATGGTT---ATTTCTCAAAGAGACTTGGCGACTTCGAGATTT------------GAAATT---TGT
CAGTTGCATGACTTGATGAGAGAGATTTGTTTGTTAAAAGCCAAGGAAGAGAGC---------------------TTTGTAAAGATTGTTAGTGATCCA---------GCCAGCAGCTCAAGCGTACACTCTCAA---------------------GCTTCTAGCAAATCACGTAGACTC
GTTGTGTAC------------------GGCACCCGTACTTTTAGTGGAGAGAGG---GACATGAAG------AATTCC---------AAACTTAGATCTCTCTTGTTT------------------------------------ATTCCAGTTGGGTAT------------------GAT
TGGATTATGATGAGA---------------------------------------------------TCAAACTTCATGGAGTTACCATTGTTGAGGGTTTTAGATCTCAGATGGGCTAAATTT---------------------------------------------------------
------------GAGGGAGGGAAGTTA---CCCTCTAGCATTGGAAAGCTCATCCACTTGAAGTATTTGAGTTTATATGACGCAAAGGTAACT------CATCTACCT---TCATCTTTGCGGAACCTGAAGTCGCTGCTCTATCTTAATCTAAATATACGTTCTCAT------------
------------CTGAATGACGTGCCC------------AATGTCTTTAAAGAGATGCTAGAACTGAGATATCTC---------TGCTTACCATGGAGTACAACTAGTAGGACAAAGTTGGAA---------------TTGGGTAATCTACTC------------------------AAA
TTGGAGACGTTGAAGTATTTC------------TCAACAGAGAATAGC------------------------AATGCGACGGAT------------------------------CTTCACCGTATGACAAGGCTAAGGAGTCTCCATATC------------------------------
------------------------------------------------------------------------------------------------------------------------------------------------------------------------------------
---------------------------------------------------------------------------------------------------------TTTATCAGT------GGCGAGGGGTGGCGTATGGAAACTCTA---------------------------------
------------------------------------------TCTTCAACTCTAAGT---AAATTGGGACACTTGGAAGATCTTACTATA------------------------------------------------------------------------------------------
------------------------------------------------CGATCTCCCGAGAATTCCGTT---------------------------------------------------------CATCTCAAACACCCGAAGTTG---ATATATAGGCCGATGTTACCTGATGTGCAA
CAT------------------------------------------------------------------------------------------------------------------------------TTTCCTTCTCATCTTACAACCATATCTTTACATGATTGTCGTTTGGAGGAG
GATCCGATG---------CCAATTTTAGAGAAACTGCTACAACTGAAAGTGGTTTCTTTATGGTGGAACGCT------------------------TATGTTGGGAGGGAA---ATGGTTTGCTCCAGCGGTGGG---------------------------TTTCCTCAATTGCTGAAG
CTCGATTTGTGTGGACTAGATGAA---------TGGGAA---GAGTGGAAAGTAGAAGAAGGC---------TCCATG------------------------------CCCCTTCTTCAT------TCTCTCATTATTCATTGG---TGTCATAAGCTAAAG------------------
---------GAGCTTCCAGAT---------------------------------------------------------------------------------------------------------------------------------------------------------------
------------------------------------
>GC6_AT1G59780.1
---ATGGTTGATTCAATTGTATCGTTCGGTGTTGAA---------------------------------AAGCTTTGGAAACTCCTGAGCCAAGAATAT---------------GAGCGATTCCAGGGAGTTGAAGAGCAAATTACGGAGCTAAGAGATGATCTGAAGATGTTAATGGCC
TTTCTATCTGATGCAGATGCAAAG------------------------------------------------------------------------------------------------------------------------------------------------------------
------------------------------------------AAACAAACCCGTGCACTTGCAAGA---------------------------------------------------------------------------------------------------------AACTGCCTT
GAAGAGATAAAGGAAATCACTTATGATGCTGAGGATATAATAGAAATCTTTCTTCTAAAAGGC---------------------------------------------------------------------------------------------------------------------
---------------------------------AGTGTCAACATGAGAAGCCTTGCTTGCTTTCCAGGTGGT---------------------------CGTAGGGAGATTGCCTTGCAA------------------------------------------------------------
---------------------------------ATCACA---AGCATCAGTAAGAGGATCTCCAAGGTTATCCAAGTTATGCAGAATTTAGGCATAAAATCAGACATT---ATGGACGGTGTGGATTCGCATGCTCAACTGGAAAGG------------AAAAGGGAGTTGCGTCATACA
TTTTCTAGTGAATCTGAGAGC---AATCTTGTTGGTTTGGAGAAA---------AATGTTGAGAAATTGGTTGAAGAATTGGTG------GGA---AACGATAGCAGTCAT---------------GGGGTATCTATTACTGGTTTGGGTGGTCTTGGCAAAACCACCCTTGCACGGCAA
ATTTTTGATCATGATAAGGTAAAA---------AGTCATTTT---GATGGACTTGCGTGGGTGTGTGTATCACAAGAGTTTACACGGAAAGATGTGTGGAAAACCATCTTGGGGAATCTTAGTCCT------------------------AAATATAAAGACTCAGACTTGCCGGAA---
GACGATATTCAGAAGAAACTCTTTCAGTTGTTGGAA------ACAAAA------AAAGCTTTGATCGTCTTTGATGACCTATGGAAAAGAGAGGAC------TGGTACAGAATAGCGCCC---ATGTTTCCA---GAGAGAAAA------------------------------------
---------------------------------------------------------------GCTGGTTGGAAGGTACTACTTACTTCACGCAACGATGCAATA------------CATCCACAT---TGTGTGACTTTCAAACCAGAACTCTTAACTCATGACGAATGTTGGAAACTT
TTACAAAGGATAGCATTTTCTAAGCAAAAAACAATAACTGGATATATAATTGATAAAGAAATGGTAAAGATGGCTAAGGAGATGACAAAACATTGTAAAAGACTACCATTGGCTGTCAAACTGTTAGGCGGGTTATTAGATGCCAAA---CACACATTGCGTCAGTGGAAACTGATATCT
GAGAATATTATATCTCAC---ATAGTTGTTGGAGGGACTAGT---TCCAATGAAAACGATAGCAGTTCGGTTAACCATGTTCTGTCTTTGAGCTTTGAAGGATTGCCTGGTTAT---TTGAAGCACTGCTTACTCTACCTAGCCTCTTATCCCGAAGATCATGAAATCGAAATAGAGAGA
TTGTCTTATGTCTGGGCTGCAGAAGGAATAACATATCCT---GGGAATTACGAG---GGAGCTACCATTCGAGATGTTGCGGATCTCTACATAGAAGAGTTAGTGAAGAGAAATATGGTT---ATTTCCGAAAGAGACGCGTTGACTTCGAGATTT------------GAAAAA---TGT
CAGTTGCATGACTTGATGAGGGAGATTTGTTTGTTAAAAGCCAAGGAAGAGAAC---------------------TTTTTACAGATTGTTACTGATCCA---------ACCAGCAGCTCAAGCGTACACTCTCTA---------------------GCTTCTAGCAGATCACGTAGACTC
GTAGTGTAC------------------AACACCAGTATTTTTAGTGGAGAGAAC---GATATGAAG------AATTCC---------AAACTTAGATCTCTCTTGTTT------------------------------------ATTCCAGTTGGGTAT------------------AGT
AGGTTTTCGATGGGA---------------------------------------------------TCAAACTTCATAGAGTTACCATTGTTGAGGGTTTTAGATCTCGATGGAGCTAAATTT---------------------------------------------------------
------------AAAGGAGGGAAGTTA---CCCTCTAGCATTGGAAAGCTCATCCACTTGAAGTATTTGAGTTTATATCAGGCATCTGTAACT------TATTTACCT---TCATCTTTGCGGAACCTGAAGTCGCTGCTCTATCTCAATCTA------CGTATAAAT------------
---TCTGGTCAGCTGATTAACGTGCCC------------AATGTCTTTAAAGAGATGCTAGAACTGAGATACCTC---------AGCTTACCATGGGAAAGAAGTAGTTTGACAAAGTTGGAA---------------CTGGGTAATCTACTC------------------------AAA
TTGGAGACGTTGATAAATTTC------------TCAACAAAGGATAGC------------------------AGTGTGACAGAT------------------------------CTTCACCGTATGACAAAGCTAAGGACCCTCCAAATC------------------------------
------------------------------------------------------------------------------------------------------------------------------------------------------------------------------------
---------------------------------------------------------------------------------------------------------TTAATCAGT------GGCGAGGGGTTGCATATGGAAACTCTG---------------------------------
------------------------------------------TCTTCAGCTCTAAGT---ATGTTGGGACACTTGGAAGATCTTACAGTA------------------------------------------------------------------------------------------
------------------------------------------------ACACCTTCCGAGAATTCCGTT---------------------------------------------------------CAGTTCAAGCACCCGAAGTTG---ATATATAGGCCGATGTTACCTGATGTGCAA
CAT------------------------------------------------------------------------------------------------------------------------------TTTCCTTCTCATCTTACAACCATATCTCTAGTATATTGTTTTTTGGAGGAG
GATCCGATG---------CCAACTCTAGAGAAACTGCTACAACTGAAAGTGGTTTCTTTATGGTACAACGCC------------------------TATGTTGGGAGGAGA---ATGGTTTGCACCGGCGGTGGG---------------------------TTTCCTCCATTGCACAGG
CTTGAAATATGGGGACTAGATGCC---------TTGGAA---GAGTGGATAGTAGAAGAAGGC---------TCCATG------------------------------CCCCTTCTTCAT------ACTCTGCATATTGTAGAC---TGTAAGAAATTAAAG------------------
---------GAGATTCCAGAT---------------------------------------------------------------------------------------------------------------------------------------------------------------
------------------------------------
>GC6_Araha.9388s0001.1
---ATGGCTGAGACAATTTTGTCGGTTGGAGTCGAA---------------------------------AAGCTTTGGGACCTCCTTGTCCGAGAATCT---------------GATCGATTTCAAGGAGTTAAAGAGCAGTTTAATGAATTAAGAAGTGATCTGAATAAGTTGAGGTGC
TTTTTAGAAGATGCAGATGTCAAG------------------------------------------------------------------------------------------------------------------------------------------------------------
------------------------------------------AAACATAAAAGTGCAATGGTGAGT---------------------------------------------------------------------------------------------------------AACACTGTG
AAAGAGGTCAAGGAAATTGTTTATGACACAGAAGATATAATTGAAACCTTTCTTCGAAAAGAA---------------------------------------------------------------------------------------------------------------------
------GAACTC---GGAAGAACAAGTGGCATCAAGAAACGTATCAAACAATTTGCTTGCGTTATTCCTGAT------------------------------------------------------------------------------------------------------------
---------------------------------CTTGCG---------------------------------GAAAATTGCTATCGATATGGAAGGCCTAAA---------------------------------------------------------CAAAGGAATATGCGACAAACA
TTTTCTAATAACAATGAAAGT---GTTCTTGTGGGGTTGGAGGAA---------AATGTTAAGAAATTGGTTGGCCATTTGGTG------GAG---GAAAATAGCAGTCAA---------------GTGGTTTCTATAACCGGGATGGGCGGTATTGGTAAAACCACCCTTGCAAGACAA
GTTTTCAATCATGAGACAGTAAAA---------AGTCATTTT---GCTAGACTCGCGTGGGTATGTGTTTCACAACAGTTTACAAGGAAGTATGTCTGGCAAACGATCTTGCGGAAAGTTGGGCCA------------------------GAATATATAGAGTCAGAGATGACGGAA---
GACGAACTTCAAGAAAAACTCTTTCGAGTATTGGGA------ACACTA------AAGGCTTTGATTGTCCTTGATGATATATGGAGAGAAGAAGAT------TGGGACATGATAGAACCA---ATCTTTCCA---CTGGGAAAA------------------------------------
------------------------------------------------------------------GGCTGGAAAGTATTACTTACTTCTCGCAATGAGGGTGTCGCATTACGAGCAAATCCAAAT---GGTTTCTCCTTTAAACCAGATTGCCTAACTCTTGAAGAGAGTTGGACAATT
TTTCAAAGGATAGTTTTTCCGGGAGAAAACACT---ACCGAATATAAGGTTGATGAAAAAATGGAAGAGCTGGGTAAGCAGATGATCAAACATTGTGGAGGGTTACCATTGGCTCTTAAGGTGTTAGGCGGGTTGTTAGTTGTGCAG---TTCACATTGGATGAGTGGAAAAGGATCTAT
GGGAATATTAAATCTCAC---ATCGTT---GGGGGGACTAGC---TTCAATGACAGAAATTTGAGTTCAGTTTATCATATTTTGTATCTGAGCTTTGAAGAGCTGCCTATATAT---TTGAAGCACTGCTTCCTCTACCTTGCCCAATTTCCTGAAGATTTTACAATAGATGTGGAAAAA
TTATCTTATTACTGGGCTGCAGAAGGAATGCCAAGGCCA---AGGTTTTACGAT---GGAGCGACCATTCGAGAGGTCGGAGATGGATACATAGAAGAGTTGGTAAAGAGAAACATGGTT---ATTTCTGAAAGAGACGCGAGAACTAGGAGATTT------------GAAACA---TGT
CATTTGCATGATATTGTGAGAGAAGTTTGTCTTCTTAAAGCTGAAGAAGAGAAC---------------------TTCATACAAATTGTT------------------CACAACACATCAAGTGAAAACTCTAAA---------------------TCTCTTTGTAAATCTCGGAGACTT
GTTGTACAA------------------CGGCGTGATGTAACATATATGGAGGGGATCAAGCTGAAG------AATCCA---------AAAATTAGATCTCTCTTGTTT------------------------------------ATCGAGGAGCTT---------------------GAG
TGGAAGGAATTAAAC---------------------------------------------------GTATGCTTTACGAGGCTACAGTTGATGAGGGTTTTAGATCTCTATGGAGCTAAGTTT---------------------------------------------------------
------------GAGGGAGGGGAGTTA---CCCTCTAGCATTGGACTGCTAATCCACTTGAGATATTTGAGTTTATATCGGGCACACGTAGAT------CATCTACCT---TCTTCCATGCGGAATTTGAAGATGCTGCTCTATTTAAACCTATGTGTAGATGCTGAT------------
---AAGGTATGTTCAATTTCCATTCCC------------AATTTATTGAAAGAGATGCAGGAATTGAAATACCTT---------TCTCTCCCGTTAAGAATGCATGATACGGTAAAAATAGAA---------------TTGGGTAATCTAGTC------------------------AAC
CTGGAGACGTTGGAAAATTTC------------TCAACAGAGCATGGG------------------------AGAGTGGAGGAT------------------------------CTCCAGTTTATGACCCGGCTCAGAGCCCTCTCTATC------------------------------
------------------------------------------------------------------------------------------------------------------------------------------------------------------------------------
---------------------------------------------------------------------------------------------------------TATATCCGA------GGCAGG---TTGACTATGAAAACTCTA---------------------------------
------------------------------------------TCTTCATCTCTAAGT---GAATTGAGACGCTTGGAAAATCTTACTATC------------------------------------------------------------------------------------------
------------------------------------------------TGT------TATTACCCGATGTATGCTCCCATGAGTGCTAAAGAAGGATTAGTTTTGGAT---TGCGCT---------AATCTCAAGCATCTGAATTTGAGAATATATATGCCAAGGTTACCTGATGAACAA
CAA------------------------------------------------------------------------------------------------------------------------------TTTCCTTCTTACCTTAGAAACATATCTCTAGCTGAGTGTTGTTTGAAGGAA
GATCCAATG---------CCGATTCTAGAGAAGCTGATTCACTTAAATGAGGTCAGTTTATCGCATCAATCT------------------------TTCTGCGGGAAGAGA---ATGGTTTGCTCGGGT---------------------------------------------------
------------------------------------------------------GAAGAAGGC---------TCCATG------------------------------CCCCTTCTTCAT------AAGCTGACTCTCCGCAAC---GATCCTAAATTGAAG------------------
---------GAGCTTCCTGAT---------------------------------------------------------------------------------------------------------------------------------------------------------------
------------------------------------
>GC6_475351
------------------------------------------------------------------------------------------------------------------------------------------------------------------------------------
------------------------------------------------------------------------------------------------------------------------------------------------------------------------------------
---------------------------------------------------------ATGGTGAGT---------------------------------------------------------------------------------------------------------AACACTGTG
AAAGAAGTCAAGGAAATTGTTTATGACACAGAAGATATAATTGAAACCTTTCTTCGAAAAGAA---------------------------------------------------------------------------------------------------------------------
------GAACTC---GGAAGAACAAGTGGCATCAAGAAACGTATCAAACAATTTGCTTGCGTTATTCCTGAT---------------------------CGCCGGAAAATTGCTATCGAT------------------------------------------------------------
---------------------------------ATGGAA---GGCCTAAGTAACAGGATCTCTAAGGTGATCTCCGATATGCAGAGTCTTGGCGTACAACAG------------------------------------------------------------------------------
------------------------------------------GAA---------AATGTTAAGAAATTGGTTGGCCATTTGGTG------GAG---GAAAATAGCAGCCAA---------------GTGGTTTCTATAACCGGGATGGGCGGTATTGGTAAAACCACCCTTGCAAGACAA
GTTTTCAATCATGAGACAGTAAAA---------AGTCATTTT---GCTAGACTCGCGTGGGTATGTGTTTCACAACAGTTTACAAGGAAGTATGTCTGGCAAACGATCTTGCGGAAAGTTGGGCCA------------------------GAATATATAGAGTCAGAGATGACAGAA---
GACGAACTTCAAGAAAAACTCTTTCGAGTATTGGGA------ACACAA------AAGGCTTTGATTGTCCTTGATGATATATGGAGAGAAGAAGAT------TGGGACATGATAGAACCA---ATCTTTCCA---CTGGGAAAA------------------------------------
------------------------------------------------------------------GGCTGGAAAGTATTACTTACTTCTCGCAATGAGGGTGTCGCATTACGAGCAAATCCAAAT---GGTTTCACCTTTAAACCAGATTGCCTAACTCTTGAAGAGAGTTGGACAATT
TTTCAAAGGATAGTTTTTCCGGGAGAAAACACT---ACCGAATATAAGGTTGATGAAAAAATGGAAGAGCTGGGTAAGCAGATGATCAAACATTGTGGAGGGTTACCATTGGCTCTTAAGGTGTTAGGCGGGTTGTTAGTTGTGCAA---TTCACATTGGATGAGTGGAAAAGGATATAT
GGGAATATCAAGTCTCAC---ATCGTT---GGGGGGACTAGC---TTCAATGACAGAAATTTGAGTTCAGTTTATCATATTTTGTATCTGAGCTTTGAAGAGCTGCCTATATAT---TTGAAGCACTGCTTCCTCTACCTTGCCCAATTTCCTGAAGATTTTACAATAGATGTGGAAAAA
TTATCTTATTACTGGGCCGCAGAAGGAATGCCAAGGCCA---AGGTATTACGAT---GGAGCGACCATTCGAGAGGTCGGAGATGGATACATAGAAGAGTTGGTAAAGAGAAACATGGTT---ATTTCTGAAAGAGACGCGAGAACTAGGAGATTT------------GAAACA---TGT
CACTTGCATGATATTGTGAGAGAAGTTTGTCTTCTTAAAGCTGAAGAAGAGAAC---------------------TTCATACAAATTGTT------------------CACAGCACATCAAGTGAAAACTCGAAA---------------------TCTCTTTGTAAATCTCGCAGACTT
GTAGTACAA------------------CAGTGTGATGAACCATATATGGAGGAG---AAGCTGAAG------AATCCA---------AAAATTAGATCTCTCTTGTTT------------------------------------ATCGAGCAGCTT---------------------AGA
TGGGCAGTAAAAGGA------------------------------------------------------AGCTTTACGAGGCTACAGTTGATGAGGGTGTTAGATCTTTCTGATGTTCATTTT---------------------------------------------------------
---------------GGAGGGGAGTTA---CCCTCTAGCATCGGACTGCTAATCCACTTGAGATATTTGAGTTTATATCGGGCACTCGTATCT------CATCTACCT---TCTTCCATGCGGAATTTGAAGATGCTGCTGTATTTAAACCTATGTGTAGATCCTGAT------------
---GAGGTATGTTCAATTTCCATTCCC------------AATTTATTGAAAGAGATGCAGGAATTGAAATACCTC---------TCTCTCCCGTTAAGAATGCATGATACG---------------------------------------------------------------------
------------------------------------------CATGGG------------------------AGAGTGGGGGAT------------------------------CTCCAGTTTATGACCCGGCTCAGAACCCTCTCTATC------------------------------
------------------------------------------------------------------------------------------------------------------------------------------------------------------------------------
---------------------------------------------------------------------------------------------------------TATATCAGA------GGCAGG---TTGACTATGAAAACTCTA---------------------------------
------------------------------------------TCTTCATCTCTAAGT---GAATTAAGACGCTTGGAAAATCTTACTATC------------------------------------------------------------------------------------------
------------------------------------------------TGT------TATTACCCGATGTATGCTCCCATGAGTGCTAAAGAAGGATTAGTTTTGGAT---TGCGCT---------AATCTCAAGCATCTGAATTTGAGAATATATATGCCAAGGTTACCTGATGAACAA
CAA------------------------------------------------------------------------------------------------------------------------------TTTCCTTCTTACCTTAGAAACATATCTCTAGCTGAGTGTTGTTTGAAGGAA
GATCCAATG---------CCGATTCTAGAGAAGCTGATTCACTTAAATGAGGTCAGTTTATCGCATCAATCT------------------------TTTTGCGGGAAGAGA---ATGGTTTGCTCGGGTGGTGGG---------------------------TTTCCTCAATTGCTGAAG
CTCGATTTGTGTGGACTAGATGAA---------TGGGAA---GAGTGGATAGTAGAAGAAGGC---------TCCATG------------------------------CCCCTTCTTCAT------AAGCTGACTCTCCGCAAC---GATCCTAAATTAAAG------------------
---------GAGTTTCCTGAT---------------------------------------------------------------------------------------------------------------------------------------------------------------
------------------------------------
>GC6_AT1G59620.1
---ATGGCTGAGACACTTTTGTCATTTGGAGTCGAA---------------------------------AAGCTTTGGGACCTCCTTGTCCGAGAATCT---------------GATCGATTTCAAGGAGTTAAAAAGCAATTTAATGAATTGAGAAGTGATTTAAATAAGTTAAGGTGC
TTTTTAGAAGATGCAGATGCCAAG------------------------------------------------------------------------------------------------------------------------------------------------------------
------------------------------------------AAACATCAAAGTGCAATGGTGAGT---------------------------------------------------------------------------------------------------------AACACTGTG
AAAGAGGTCAAGGAAATTGTTTATGACACAGAAGATATCATTGAAACCTTTCTTCGAAAAAAA---------------------------------------------------------------------------------------------------------------------
------CAACTC---GGAAGAACAAGAGGCATGAAGAAACGTATCAAAGAATTTGCTTGCGTTCTTCCTGAT---------------------------CGCCGGAAAATTGCTATCGAT------------------------------------------------------------
---------------------------------ATGGAA---GGCCTAAGTAAGAGGATTGCTAAGGTGATCTGCGATATGCAGAGTCTTGGCGTACAACAG------------------------------------------------------------------------------
------------------------------------------GAA---------AATGTTAAGAAATTGGTTGGCCATTTGGTG------GAGGTTGAAGATAGCAGTCAA---------------GTAGTTTCTATAACCGGGATGGGCGGTATTGGTAAAACCACCCTTGCAAGACAA
GTTTTCAATCATGAGACAGTAAAA---------AGTCATTTT---GCTCAACTCGCGTGGGTATGTGTTTCACAACAGTTTACAAGGAAGTATGTGTGGCAAACAATCTTGCGGAAAGTTGGGCCA------------------------GAATATATAAAGTTAGAGATGACGGAA---
GACGAACTTCAAGAAAAACTCTTTCGCCTATTGGGT------ACACGA------AAGGCTTTGATTGTCCTTGATGATATATGGAGAGAAGAAGAT------TGGGACATGATAGAACCA---ATCTTTCCA---CTGGGAAAA------------------------------------
------------------------------------------------------------------GGCTGGAAAGTATTACTTACTTCTCGTAATGAAGGTGTCGCATTACGAGCAAATCCAAAT---GGTTTCATCTTTAAACCAGATTGCCTAACTCCTGAAGAGAGTTGGACAATT
TTCCGAAGGATAGTTTTTCCGGGAGAAAACACT---ACAGAATATAAAGTTGATGAAAAAATGGAAGAGCTTGGTAAGCAAATGATCAAACATTGTGGAGGGTTACCGTTGGCTCTTAAGGTGTTAGGCGGGTTGTTAGTTGTGCAC---TTCACATTGGATGAGTGGAAAAGGATCTAT
GGGAATATTAAATCTCAC---ATCGTT---GGAGGAACTAGC---TTCAATGACAAAAATATGAGTTCAGTTTATCATATTTTGCATCTGAGCTTTGAAGAGCTGCCTATATAT---TTGAAGCACTGCTTCCTCTACCTTGCCCAATTTCCTGAAGATTTTACAATAGATCTGGAAAAG
TTATCTTACTACTGGGCCGCAGAAGGAATGCCAAGACCT---AGGTATTACGAT---GGAGCGACTATTCGAAAGGTCGGAGATGGATACATAGAAGAGTTGGTAAAGAGAAACATGGTT---ATTTCTGAGAGAGACGCTAGAACTAGGAGATTT------------GAAACA---TGT
CACTTGCATGATATTGTGAGAGAAGTTTGTCTTCTTAAAGCTGAAGAAGAGAAC---------------------TTGATAGAA------------------------------------ACTGAAAACTCTAAA---------------------TCTCCTAGTAAACCTCGCAGACTT
GTCGTAAAA------------------GGGGGTGATAAAACAGATATGGAGGGG---AAGCTGAAG------AATCCA---------AAACTTAGATCTCTCTTGTTT------------------------------------ATCGAGGAGCTTGGT------------------GGT
TATAGGGGATTCGAA---------------------------------------------------GTATGGTTTACGAGGCTACAGTTGATGAGGGTTTTAGATCTCCATGGAGTTGAGTTT---------------------------------------------------------
---------------GGAGGGGAGTTA---CCCTCTAGCATCGGACTGCTAATCCACTTGAGATATTTGAGTTTATATCGGGCAAAAGCATCT------CATCTACCT---TCGTCTATGCAGAATTTGAAGATGCTGCTCTATTTAAACCTATGTGTA------CAA------------
---GAGAGTTGTTACATTTACATTCCC------------AATTTCTTGAAAGAGATGCTAGAGCTGAAATACCTC---------TCTCTCCCACTAAGAATGGATGATAAG---------------------------------------------------------------------
---------------------------------------AGCATGGGG------------------------GAGTGGGGGGAT------------------------------CTTCAGTTTATGACCCGGCTTAGAGCCCTCTCTATC------------------------------
------------------------------------------------------------------------------------------------------------------------------------------------------------------------------------
---------------------------------------------------------------------------------------------------------TATATCAGA------GGCAGG---TTGAATATGAAAACTCTA---------------------------------
------------------------------------------TCTTCATCTCTAAGT---AAACTGAGAGACTTGGAAAATCTTACTATC------------------------------------------------------------------------------------------
------------------------------------------------TGT------TATTACCCGATGTATGCTCCCATGAGTGGTATAGAAGGATTAGTTTTGGAC---TGCGAT---------CAGCTCAAGCATCTGAATTTGAGAATATATATGCCAAGGTTACCTGATGAACAA
CAT------------------------------------------------------------------------------------------------------------------------------TTTCCTTGGCATCTTCGAAACATATCTCTAGCTGAGTGTTGTTTGAAGGAG
GATCCAATG---------CCGATTTTAGAGAAGCTGCTTCAATTAAACGAGGTCAGTTTATCTCATCAATCT------------------------TTCTGTGGGAAGAGA---ATGGTTTGCTCGGATGGTGGG---------------------------TTTCCTCAATTGCAAAAG
CTCGATTTGTGTGGACTAGAGGAG---------TGGGAA---GAGTGGATAGTCGAAGAAGGC---------TCCATG------------------------------CCACGGCTTCAT------AAGCTGACTATCCGCAAC---GATCCTAAATTAAAG------------------
---------GAGCTTCCTGAT---------------------------------------------------------------------------------------------------------------------------------------------------------------
------------------------------------
>GC7_AT5G43470.1
---ATGGCTGAAGCATTTGTGTCGTTTGGACTTGAG---------------------------------AAGCTTTGGGATCTCCTGAGTCGAGAATCA---------------GAGCGATTGCAGGGAATTGATGGGCAACTTGATGGACTAAAGCGTCAGCTGAGAAGTTTACAGTCG
TTGTTGAAAGATGCAGATGCCAAG------------------------------------------------------------------------------------------------------------------------------------------------------------
------------------------------------------AAACATGGAAGTGATAGGGTGAGG---------------------------------------------------------------------------------------------------------AATTTCTTG
GAAGATGTCAAAGACCTTGTTTTTGATGCTGAGGATATAATTGAATCCTATGTTCTGAACAAA---------------------------------------------------------------------------------------------------------------------
------CTTAGT---GGAAAAGGAAAAGGGGTCAAGAAGCATGTGAGACGACTTGCTTGCTTCTTGACGGAT---------------------------CGCCACAAGGTTGCTTCAGAT------------------------------------------------------------
---------------------------------ATCGAG---GGTATCACTAAGAGGATCTCTGAAGTGATTGGGGAAATGCAGAGTTTTGGGATA---CAACAAATC---ATTGAT---GGTGGTCGTTCGCTGTCTCTTCAGGAAAGACAAAGGGTGCAGAGGGAGATCCGACAAACG
TATCCTGACAGTTCTGAAAGC---GATCTTGTCGGGGTGGAGCAG---------AGTGTTAAAGAATTGGTTGGTCATTTGGTG------GAG---AATGATGTTCATCAA---------------GTGGTTTCTATAGCTGGGATGGGCGGTATTGGTAAAACCACTCTGGCTAGACAA
GTCTTTCATCATGACTTAGTCCGG---------CGTCACTTT---GATGGATTCGCATGGGTCTGTGTTTCCCAACAATTTACACAGAAACATGTTTGGCAGAGGATCTTGCAAGAACTTCAGCCA---------------------CATGATGGGGATATTTTACAGATGGACGAA---
TATGCACTTCAGCGTAAACTCTTTCAATTGTTAGAG------GCCGGT------AGATATTTAGTTGTCCTCGATGATGTATGGAAAAAAGAAGAC------TGGGATGTAATAAAAGCA---GTGTTTCCA---CGGAAAAGA------------------------------------
------------------------------------------------------------------GGTTGGAAGATGCTGCTTACTTCTCGAAATGAAGGTGTTGGGATACATGCTGATCCAACA---TGTTTAACTTTTAGAGCAAGCATCCTTAACCCTGAAGAAAGTTGGAAGCTC
TGTGAGAGAATAGTATTCCCTAGGAGAGATGAA---ACTGAAGTAAGGCTTGATGAAGAAATGGAAGCCATGGGAAAGGAAATGGTCACACATTGTGGAGGACTACCATTAGCTGTTAAAGCGTTGGGAGGCTTGTTAGCTAATAAA---CATACTGTTCCTGAGTGGAAAAGAGTTTTT
GACAATATTGGATCTCAA---ATAGTA---GGAGGATCGTGG---TTAGATGACAACAGTCTCAATTCGGTTTACCGAATATTGTCTCTGAGTTATGAAGATTTGCCAACGCAT---TTAAAGCATTGCTTCCTTAACCTAGCCCATTTCCCCGAAGATTCCGAGATATCTACGTATAGT
TTGTTCTATTACTGGGCTGCAGAAGGGATT------------------TACGAT---GGATCAACCATCGAAGATAGTGGAGAATACTACCTAGAAGAGCTAGTGAGGAGAAATTTGGTT---ATTGCAGACGACAACTATTTGAGTTGGCAATCT------------AAATAT---TGT
CAAATGCATGACATGATGAGAGAAGTATGTTTATCTAAAGCCAAAGAAGAGAAC---------------------TTCCTACAAATTATCATAGACCCT------ACTTGCACC---TCTACCATCAATGCTCAA---------------------TCTCCTAGTAGATCTCGCAGACTC
AGCATACAT------------------AGTGGTAAAGCCTTTCATATATTGGGA---CACAAAAAC------AAGACA---------AAGGTGAGATCTCTTATAGTTCCGAGATTCGAG------GAAGAC---------------------------------------------TAT
TGGATACGATCAGCT---------------------------------------------------TCAGTCTTCCACAACTTAACATTGCTCAGGGTGTTGGATCTTTCTTGGGTAAAGTTT---------------------------------------------------------
------------GAAGGAGGGAAGTTA---CCTTGTAGCATTGGAGGGCTCATCCACTTGAGATACTTGAGTTTATACGAGGCTAAGGTATCT------CATCTACCT---TCTACTATGCGGAACCTAAAGCTTCTGCTCTATTTGAACTTA------CGTGTTGAT------------
---ACCGAGGAACCGATTCACGTGCCA------------AATGTTTTGAAAGAGATGATACAGTTGAGGTACCTT---------TCCCTACCTCTTAAAATGGATGATAAAACCAAGTTGGAA---------------TTGGGTGATCTAGTG------------------------AAC
CTGGAGTACTTGTATGGTTTC------------TCAACGCAACACAGT------------------------AGTGTGACAGAC------------------------------CTCCTCCGTATGACTAAGCTCCGGTATCTCGCTGTA------------------------------
------------------------------------------------------------------------------------------------------------------------------------------------------------------------------------
---------------------------------------------------------------------------------------------------------TCTTTGAGC------GAAAGG---TGCAATTTTGAAACTCTA---------------------------------
------------------------------------------TCGTCATCTCTCCGC---GAATTGCGAAACCTCGAGACGCTTAATTTC------------------------------------------------------------------------------------------
------------------------------------------------CTT---TTTTCGCTCGAAACATATATGGTTGATTATATGGGAGAG---TTTGTTCTGGATCATTTTATT---------CATCTAAAACAGTTGGGATTGGCAGTACGTATGTCAAAGATTCCTGATCAACAT
CAA------------------------------------------------------------------------------------------------------------------------------TTCCCTCCCCACCTTGTACACTTATTTCTAATTTATTGCGGCATGGAAGAG
GATCCAATG---------CCAATTCTAGAAAAGTTGCTTCATTTGAAGTCGGTTCGTTTAGCACGTAAGGCA------------------------TTCCTAGGGAGCAGA---ATGGTGTGCTCAAAAGGCGGA---------------------------TTTCCTCAATTATGTGTT
ATAGAAATATCTAAAGAATCAGAG---------TTGGAA---GAGTGGATAGTAGAAGAAGGG---------TCGATG------------------------------CCATGTCTTCGT------ACTTTGACTATAGATGAT---TGCAAAAAGTTGAAG------------------
---------GAACTTCCAGAT---------------------------------------------------------------------------------------------------------------------------------------------------------------
------------------------------------
>GC7_AT5G48620.1
---ATGGCTGAAGGATTTGTGTCGTTTGGGCTTGAG---------------------------------AAGCTTTGGGATCTCCTGAGTCGAGAATCA---------------GAGCGATTGCAGGGAATTGATGAGCAACTTGATGGACTAAAGCGTCAGCTGAGAAGTTTACAGTCG
CTGTTGAAAGATGCAGATGCCAAG------------------------------------------------------------------------------------------------------------------------------------------------------------
------------------------------------------AAACATGGAAGTGATAGGGTGAGG---------------------------------------------------------------------------------------------------------AACTTCTTG
GAAGATGTCAAAGACCTTGTTTTTGATGCTGAGGATATAATTGAATCCTATGTTCTGAACAAA---------------------------------------------------------------------------------------------------------------------
------CTTAGA---GGAGAAGGAAAAGGGGTCAAGAAGCATGTGAGACGACTTGCTCGCTTCTTAACGGAT---------------------------CGCCACAAAGTTGCTTCAGAT------------------------------------------------------------
---------------------------------ATCGAG---GGTATAACTAAGAGGATCTCTGATGTGATTGGGGAGATGCAGAGTTTTGGGATA---CAACAAATC---ATTGAT---GGTGTTCGTTCGCTGTCTCTTCAGGAAAGACAAAGGGTGCAGAGGGAGATCCGACAAACG
TATCCTGACAGTTCTGAAAGC---GATCTTGTCGGGGTGGAGCAG---------AGTGTTGAAGAATTGGTTGGTCATTTGGTG------GAG---AATGATATTTATCAA---------------GTGGTTTCTATAGCTGGGATGGGCGGTATTGGTAAAACCACTCTGGCTAGACAA
GTCTTTCATCATGATTTAGTCCGG---------CGTCACTTT---GATGGATTCGCATGGGTCTGTGTTTCGCAACAATTTACACTGAAACATGTTTGGCAGAGGATCTTGCAAGAACTTCAGCCA---------------------CATGATGGGAATATTTTACAGATGGACGAA---
TCTGCACTTCAGCCTAAACTCTTTCAATTGTTAGAG------ACCGGT------AGATATTTACTTGTCCTCGATGATGTATGGAAAAAAGAAGAC------TGGGATCGAATAAAAGCA---GTGTTTCCA---CGGAAAAGA------------------------------------
------------------------------------------------------------------GGTTGGAAGATGCTGCTTACTTCTCGAAATGAAGGTGTTGGGATACATGCTGATCCAACA---TGTTTAACTTTTAGAGCAAGCATCCTTAACCCTGAAGAAAGTTGGAAGCTC
TGTGAGAGAATAGTATTCCCTAGGAGAGATGAA---ACTGAAGTAAGGCTTGATGAAGAAATGGAAGCCATGGGAAAGGAAATGGTCACACATTGTGGAGGACTACCATTAGCTGTTAAAGCGTTGGGAGGCTTGTTAGCTAATAAA---CATACAGTTCCTGAGTGGAAAAGAGTTTCT
GACAATATTGGATCTCAA---ATAGTA---GGAGGATCGTGC---TTAGATGACAACAGTCTCAATTCGGTTAACCGAATATTGTCTCTGAGTTATGAAGATTTGCCAACGCAT---TTAAAGCATCGCTTCCTTTACCTAGCCCATTTCCCTGAAGATTCCAAGATATACACGCAGGAT
TTGTTCAATTACTGGGCTGCAGAAGGGATT------------------TACGAT---GGATCAACCATCCAAGATAGTGGAGAATACTACCTAGAAGAGCTAGTGAGGAGAAATTTGGTT---ATTGCAGACAACAGGTATTTGAGTTTGGAATTT------------AATTTT---TGT
CAAATGCACGACATGATGAGAGAAGTATGTTTATCTAAAGCCAAAGAAGAGAAC---------------------TTCTTACAAATTATCAAAGACCCT------ACTTCCACC---TCTACCATCAATGCTCAA---------------------TCTCCTAGTAGATCTCGCAGATTC
AGCATACAT------------------AGTGGTAAAGCCTTTCATATATTGGGA---CACAGAAAC------AATCCA---------AAGGTGAGATCTCTTATAGTTTCGAGATTCGAG------GAAGAC---------------------------------------------TTT
TGGATACGATCAGCT---------------------------------------------------TCAGTCTTCCACAACTTAACATTGCTCAGGGTGTTGGATCTTTCTAGGGTAAAGTTT---------------------------------------------------------
------------GAAGGAGGGAAGTTA---CCTTCTAGCATTGGAGGGCTCATCCACTTGAGATACTTGAGCTTATACGGAGCTGTGGTATCT------CATCTACCT---TCTACTATGCGGAACTTAAAGCTTCTGCTCTTTTTGAACTTA------CGTGTTGAT------------
---AACAAGGAACCGATTCACGTGCCA------------AATGTTTTGAAAGAGATGCTAGAGTTGAGGTACCTT---------TCCCTACCTCAGGAAATGGATGATAAAACCAAGTTGGAA---------------TTGGGTGATCTAGTG------------------------AAC
CTGGAGTACTTGTGGTATTTC------------TCAACGCAACACAGT------------------------AGTGTGACAGAC------------------------------CTCCTCCGTATGACTAAGCTCCGGAATCTCGGTGTA------------------------------
------------------------------------------------------------------------------------------------------------------------------------------------------------------------------------
---------------------------------------------------------------------------------------------------------TCTTTGAGC------GAAAGG---TGCAATTTTGAAACTCTA---------------------------------
------------------------------------------TCGTCATCTCTCCGT---GAATTGCGAAACCTCGAAATGCTTAATGTC------------------------------------------------------------------------------------------
------------------------------------------------CTT---TTTTCGCCCGAAATCGTTATGGTTGATCATATGGGAGAG---TTTGTTCTGGATCATTTTATT---------CATCTAAAACAGTTGGGATTGGCAGTACGTATGTCAAAGATTCCTGATCAACAT
CAA------------------------------------------------------------------------------------------------------------------------------TTCCCTCCCCACCTTGCCCACATACATCTAGTGCATTGCGTCATGAAAGAG
GATCCAATG---------CCAATTCTAGAAAAGTTGCTTCATTTGAAGTCGGTTGCATTAAGTTATGGTGCT------------------------TTCATCGGGCGGAGA---GTGGTGTGCTCAAAAGGCGGA---------------------------TTTCCTCAATTATGTGCC
CTAGGAATATCTGGAGAATCAGAA---------TTGGAA---GAGTGGATAGTAGAAGAAGGG---------TCGATG------------------------------CCATGTCTTCGT------ACTTTGACTATACATGAT---TGCGAAAAGTTGAAG------------------
---------GAACTTCCTGAT---------------------------------------------------------------------------------------------------------------------------------------------------------------
------------------------------------
>GC7_494924
---ATGGCTGAAGCATTTGTGTCGTTTGGAGTTGAG---------------------------------AAGCTTTGGGATCTCCTGAGTCGAGAATCT---------------GAGCGATTGCAGGGTATTGATGAGCAAGTTGATGGACTAAAGCGTCAGCTGGGAAGGTTACAGTCG
TTGTTGAAAGATGCAGATGCCAAG------------------------------------------------------------------------------------------------------------------------------------------------------------
------------------------------------------AAACATGGAAGTGAAAGGGTGAGA---------------------------------------------------------------------------------------------------------AACTTCTTG
GAAGATGTCACAGACCTTGTTTATGATGCTGAGGATATACTTGAATCCTATGTTCTGAACAAA---------------------------------------------------------------------------------------------------------------------
------AGTAGA---GGAAAAGAAAAAGGGATCAAGAAGCATGTGAGAAGACTTGCTTGCTTCTTAACGGAT---------------------------CGCCGCAAAGTTGCTTCAGAT------------------------------------------------------------
---------------------------------ATCGAA---GGAATCACTAAGAGGATCTCTGAGGTGATTGGGGATATGCAGAGTTTAGGGATA---CAACAGGTC---ATTGAT---GGTGGTCGTTCGATGTCTCTTCAGGACAGACAAAGGGAGCAGAGGGAGATCCGACAAACC
TACGCTAAGAGTCCTGAACAC---GATCTTGTTGGGGTGGAGCAG---------AGTGTTGAAGAATTGGTTGGTCATTTGGTG------GAG---AATGATAAACATCAA---------------GTGGTTTCTATATCTGGGATGGGCGGTATTGGTAAAACGACTTTGGCCAGACAA
GTTTTTCATCATGACATTGTCCGA---------CGTCATTTT---GATGGATTCGCATGGGTCTGTGTTTCGCAACAGTTTACGCAGAAAGATGTTTGGCAGAGGATCTTGCAAGAACTTCAGCCA---------------------CACGATGGTGAAATTTTGCAGATGGACGAA---
TATGCACTTCAGCGTAAACTCTTTCAGTTGTTGGAA------ACCGGT------AGATATTTGGTTGTCCTCGACGATGTATGGAAAAAAGAAGAC------TGGGATCGAATAAAAGCA---GTGTTTCCG---CAGCAAAGA------------------------------------
------------------------------------------------------------------GGTTGGAAGATGCTGCTTACTTCTCGGAATGAAGGTGTTGGGATACATGCTGATCCAACA---TGTTTTACTTTTAAAGCAAAAATCCTGAATCCTGATGAAAGTTGGAAGCTC
TTTGAGAGAATAGTATTCGCTAGGAGAGATGAA---ACTGAAGTAAGGCTTGGTGAAGAAATGGAAGCCATGGGAAAGGAAATGGTCAAACATTGTGGAGGACTACCATTAGCTGTTAAAGTGTTGGGAGGCTTGTTAGTTAATAAA---CATACAGTTCATGAGTGGAAAAGAGTTTCT
GACAATATCGGAGATCAA---ATCGTA---GGAAAATTGTGC---TTAGATGACAACAGTCTCAATTCGGTTAACCGAATATTGTCTCTGAGTTATGAAGATTTGCCAACGCAT---TTAAAGCATTGCTTCCTTTATCTAGCCCATTACCCCGAAGATTACAAGATATATATGTGGAAT
TTGTTCAATTACTGGGCTGCAGAAGGAATT------------------TGTTAT---GGATCAACCATCAGACATAGTGGAGAAGACTACCTACAAGAGCTAGTGAGGAGAAATTTGGTT---ATTGCTGAAAAAAACAATTTGAGTTGGAGATTT------------GAATAT---TGT
CAAATGCATGACATGATGAGAGAAGTATGTTTATCAAAAGCCAAAGAAGAGAAC---------------------TTCCTACAAATTATCAAAGTCCCT------ACTTCCACC---TCTAGCATCAATGCTCAA---------------------TCTCCTAGTAGATCTCGCAGACTC
ACCATACGT------------------AGTGGTAAAGCCTTTCATATACTGGGA---CACAAAAAC------AATAAA---------AAAGTCAGATCTCTTATAGTTTTGGGACTCGAG------GAAGAC---------------------------------------------TTT
TGGATACAGTCAGCT---------------------------------------------------TCAGTCTTCCAAAATTTACCATTTCTCAGGGTGTTGGATCTTTCTGAGGTGAAATTT---------------------------------------------------------
------------AAAGGAGGGAAGTTA---CCTTCTAGTATTGGAGGGCTCATCCACTTGAGATTCTTGAGCTTATACGATGCTGGGGTATCT------CATCTACCT---TCTTCTATGCGGAATTTAAAGCTTCTCCTCTATTTAGACTTA------AGTGTTGCT------------
---ATTGGGGAACCAGTTCATGTGCCA------------AATGTTTTGAAAGAGATGCTAGAGTTGAGGAACCTT---------GTCCTACCTCATAAGATGCATGATAAAACCAAGTTGGAA---------------TTGGGTGATCTAGTG------------------------AAC
CTAGAGCACTTGTGGTTTTTC------------TCAACGCAACACAGT------------------------AGTGTGACAGAC------------------------------CTCCTCCGTATGACCAAGCTCAGGTCTCTCTCTGTA------------------------------
------------------------------------------------------------------------------------------------------------------------------------------------------------------------------------
---------------------------------------------------------------------------------------------------------TCTTTGAGC------GAAAGG---TGTACTTTTAAAACCCTA---------------------------------
------------------------------------------TCGTCATCTCTCCGT---GAATTGCGAAACCTCGAGACGCTTCATTTC------------------------------------------------------------------------------------------
------------------------------------------------TTT---TCTACGAGCAAAACCATTATGGTTGATTATGTGGGAAAG---TTCGATCTGGAT---TTTGTT---------CATCTAAAAGAGTTAGGATTGGCAGTACGTATGTCAAAGATTCCTGATCAACAT
CAA------------------------------------------------------------------------------------------------------------------------------TTCCCTCCCCACCTTGAACACATATCTCTATTTCTTTGCCGCATTGAGGAG
GATCCAATG---------CCGATTCTAGAAAAGTTGCTTCATTTGAAGTCGGTTAAATTAGGATCTGACGCT------------------------TTCGTTGGGAGGAAA---ATGTTGTGCTCAAAAGGTGGA---------------------------TTTCCTCAATTACGTGCT
CTAGAAATATATGAAGAATTAGAG---------TTGGAA---GAGTGGATAGTGGAAGAAGGG---------TCGATG------------------------------CCATGTCTTCGT------ACTTTAAATATACTTGAT---TGCAAAAAGTTGAAG------------------
---------GAACTTCCTGAT---------------------------------------------------------------------------------------------------------------------------------------------------------------
------------------------------------
>GC7_AT5G35450.1
---ATGGCTGAAGGAGTTGTGTCGTTTGGAGTTCAG---------------------------------AAGCTTTGGGCGCTTCTTAATCGAGAATCC---------------GAGCGATTGAATGGAATAGATGAGCAAGTTGATGGACTAAAGCGTCAGCTGAGAGGGTTACAGTCG
CTGTTGAAAGATGCAGATGCAAAG------------------------------------------------------------------------------------------------------------------------------------------------------------
------------------------------------------AAACATGGAAGTGATAGGGTGAGG---------------------------------------------------------------------------------------------------------AACTTCTTG
GAAGATGTCAAAGACCTTGTTTTTGATGCTGAGGATATAATTGAATCCTATGTTCTGAACAAA---------------------------------------------------------------------------------------------------------------------
------CTTAGA---GGAGAAGGAAAAGGGGTCAAGAATCATGTGAGACGACTTGCTTGCTTCTTGACGGAT---------------------------CGCCACAAGGTTGCTTCAGAT------------------------------------------------------------
---------------------------------ATCGAG---GGTATCACTAAAAGGATCTCTAAGGTGATTGGGGAAATGCAGAGTTTAGGGATACAACAACAAATC---ATTGAT---GGTGGTCGTTCGCTGTCTCTTCAGGACATA---------CAGAGGGAGATCCGGCAAACG
TTTCCTAACAGCTCTGAAAGC---GATCTTGTCGGGGTGGAGCAA---------AGTGTTGAAGAATTGGTTGGTCCTATGGTG------GAA---ATTGATAACATTCAA---------------GTGGTTTCTATATCTGGGATGGGCGGTATTGGTAAAACCACTTTGGCCAGACAA
ATCTTTCATCATGATTTAGTCCGG---------CGTCATTTT---GATGGATTCGCATGGGTCTGTGTTTCGCAACAATTTACTCAGAAGCATGTTTGGCAGAGAATCTTGCAAGAACTTCGGCCA---------------------CACGATGGTGAGATCTTACAGATGGACGAA---
TATACAATCCAGGGTAAACTCTTTCAGTTGTTGGAA------ACCGGT------AGATATTTGGTTGTCCTCGATGATGTATGGAAAGAAGAAGAC------TGGGATCGAATAAAAGAA---GTGTTTCCA---CGGAAAAGA------------------------------------
------------------------------------------------------------------GGTTGGAAGATGCTACTTACTTCTCGAAATGAAGGAGTTGGGTTACATGCTGATCCAACA---TGTTTATCTTTTAGAGCAAGAATCCTAAATCCCAAAGAAAGTTGGAAGCTC
TTTGAGAGGATAGTC---CCTAGAAGAAATGAA---ACTGAATAT---------GAAGAAATGGAAGCCATCGGAAAGGAAATGGTCACATATTGTGGAGGACTACCATTAGCTGTTAAAGTTTTGGGAGGCTTGTTAGCTAATAAA---CATACAGCTAGTGAGTGGAAAAGAGTTAGT
GAGAATATCGGAGCTCAA---ATCGTA---GGAAAATCGTGC---TTAGATGACAACAGTCTCAATTCGGTTTACCGAATATTGTCTTTGAGTTATGAAGATTTGCCAACGGAT---TTAAAGCATTGTTTCCTTTACCTAGCCCATTTCCCTGAAGATTACAAGATAAAGACACGGACA
TTGTACAGTTACTGGGCCGCAGAGGGAATT------------------TACGAT---GGATTAACCATCCTTGATAGTGGAGAAGACTACCTAGAAGAACTAGTGAGGAGAAATTTGGTT---ATTGCTGAAAAGAGCAATTTGAGTTGGAGACTT------------AAACTT---TGT
CAAATGCATGACATGATGAGGGAAGTATGTATATCTAAAGCCAAAGTAGAGAAC---------------------TTCCTCCAAATTATCAAAGTCCCT------ACTTCCACC---TCTACCATCATTGCTCAA---------------------TCTCCTAGTAGATCTCGAAGACTC
ACCGTACAT------------------AGTGGTAAAGCCTTTCATATACTAGGA---CACAAAAAA---------------------AAGGTCAGATCTCTTTTAGTTTTGGGACTCAAG------GAAGAT---------------------------------------------CTT
TGGATACAATCAGCT---------------------------------------------------TCACGCTTCCAAAGCTTACCATTGCTCAGGGTGTTGGATCTGTCTTCGGTAAAATTT---------------------------------------------------------
------------GAAGGAGGGAAGTTA---CCTTCTAGCATTGGAGGGCTCATCCATTTGAGATTCTTGAGCTTACACCAAGCTGTGGTATCT------CATCTACCT---TCTACTATTCGGAATTTAAAGCTTATGCTCTATTTGAACTTA------CATGTTGCT------------
---ATCGGGGTGCCGGTTCACGTGCCA------------AATGTTTTGAAAGAGATGCTAGAGTTGAGGTACCTT---------TCCCTACCTCTGGATATGCATGATAAAACCAAGTTGGAA---------------TTGGGTGATCTAGTG------------------------AAC
CTGGAGTACTTGTGGTGTTTC------------TCAACGCAACACAGT------------------------AGTGTGACAGAC------------------------------CTCCTCCGTATGACCAAGCTCAGGTTTTTCGGTGTA------------------------------
------------------------------------------------------------------------------------------------------------------------------------------------------------------------------------
---------------------------------------------------------------------------------------------------------TCTTTTAGT------GAAAGG---TGTACTTTTGAAAATCTA---------------------------------
------------------------------------------TCTTCATCTCTCCGT---CAATTTCGAAAGCTGGAGACACTTAGTTTC------------------------------------------------------------------------------------------
------------------------------------------------ATT---TATTCGCGCAAAACCTATATGGTTGATTATGTGGGAGAA---TTCGTTCTGGAT---TTTATT---------CATCTAAAGAAGTTAAGTTTGGGAGTACATTTGTCAAAGATTCCTGATCAACAT
CAA------------------------------------------------------------------------------------------------------------------------------TTACCTCCCCACATTGCACACATATATTTATTGTTTTGCCACATGGAGGAG
GATCCAATG---------CCAATTCTAGAAAAGTTGCTTCATCTGAAGTCGGTTGAATTAAGACGCAAGGCT------------------------TTCATAGGGAGGAGA---ATGGTGTGCTCAAAAGGCGGG---------------------------TTTCCTCAATTACGTGCT
CTACAAATATCTGAACAATCGGAG---------TTGGAA---GAGTGGATAGTAGAAGAAGGG---------TCGATG------------------------------CCATGTCTTCGT------GATTTAATTATACATAGT---TGCGAAAAGTTGGAG------------------
---------GAACTTCCTGAC---------------------------------------------------------------------------------------------------------------------------------------------------------------
------------------------------------
>GC7_910841
---ATGGCTGAAGGAGTTGTGTTGTTTGGAGTTCAG---------------------------------AAGCTTTGGGAGCTTCTGAATCGAGAATCT---------------TCGCGATTGAATGGAATAGATGAGCAAGTTGAGGGACTAAAGCGTCAGCTTGGAAGGTTACAGTCG
TTGTTGAAAGATGCAGATGCCAGG------------------------------------------------------------------------------------------------------------------------------------------------------------
------------------------------------------AAACATGAAAGTGAAAGGGTGAGA---------------------------------------------------------------------------------------------------------AACTTTTTG
GAAGATGTCAAGGACATTGTTTATGATGCTGAGGATGTAATTGAATCCTTCCTTCTGAAGAAA---------------------------------------------------------------------------------------------------------------------
------TTTAGA---GGAAAAGAAAAAGGGATCATGAGGCATGCGGAAAGGCTTGCTTGCTTCTTAGTGGAT---------------------------CGCCGGGAATTTGCTTCAGAT------------------------------------------------------------
---------------------------------ATCGAA---GGCATAACTAAGAGGATTTCTGAGGTGATTGAGGGAATGCAGAGGTTAGGGATA---CAACAGATT---ATCGAT---GGTGGGCGTTCGCTGTGTATACAGGACAGACAAAGGGAGCAAAGGGAGATCCGACAAACA
TTTCCCAACAATACTGAAAGT---GATCTTGTGGGGGTGGAACAG---------AGTGTTGAAGAATTGGTTAGTCATTTGGTG------GAG---AATGATAACACTCAA---------------GTGGTTTCTATATCTGGGATGGGTGGAATTGGTAAAACCACTCTTGCAAGACAA
GTCTTTCATCATGACATGGTGAGA---------TGTCATTTT---GATGGATTCGCATGGGTTTGTGTTTCGCAAGAGTTTACACGGAAGCATGTTTGGCAAAGGATCTTGCAAGAACTTCGACCA---------------------CATGATGGTAGCATTTTGCAGATGGATGAA---
TATACACTCCAGGGTCAACTCTTTGAACTGATGGAA------ACTGGT------AGATATATAGTTGTCCTCGATGATGTATGGAAAGAAGAAGAC------TGGGACTTAATTAAACCC---GTGTTTCCG---CAGAAAAGA------------------------------------
------------------------------------------------------------------GGTTGGAAGATGCTCCTTACTTCTCGAAATGAGAGTGTTGGGTTACATGCAGATCCAACA---TGTTTTGCCTTTAGACCAAGAATCCTTACTCCCCAAGAAAGTTGGAAGCTC
TGTGAGAGAATAGTGTTCCCTAGGAGAGACGAA---ACTGAGTTTAGGGTTGATGACGAAATGGAAGCCATGGGTAAGAAAATGGTCGCATATTGTGGAGGACTACCATTAGCAGTTAAAGTGCTGGGAGGCCTATTAGCTAAGAAA---CGTAAAGTTCCTGAGTGGAAAAGAGTATGT
GACAATATTGGAACTCAG---ATCGTA---GGAAAATCTGGT---TTAGATGACAACAATCTCAATTCGGTTCACCGAGTATTGTCTCTGAGCTATGAAGATTTGCCAATGTGT---TTAAAGAATTGCTTTCTTTACCTAGCCCATTATCCTGAAGACTACAAGATAAATGTTAAGACA
TTGTTCAACTGTTGGGCTGCAGAAGGAATCATAACATCA------TTTTACGAC---GGATCTACCATCCGAGATAGTGGAGAAGGCTACCTAGAAGAGCTAGTGAGGAGAAATATGAAC---TATGTC---------------------------------------------------
------------------------------------------AAAGAAGAGAAC---------------------TTCCTACAAATCATCAAAGTCCCT------CCATCCACC---TCTACCATAAATTCTCAA---------------------TCTCCTAGTAGATCTCGCAGACTC
TCCATACAT------------------GGTGGTAATGCTCTTCAAAAGCTGGGG---CAGAAAAAC------AACAAA---------AAAGTCAGATCTCTTTTGTTTTTTGGTGACGAG------GATGAC---------------------------------------------TAT
TGTATACAGTCAGCT---------------------------------------------------CCAAGCTTCCAATGTTTATCATTGCTCAGGGTGTTACACCTTTCTAGGGTAAAGTTT---------------------------------------------------------
------------GAAGGAAGGAAGATG---CCTTCTAGCATTGGAGAGCTCATTCACTTGAGATTCTTGAGCCTATACAAAGCGGGGTTATCT------CATATACCT---TCTTCTCTGCGGAAACTAAAGCTTCTGTATTATTTGAACTTA------CGTGTTGAT------------
---GTGGGATCACCAGTTCATGTGCCA------------AATGTTTTGAAAGAGATGCAAGAACTGAGGTATCTT---------TTACTACCTGTGTCAATGCATGATAAAACCAAGTTGGAA---------------TTAGGTGATCTAGTG------------------------AAC
CTCGAGTACTTGTGGCGTTTC------------TCAACGAAACACAGT------------------------AGTGTGACGGAC------------------------------CTCTTCTGTATGACTAAACTCAGGGAGCTCAATGTA------------------------------
------------------------------------------------------------------------------------------------------------------------------------------------------------------------------------
---------------------------------------------------------------------------------------------------------TTTATCACT------GGCGGG---TGTAATTCTGAAACTCTG---------------------------------
------------------------------------------TCGTCATCACTCCAT---CAACTGAGAGGCCTCGAGGTGCTAAGTTTA------------------------------------------------------------------------------------------
------------------------------------------------CAT---GATAGGCAAGAAACTCGTGTGGCTTATCATGGAGGAGAA---ATCGTTCTGGAT---TGTACT---------CATCTAAAGGATTTAGTGTTAGCGATGCATATGCCAAGGTTTCCTGATCAGTAT
CAA------------------------------------------------------------------------------------------------------------------------------TTCCCTCCCTACCTTGCACACATATGGCTAATGCATTGCAGCATGGAGAAG
GATCCAATG---------CCGATTCTAGAAAAGTTGCTTTATCTGAAGTCTCTTGTATTAACATGTGGTGCT------------------------TTCGTCGGGGACAGA---ATGGTGTTCTCAAAAAGGGGA---------------------------TTTCCTCAATTGTGTGCT
CTAAAACTATCTGAACAAGAGGAG---------TTGGAA---GAGTGGATAGTAGAAGAAGGT---------TCGATG------------------------------CCATGTCTTCCT------ACTTTGACGATAGATAAA---TGTAGAAAGTTGAAA------------------
---------GAGCTTCCGGAA---------------------------------------------------------------------------------------------------------------------------------------------------------------
------------------------------------
>GC7_Araha.11242s0013.1
---ATGGCTGAAGCAGTGGTGTTGTTTGGAGTTCAG---------------------------------AAGCTTTGGGAGCTTCTGAATCGAGAATCT---------------TCGCGATTGAATGGAATAGATGAGCAAGTTGAGGGACTAAAGCGTCAGCTGGGAATGTTACAGTCA
TTGTTGAAAGATGCAGATGCCAGG------------------------------------------------------------------------------------------------------------------------------------------------------------
------------------------------------------AAACATGATAGTGAAAGGGTGAGA---------------------------------------------------------------------------------------------------------AACTTTTTG
GAAGATGTGAAGGACATTGTATATGATGCTGAGGATGTAATTGAATCCTTCCTTCTGAAGAAA---------------------------------------------------------------------------------------------------------------------
------TTTAGA---GGAAAAGAAAAAAGGGATCATGAGGCATGCGGAAAGGCTTGCTTGCTTCTTATGGAT---------------------------CGCCGGGAATTTGCTTCAGAT------------------------------------------------------------
---------------------------------ATCGAA---GGCATAACTAAGAGGATTTCTGAGGTGATTGAGGGAATGCAGAGGTTAGGGATA---CAACAGATT---ATCGAT---GGTGGCCGTTTGCTGTGTATACAGGACAGACAAAGGGAGCAAAGGGAGATCCGACAAACA
TTTCCCAACAATACTGAAAGT---GATCTTGTGGGAGTGGAACAG---------AGTGTTGAAGAATTGGTG------------------GAG---AATGATAACACTCAA---------------GTGGTTTCTATATCTGGGATGGGTGGAATTGGTAAAACCACTCTTGCAAGACAA
GTCTTTCATCATGACATGGTGAGA---------TGTCATTTT---GATGGATTCGCATGGGTTTGTGTTTCGCAAGAGTTTACACGGAAGCATGTTTGGCAAAGGATCTTGCAAGAACTTCGACCA---------------------CATGATGGTAGCATTTTGCAGATGGATGAA---
TATACACTCCAGGGTCAACTCTTTGAACTGATGGAA------ACTGGT------AGATATATAGTTGTCCTCGATGATGTATGGAAAGAAGAAGAC------TGGGACTTAATTAAACCC---GTGTTTCCG---CAGAAAAGA------------------------------------
------------------------------------------------------------------GGTTGGAAGATGCTACTTACTTCTCGAAATGAGAGTGTTGGGTTACATGCAGATCCAACA---TGTTTTGCCTTTAGACCAAGAATCCTTACTGCCCAAGAAAGTTGGAAGCTC
TGTGAGAGGATAGTGTTCCCTAGGAGAGACGAA---ACTGAGTTTAGGGTTGATGACGAAATGGAAGCCATGGGTAAGAAAATGGTCGCATATTGTGGAGGACTACCGTTAGCAGTTAAAGTGCTGGGAGGCCTATTAGCTAAGAAA---CGTAAAGTTCCTGAGTGGAAAAGAGTATGT
GACAATATTGGAACTCAG---ATTGTA---GGAAAATCTGGT---TTAGATGACAACAATCTCAATTCGGTTCACCGAGTATTGTCTCTGAGCTATGAAGATTTGCCAATGTGT---TTAAAGAATTGCTTTCTTTACCTAGCCCATTATCCTGAAGACTACAAGATTAATGTAAAGACA
TTGTTCAACTGTTGGGCTGCAGAAGGAATCATAACATCA------TTTTACGAC---GGATCAACCATCCGAGATAGTGGAGAAGGCTACCTAGAAGAGCTAGTGAGGAGAAATATTGTT---ATTGTTGAAAAAAGCTACTTTGCTTCGAGAATT------------GATTCT---TGT
CAAATGCATGACATGATGAGAGAACTATGTTTATCAAAAGCCAAAGAAGAGAAC---------------------TTCCTACAAATCATCAAAGTCCCT------CCATCCACC---TCTACCATAAATTCTCAA---------------------TCTCCTAGTAGATCTCGCAGACTC
TCCATACAT------------------GGTGGTAATGCTCTTCAAAAGCTGGGA---CAGAAAAAC------AACAAA---------AAAGTCAGATCTCTTTTGGTTTTTGGTGAGGAG------GATGAC---------------------------------------------TAT
TGTATACAGTCAGCT---------------------------------------------------CCAAGCTTCCAATGTTTATCATTGCTCAGGGTGTTACACCTTTCTAGGGTAAAGTTT---------------------------------------------------------
------------GAAGGAGGGAAGATG---CCTTCTAGCATTGGAGAGCTCATTCACTTGAGATTCTTGAGCTTATACAAGGCGGGGTTATCT------CATCTACCT---TCTTCTCTGCGGAAACTAAAGCTTCTGTATTATTTGAACTTA------CGTGTTGAT------------
---GTGGCATCACCAGTTCATGTGCCA------------AATGTTTTGAAAGAGATGCAAGAACTGAGGTATCTT---------TTACTACTTGTGTCAATGCATGATAAAACCAAGTTGGAA---------------TTAGGTGATCTAGTG------------------------AAC
CTCGAGTACTTGTGGCGTTTC------------TCAACGAAACACAGT------------------------AGTGTGACGGAC------------------------------CTCTTCTGTATGACTAAACTCAGGGAGCTCAATGTA------------------------------
------------------------------------------------------------------------------------------------------------------------------------------------------------------------------------
---------------------------------------------------------------------------------------------------------TTTATCACT------GGCGGG---TGTAATTCTGAAACTCTG---------------------------------
------------------------------------------TCGTCATCACTCCAT---CAACTGAGAGGCCTCGAGGCGCTAAGTTTA------------------------------------------------------------------------------------------
------------------------------------------------CAT---GATAGGCAAGAAACTCGTGTGGCTTATCATGGAGGAGAA---ATCGTTCTGGAT---TGTACT---------CATCTAAAGGATTTAGTGTTAGCGATGCATATGCCAAGGTTTCCTGATCAGTAT
CAA------------------------------------------------------------------------------------------------------------------------------TTCCCTCCCTACCTTGCACACATATGGCTAATGCATTGCAGCATGGAGGAG
GATCCAATG---------CCGATTCTAGAAAAGTTGCTCTATCTGAAGTCTCTTGTATTAACATGTGGTGCT------------------------TTCGTCGGGAACAGA---ATGGTGTGCTCAAAAGGCGGA---------------------------TTTCCTCAATTGTGTGCT
CTAAAACTATCTGAACAAGAGGAG---------TTGGAA---AAGTGGATAATAGAAGAAGGT---------TCGATG------------------------------CCATGTCTTTGT------ACTTTGACGATAGATAAA---TGTAGAAAGTTGAAA------------------
---------GAGCTTCCGGAA---------------------------------------------------------------------------------------------------------------------------------------------------------------
------------------------------------
>GC7_923884
---ATGGCTGTGGCAGTTGTGTCGTTTGGAGTTGAG---------------------------------AAGCTTTGGGAGCTTCTCAGTCGAGAATCT---------------GCGCGATTGAATGGAATAGATGAGCAAGTTGATGGACTAAAGCGTCAGCTGGGAAGGTTACAGTCG
TTATTAAAAGATGCAGATGCTAAG------------------------------------------------------------------------------------------------------------------------------------------------------------
------------------------------------------AAAAATGAAACAGAAAGGGTGAGA---------------------------------------------------------------------------------------------------------AACTTCTTG
GAAGATGTCAAGGACATTGTTTATGATGCTGATGATATAATAGAATCGTTTCTTCTGAACGAA---------------------------------------------------------------------------------------------------------------------
------CTTAGA---GGAAAAGAAAAAGGTATCAAGAAGCAGGTGAGAAGACTTGCTTGCTTTTTAGTAGAT---------------------------CGCCGGAAATTTGCTTATGAT------------------------------------------------------------
---------------------------------ATCGAA---GGTATAACTAAGAGGATCTCTGAGGTGATTGTGGAAATGCAGAGTTTAGGGATA---CAACATATT---AACGATGGTGGTGGACGTTCACTCTCTCTTCAAGAAAGA---------CAAAGGGAGATCCGACAAACA
TTTTCTAAAAACTCTGAAAGT---GATCTTGTGGGGTTGGATCAG---------AGTGTTGAAGAATTGGTTGATCATTTGGTG------GAG---AATGATAACATTCAA---------------ATGGTTTCTGTATCTGGTATGGGCGGTATTGGTAAAACCACACTCGCTAGACAA
GTTTTTCATCATGACATTGTCCGA---------CGCCATTTT---GATGGATTCTCATGGGTTTGTGTTTCGCAACAGTTTACGCGAAAAGATGTTTGGCAGAGGATCTTGCAAGATCTTAGACCA---------------------TATGATGAGGATATTGTACAGATGGACGAA---
TATACACTCCAAGGTGAACTCTTTGAATTGTTGGAA------ACTGGT------AGATTTCTGCTTGTCCTCGATGATGTATGGAAAGAAGAAGAC------TGGGACCGAATAAAAGCG---GTGTTTCCA---CATAAAAGA------------------------------------
------------------------------------------------------------------GGTTGGAAAATGTTAATTACTTCCCGCAACGAAGGTCTTGGTTTACATGCGGATCCAACA---TGTTTTGCCTTTAGACCAAGAAGCCTTACTCCCGAAGAAAGTTGGAAGCTA
TTTGAGAGGATAGTAAGCTCTAGGAGAGACGAA---ACTGAATTCAGGGTTGAT---------GAAGCCATGGGAAAAGAAATGGTCACATATTGTGGAGGACTACCGTTAGCCGTTAAAGTGTTGGGAGGGTTGTTAGCTAAGAAA---CATACAGTTCTCGAGTGGAAAAGAGTATAT
AGCAATATTGGAACTCAG---ATCGTA---GGAAAATCTGGG---GTAAATGACGACAATCCCAATTCGGTTTACCGAGTATTGTCTCTAAGTTATGAAGATCTGCCTATGCAG---TTAAAGCATTGCTTCCTTTACATGGCCCATTTTCCTGAAGATTATAAGATAGAAGTAAAGACA
TTGTTCAATTACTGGGTTGCGGAAGGAATAATAACGTCA------TTTGATGAT---GGATCAACCATTCAAGATAGTGGAGAAAACTACCTAGATGAGCTAGTGAGGAGAAATATGGTT---ATTGTTGAAGAAAGCTATTTGACTTCCAGAATA------------GAGTAT---TGT
CAAATGCATGACATGATGAGAGAAGTATGTTTATCTAAAGCCAAAGAAGAGAAC---------------------TTTCTTCGAATTGTCAAAGTCCCT------ACAGCTACCTTGAATACCATCAATGCTCAA---------------------TCTCCTTGTACATCTCGCAGATTT
GCTCTACAT------------------AGTGGTAATGCACTTCATATGCTGGGA---CATAAAGAC------AATAAA---------AAAGCCAGATCTGTTTTGATTTTTGGAGTTGAG------GAAAAT---------------------------------------------TTT
------TGGAAGCCT---------------------------------------------------CAAGATTTCCGATGTTTGCCATTGCTTAGAGTGTTAGATCTTTCTTACGTACAGTTT---------------------------------------------------------
------------GAAGAAGGGAAGTTA---CCATCCAGCATTGGAGATCTCATTCACTTGAGATTCTTGAGCTTATACGAGGCTGGGGTATCT------CATATACCT---TCTTCTCTTCGAAATCTAAAGCTTCTGCTCTGTTTGAACTTA------GGTGTTGCT------------
---GATCGGTTACTAGTTCATGTGCCA------------AATGTTTTGAAAGAGATGAAAGAACTGAGATACCTT---------CGCTTACCTCGTTCAATGTCTGCTAAAACCAAGTTGGAA---------------TTACGCGATCTAGTG------------------------AAC
TTGGAGTCGTTGACGAATTTC------------TCAACGAAACACGGC------------------------AGTGTGACGGAC------------------------------CTCCTCCGTATGACTAAGCTCATGGTTCTCAATGTG------------------------------
------------------------------------------------------------------------------------------------------------------------------------------------------------------------------------
---------------------------------------------------------------------------------------------------------ATTTTCAGT------GGCGGA---TGTAGTTTTGAAAGTCTA---------------------------------
------------------------------------------TTGTCATCTCTTGGT---GAATTGAGAAATCTGGAGACGCTTAGTTTT------------------------------------------------------------------------------------------
------------------------------------------------TAT---GATTTCCAAAAAGTTAGTGTGGCTGATCATGGCGGAGGA---CTCGTTCTTGAC---TTTATT---------CATCTAAAGGATTTAACCTTGTCAATGCATATGCCAAGGTTTCCAGATCAATAC
CGA------------------------------------------------------------------------------------------------------------------------------TTCCCTCCCCATCTTGCGCACATATGGCTAATCGGATGCCGCATGGAGGAA
GATCCGATG---------CCGATTCTAGAAAAGTTGCTTCATTTGAAATCGGTTTATCTTTCATCTGGTGCA------------------------TTCTTGGGAAGTAGA---ATGGTGTGCTCGAAAGGCGGA---------------------------TTTCCTCAACTACTTGCT
CTAAAAATGTCGTATAAAAAAGAG---------TTGGTA---GAGTGGAGAGTAGAAGAAGGG---------TCGATG------------------------------CCATGTCTTCGT------ACTTTGACGGTAGATAAT---TGCAAAAAGCTGAAG------------------
---------CAACTTCCGGAT---------------------------------------------------------------------------------------------------------------------------------------------------------------
------------------------------------
>GC7_AT1G53350.1
---ATGGCTGAGGCAGTTGTATCATTTGGAGTTGAG---------------------------------AAGCTCTGGGAGCTTCTGAGTCGAGAATCT---------------GCGCGATTGAATGGTATAGATGAGCAAGTTGATGGACTAAAGCGTCAGCTGGGAAGGTTACAGTCG
TTGTTAAAGGATGCAGATGCTAAG------------------------------------------------------------------------------------------------------------------------------------------------------------
------------------------------------------AAGAATGAAACAGAAAGGGTGAGA---------------------------------------------------------------------------------------------------------AACTTCTTG
GAAGATGTCAAGGACATTGTTTATGATGCTGATGATATAATTGAATCGTTTCTTCTGAATGAA---------------------------------------------------------------------------------------------------------------------
------CTTAGA---GGAAAAGAAAAAGGTATCAAGAAGCAGGTGAGAACACTTGCTTGCTTTTTAGTAGAT---------------------------CGTCGGAAATTTGCTTCTGAT------------------------------------------------------------
---------------------------------ATCGAA---GGTATAACTAAGAGGATCTCTGAGGTGATTGTGGGAATGCAGAGTTTAGGGATA---CAACATATT---GCTGATGGTGGTGGACGTTCACTGTCTCTTCAAGAAAGA---------CAAAGGGAGATCCGACAAACA
TTTTCTAGAAACTCTGAGAGT---GATCTTGTGGGGTTGGATCAG---------AGTGTTGAAGAACTGGTTGATCATTTGGTG------GAG---AATGATAGCGTTCAA---------------GTGGTTTCTGTTTCTGGTATGGGGGGTATTGGTAAAACGACACTCGCGAGACAA
GTTTTTCATCATGACATTGTCCGA---------CGCCATTTT---GATGGATTCTCATGGGTCTGTGTTTCGCAACAGTTTACGCGAAAAGATGTTTGGCAGAGGATCTTGCAAGATCTTAGACCA---------------------TATGATGAGGGCATTATACAGATGGACGAA---
TATACACTCCAAGGTGAACTCTTTGAGTTGTTGGAA------AGCGGT------AGATATCTGCTTGTCCTTGATGATGTATGGAAAGAAGAAGAC------TGGGACCGAATAAAAGCG---GTGTTTCCA---CATAAAAGA------------------------------------
------------------------------------------------------------------GGTTGGAAAATGTTACTTACTTCTCGCAATGAAGGTCTTGGTTTACATGCGGATCCAACA---TGTTTTGCCTTTAGACCAAGAATCCTTACTCCCGAACAAAGTTGGAAGCTA
TTTGAGAGGATAGTAAGCTCTAGGAGAGACAAA---ACTGAATTCAAGGTTGAT---------GAAGCCATGGGAAAGGAGATGGTCACATATTGTGGAGGACTACCGTTAGCCGTTAAAGTGCTGGGAGGGTTGTTAGCTAAGAAA---CATACAGTTCTAGAGTGGAAAAGAGTACAT
AGCAATATTGTAACTCAT---ATAGTA---GGAAAATCTGGT---TTAAGTGACGACAATTCCAACTCGGTTTACCGAGTATTGTCTCTGAGTTATGAAGATTTGCCTATGCAG---TTAAAGCATTGCTTCTTTTACTTGGCCCATTTTCCTGAAGATTACAAGATAGATGTGAAGATA
TTGTTCAATTATTGGGTTGCAGAAGGAATAATAACGCCG------TTTCATGAT---GGATCAACCATTCAAGATACTGGAGAAAGCTATCTAGAAGAGCTAGTGAGGAGAAATATGGTT---GTTGTTGAAGAAAGCTATTTGACTTCGAGAATA------------GAGTAT---TGT
CAAATGCATGACATGATGAGAGAAGTATGTTTATCTAAAGCCAAAGAAGAGAAC---------------------TTTATTCGAGTTGTCAAAGTCCCT------ACAACTACAAGTACTACCATCAATGCACAA---------------------TCTCCTTGTAGATCTCGCAGACTT
GTTCTACAT------------------AGTGGTAATGCACTTCATATGCTGGGA---CATAAAGAT------AATAAA---------AAAGCCAGATCTGTATTGATATTTGGAGTCGAG------GAAAAG---------------------------------------------TTT
------TGGAAGCCT---------------------------------------------------CGAGGTTTCCAATGTTTGCCTTTGCTTAGAGTGTTAGATCTTTCTTACGTACAGTTT---------------------------------------------------------
------------GAAGGAGGGAAGTTA---CCATCCAGCATTGGAGATCTCATTCACTTGAGATTCTTGAGCTTATACGAGGCTGGAGTATCT------CATCTACCT---TCTTCTCTGGGGAATCTAAAGCTTCTGCTCTGTTTGAACTTA------GGTGTTGCT------------
---GATCGGTTACTAGTTCATGTGCCA------------AATGTTTTGAAAGAGATGCAAGAACTGAGGTACCTT---------CGCTTACCTCGTTCAATGCCTGCTAAAACCAAGTTGGAA---------------TTAGGTGATCTAGTG------------------------AAC
TTAGAGTCGTTGACGAATTTC------------TCAACGAAACACGGT------------------------AGTGTGACGGAC------------------------------CTCCTCCGTATGACTAAGCTCTCGGTTCTCAACGTG------------------------------
------------------------------------------------------------------------------------------------------------------------------------------------------------------------------------
---------------------------------------------------------------------------------------------------------ATTTTCAGT------GGCGAG---TGTACTTTCGAAACTCTA---------------------------------
------------------------------------------TTGTTATCTCTTCGT---GAGTTGAGAAATCTCGAGACGCTTAGTTTT------------------------------------------------------------------------------------------
------------------------------------------------CAT---GATTTCCAAAAAGTCAGCGTGGCAAATCATGGGGGAGAGCTCCTCGTTCTTGAT---TTTATT---------CATCTAAAGGATTTAACATTGTCAATGCATCTGCCAAGGTTTCCGGATCAATAC
CGA------------------------------------------------------------------------------------------------------------------------------TTCCCTCCTCACCTTGCCCACATATGGCTAATCGGATGCCGCATGGAGGAA
GATCCAATG---------CCGATTCTAGAGAAGTTGCTTCATTTGAAATCGGTTTATCTTTCATCCGGTGCA------------------------TTCTTGGGAAGGAGA---ATGGTGTGCTCGAAAGGCGGA---------------------------TTTCCTCAACTACTTGCT
CTAAAAATGTCGTATAAAAAAGAG---------TTGGTA---GAGTGGAGAGTAGAAGAAGGG---------TCGATG------------------------------CCATGTCTTCGT------ACTCTGACTATAGACAAT---TGCAAGAAGTTGAAG------------------
---------CAACTTCCGGAT---------------------------------------------------------------------------------------------------------------------------------------------------------------
------------------------------------
>GC7_Araha.3450s0004.1
---ATGGCTGAGAAAGTTGTGTTGTTTGGAGTTCAG---------------------------------AAGCTTTGGGAGCTTCTGAGTCGAGAATCT---------------GAGCGATTGCAGGGAGTTCATGAGCAAGTTTGTGAACTACAACGTCAGCTGGGAAGGTTACAGTCC
TTGTTAAACGATGCAGATGCCAAG------------------------------------------------------------------------------------------------------------------------------------------------------------
------------------------------------------AAACATGAAAGTAAAAGGGTGAGA---------------------------------------------------------------------------------------------------------AACTTCTTA
GAAGATGTCAAAGACATTGTTTATGATGCCGAGGATGTAATCGAAACTTTTCTTCTGAATGAA---------------------------------------------------------------------------------------------------------------------
------GAAAGA---GAAAAAGAAAAAGGGATCAAGAAATCTGCAAGAAGACTTGCTTGCTTCTTAGTGGAT---------------------------CGCCGGAAGTTTGATTCGGAT------------------------------------------------------------
---------------------------------ATCAAA---GGCATAACTATGAGGATATCTGATGTGATTGGAGAGATGCAGAGTGTGGGAATA---CTAGAGATT---ATTGAT---GGTGGCCGTTTTTTGTCTATGCAAGATAGA---------GAAAGAGAGATCAGACAAACG
TTTCCTAATAATTCTGAAACC---GGTCTCGTGGGGATGGAACAG---------AGTGTTGAAGAATTGGTTGGGTGTTTGGTG------GTG---AGTAATGACATTCAA---------------GTGGTTTCTATATCTGGGATGGGTGGTATTGGTAAAACCACTCTCACAAGACAA
GTTTTTCATCATGATATGGTGCGT---------CATCATTTT---GAAGGATTTACATGGGTCTGTGTTTCTAAAGAGTTTACACAGAAACATGTTTGGCAAAGGATCTTTCATGATTTAAGTCAA---------------------CATGATGCAGACATTTTCCAGATGGATGAA---
CATACACTCCAAGGTAAACTTTTTAAGTTGTTGGAA------ACTGGT------AGATATTTGATTGTTCTTGATGATGTATGGAAAGTAGAAGAT------TGGGACCGAATCAAAGCA---GTGTTTCCG---CAGAATGGA------------------------------------
------------------------------------------------------------------GGCTGGAAGATATTGCTTACTTCTCGCAATGAGGGTGTTGGTTTACATGCAGATCCAACA---TGTTTTTTCTTTAGACTAAGAAGTCTTAGTCATGAACAAAGTTGGACATTA
TGTCAAAGGATAGCATTTCCTAAGAGAGACAAA---AAAGAATTTAGGACTGAGGAAGAATTGGAAGCCATGGGTAAGAAAATAGTTACATATTGTGGAGGACTACCATTAGCTGTTAAAGTGTTGGGAGGGTTATTAGCTACAAAA---CATACAATTTCCGGGTGGAAAAATGTATAT
GACAATATTGGATCTTAT---ATCGTT---GGAGGATCTGGCGGCTTAGATGACAACAATCTCAATTCTGTTTACCGAGTGTTGTGTTTAAGCTATGAAGATTTGCCAATGTGT---TTAAAGCATTGCTTCCTTAGCCTAGCCAATTTCCCCGAAAACTACAGGATAAATGTTGAGACA
TTGTTCAATTACTGGGCTGCAGAAGGAATAATAACATTG------TATTATGGC---GGAGCAACCATTCGAGATAGTGCAGAAGGCTACTTAGAAGAGCTGGTTAGAAGAAATATGGTT---ATTGCTGAGAGAAACTATGCAACATGGAGATTT------------GACTAT---TGT
CATATGCACGACATCATGAGAGAAGTCTGTTTATCCAAGGCTGAAGAAGAAAAT---------------------TTCCTTCAAATCATCAAACCCCCT------ACTTCCACC---TCTACCTTCAATGCTCAA---------------------CCTCCCAATAGATCTCGTAGACTT
GCTGTACAT------------------AGTGGTAATGCATTTCAGATGCTGGGA---CATAAAAAC------AATCCA---------AAAGTCAGATCTGTTTTGTTTCTCGGTATCCAA------GAAGAA---------------------------------------------GTT
TGTATACAATCGGCA---------------------------------------------------CTGTGTTTCGGGAGTTTACCATTGCTCAGGGTGTTAGATCTTTCTCGAGTAAAGTTT---------------------------------------------------------
------------GAAGGAGGAAAGCTA---CCTTCTAGCATCGGAGAACTTGTCCACTTGAGATTCTTGAGCTTGAACAAGGCTGGGATCACT------CATCTTCCT---ACTTCGATGCGGAATTTAAAGCTTTTGCTTTATTTGAACTTA------TTGGTTGAT------------
---GTTAGGCAATCAGTTCACGTGCCA------------AATGTTTTGAAAAAGATGAAAGAACTAAGGTACCTT---------TTCCTACCTTATACAATGCATGATAACACAAAGTTGAAA---------------TTGTGTGATCTAGTG------------------------GAC
CTGGAGACCTTGTGGTGTTTC------------TCAACAGATCACACT------------------------TGTGTGACGGAC------------------------------CTACTCTGTATGAAAAGGCTCAGGAATCTAGCTGTC------------------------------
------------------------------------------------------------------------------------------------------------------------------------------------------------------------------------
---------------------------------------------------------------------------------------------------------TCTTACCAT------GGTGGG---TGTAAATTTCAAACTCTA---------------------------------
------------------------------------------ACTTCAACTCTCAGT---CAGTTGAAAAATCTACAACAACTTTGTTTA------------------------------------------------------------------------------------------
------------------------------------------------TAT---GATTTCAAGAACGGCACTCGTGTGGCTGATGGCAGAGAT---TTCATTCAGGAT---TTTATT---------TATCTCAAAGTATTAGCTTTGGGCATGCGTATGCCAAGGTTGCCTGATCAACAT
CGA------------------------------------------------------------------------------------------------------------------------------TTCCCACCGCATGTCGCACACATACTTTTACAGTTTTGCTACATGGAGGAG
GATCCAATG---------CCGATTCTAGAAAAGTTGCTTCACTTGAAGTGGGTTGAATTATCATGTAATGCT------------------------TTTTCCGGGAGGAAA---ATGGTGTGCTCGAAAGGTGGG---------------------------TTTCCTCAGTTACGTGCT
CTAAAACTAGATGAACAAGAGGAG---------TTGGAA---GAGTGGATCGTAGAAGAAGGG---------TCGATG------------------------------TCATGTCTTCAT------AGTTTGAGTGTAATTAGC---TGCAAAATGTTAAAG------------------
---------GAGATTCCGGGT---------------------------------------------------------------------------------------------------------------------------------------------------------------
------------------------------------
>GC7_Araha.3152s0005.1
---ATGGCTGAAGGAGTTATCTTGTTTGGAATTGAG---------------------------------AAGCTTTGGGATCTTGTGAGTCGAGAATCT---------------GAGCAGTTTCAGGGGGTTCACGAGCAAGTTTCCGAACTAAAACGTCAGTTGGGAAGGTTACGAACT
TTGTTGAAAGATGCAGATGCTAAG------------------------------------------------------------------------------------------------------------------------------------------------------------
------------------------------------------AAACATGAAAGTGAAAGGGTGAGG---------------------------------------------------------------------------------------------------------AACTTCTTG
GAAGATGTAAAAGACATTGTTTATGATGCTGAGGATATAATTGAAACCTTTCTTTTGAAAGAA---------------------------------------------------------------------------------------------------------------------
------AGAAGA---AGAAAAGAAAAAGGGATCAAGAAGCGTGTCACCAGACTTGCTTCCGTCTTAGTGGAT---------------------------CACCGGAAAATAGTTTCGGAT------------------------------------------------------------
---------------------------------ATCAAG---GGAATAACTAAGAGGATCTCTGATGTGATCGAGGGAATGCAGAGTTTTGGGATA---CTACAGATC---ATTGAT---GGTGGGCGTTCATTGTCCCTTCAGGATAGA---------CAAAGGGAAGTCCGACAAACA
TATCCTAACAATTCTGAAAGC---GATCTTGTGGGGGTGGATCAG---------AGTGTTGAAGATTTGGTTGGTCAATTGGTG------GGA---AATGATAACATTCAA---------------GTGGTTTCTATATCCGGGATGGGTGGTATTGGTAAAACCACTTTGGCCAGACAA
GTTTTTCATCATGACATAGTACGA---------CGTCATTTT---GATGGATTCGCATGGATTTGTGTTTCGCAACAGTTTACACAGAAGTATGTTTGGCAAAGAATCTTGCAAGAACTTAGGCCA---------------------AATGATGGGGAGATTTTACAGATGGATGAG---
TTTACACGACAAGGTAAACTCTTTCGGTTGTTGGAA------ACTGAC------AGATATTTGATTGTCCTAGATGATATATGGAAAGTAGAAGAC------TGGGATCGAATAAAAGAA---GTGTTTCCA---CAAAAAAGA------------------------------------
------------------------------------------------------------------GGTTGGAAGATGTTACTTACTTCCCGCAATGAAAGTGTTGGTTTACATGCAGATCCGACA---TGCTTTTCTTTTAGGCCTAAAAGCCTAACGCCTGAACAAAGTTGGACTCTA
TGCCAAAGACTAGCATTTCCTAGGAGAGGCGAA---GCAGAATATAGGGTTGATGACGAATTGGAAGTCATGGGTAAGGAAATGGTCTCACATTGTGGAGGACTACCGTTAGCTGTTAGAGTGTTGGGAGGATTGTTAGCTACGAAA---CATACAGTTTCCGAGTGGAAAAGAGTATAT
GAAAATATTGGACCTCAC---ATCGTA---GGAGAATCTGGC------------TTAAATTTCAATACGGTTTACCGAGTATTGTCTTTGAGCTATGAAGATTTGCCAATGGGG---TTAAAGCATTGCTTCCTTTACCTCGCCCATTTCCCTGAAGACTACAAGATAGATGTGGAGACA
CTGTTTAATTACTGGGCTGCAGAAGGACTTATAATGATC---------TATCGA------TCAACCATTCAAGATAATGCGGAAGGCTACCTAGAAGAGTTAGTGAGAAGAAATATGGTT---ATTGCTGAAAGAAGCTATTTGACTTCGAGAATC------------GAGTCA---TGT
CATATGCATGACATCATGAGAGGAGTTTGTTTATCTAAAGCCGAAGAAGAGAAC---------------------TTTCTACAAATCGTCCAAGGTCCTACATCTACCTCTACC---TCAACCATCAATGCTCAA---------------------TCTCCT---------CGCAGACTC
GCTGTGCAC------------------AGTAGTAATGCATTTGAAATGATGGGA---CATGAAAAA------TTTAAG---------AAAGTTAGATCTCTTTTGTTTTTCAAGGCCAAG------GAAAAA---------------------------------------------GCT
GTGATACAATCAGTT---------------------------------------------------TCAGACTTTGGAATTTTACTGTTTCTCAGGGTGTTGGATCTTTCTAGAGCTAAGTTT---------------------------------------------------------
------------CAAGGAGGGAAGTTA---CCTTCCAGCATTGGAGAGCTCATCCATTTGAGATTCCTGAGCTTATACAGGGCTGTAGTATCT------CATCTACCT---TCTTCTCTACGGAATCTGAAGCTTCTGCTCTACTTGAACTTA------GGTGTCGAT------------
------GGAGTTTCAGTTCATGTGCCA------------AATGTTTTGAAAGAGCTGCGAGAATTGAGGTACCTT---------ATCTTACCTTTTCTAATGGATGTTAAAACAAAGTTGGAA---------------TTGGGTGATCTGGTA------------------------AAC
CTAGAGACCTTGAGGGGTTAC------------TCAATAGAGAACAGT------------------------AGTGTGAAAGAC------------------------------CTTCTTGGTATGACTAAGCTCAGAACTCTCACTGTC------------------------------
------------------------------------------------------------------------------------------------------------------------------------------------------------------------------------
---------------------------------------------------------------------------------------------------------CATTCCCTT------GATGGT---TGTACTTTAGAAACTCTG---------------------------------
------------------------------------------TCTGCATCTCTCCAT---GAATCGAGAGAACTCGAGCATCTTTCATTG------------------------------------------------------------------------------------------
------------------------------------------------TAC------------GAGGTCATGCATGGTAGGCATAATGAAGGAAAATTAGTTCTTGAT---TCGATT---------CATCTCAAATTTTTAACGGTGGGCATGCATATGACTAGATTGCCTGATCAACAT
CGA------------------------------------------------------------------------------------------------------------------------------TTCCCTCCAAACCTTGCGCACATATGTCTTCGGTATTGTTGCATGGAAGAG
GATCCAATG---------CCGATTCTAGAGAAGTTGCTTCACTTGAAATTTGTTGAACTATCATATCGTGCT------------------------TTCACTGGGAAGAGG---ATGGTGTGCTCAAAAGGCGGG---------------------------TTTCCTCAATTGTTTGAG
[truncated: 168,419 more chars]
