# Supplementary material for: Diversification of defensins and NLRs in Arabidopsis species by different evolutionary mechanisms
Source: BMC Evol Biol. 2017 Dec 15;17:255. doi: 10.1186/s12862-017-1099-4 (PMC5731061; doi:10.1186/s12862-017-1099-4)
Supplement: Supplementary file 3 — Data 2a. Complete MAFFT alignment of CNLs. Data 2b. MAFFT alignment of CNLs containing only columns with a GUIDANCE2 confidence score > 0.93. (ZIP 103 kb) [file 12862_2017_1099_MOESM3_ESM.zip › SupplementaryData2b_CNL.MAFFT.Score93.fas]

>GC1_915866
------------------------------------------------------------------------------------ATAGAG---------------------------------------------------------------------------------------------------------------------------------------------------------------------------------------------------GGTTTGGATACA---------TTGGTTGAAATGGCATGGGAAAGCGTCATG------------ACCTTGGGTCTTTATGGTATGGGGGGAGTAGGAAAAACCACCCTCTTAGCTTGTATCAACAACAAA------GATGTTGTGATATGGGTTGTGGTATCTAACGACTTTCAGTATGAGGGCATTCAAGATCAGATTCTGGGAAGATTACGTCTTAAATTTGTGCTGTTGTTGGATGATCTCTGG------CTGAACAAGATAGGAGTT---CCACCTCCA------------------------------------------------------------------------------------------------------AATGGATCGAAGATTGTTTTCACCACTCGTTCGAAGGAAGTTTGCAAGCACATGAAA---CAGATAGAAGTTGATTGTTTGTCACCAGATAAAGCGTGGGAATTGTTTCGAATTACTGTTCAGGATATTCCCGCACTTGCAAGAAGAGTTGCTGCAAAATGTCATGGCTTGCCACTTGCACTTAATGTCATTGGCAAAGCCATGGCATGTAAA---GAGTTACAAGAATGGTATCTTGCGATTAATGTTCTG---------GGCGTTTTGAAGTTCAGTTATGATAGCTTGAAGAATGGTGAAATCAAATCGTGCTTCCTATATTGTTCTTTGTTTCCTGAAGATTTTGAAATAAAGAAGGAGGAGTTGATAGAATACTGGATATGCGAAGGATTTGGAGGTACCAACCAAGGTTATGATATAATTGGCTTGTTAGTTCGTGCACATTTGTTGATGCATGATGTGATACGTGAGATGGCTCTG------------------------------------------------------------------------------------------------------------------------TCG------AGTTGGTGGATATTTCAGTTGGAT---------------------------------------------------------------------------------------------------------------------------------------------------------------------------------------------------------------------------------------------------------------------------------------------------------------------------------------------------------------------------------------------------------------------------------------------------------------------------------------------------------TGGAATTATCGGACTCTT---------------------------------------------------------------------------------
>GC1_497178
------------------------------------------------------------------------------------ATAGAG---------------------------------------------------------------------------------------------------------------------------------------------------------------------------------------------------GGTTTGGATACA---------TTGGTTGAAATGGCATGGGAAAGCGTCATG------------ACCTTGGGTCTTTATGGTATGGGGGGAGTAGGAAAAACCACCCTCTTAGCTTGTATCAACAACAAA------GATGTTGTGATATGGGTTGTGGTATCTAACGACTTGCAGTATGAGGGCATTCAAGATCAGATTCTGGGAAGATTACGTCTTAAATTTGTGTTGTTGTTGGATGATCTCTGG------CTGAACAAGATAGGAGTT---CCACCTCCA------------------------------------------------------------------------------------------------------AATGGATCGAAGATTGTT------------------------------------------CTCATAGAAGTTGATTGTTTGTCACCAGATAAAGCATGGGAATTGTTTCGAATTACGGTTCAGGATATTCCCGCACTTGCAAGAAGAGTTGCTGCAAAATGTCATGGCTTGCCACTTGCACTTAATGTCATTGGCAAAGCCATGGCATGTAAA---GAGTTACAAGAATGGTATCTTGCGATTAATGTTCTG---------GGCGTTTTGAAGTTCAGTTATGATAGCTTGAAGAATGGTGAAATCAAATCGTGCTTCCTATATTGTTCTTTGTTTCCTGAAGATTTTGAAATAAAGAAGGAGCAGTTGATAGAATACTGGATTTGCGAAGGCTTTGGAGGTACCAACCAAGGTTATGATATATTTGGCTTGTTAGTTCGTGCTCATTTGTTGATGCATGATGTGATACGTGAGATGGCTCTT------------------------------------------------------------------------------------------------------------------------TCGCTA---AGGAAACTAATCTACTTGAATCTG---------------------------------------------------------------------------------------------------------------------------------------------------------------------------------------------------------------------------------------------------------------------------------------------------------------------------------------------------------------------------------------------------------------------------------------------------------------------------------------------------------TGGAATTTTCGGACTCTT---------------------------------------------------------------------------------
>GC1_915860
---------------------------------------------------------------------------------TCCGTAGAA---------------------------------------------------------------------------------------------------------------------------------------------------------------------------------------------------GGTTTGGATACA---------TTGGTTGAAATGGCATGGGAAAGCGTCATG------------ACCTTGGGTCTTTATGGTATGGGGGGAGTAGGAAAAACCACCCTCTTAGCTTGTATCAACAACAAA------GATGTTGTGATATGGGTTGTGGTATCTAACGACTTTCAGTATGAGGGCATTCAAGATCAGATTCTGGGAAGATTACGTCTTAAATTTGTGTTGTTGTTGGATGATCTCTGG------CTGAACAAGATAGGAGTT---CCACCTCCA------------------------------------------------------------------------------------------------------AATGGATCGAAGATTGTTTTCACCACTCGTTCGAAGGAAGTTTGCAAGGACATGAAA---CAGATAGAAGTTGATTGTTTGTCACCAGATAAAGCATGGGAATTGTTTCGAATTACGGTTCAGGATATTCCCGCACTTGCAAGAAGAGTTGCTGCAAAATGTCATGGCTTGCCACTTGCACTTAATGTCATTGGCAAAGCCATGGCATGTAAA---GAGTTACAAGAATGGTATCTTGCGATTAATGTTCTG---------GGCGTTTTGAAGTTCAGTTATGATAGCTTGAAGAATGGTGAAATCAAATCGTGCTTCCTATATTGTTCTTTGTTTCCTGAAGATTTTGAAATAAAGAAGGAGCAGTTGATAGAATACTGGATTTGCGAAGGCTTTGGAGGTACCTACCAAGGTTATGATATAATTGGCTTGTTAGTTCGTGCTCATTTGTTGATGCATGATGTGATACGTGAGATGGCTCTT------------------------------------------------------------------------------------------------------------------------------------------------------------------------------------------------------------------------------------------------------------------------------------------------------------------------------------------------------------------------------------------------------------------------------------------------------------------------------------------------------------------------------------------------------------------------------------------------------------------------------------------------------------------TGGAATTTTCGGACTCTT---------------------------------------------------------------------------------
>GC1_493640
---------------------------------------------------------------------------------GCCATAGAA---------------------------------------------------------------------------------------------------------------------------------------------------------------------------------------------------GGTTTGGATACA---------ATGGTTGGAAATGTATGGGAAAGCCTCATG------------ACCTTGGGTCTTTATGGTATGGGGGGTGTAGGAAAAACCACCCTCTTAGCTTGTATCAACAACAAA------GATGTTGTGATATGGGTTGTGGTATCAAAAGAGTTTCAGTTCGAGGGCATTCAAGATCAGATTCTTGGAAGAATACGTCTTAAATTTGTGCTGTTGTTGGATGATATATGG------CTGTACAAGATAGGAGTT---CCACCTCCA------------------------------------------------------------------------------------------------------AATGGATCGAAGATAGTTTTCACCAGACGTTCAAAGGAAGTTTGCAAGTACATGAAA---CAGATAAAAGTTGATTGTTTGTCACCAGTTGAAGCGTGGGAATTGTTTCGAATTACTATTCAGGATATTCCCGCACTTGCAAGAATAGTTGCTGCAAAATGTCATGGCTTGCCACTTGCACTCAATGTCATTGGGGAAACCATGGCATGTAAA---GATATACAAGAATGGCGTCATGCGATTAATGTTCTG---------CGCGTTTTGAAGTTCAGTTATGATAGCTTGAAGAATGGTGAAAATCAATCGTGCTTCCTATATTGTTCTTTGTTTCCTGAGGATTTTGAAATAGAGAAGGAGAAGTTGATAGAATACTGGATTTGCGAAGGATATGGAGGTACCAACCAAGGTTATGATATAATTGGCTTGTTAGTTCGTGCACATTTGTTGATGCATGATGTGATACGTGAGATGGCTCTT------------------------------------------------------------------------------------------------------------------------TCGCTA---AGGAAACTAATCTACTTGAATCTG------------------------------------------------------------------------------------------------------------------------------------------------------------------------------------------------------------------------------------------------------------------------------------------------------------------------------------------------------------------------------------------------------------------------------------------------------------------------------------------------------------------------------------------------------------------------------------------------------------
>GC1_AT1G51480.1
TGC------------------------------------------------------------------------------TCCATAGAA---------------------------------------------------------------------------------------------------------------------------------------------------------------------------------------------------GGTTTGTATGCA---------ATGGTTGAAATGGCATGGAAAAGCCTCATG------------ACCTTGTGTCTTCATGGTATGGGGGGAGTAGGAAAAACCACACTCTTAGCTTGCATCAACAACAAA------GATGTTGTGATATGGGTTGTGGTATCTAAAGACTTTCAGCTTGAGGGTATTCAAGATCAGATTCTTGGTAGATTACGTCTCAAATTTGTGCTGTTGTTGGATGATCTCTGG------CTGAACAAGATAGGAGTT---CCACCTCCA------------------------------------------------------------------------------------------------------AATGGAGCGAAGATAGTTTTCACCAAACGTTCAAAGGAAGTTTCCAAGTACATGAAA---CAAATAAAAGTTTCTTGTTTGTCACCAGATGAAGCGTGGGAATTGTTTCGAATTACTGTTGAAGATATTCCTGCACTCGCAAGAATAGTTGCTGCAAAATGTCATGGCTTGCCACTTGCACTCATTGTCATTGGGGAAGCCATGGCATGTAAA---GAGATACAAGAATGGCATCATGCGATTAATGTTCTGGCA------CTCGTTTTGAAGTTCAGTTACGATAGCTTGAAGAATGGTGAAATCAAATTGTGTTTCCTATATTGTTCTTTGTTTCCTGAAGATTTTGAAATAGAGAAGGAGAAGTTGATAGAATACTGGATTTGCGAAGGATATGGAGGTACCAACCAAGGTTATGATATAATTGGCTTGTTAGTTCGTGCACATTTGTTGATGCATTATGTGATACGTGAGATGGCTCTT------------------------------------------------------------------------------------------------------------------------TCGCTA---AGGAAACTAATCTACTTGAATCTG---------------------------------------------------------------------------------------------------------------------------------------------------------------------------------------------------------------------------------------------------------------------------------------------------------------------------------------------------------------------------------------------------------------------------------------------------------------------------------------------------------TGGAATTATCGGACTCTT---------------------------------------------------------------------------------
>GC1_AT5G43730.1
---------------------------------------------------------------------------------TCCATAGAA---------------------------------------------------------------------------------------------------------------------------------------------------------------------------------------------------GGTTTGGATACA---------ATGGTTGGAATAGCATGGGAAAGCCTCATA------------ACCTTGGGTCTTTATGGTATGGGGGGAATAGGAAAAACCACCCTCTTAGAAAGTCTCAACAACAAA------GATGTAGTGATATGGGTTGTGGTATCTAAAGACTTTCAGTTGGAGGGCATTCAAGATCAGATTCTGGGGAGATTACGTCCTAAATTTGTGTTGTTGTTGGATGATCTCTGG------CTAATTAAGATAGGAGTT---CCACCTCCA------------------------------------------------------------------------------------------------------AATGGATCGAAGATAGTTTTCACCACACGTTCAAAGGAAGTTTGCAAGCACATGAAA---CAGATAAAAGTTGACTGTTTGTCACCAGATGAAGCGTGGGAATTGTTTCGACTCACTGTTCAAGATATTCCCGCACTTGCAAGAATAGTTGCTGCAAAATGCCATGGCTTGCCACTTGCACTCAATGTCATTGGCAAAGCCATGGTATGTAAA---GAGGTACAAGAATGGCGTCATGCGATTAATGTTCTG---------CCCATTTTGAAGTTCAGTTATGATAGCTTAAAGAATGGTGAAATCAAATTGTGCTTCCTATATTGTTCTCTGTTTCCTGAAGATTTTGAAATAGAGAAGGATAAGTTGATAGAATATTGGATTTGCGAAGGATATGGAGGTACTAACCAAGGTTATGATATAATTGGCTTGTTAGTTCGTGCACATTTGTTGATGCATGATGTGATACGTGAGATGGCTCTT------------------------------------------------------------------------------------------------------------------------TCGCTA---AGGAAACTAATCTACTTGAATCTG---------------------------------------------------------------------------------------------------------------------------------------------------------------------------------------------------------------------------------------------------------------------------------------------------------------------------------------------------------------------------------------------------------------------------------------------------------------------------------------------------------TGGAATTATCAGACTCTT---------------------------------------------------------------------------------
>GC1_AT5G43740.1
---------------------------------------------------------------------------------TCCATAGAA---------------------------------------------------------------------------------------------------------------------------------------------------------------------------------------------------GGTTTGGATAAA---------CTGGTGGAAATGGCGTGGAGCAGCCTGATG------------ACCTTGGGACTTTATGGTATGGGGGGAGTAGGAAAAACCACCCTCTTAGAAAGTCTCAACAACAAA------GATGTAGTGATATGGGTTGTGGTATCTAAAGACTTTCAGTTCGAGGGCATTCAAGATCAGATTCTGGGAAGATTACGTTCTAAATTTGTGTTGTTGTTGGATGATCTCTGG------ATGACTAAGATAGGAGTT---CCACCTCCA------------------------------------------------------------------------------------------------------AATGGATCGAAGATTGTTTTCACCACTCGTTCAACGGAAGTTTGCAAGCACATGAAA---CAGATAAAAGTTGCTTGTTTGTCCCCAGATGAAGCGTGGGAATTGTTTCGACTTACTGTTCAAGATATTCCCGCACTTGCAAGAATAGTTGCTGCAAAATGCCATGGCTTGCCACTTGCACTCAATGTCATTGGCAAAGCCATGTCATGTAAA---GAAATACAAGAATGGTCTCATGCGATTAATGTTCTG---------CCCATTTTGAAGTTCAGTTATGATAGCTTGAAGAATGGTGAAATCAAATTGTGCTTCCTATATTGTTCTCTGTTTCCTGAAGATTCTGAAATACCGAAGGAGAAGTGGATAGAATACTGGATATGCGAAGGATTTGGAGGTACCAACCATGGTTATGATATAATTGGCTTGTTAGTTCGTGCACATTTGTTGATGCATGATGTGATACGTGAGATGGCTCTT------------------------------------------------------------------------------------------------------------------------TCGCTA---AGGAAACTAATCTACTTGAATCTG---------------------------------------------------------------------------------------------------------------------------------------------------------------------------------------------------------------------------------------------------------------------------------------------------------------------------------------------------------------------------------------------------------------------------------------------------------------------------------------------------------TGGAATTATCGGACTCTC---------------------------------------------------------------------------------
>GC1_Araha.3727s0002.1
---------------------------------------------------------------------------------TCCATAGAA---------------------------------------------------------------------------------------------------------------------------------------------------------------------------------------------------GGTTTGGATTCA---------ATAGTTGAAAAGGCATGGGAGAGCATCATG------------ACTATAGGTCTTTATGGTATGGGGGGAGTTGGCAAAACCACCCTCTTAACTCGCATCAACAACAAA------GATGTTGTGATATGGGTTGTGGTTTCTAAAGATTTGCAATATGAGGGCATTCAGAATCAGATTCTGGGAAGGTTACGTCTTAAATTTGTGCTGTTATTAGATGATTTATGG------CTGAACAAGATAGGAGTT---CCACCTCCA------------------------------------------------------------------------------------------------------AATGGATCAACGATAGTTTTCACCACTCGTTCGAAGGAAGTTTGCAAAGACATGAAA---GAGATAAAAGTTGATTGTTTGTCACCTGATGAAGCATGGGAACTGTTTCGAAAGATAGTTCAGGATATTCCTATACTAGCAAGAAAAGTTGCTGAGAAATGTTGCGGCTTGCCACTTGCACTCAATGTTATTGGCAAAACCATGGCATGTAAA---GAGGTACACGAATGGCGTCATGCGATTAGTGTTCTC---------TCCATTATGAAGTTTAGTTATGATGGTTTAGGGGATGAAAAAGTCAAATCGTGCTTCCTATATTGCTCTTTGTTTCCGGAAGATTATGAAATAAACAAGGAGGAGTTGATAGAATACTGGATCTACGAAGGATTTGGAAGTAACAACCAAGGTCATGTTATTATTGGTTCGTTAGTTCGTGCGCATCTATTGATGCATGATGTCTTACGCGAGATGGCTCTT---------------------------------------------------------------------------------------------------------------------------------ATGAAACTAATAAGCTTGAACCTG------------------------------------------------------------------------------------------------------------------------------------------------------------------------------------------------------------------------------------------------------------------------------------------------------------------------------------------------------------------------------------------------------------------------------------------------------------------------------------------AGC---------------------------------------------------------------------------------------------------------------
>GC1_891371
---------------------------------------------------------------------------------TCCATAGAA---------------------------------------------------------------------------------------------------------------------------------------------------------------------------------------------------GGTTTGGATTCA---------ATACTTGAAAAGGCATGGAACAGCCTCATC------------ACTTTCGGTCTTTATGGTATGGGGGGAGTTGGCAAAACCACCCTCCTAGCTCTTATCAACAACAAA------GATGTTGTGATATGGGTCGTGGTCTCTAAAGATTTGCAAAATGGAGGCATTCAGAATCAGATTCTGGGAAGATTACGTCTTAAATTTGTGCTGTTATTAGACGATTTATGG------CTGAACGAGATAGGAGTT---CCACCTCCA------------------------------------------------------------------------------------------------------AATGGATCAAAGATCGTTTTCACCACTCGTTCAAAGGAAGTTTGCAAAGACATGAAA---GAAATGAAAGTTGAATGTTTGTCACGGGATGAGGCATGGGTACTGTTTCGAAATATAGTTCAGGATATTCCCACACTAGCAAGAAAAGTGGCTGAGAAATGTTGTGGCTTACCCCTTGCACTCAATGTTATTGGCAAAGCCATGGCATGTAAA---GAGGTCCACGAGTGGCGTCATGCGATTAATGTTCTC---------TCCATTTTGAAGTTCAGTTATGATGGTTTAGGGGATGAAAAAGTCAAATTGTGCTTTCTATATTGTTCTTTGTTTCCGGAAGATTATGAATTAAAGAAGGAGGAATTGATAGAATATTGGATCTGCGAAGGATTTGGAAGTAACAACCAAGGTCATGCTATTATTGGTTCGTTAATTCGTGCACATCTATTGATGCATGATGTTTTACGCGAAATGGCCCTT------------------------------------------------------------------------------------------------------------------------TCGTTA---AGTAAACTAATAAGGTTGGATCTG---------------------------------------------------------------------------------------------------------------------------------------------------------------------------------------------------------------------------------------------------------------------------------------------------------------------------------------------------------------------------------------------------------------------------------------------------------------------------------------------------------TCGAATCCTCCAGCTCTT---------------------------------------------------------------------------------
>GC1_920497
---------------------------------------------------------------------------------GTCATTGAA---------------------------------------------------------------------------------------------------------------------------------------------------------------------------------------------------GGTTTGGATTCA---------ATGGTTGAGAAGGCATGGAACAGCCTCATG------------ACACTGGGTCTTTATGGTATGGGGGGAGTCGGAAAAACTACCCTCTTAGCTTGTATCAACAACAGA------GATGTTGTGATCTGGGTTGTGGTCTCTAAAGATTTGCAAATTGAGAGCATCCAGAATCAGATTTTAGGAAGACTAAGTCTT------------------------------------TTGAACAAGATAGGAGTT---CCACCTCCA------------------------------------------------------------------------------------------------------AATGGATCCAAATTAGTTTTTACGACTCGTTCTAAGGAAGTTTGCAAAGACATAGAG---ATAATGGAAGTTGCTTGTTTGTCACCGGATGAAGCCTGGGAGTTATTTCAGCAAAAAGTTCATGATTTTCTCCCAGTTGCAAGAAAAATTGCTGCAAAATGTTGTGGCTTGCCACTTGCGCTATGTGTCATTGGAAAAGCCATGGCATGTAAA---GAGGTACAAGAATGGCGTCATGCGATTCATGTTCTC------------------------------------------------------------------------------------------GATTATGAAATAGGGAAGGAGAAATTGATAAAATATTGGATATGCGAAGGATTTGGAGCTGACAACCAAGGTCATGATATAATCGGTTTACTAGTTCATGCCCATCTATTGATGCATGATGTTATACGCGAGATGGCTCTT------------------------------------------------------------------------------------------------------------------------TCGTTA---AAACGACTAATCGACTTGAATTTG------------------------------------------------------------------------------------------------------------------------------------------------------------------------------------------------------------------------------------------------------------------------------------------------------------------------------------------------------------------------------------------------------------------------------------------------------------------------------------------------------------------------------------------------------------------------------------------------------------
>GC1_AT1G15890.1
---------------------------------------------------------------------------------GTCATAGAA---------------------------------------------------------------------------------------------------------------------------------------------------------------------------------------------------GGGTTGGATGCA---------ATGGTCGGAAGGGCATGGAACAGCCTCATG------------ACTTTGGGTCTTTATGGTATGGGGGGAGTAGGTAAAACCACGCTCTTAGCTTCTATTAACAACAAA------GATCTTGTTATATGGGTTGTGGTTTCTAAAGATTTGCAAAATGAAGGCATTCAAGAACAGATTTTAGGAAGACTAGGTCTTAAATTTGTGCTGTTATTGGATGATCTATGG------TTAGAAAAGATTGGAGTT---CCACCTCTA------------------------------------------------------------------------------------------------------AATGGATCCAAAATAGTTTTCACCACTCGTTCTAAAGATGTTTGCAGAGATATGGAA---GAGATGAAAGTTGATTGTTTGCCACCGGATGAAGCCTGGGAACTGTTCCAAAAGAAAGTTGAGGATATTCCCACACTTGCAAGAAAAGTAGCAGAAAAATGTTGTGGCTTGCCACTTGCACTCAGTGTCATTGGCAAAGCTATGGCATCTAGA---GAGGTTCAGGAATGGCAGCATGTGATTCATGTTCTG---------CCTGTTTTGAAGTTCAGTTATGATGATTTAAAAGATGAAAAAGTCAAATTGTGCTTCCTTTATTGTTCCCTGTTTCCGGAAGATTATGAAGTAAGAAAGGAAGAGTTGATAGAATATTGGATGTGTGAAGGATTTGGAGCTAACAACAAAGGTCATGACATAATTGGCTCGTTAGTTCGTGCACATCTATTGATGCATGATGTCATACGCGAGATGGCTCTT------------------------------------------------------------------------------------------------------------------------TGGTTG---AAGAAATTAATCCATTTGAATCTG---------------------------------------------------------------------------------------------------------------------------------------------------------------------------------------------------------------------------------------------------------------------------------------------------------------------------------------------------------------------------------------------------------------------------------------------------------------------------------------------------------TGGAATCCCCCGGCTCTT---------------------------------------------------------------------------------
>GC1_Araha.27186s0001.1
---------------------------------------------------------------------------------GTCTTAGAA---------------------------------------------------------------------------------------------------------------------------------------------------------------------------------------------------GGTTTGGATACA---------ATTGTCGAAAGCGCATGGAACCACCTCATG------------ACTTTGGGTCTTTTTGGTATGGGGGGAGTAGGCAAAACCACTCTCTTGGCTCGTATTAACAATAAG------GATATTGTGATATGGGTTGTGGTCTCTAAAGATTTGCAAAACGAGGTCATACAGGAGCAGATATTGGTAAGACTAGGTCTTAAATTTGTGCTGTTATTGGATGATATATGG------TTGAACAAAATTGGAGTT---CCACCTCCA------------------------------------------------------------------------------------------------------AATGGATCCAAGATACTTCTCACCACACGCTCTAAAGAAGTTTGCAAAGACATGGAG---GCGATGGAAGTTAAGTGTTTGTCTCCAGATGAAGCTTGGAATTTGTTCCAAAAGAAAGTTCAGGATATTCCCGCACTTGCTAGAAAAGTTGCTGAAAAATGTTGTGGCTTGCCACTTGCTCTCAGTGTCATCGGCAAAGCCATGGCATGTAAA---GAGATACAAGAATGGCATCATGCGATTAATGTGCTG---------TCCATTTTGAAGTTTAGTTATGATAGTTTGAAGGATGAAACAGCCAAATCTTGCTTGTTATACTGTTCTTTGTTTCCGGAAGATTTTCAAATAAAGAAGGAGGAGTTGATAGAATATTGGATATGCGAAGGATTTGTAGCTAACAACCAAGGTCATGATATAATTGGTTCGTTAGTTCGTGCACATTTATTGATGCATGATGTGATACGTGAGATGGCTCTT------------------------------------------------------------------------------------------------------------------------TGGTTA---ACGAAACTAATCAACTTGAATCTG---------------------------------------------------------------------------------------------------------------------------------------------------------------------------------------------------------------------------------------------------------------------------------------------------------------------------------------------------------------------------------------------------------------------------------------------------------------------------------------------------------TGGAATCTTCCAGCTCTT---------------------------------------------------------------------------------
>GC2_320641
---------------------------------------------------------------------------------------------------------------------------------------------------------------------------------------------------------------------------------------------------------------------------------------------GCTCAGAAGATA---------ATGATGGAAAGTGCAAGGAAAACCCTCATG------------ATTATGGGTATGTATGATATGGGAGGAGTGGGAAAAACAGCTCTTCTCGCACAAATCTATGATAAG------GACCTTGTGATTTGGGTTGACGTGTCTAGAGATGTACATATAGAAAAGATTCAAGAAGACATTGCTGAAAAACTAGCT---AAGGAGATTCTTGTTATT------ATTGGA---------------------------------GAA------------------------------------------------------------------------------------------------------AACAGAGATAGGATAGTATTTACCACTCGGTCTAGAGAAATATGTGGACACATGGGA---CCTATGGAAGTTCAGTATCTGGCAGAGAATGATGCATGGGAATTGTTTCAACGAAAAGTCCCAGACATTTCTATGCTAGCAAGAAAAATTGCTAAAAAATGTCATGGCCTACCGTTAGCACTCAATGTCATTGGTGAGACCATGTCATGTAAA---ACCGTATATGAATGGAAACACGCAATCGACAGAATT---------------TTGTTGTATAGCTACGACATTTTGAAAGGAGAACATGTTAAGTCGTGCTTCCAATATTGTGTTCTATTTCCTGAAGATCACAAAATACGTAAAGAAGAATTGATAGAGTATTGGATATGCGAGGGTTTTAGAGCTCTAAACCAAGGTTATGAGATACTTGGTACCCTTTTACGTGCAGGTTTATTGATGCATGATGTGGTCCGTGAAATGGCTATC------------------------------------------------------------------------------------------------------------------------CGACTG---AAAAAACTATTACATCTAAATATG---------------------------------------------------------------------------------------------------------------------------------------------------------------------------------------------------------------------------------------------------------------------------------------------------------------------------------------------------------------------------------------------------------------------------------------------------------------------------------------------------------TGGAGTCCTCTACCTTTT---------------------------------------------------------------------------------
>GC2_Araha.10949s0001.1
---------------------------------------------------------------------------------CAAAGGGAA---------------------------------------------------------------------------------------------------------------------------------------------------------------------------------------------------GGTGAGAGAACA---------ATGCTGGAAAGGGCATGGAACCACCTCATG------------ACTATGGGTTTATACGGTATGGGCGGAGTAGGAAAAACAACTCTTCTTGAGCAGATCAACTACAAG------GACATTGTGATTTGGATTGTGGTGTCCAAGGATAAGCGTGTCGAGAAGATTCAAGATGGGATTGCTGATAGACTAGGATTGAGATTTGTGTTGGTATTGGATGACATATGG------CTAATGGATATCGGAATC---CCTTCTCCA------------------------------------------------------------------------------------------------------AACAAATGCAAAATAGTATTCACCACTCGTTCATTGGAAGTATGTGGGCGCATGGGA---CCGATAGAAGTCAAATGTTTGGGATCAGATGATGCGTGGGATTTGTTTCAAAATAAAGTTCCTAGTATTATTGAGCTGGCGCGCAAAGTTGCTGAGAAATGTCGTGGCCTACCACTTGCTCTCAATGTTACTGGGGAGACAATGGCAAGTAAG---AGGATACAAGAATGGGAGGATGCAGTTGAAGAATTG---------CCGATTCTAAAATATAGCTACGATAATTTGAAGGATGACCATGCCAAGTCGTGTTTCTTGTATTGTGCTTTGTTTCCAGAAGATTCTCAAATAGATAAAGGTAAATTGATAGACTACTGGATATGCGAGAGATTCAGGGAAATAAACGAAGGTTATAAGATACTTGGTATCCTTGTACGAGGGTCTTTACTGATGCACGACATAGTTCGTGAGATGGCCCTA------------------------------------------------------------------------------------------------------------------------CTACTG---ATAAAGCTAATACATCTGAATTTA---------------------------------------------------------------------------------------------------------------------------------------------------------------------------------------------------------------------------------------------------------------------------------------------------------------------------------------------------------------------------------------------------------------------------------------------------------------------------------------------------------AAGAGTCCTCTGCCTTTT---------------------------------------------------------------------------------
>GC2_312255
---------------------------------------------------------------------------------CAGACAGAA---------------------------------------------------------------------------------------------------------------------------------------------------------------------------------------------------GGTCTGGAAACA---------ATTCTCGAAAAGGCATGGAACCACCTCATG------------ATTATGGGTCTCTATGGCATGGGTGGAGTAGGAAAAACAACTCTTCTCACTCGGATCAACAATAGG------GAAATCGTCATTTGGGTTGTGGTGTCTGGTGATCTACAAATCCACAAGATACAAAAAGAGATTGGCGAGAAAATAGGATTTAGATTTGTGTTGCTTTTGGATGACATTTGG------TTAACCGAGATTGGAATT---CCGAATCCA------------------------------------------------------------------------------------------------------AACGGATGCAAAATAGCATTCACCACTCGCTCTCAAAGCGTATGTGCGAGCATGGGG---CCGATGGAAGTCCGATGTTTAGGTACAGATGATGCGTGGGATTTGTTCAGAAAAAAAGTACCGGACATTCCCGAAATTGCAAGAAAAGTTGCTCGAGCATGTTGTGGCTTGCCACTAGCGCTAAACGTTATTGGAGAGACAATGGCATGCAAG---AAGACACAAGAATGGGATCATGCATTAGACGTTTTA---------CCTATTTTGAAGTACAGCTATGATAATCTAGAAAGTGACAGTGTCAAATCTTGTTTCCAATATTGCTCTCTGTTTCCTGAAGACGCGTTAATAGAAAAAGAGAGGCTGATAGATTATTGGATATGCGAGGGATTCGGAGCTGTGGACCAAGGCTATGAGATACTCGGTACTCTTGTTCGTGCCTCTTTGTTGATGCATGATGTGGTTCGTGAGATGGCCCTG------------------------------------------------------------------------------------------------------------------------AGATTG---AAAAAGCTGATGCATCTGAATCTA---------------------------------------------------------------------------------------------------------------------------------------------------------------------------------------------------------------------------------------------------------------------------------------------------------------------------------------------------------------------------------------------------------------------------------------------------------------------------------------------------------TGGGGTCCTTTACCGTTT---------------------------------------------------------------------------------
>GC2_Araha.0650s0012.1
---------------------------------------------------------------------------------CAGACAGAA---------------------------------------------------------------------------------------------------------------------------------------------------------------------------------------------------GGTCTGGAAACA---------ATTCTCGAAAAGGCATGGAACCACCTCATG------------ATTATGGGTCTCTACGGCATGGGTGGAGTAGGAAAAACAACTCTTCTCACTCGGATCAACAATAGG------GAAATCGTCATTTGGGTTGTGGTGTCTGGTGATCTACAAATCCACAAGATACAAAAAGAGATTGGCGAGAAAATAGGATTTAGATTTGTGTTGCTTTTGGATGACATTTGG------TTAACCGAGATTGGAATT---CCGAATCCA------------------------------------------------------------------------------------------------------AACGGATGCAAAATAGCATTCACCACTCGCTCTCAAAGCGTATGTGCGAGCATGGGG---CCGATGGAAGTCCGATGTTTAGGTACAGATGATGCGTGGGATTTGTTCAGAAAAAAAGTACCGGACATTCCCGAAATTGCAAGAAAAGTTGCTCGAGCATGTTGTGGCTTGCCACTAGCGCTAAACGTTATTGGAGAGACAATGGCATGCAAG---AAGACACAAGAATGGGATCATGCATTAGACGTTTTA---------CCTATTTTGAAGTACAGCTATGATAATCTAGAAAGTGACAGTGTCAAATCTTGTTTCCAATATTGTTCTCTGTTTCCTGAAGACGCGTTAATAGAAAAAGAGAGGCTGATAGATTATTGGATATGCGAGGGATTCGGAGCTGTGGACCAAGGCTATGAGATACTTGGTACTCTTGTTCGTGCCTCTTTGTTGATGCATGATGTGGTTCGTGAGATGGCCCTG------------------------------------------------------------------------------------------------------------------------AGATTG---AAAAAGCTGATGCATCTGAATCTA---------------------------------------------------------------------------------------------------------------------------------------------------------------------------------------------------------------------------------------------------------------------------------------------------------------------------------------------------------------------------------------------------------------------------------------------------------------------------------------------------------TGGGGTCCTTTACCGTTT---------------------------------------------------------------------------------
>GC2_AT1G12290.1
---------------------------------------------------------------------------------CAGACAGAA---------------------------------------------------------------------------------------------------------------------------------------------------------------------------------------------------GGTCAGGAAACA---------ATTTTAGAAAAGGCATGGGACCACCTCATG------------ATTATGGGTCTCTATGGCATGGGTGGAGTAGGAAAAACAACCCTTCTCACTCAGATCAACAATAGG------GAAATTGTCATTTGGGTTGTGGTATCTGGTGATCTACAAATCCACAAGATACAAAAAGAGATTGGCGAAAAAATAGGATTTAGATTTGTGTTGCTTTTGGATGACATATGG------CTAACTGAGATTGGAATC---CCGAATCCA------------------------------------------------------------------------------------------------------AACGGATGCAAAATAGCATTCACCACTCGCTGTCAAAGTGTTTGTGCGAGCATGGGA---CCGATGGAAGTCCGGTGTTTAGGTGCAGATGATGCGTGGGATTTGTTCAAGAAAAAAGTTCCTGACATTCCCGAAATCGCAAGAAAAGTTGCTCAAGCATGTTGTGGTTTGCCGCTAGCGCTAAACGTCATTGGAGAGACAATGGCATGTAAG---AAGACGCAAGAATGGGATCGTGCAGTAGATGTCTCA---------CCTATTTTGAAGTACAGCTATGATAATCTGGAAAGTGAGAGTGTTAAAACTTGTTTCCTATATTGCTCTCTGTTTCCCGAAGATGATTTAATAGAAAAAGAGAGGCTGATAGATTATTGGATATGCGAGGGATTCGGAGCGGTGGGTGAAGGCTATGAGATACTCGGTACTCTTGTTTGTGCCTCTTTGTTGATGCATGATGTGGTACGTGAGATGGCCCTG------------------------------------------------------------------------------------------------------------------------AGATTG---AAAAAGCTGATGCATCTGAATCTA---------------------------------------------------------------------------------------------------------------------------------------------------------------------------------------------------------------------------------------------------------------------------------------------------------------------------------------------------------------------------------------------------------------------------------------------------------------------------------------------------------TGGAATCCTTTGCCTTTT---------------------------------------------------------------------------------
>GC2_AT4G10780.1
---------------------------------------------------------------------------------CAAATGGAA---------------------------------------------------------------------------------------------------------------------------------------------------------------------------------------------------GGTCGGGAAACA---------ATTTTTCAAAGGGCTTGGAATCGTCTTATG------------ACTATGGGTCTATATGGTATGGGGGGAGTAGGCAAAACCACCCTTCTCACGCAGATTCACAATACG------GACATTGTGATTTGGGTTGTGGTGTCTAGTGATCTACAAATCCACAAGATTCAAGAAGATATTGGCGAAAAATTAGGATTTAGATTTGTGTTGCTTTTGGATGACATATGG------TTAACAAAGATTGGAATT---CCGAGTCAG------------------------------------------------------------------------------------------------------AACAAATGCAAAGTAGTATTCACCACTCGTTCTCTAGATGTATGTGCACGCATGGGG---CCAATGGAAGTTCAATGTTTGTCAACAAATGACGCATGGGAGTTGTTCCAAGAAAAAGTTCCAGATATTCTTGAACTTGCCAAAAAGGTTGCTGGAAAATGTCGTGGCTTACCATTGGCACTCAACGTCATTGGCGAAACCATGGCAGGCAAG---AGGGTGCAAGAATGGCATCATGCAGTTGATGTTTTA---------CTGATTTTGAAGTATAGCTATGACAATCTAAATGACAAGCATGTTAGGTCTTGTTTCCAATATTGCGCTTTATATCCTGAAGATTATTCAATAAAGAAGTATAGATTGATAGATTATTGGATATGCGAGGGATTCAGAGCTGTAAATCAAGGTTATGAGATACTTGGTACTCTTGTCCGTGCATGTTTATTGATGCACGATGTGGTTCGTGAAATGGCTCTT------------------------------------------------------------------------------------------------------------------------GGGCTG---AAAACATTAATACATTTGAATTTG---------------------------------------------------------------------------------------------------------------------------------------------------------------------------------------------------------------------------------------------------------------------------------------------------------------------------------------------------------------------------------------------------------------------------------------------------------------------------------------------------------TGGATTTCTCTGTCTTTT---------------------------------------------------------------------------------
>GC2_330052
---------------------------------------------------------------------------------GATAGAGAG---------------------------------------------------------------------------------------------------------------------------------------------------------------------------------------------------GGTCAAGAGACA---------ATGCTTGAAAGGGTGTGGAACTCTCTTATG------------ATTATGGGTTTGTATGGAATGGGTGGAGTGGGGAAAACTACGCTTCTCACGCAAATCAACAATAAG------GATATTGTGATGTGGGTTGTCGTGTCTAAAACTCTAGAGATCTATAGGATTCAAGAAGATATTGCAAAAAGACTTGGTCTTAAATTTGTGTTATTGTTGGATGATATATGG------TTAGAATCGGTTCGAGTA---CCGTATCCA------------------------------------------------------------------------------------------------------AATGGAAGCATAGTAGCATTTACCACTCGTTCTCGAGATGTTTGTGGGCGTATGGGA---CTGATGAAAGTTAGTTGTTTGGAACCTGAAGAAGCTTGGGATTTGTTTCAAACGAAAGTACCGGACATTCCTGAACTTGCAAAACAAGTCGCTGAAAAATGTCGTGGTCTACCATTAGCACTTAATGTCATTGGAGAAACTATGGCATGCAAA---AGCGTTCAAGAATGGCGTCACGCGATTGAT---------------------------------------------------------------------------------------------------------------------------------------------------------------------------------------------------------------ATGCATGATGTGGTTCGTGAGATGGCTCTA---------------------------------------------------------------------------------------------------------------------------------AAAAAACTAATACATTTGAATTTG---------------------------------------------------------------------------------------------------------------------------------------------------------------------------------------------------------------------------------------------------------------------------------------------------------------------------------------------------------------------------------------------------------------------------------------------------------------------------------------------------------TGGACACCCCTGTCTTTT---------------------------------------------------------------------------------
>GC2_Araha.1122s0007.1
---------------------------------------------------------------------------------GATCGAGAG---------------------------------------------------------------------------------------------------------------------------------------------------------------------------------------------------GGTCAAGAGACA---------ATGCTTGAAAGGGTGTGGAACTCTCTTATG------------ATTATGGGTTTGTATGGAATGGGTGGAGTGGGGAAAACTACGCTTCTCACGCAAGTTAACAATAAG------GATATTGTGATGTGGGTTGTCGTGTCTAAAACTCCAGAGATCTATAGGATTCAAGAAGACATTGCAAAAAGACTTGGTCTTAAATTTGTGTTATTGTTGGATGATATATGG------TTAGAATCGGTTGGAGTA---CCATATCCA------------------------------------------------------------------------------------------------------AATGGAAGCATAGTAGCATTTACTACTCGTTCTCGAGATGTTTGTGGGCGTATGGGA---CCGATGAAAGTTAGCTGTTTGGAACCTGAAAAAGCTTGGGATTTGTTTCAAAAGAAAGTGCCGGACATTCCTGAACTTGCAAAACAAGTCGCTGAAAAATGTCGTGGTCTACCATTAGCACTTAATGTCATTGGAGAAACTATGGCATGCAAA---AACGTTCAAGAATGGCGTCACGCGATTGATGTTTTA---------CCGATTTTGAAGTATAGCTATGATAATTTAAATATGGAGCATGTCAAATCATGTTTCCTATATTGCTCTTTATTTCCTGAAGATTATGAGATTAAAAAAGAAGATTTAGTAGACTATTGGATATGTGAAGGATTTAGAGCGATAAATGAAGGCTATGCGATGATCGGTACCCTTGTCCGTACATGTTTATTGATGCATGATGTGGTTCGTGAGATGGCTCTA------------------------------------------------------------------------------------------------------------------------AGGTTG---AAAAAACTAATACATCTGAATTTG---------------------------------------------------------------------------------------------------------------------------------------------------------------------------------------------------------------------------------------------------------------------------------------------------------------------------------------------------------------------------------------------------------------------------------------------------------------------------------------------------------TGGACACCCCTGTCTTTT---------------------------------------------------------------------------------
>GC2_Araha.0650s0013.1
---------------------------------------------------------------------------------GATAGAGAG---------------------------------------------------------------------------------------------------------------------------------------------------------------------------------------------------GGTCAGGAAACA---------ATGCTCGAAAGGGTATGGACCCGTCTCACG------------ATTGTGGGTCTTTATGGCATGGGTGGAGTAGGCAAAACCACCCTTCTCACACGAATCAACAACAAG------GGGGTTGTGATATGGGTTGTGGTGTCTAAAAGTCCAGATATCCGTAGGATTCAAGGAGACATCGGGAAAAGACTAGACCTTAAATTTGTGTTGTTGTTGGATGATATATGG------TTAGAAGCGCTCGGAGTC---CCTTATCCA------------------------------------------------------------------------------------------------------AATGGATGCAAAGTAGCCTTTACCACTCGTTCTAGAGATGTTTGTGGGTGTATGGGG---CCGGTTGAAGTCAGTTGTCTAGAACCCGACGAAGCTTGGAAACTGTTCCAAATGAAAGTTCCAGACATTCCTGAACTTGCAAGAGAAGTTGCTGGAAAATGCAGTGGCCTACCATTGGCGCTTAATGTCATTGGCGAGACCATGGCATGCAAA---AGGGTACAAGAATGGCGTAATGCAATTGACGTTTTG---------CCAATTCTAAAGTATAGCTATGATAATTTAATCAAGGAGCAGGTGAAACCATGTTTCCTATATTGCTCTCTGTTTCCTGAAGATTATCGTATGGAGAAAGAGAGGTTGATAGACTATTGGATATGTGAGGGATTCAGAGCATTAAGCCAAGGTTATGAAATCATTGGTATCCTTGTCCGAGCATGTTTGTTGATGCATGATGTGGTTCGGGAGATGGCTCTA------------------------------------------------------------------------------------------------------------------------CGGCTA---AAAAAGCTGAGATATTTGAGATTG---------------------------------------------------------------------------------------------------------------------------------------------------------------------------------------------------------------------------------------------------------------------------------------------------------------------------------------------------------------------------------------------------------------------------------------------------------------------------------------------------------TGGCAACCTCTGCCTTTT---------------------------------------------------------------------------------
>GC2_AT1G12280.1
---------------------------------------------------------------------------------GATATAGAG---------------------------------------------------------------------------------------------------------------------------------------------------------------------------------------------------GGTCAGGAAACA---------ATGCTCGAAAGGGTATGGACCCGTCTCACA------------ATTGTGGGTCTTTATGGCATGGGTGGAGTAGGCAAAACCACCCTTCTCACACGAATCAACAACAAG------GGGGTTGTGATATGGGTGGTGGTGTCTAAGAGTCCAGATATCCATAGGATTCAAGGAGACATCGGGAAGAGACTAGACCTTAAATTTGTGTTGTTGTTGGATGATATATGG------TTAGAAGTGCTTGGAGTC---CCTTATCCA------------------------------------------------------------------------------------------------------AATGGATGCAAAGTAGTATTCACCACTCGTTCTAGAGATGTTTGTGGGCGTATGCGG---CCGATGGAAGTCAGTTGCCTAGAACCCAACGAAGCCTGGGAATTGTTCCAAATGAAAGTTCCAGACATTCCTGAACTTGCAAGAAAAGTTGCTGGAAAATGTTGTGGCCTACCATTGGCACTTAATGTCATTGGCGAGACCATGGCATGCAAA---AGGGTACAAGAATGGCGTAACGCAATTGACGTTTTG---------CCTATTCTAAAGTATAGCTATGATAATTTAAACAAGGAGCAGGTGAAACCATGTTTCCTATATTGCTCTCTGTTTCCTGAAGATTATCGTATGGAAAAAGAGAGGTTGATAGACTATTGGATATGTGAGGGATTCAGAGCATTAAGCCAAGGTTATGAGATCATTGGTATCCTTGTCCGAGCATGTTTGTTGATGCATGATGTGGTTCGGGAGATGGCTCTA------------------------------------------------------------------------------------------------------------------------CGGCTA---AAAAAGCTCAGATATTTGAGATTG---------------------------------------------------------------------------------------------------------------------------------------------------------------------------------------------------------------------------------------------------------------------------------------------------------------------------------------------------------------------------------------------------------------------------------------------------------------------------------------------------------TGGCAACCTCTGTCTTTT---------------------------------------------------------------------------------
>GC2_920055
---------------------------------------------------------------------------------GATAGAGAG---------------------------------------------------------------------------------------------------------------------------------------------------------------------------------------------------GGTCAGGATTCG---------ATGCTCGACAAGGTATGGAACTGTCTAATG------------ATTGTGGGTCTGTATGGTATGGGTGGAGTAGGAAAAACCACCCTTCTCACGCAGATCAACAATAAG------GATGTCGTGATATGGGTTGTGGTGTCTAAAAATGCAACAGTACATAAGATTCAAAGAAGCATCGGGGAAAAACTAGGCCTTAAGTTTGTCTTGTTGTTGGATGATATATGG------TTAAATGTGATTGGAGTC---CCGTATCCG------------------------------------------------------------------------------------------------------AACGGATGCAAAGTAGCATTCACCACTCGTTCTAAGGAAGTTTGTGGACGCATGGGG---CCGATGGAAGTCAGTTGTTTAGACACCAGAAACGCCTGGGATTTGTTGAAAAAGAAAGTGCCAGACATTCCCCAGCTTGCACGCAAAGTTTCGGAAAAATGTCGTGGTCTACCACTAGCACTGAATGTTCTTGGTGAGACCATGTCATGCAAG---AGGATACAAGAATGGTGTCATGCAATTGAGGTTTTG---------CCAATTTTAAAATATAGCTATGATAGCTTGAATGGGGAGGATGCAAAGTCGTGTTTCCTATATTGCTCTCTATTTCCTGAAGATTTTAAAATCAGAAAAGAGATGTTTATTGAATACTGGATTTGTGAGGGATTCAAAGCATTCAACCAAGGTTATGATATACTCGGTACTCTTGTCCGTTCATCTTTATTGATGCATGATGTGGTTCGTGAGATGGCTCTG------------------------------------------------------------------------------------------------------------------------CGACTA---AGAAAGTTAGTACATCTGAAACTG---------------------------------------------------------------------------------------------------------------------------------------------------------------------------------------------------------------------------------------------------------------------------------------------------------------------------------------------------------------------------------------------------------------------------------------------------------------------------------------------------------TGGAATGCTCTGCCTTTT---------------------------------------------------------------------------------
>GC2_Araha.0650s0021.1
---------------------------------------------------------------------------------GATAGAGAG------------------------------------------------------------------------------------------------------------------------------------------------------------------------------------------------------------------------------------------------------------------ATTGTGGGTCTGTATGGTATGGGTGGAGTAGGAAAAACCACCCTTCTCACGCAGATCAACAATAAG------GATGTCGTGATATGGGTTGTGGTGTCTAAAAATGCAACAGTACATAAGATTCAAAGAAGCATCGGGGAAAAACTAGGCCTTAAGTTTGTCTTGTTGTTGGATGATATATGG------TTAAATGTGATTGGAGTC---CCGTATCCG------------------------------------------------------------------------------------------------------AACGGATGCAAAGTAGCATTCACCACTCGTTCTAAGGAAGTTTGTGGACGCATGGGG---CCGATGGAAGTCAGTTGTTTAGACACCAGAAACGCTTGGGATTTGTTGAAAAAGAAAGTGCCAGACATTCCCCAGCTTGCACGCAAA---------------------------------------------------ACCATGTCATGCAAG---AGGATACAAGAATGGTGTCATGCAATTGAGGTTTTG---------CCAATTTTAAAATATAGCTATGATAGCTTGAATGGGGAGGATGCAAAGTCGTGTTTCCTATATTGCTCTCTATTTCCTGAAGATTTTAAAATCAGAAAAGAGATGTTTATTGAATACTGGATTTGTGAGGGATTCAAAGCATTCAACCAAGGTTATGATATACTCGGTACTCTTGTCCGTTCATCTTTATTGATGCATGATGTGGTTCGTGAGATGGCTCTG------------------------------------------------------------------------------------------------------------------------CGACTA---AGAAAGTTAGTACATCTGAAACTG---------------------------------------------------------------------------------------------------------------------------------------------------------------------------------------------------------------------------------------------------------------------------------------------------------------------------------------------------------------------------------------------------------------------------------------------------------------------------------------------------------TGGAATGCTCTGCCTTTT---------------------------------------------------------------------------------
>GC2_AT1G12210.1
---------------------------------------------------------------------------------AATAGAGAG---------------------------------------------------------------------------------------------------------------------------------------------------------------------------------------------------GGTCAGGATTCG---------ATGCTCGACAAGGTATGGAACTGTCTAATG------------ATTGTGGGTCTGTATGGTATGGGTGGAGTAGGCAAAACCACCCTTCTCACGCAGATCAACAATAAG------GATGTCGTGATATGGGTCGTGGTGTCTAAAAACGCAACAGTACATAAGATTCAAAAAAGCATCGGGGAAAAACTAGGCCTTAAATTTGTGTTGTTGTTGGATGATATATGG------TTAAAGGTGATTGGAGTC---CCGTATCCG------------------------------------------------------------------------------------------------------AACGGATGCAAAGTAGCATTCACCACTCATTCTAAGGAAGTTTGTGGACGCATGGGG---CCGATGGAAATCAGTTGTCTGGACACTGGAAACGCTTGGGATTTGTTGAAAAAGAAAGTGCCAGACATTCCCCAGCTAGCACGCAAAGTTTCGGAAAAATGTTGTGGTCTACCACTAGCACTGAATGTCATTGGTGAGACCATGTCATTCAAG---AGGATACAAGAATGGCGTCATGCAACTGAGGTTTTG---------CCAATTTTAAAATATAGCTATGATAGCTTGAATGGGGAGGATGCGAAGTCGTGTTTCCTATATTGCTCTCTATTTCCTGAAGATTTTGAAATCAGAAAAGAGATGCTTATTGAATACTGGATTTGTGAGGGATTCAAAGCATTCAACCAAGGTTATGATATACTCGGTACTCTTGTCCGTTCATCTTTATTGATGCATGATATGGTTCGTGAGATGGCTCTG------------------------------------------------------------------------------------------------------------------------CGACTA---AGAAAGCTAGTACATTTGAAACTG---------------------------------------------------------------------------------------------------------------------------------------------------------------------------------------------------------------------------------------------------------------------------------------------------------------------------------------------------------------------------------------------------------------------------------------------------------------------------------------------------------TGGAATGCTCTGCCTTTT---------------------------------------------------------------------------------
>GC2_334514
---------------------------------------------------------------------------------GATAGAGAG---------------------------------------------------------------------------------------------------------------------------------------------------------------------------------------------------------GATTCG---------ATGCTCGACAAGGTATGGAACTGTCTAATG------------ATTGTGGGTCTGTATGGTATGGGTGGAGTAGGAAAAACCACCCTTCTCACGCAGATCAACAATAAG------GATGTCGTGATATGGGTTGTGGTGTCTAAAAATGCAACAGTACATAAGATTCAAAGAAGCATCGGGGAAAAACTAGGCCTTAAGTTTGTCTTGTTGTTGGATGATATATGG------TTAAATGTGATTGGAGTC---CCGTATCCG------------------------------------------------------------------------------------------------------AACGGATGCAAAGTAGCATTCACCACTCGTTCTAAGGAAGTTTGTGGACGCATGGGG---CCGATGGAAGTCAGTTGTTTAGACACCAGAAACGCCTGGGATTTGTTGAAAAAGAAAGTGCCAGACATTCCCCAGCTTGCACGCAAAGTTTCGGAAAAATGTCGTGGTCTACCACTAGCACTGAATGTTCTTGGTGAGACCATGTCATGCAAG---AGGATACAAGAATGGTGTCATGCAATTGAGGTTTTG---------CCAATTTTAAAATATAGCTATGATAGCTTGAATGGGGAGGATGCAAAGTCGTGTTTCCTATATTGCTCTCTATTTCCTGAAGATTTTAAAATCAGAAAAGAGATGTTTATTGAATACTGGATTTGTGAGGGATTCAAAGCATTCAACCAAGGTTATGATATACTCGGTACTCTTGTCCGTTCATCTTTATTGATGCATGATGTGGTTCGTGAGATGGCTCTG------------------------------------------------------------------------------------------------------------------------CGACTA---AGAAAGTTAGTACATCTGAAACTG---------ATATTA------------------------------------------------------------------------------------------------------------------------------------------------------------------------------------------------------------------------------------------------------------------------------------------------------------------------------------------------------------------------------------------------------------------------------------------------------------------------------------------------GCACTCTCGTTG------TGGAAGACGCTCGCCGCCGGATTC---------------------------------------------------
>GC2_Araha.0650s0020.1
---------------------------------------------------------------------------------GAAAGAGAG---------------------------------------------------------------------------------------------------------------------------------------------------------------------------------------------------GGTCAGGAAATA---------ATGCTTGAAAAGGCATGGAACCGTCTCATG------------ATTTTGGGTCTGTACGGTATGGGGGGAGTAGGCAAAACCACACTACTCACCAAGATCAACAATAAG------GATGTTGTGATCTGGGTTGTTGTGTCTAGAAGTTCAACAGTCCGTAAGATTCAAAGAGACATAGCAGAAAAGGTTGGCCTTAAATTTGTTTTGTTGTTGGATGATATATGG------TTAAAAGCGGTTGGAGTC---CCGTATCCA------------------------------------------------------------------------------------------------------AACGGATGCAAGGTAGCATTCACTACTCGTTCTCGAGATGTGTGTGGGCGCATGGGG---CCGATGGAAGTTAGCTGTCTACAACCCGAAGAATCATGGGATTTGTTCCAAATGACAGTTCCAGACATTCCCGGACTTGCTAGAAAAGTCGCTAGGAAATGTCGTGGCCTACCATTAGCACTCAATGTTATCGGTGAAGCTATGGCATGCAAA---AGAGTACATGAATGGTCTCATGCCATTGACGTTTTG---------CATGTTTTGAAGTATAGCTATGATAATTTAAATGGGGAGCTGATGAAATCCTGCTTCCTGTATTGCTCTCTGTTTCCTGAAGATTATCTTATTGATAAAGAGGGGTTGGTAGACTACTGGATATGTGAGGGATTTAGGACACTAAACCAAGGTTATGAGATAATTGGTACCCTTGTCCGTGCATGTTTGTTGATGCATGATGTGGTTCGTGAGATGGCTCTA------------------------------------------------------------------------------------------------------------------------CAACTA---AAAAAGCTAATACATCTGAATCTC---------------------------------------------------------------------------------------------------------------------------------------------------------------------------------------------------------------------------------------------------------------------------------------------------------------------------------------------------------------------------------------------------------------------------------------------------------------------------------------------------------GCGAAGACTCTGCCTTTT---------------------------------------------------------------------------------
>GC2_AT1G12220.1
---------------------------------------------------------------------------------GAAACAGAG---------------------------------------------------------------------------------------------------------------------------------------------------------------------------------------------------GGTCAGGAGATA---------ATGCTTGAAAAGGCATGGAACCGTCTCATG------------ATTTTGGGTCTGTACGGTATGGGGGGAGTAGGCAAAACGACACTACTCACGAAGATCAACAATAAG------GATGTTGTGATATGGGTTGTTGTGTCTAGAAGTTCAACAGTCCGTAAGATACAAAGAGACATAGCAGAAAAGGTAGGCCTTAAGTTTGTTTTATTGTTGGATGACATATGG------TTAAAAGCGGTTGGAGTC---CCGTATCCA------------------------------------------------------------------------------------------------------AACGGATGCAAGGTAGCATTCACTACTCGTTCTCGAGATGTGTGTGGGCGCATGGGG---CCGATGGAAGTTAGCTGTCTACAACCCGAAGAATCTTGGGATTTGTTTCAAATGAAGGTTCCAGACATTCCCGGACTTGCTAGAAAAGTCGCTAGGAAATGTCGTGGCCTACCATTAGCACTCAATGTTATCGGTGAAGCTATGGCATGCAAA---AGAGTACATGAATGGTGTCATGCCATTGACGTTTTA---------CATGTTTTGAAGTATAGCTATGATAATTTAAATGGGGAGCTGATGAAATCCTGCTTCCTCTATTGCTCTCTGTTTCCTGAAGACTATCTTATTGATAAAGAGGGGTTGGTAGACTACTGGATAAGTGAGGGATTCAGGAATATTAACCAAGGTTATGAGATAATTGGTACCCTTGTCCGTGCATGTTTGTTGATGCATGATGTGGTTCGTGAGATGGCTCTA------------------------------------------------------------------------------------------------------------------------CAACTA---AAAAAGCTAATACATCTGAATCTC---------------------------------------------------------------------------------------------------------------------------------------------------------------------------------------------------------------------------------------------------------------------------------------------------------------------------------------------------------------------------------------------------------------------------------------------------------------------------------------------------------GCAAAGGCTCTGCATTTT---------------------------------------------------------------------------------
>GC3_AT1G61180.1
---------------------------------------------------------------------------------GCTAGAGAG---------------------------------------------------------------------------------------------------------------------------------------------------------------------------------------------------GGTCAGGAAGAC---------ATGCTCGAAAAGGCATGGAACCGCCTTATG------------ATCATGGGTCTGCACGGTATGGGTGGTGTAGGCAAAACAACCCTTTTCAAGAAAATCCACAACAAG------GACATTGTGATCTGGATCGTGGTGTCTAAAGGCGTAATGATTTCAAAGCTTCAAGAAGATATTGCAGAGAAACTACACCTTAGATTTGTTTTGATGCTAGATGATATATGG------TTAGAGGCCATTGGTATT---CCCTATCCG------------------------------------------------------------------------------------------------------AATAAATGCAAAGTAGCATTCACGACACGTTCTCGGGAAGTTTGTGGGGAGATGGGG---CCGATGCAAGTCAACTGTTTGGAACCAGAGGATGCATGGGAGCTGTTCAAAAACAAGGTCCCTGTTATTGTGGAGTTGGCAAGAGAGGTCGCTCAAAAATGTCGTGGTCTGCCATTGGCGCTCAACGTCATTGGTGAGACAATGTCATCTAAA---ACTGTACAAGAATGGGAGCATGCAATCCATGTTTTT---------CCGATTCTCAAGTACAGCTACGATAGCTTGGGGGATGAACATATCAAGTCGTGTTTCCTATATTGTGCTCTGTTTCCTGAAGATGGTGAGATATATAACGAAAAGTTGATAGACTACTGGATATGCGAAGGATTCAGAGCGAGGAATAAGGGTTATGCGATGCTCGGTACCCTTACCCGTGCAAATTTGCTAATGCATGACGTGGTTCGTGAAATGGCTTTA------------------------------------------------------------------------------------------------------------------------CACATG---AAAAAGCTAACTTTCCTGGATTTG---------------------------------------------------------------------------------------------------------------------------------------------------------------------------------------------------------------------------------------------------------------------------------------------------------------------------------------------------------------------------------------------------------------------------------------------------------------------------------------------------------TGGAGTCCTCTCCCCTTT---------------------------------------------------------------------------------
>GC3_AT1G61310.1
---------------------------------------------------------------------------------GCGAGAGAG---------------------------------------------------------------------------------------------------------------------------------------------------------------------------------------------------GGTCAAGAAGAA---------ATGCTCGAAAAGGCATGGAACCGCCTTATG------------ATCATGGGTCTGCACGGTATGGGTGGTGTAGGCAAAACAACCCTTTTCAAGAAAATCCACAACAAG------GACATTGTGATCTGGATCGTGGTGTCTCAAGGCGCAAAGCTTTCAAAGCTTCAAGAAGATATTGCAGAGAAACTGCACCTTAGATTTGTTTTGATGCTAGATGATATATGG------TTAGAGGCCATTGGTATT---CCCTATCCG------------------------------------------------------------------------------------------------------AATAAATGCAAAGTAGCATTCACGACACGTTCTCGGGAAGTTTGTGGGGAGATGGGG---CCGATGCAAGTCAACTGTTTGGAACCAGAGGATGCATGGGAGTTGTTCAAAAACAAGGTCCCTGTTATTGTGGGGTTGGCAAGAGAGGTGGCTCAAAAATGTCGTGGTCTGCCATTGGCGCTCAACGTCATTGGTGAGACAATGGCATCTAAA---ACTGTACAAGAATGGGAGTATGCAATCGATGTTTTG---------CCGATTCTCAAGTACAGCTACGATAGCTTGGGGGATGAACATATCAAGTCGTGTTTCCTATATTGTGCTCTGTTTCCTGAAGATGGTCAGATATATACCGAAACCTTGATAGACAAATTGATATGCGAAGGATTCAGAGCGAGGAATAAGGGTTATGCGATGCTCGGTACCCTTACCCGTGCAAACTTGCTAATGCATGACGTGGTTCGTGAAATGGCTTTA------------------------------------------------------------------------------------------------------------------------CAACTG---AAAAAGCTAACTTTCCTAGATTTG---------------------------------------------------------------------------------------------------------------------------------------------------------------------------------------------------------------------------------------------------------------------------------------------------------------------------------------------------------------------------------------------------------------------------------------------------------------------------------------------------------TGGAGTCCTCTCCCCTTT---------------------------------------------------------------------------------
>GC3_AT1G61300.1
---------------------------------------------------------------------------------------------------------------------------------------------------------------------------------------------------------------------------------------------------------------------------------------------GGTCAAGAAGAA---------ATGCTCGAAAAGGCATGGAATCGCCTTATG------------ATCATGGGTCTTCACGGTATGGGTGGTGTTGGAAAAACCACCCTTTTCAAGAAAATCCACAATAAG------GACATTGTGATCTGGATCGTGGTGTCTAAAGGCGCAAAGCTTTCAAAGCTTCAAGAAGATATTGCAGAGAAACTACACCTTAGATTTGTTTTGATGTTGGATGATATATGG------TTAGAGGCCATTGGTGTT---CCCTATCCG------------------------------------------------------------------------------------------------------AATAAATGCAAAGTAGCATTCACCACCCGAGATCAAAAAGTTTGTGGGGAGATGGGG---CCGATGCAAGTCAAATGTTTGGAACCAGAGGATGCATGGGAGTTGTTCAAAAACAAGGTCCCCGTCATTGTGGAGTTGGCAAGAGAGGTCGCTCAAAAATGTCGTGGTCTGCCATTGGCGCTCAGTGTCATTGGTGAGACAATGGCATCTAAA---ACTGTACAAGAATGGGAGCATGCAATCGATGTTTTG---------CCGATTCTCAAGTACAGCTACGATAGCTTGGGGGATGAACATATCAAGTCGTGTTTCCTATATTGTGCTTTGTTTCCCGAAGATGATGAGATATATAACGAAAAGTTGATAGACTACTGGATATGCGAAGGATTCAGAGCGAGGAATAAGGGTTATGAGATGCTCGGTACCCTTACCCTTGCGAACTTGCTAATGCATGACGTGGTTCGTGAAATGGCTTTA------------------------------------------------------------------------------------------------------------------------CAACTG---AAAAAGCTAACTTTTCTGAATTTG---------------------------------------------------------------------------------------------------------------------------------------------------------------------------------------------------------------------------------------------------------------------------------------------------------------------------------------------------------------------------------------------------------------------------------------------------------------------------------------------------------TGGAGTCCTCTCCACTTT---------------------------------------------------------------------------------
>GC3_AT1G61190.1
---------------------------------------------------------------------------------GCGAGAGAG---------------------------------------------------------------------------------------------------------------------------------------------------------------------------------------------------GGTCAAGAAGAA---------ATGCTCAAAAAGGCATGGAACCGCCTTATG------------ATCATGGGTCTGCACGGTATGGGTGGTGTAGGCAAAACAACCCTTTTCAAGAAAATCCACAATAAG------GACATTGTGATCTGGATCGTGGTGTCTCAAGGCGCAAAGCTTTCAAAGCTTCAAGAAGATATTGCAGAGAAATTACACCTTAGATTTGTTTTGATGCTAGATGATATATGG------TTAGAGGCCATTGGTATT---CCCTATCCG------------------------------------------------------------------------------------------------------AATAAATGCAAAGTAGCATTCACCACCCGAGATCAAAAAGTTTGTGGGCAGATGGGG---CCGATGCAAGTCAAATGTTTGGAACCAGAGGATGCATGGGAGTTGTTCAAAAACAAGGTCCCTGTTATTGTGGGGTTGGCAAGAGAGGTCGCTCAAAAATGTCGTGGTCTGCCATTGGCGCTCAGTTGCATTGGTGAGACAATGGCATCTAAA---ACTGTACAAGAATGGGAGCATGCAATCGATGTTTTG---------CCGATTCTCAAGTACAGCTACGATAGCTTGGAGGATGAACATATCAAGTCGTGTTTCCTATATTGTGCTCTGTTTCCCGAAGATGATAAGATAGATACCAAAACCTTGATAAACAAATGGATCTGCGAAGGATTCAGAGCGAGGAATAAGGGTTATGAGATGCTCGGTACCCTTATCCGTGCTAATTTACTAATGCATGACGTGGTTCGTGAAATGGCTTTG------------------------------------------------------------------------------------------------------------------------CAACTG---AAAAAGCTAATTTTTCTGAATTTA---------------------------------------------------------------------------------------------------------------------------------------------------------------------------------------------------------------------------------------------------------------------------------------------------------------------------------------------------------------------------------------------------------------------------------------------------------------------------------------------------------TGGAGTCCTCTCCCCTTT---------------------------------------------------------------------------------
>GC3_338250
---------------------------------------------------------------------------------TCGAGAGAG---------------------------------------------------------------------------------------------------------------------------------------------------------------------------------------------------GGTCAGGAAAAG---------ATGCTCGAAACAGCATGGAATCGCCTTATG------------ATCATGGGTTTGCACGGCATGGGTGGTGTAGGAAAAACTACCCTTTTCCATAAAATCCACAATAAG------GACGTTGTGATATGGATTGTGGTGTCGCAAGGTGCAGAGATTTCAAAGCTTCAAGAAGATATTGCAAAAAAGCTACACCTTAGATTCGTTTTGATGTTAGATGATATATGG------TTACAAGCCCTCGGAGTT---CCAATTCCG------------------------------------------------------------------------------------------------------AATGGATGCAAAGTAGCATTCACCACTCGTTCCCGAGAAGTATGTGGGCGGATGGGG---CCAGTGGAAGTTCAATGTTTGGGACCAAAGGAAGCATGGGAATTGTTTAAAAACAAGGTCCCTGTCATTGTCGAGCTTGCAAGAAAGGTCGCTGAAAAATGTGGTGGGCTGCCACTGGCGCTCAATGTCATTGGTGAGGTGATGGCATCTAAA---ACTGTACAAGAATGGGAGGATGCAATCGATGTTTTG---------CCAATTCTAAAGTACAGCTACGATAGCTTGGTGGATGAAAATATCAAGACATGTTTCCTATATTGTGCTCTCTTTCCGGAAGATTTTAATATAGGTATGGAAAAGTTGATAGACTACTGGATATGCGAAGGATTCAGAGCGAGGAATAAGGGTTATACGATGCTCGGTACCCTTATTCGTGCAAATTTACTGATGCATGACGTGGTTCGCGAAATGGCTCTA------------------------------------------------------------------------------------------------------------------------CAACTG---AAAAATTTAACTCATCTGAATTTG---------------------------------------------------------------------------------------------------------------------------------------------------------------------------------------------------------------------------------------------TTGGCGAACTGCATCACTGAACTGGGGATTAGCGATTTTCAACAAAAGGCATTCAATATAGAA---------------------------------------------------------------------------------------------------------------------------------------------------------------------------------------------TGGAGTCCTCTCCCCTTT---------------------------------------------------------------------------------
>GC4_AT1G62630.1
---------------------------------------------------------------------------------AAAAGAGAG---------------------------------------------------------------------------------------------------------------------------------------------------------------------------------------------------GGTCAAAAGAAA---------ATGCTTGATAAGGCATGGAAACATCTCATG------------ATTATGGGTATGTACGGTATGGGCGGTGTAGGGAAGACAACACTTCTCACTCAGCTCTTCAATATG------GATATTGGCATTTGGGTTGTCGTGTCTCAAGAGGTTAATGTGGAGAAGATTCAAGATGAAATCGCTCAAAAGCTTGGTCTTAAATTTGTGTTGTTTTTAGATGACTTATGG------TTAGCTAATATCGGTGTT---CCGGATCCA------------------------------------------------------------------------------------------------------AAAGGATGTAAATTGGCATTCACCAGTCGGTCCCTAAATGTATGCACAAGCATGGGG---CCAATGGAAGTTCAATGCTTGGAAGAGAATGTGGCATTTGATTTGTTCCAAAAGAAGGTTCCGGGGATCCCCCAACTTGCAAGAATAGTTGCGAAAAAATGTTGTGGCCTACCATTGGCCCTCAACGTCATAGGCGAGACCATGTCATGCAAA---AGGATACAAGAATGGCGTAACGCTATACATGTTTTG---------CCGCTTTTGAAGTATAGCTACGATAACCTTAAGGGGGAGCATGTCAAATCGAGTTTGTTGTATTGTGCTTTATATCCAGAAGATGCTAAAATTCGGAAAGAAGATTTGATAGAGCATTGGATATGCGAGGAAATTAAGGCTGAGGACAAGGGTTATGACATCATTGGTAGTCTTGTTCGTGCATCACTGTTGATGCATGATGTTGTTCGTGAAATGGCATTA------------------------------------------------------------------------------------------------------------------------CATTTG---AAGAAAATAATTCACTTGAATTTG---------------------------------------------------------------------------------------------------------------------------------------------------------------------------------------------------------------------------------------------------------------------------------------------------------------------------------------------------------------------------------------------------------------------------------------------------------------------------------------------------------CGGAGACCTCTACCCTTT---------------------------------------------------------------------------------
>GC4_AT1G63360.1
---------------------------------------------------------------------------------AAAAGAGAG---------------------------------------------------------------------------------------------------------------------------------------------------------------------------------------------------GGTCAAGACACA---------ATGCTCGATAAGGCAGGGAAACATCTCATG------------ATTATGGGTATGTACGGTATGGGCGGTGTAGGGAAGACAACACTTCTCACTCAGCTCTACAATATG------GATATTGGCATTTGGGTTGTCGTGTCTCAAGAGTTTCATGTGGAGAAGGTTCAAGATGAAATCGCTCAAAAGCTTGGTCTTAGTTTTGTGTTGTTTTTAGATGACATATGG------TTAGCTGAGATCGGAGTT---CCGGATCCA------------------------------------------------------------------------------------------------------AAAGGACGTAAATTGGCATTTACGACTCGGTCCCAAGAGGTATGTGCACGCATGGGG---CCAATGGAAGTCCAATGCTTGGAAGAGAATGTGGCATTTGATTTGTTCCAAAAGAAGGTTCCGGGGATCCCCCAACTTGCAAGAATAGTTGCGAAAAAATGTTGTGGCCTACCATTGGCGCTCAACGTCATAGGCGAGACCATGTCATGCAAA---AGGATACAAGAATGGCGTCACGCTATACATGTTTTG---------CCGCTTTTGAAGTATAGCTACGATAACCTTAAGGGGGAGCAAGTCAAATCGAGTTTGTTGTATTGTGCTTTATATCCAGAAGATGCGAAAATTCTGAAAGAAGATTTGATAGAGCATTGGATATGCGAGGAAATTAAGGCTGAGGACAAGGGTTATGAGATTATAGGTTGTCTTGTTCGCGCATCATTGTTGATGCATGACGTTGTTCGTGAAATGGCCTTA------------------------------------------------------------------------------------------------------------------------CATTTG---AAGAAAATAATTCACTTGAATTTG---------------------------------------------------------------------------------------------------------------------------------------------------------------------------------------------------------------------------------------------------------------------------------------------------------------------------------------------------------------------------------------------------------------------------------------------------------------------------------------------------------TGGAGACCTCTACCCTTT---------------------------------------------------------------------------------
>GC4_338119
---------------------------------------------------------------------------------ACAAGAGAG---------------------------------------------------------------------------------------------------------------------------------------------------------------------------------------------------GGTCAAGAAGCA---------ATGCTCGAGAAAGCGTGGAAACATCTCATG------------ATTATGGGTATGTATGGTATGGGCGGTGTAGGGAAGACAACGCTTTTCTCACAGATCCACAATAAG------GACTTTGTGATTTGGGTTGTGGTGTCTAAAGAGTTACATGTGGAGAAGATTCAAGATGAAATCGCTCAGAAAGTTGGTCTTAGATTTGTCTTGTTTTTAGATGACATATGG------TTAACTGAGATCGGAGTT---CCGGATCCA------------------------------------------------------------------------------------------------------AAAGGATGTAAATTGTCATTTACAACTCGTTCTCAGGAAGTATGTGCGCGCATGGGG---CCAATGGAAGTCAAATGCTTGACGGAAAACGTCGCATTTGATTTGTTCCAAGAAAAGGTTCCAGGAATCCCCGACCTTGCAAGAACAATTGCAAGAAAATGTTGTGGCCTACCACTGGCCCTCAACGTCATAGGTGAGACCATGTCTTGCAAG---AAGATACAAGAATGGCGTCACGCTGTAGAAGTTTTC---------CCGCTTTTGAAGTATAGCTACGATAGTCTTAAGGGGGAGAATATCAAATCGTGTTTGCTGTATTGCGCTTTATTTCCAGAAGATACTAGTATTCTGAAAGAAGAATTGATAGAGTACTGGATATGCGAGGAAATTAGGGCTGAGGACAAGGGTTATGAGATTATCGGTAGTCTTGTTCGCTCATCATTGTTGATGCATGATGTTGTTCGTGAAATGGCTTTA------------------------------------------------------------------------------------------------------------------------CGTTTGAAGAAAAAACTAATTCACTTGGATTTG---------------------------------------------------------------------------------------------------------------------------------------------------------------------------------------------------------------------------------------------------------------------------------------------------------------------------------------------------------------------------------------------------------------------------------------------------------------------------------------------------------TGGAGTCCTCTACCCTTT---------------------------------------------------------------------------------
>GC4_Araha.14948s0003.1
---------------------------------------------------------------------------------AGCAGAGAG---------------------------------------------------------------------------------------------------------------------------------------------------------------------------------------------------GGTCAAGAAACA---------ATGCTCGATAAGGCATGGAATCATCTCATG------------ATTATGGGTATGTACGGCATGGGCGGAGTAGGAAAAACAACTCTTCTCACACAGATCAACAATAAG------GACTACGTTATTTGGGTTGTGGTGTCTAAAGAGTTAAATGTAGAGAAGATACAAAATGAAATCGCTCAGAAAGTTGGTCTTAAATTCGTGTTGCTTTTAGATGACATTTGG------CTAAGAGAGATTGGAGTC---CCATTTCCA------------------------------------------------------------------------------------------------------AACCGATGTAAAGTGGCATTTACGACTCGTTCTCAGGATGTATGTGCCCGGATGGGG---TTAATGGAAGTCAAATGCTTGATGGACAACATTGCATTTGATTTGTTCCAAAAAAGGGTTCCGGGAATCCCCGACCTTGCAAGAAAAATTGCAAGAAAATGTTGTGGCCTACCATTGGCGCTCAACATCATAGGCGAGACTCTGTCATGCAAG---AAGATACAAGAATGGCGTAACGCTATAGAT---------------------------------------------------------------------------------------------------------------------------------------------------------------------------------------------------------------------------------------------------------------------------------------------------------------------------------------------------------------------------------------------------------------------------------------------------------------------------------------------------------------------------------------------------------------------------------------------------------------------------------------------------------------------------------------------------------------------------------------------------------------------------------------------------------------------------------------------------------------------------------------------------------------TGGAGCCCTCTACCCTTT---------------------------------------------------------------------------------
>GC4_Araha.14948s0001.1
---------------------------------------------------------------------------------CAAAGAGAG---------------------------------------------------------------------------------------------------------------------------------------------------------------------------------------------------GGTCAAGAAGCA---------ATGCTCGACAAAGCGTGGAAACATCTAATG------------ATTATGGGTATGTACGGTATGGGCGGTGTAGGGAAGACAACTCTTCTCACACAGATCAACAATAAG------GACTTTGTGATTTGGGTTGTGGTATCTAAAGAGTTGCATGTAGAGAAGATTCAAGATGAAATCGCTCAGAAAGTTGGTCTTAGATTCATATTGTTTTTAGATGACATATGG------TTAGCTGAGATCGGAGTC---CCGTTTCCA------------------------------------------------------------------------------------------------------AACCAATGTAAAGTGACATTTACCACTCGTTCTCAGGATGTATGTGCGCACATGGGG---CCAATGGAAGTCCAATGCTTGGCGGACAATGATGCCTTTGATTTGTTCCAAAAGAAGGTTCCAGAGATCCCTGACCTTGCAAAAATAGTTACCGAGAAATGCTGTGGCCTACCATTGGCGCTCAACGTCATAGGCGAGACAATGTCATGCAAG---AGGATACGAGAATGGCGTCATGCGATATATGTTTTG---------CCGCTTTTAAAGTATAGCTACGATAGTCTTAAGGGAGAGCATGTCAAATCATGTTTGTTGTATTGCGCTTTATTTCCAGAAGATGATAAAATCGCAAAAGAAGATTTGATAGAGTATTGGATATGCGAGGAAATTAGGGCTGAGGACAAGGGTTATGAGATAATTGGTAGTCTTGTTCGTGCATCATTGTTGATGCATGACGTTGTTCGTGAAATGGCCTTA------------------------------------------------------------------------------------------------------------------------CATTTG---AAGAAACTAATTCACTTGGATTTG---------------------------------------------------------------------------------------------------------------------------------------------------------------------------------------------------------------------------------------------------------------------------------------------------------------------------------------------------------------------------------------------------------------------------------------------------------------------------------------------------------TGGAGTCATCTACTCTTT---------------------------------------------------------------------------------
>GC4_AT1G63350.1
---------------------------------------------------------------------------------AAAAGAGAG---------------------------------------------------------------------------------------------------------------------------------------------------------------------------------------------------GGTCAAGAAACA---------ATGCTTGATAACGCATGGAATCATCTAATG------------ATTATGGGATTGTATGGTATGGGAGGTGTTGGGAAGACGACTCTTCTCACCCAGATTAACAATAAG------GACAGCGTGATTTGGGTTGTGGTGTCTAAAGAGGTGAATGTAGAGAATATTCTAGATGAAATCGCTCAGAAAGTTCATATTAGATTTGTATTGTTTTTGGATGACATATGG------TTAGTTGAGATCGGAGTC---CCCTTTCCA------------------------------------------------------------------------------------------------------AACAAATGTAAAGTGGTATTCACCACTCGGTCCTTAGATGTATGCACAAGCATGGGG---CCAATGGAAGTCCAATGCCTGGCGGACAACGACGCATATGATTTGTTCCAAAAAAAGGTTCCAGAGATCCGTGAACTTTCTAGAGTAGTTGCTAAAAAATGTTGTGGTTTACCATTGGCGCTCAATGTGGTAAGTGAGACCATGTCATGCAAG---AGGGTACAAGAATGGCGTCATGCGATATATGTTTTA---------CCGCTTTTAAAGTATAGCTATGATAGTCTCAAAGGGGAGGATGTCAAAATGTGTTTGCTATATTGCGCTTTGTTTCCAGAAGATGCTAAAATAAGGAAGGAGAATCTGATAGAGTACTGGATATGCGAGGAAATTAAGGCTGAGAACCAAGGTTATGAGATAATTGGTAGTCTTGTTCGTGCATCATTGTTGCTGCATGATGTTGTTCGTGAAATGGCTTTA------------------------------------------------------------------------------------------------------------------------CATTTG---AAGAAACTAATTCACTTGTACTTG---------------------------------------------------------------------------------------------------------------------------------------------------------------------------------------------------------------------------------------------------------------------------------------------------------------------------------------------------------------------------------------------------------------------------------------------------------------------------------------------------------TGGAGTCCTCTACCATTT---------------------------------------------------------------------------------
>GC4_907240
---------------TTGGAGGTGAAGGAGTTAGAGGAGAAGAACGAAAGGTTCCAAGCAGAGGAAGTAGATGAGGAGAAAGAAAAGGAGAAGAAAAGAAAGAAGATTAATGGTTTGGTTCCTGTTGTTGTGAAACATATCAAGACAGGTGAAGAAATCGTTGTTTCGAGGAGAGTTGGTCAGTTTTGCGGGCTCCAAGATGAGTTTTTCAACTATGGCTGGAGACTTGAGTTTAGAGGGAACAACGTGACTGCGTTGTGGCCTGGGAATGGGAAACCTGGA---GGTCAAGAGACA---------ATGCTAGATAACGCATGGAAACATCTGATT------------ATTATGGGTATGTACGGTATGGGCGGAGTAGGGAAGACAACTATTCTCACCCAGATCAATAATAAG------GACTTTGTGATTTGGGTTGTGGTGTCTAAAGAGCTGCATATAGAGAATATTCAAGATGAAATTGCTGAGAAAGTTGGTCTTAGATTCATGTTGTTTTTAGATGATATATGG------TTAGATAAGATTGGAATC---CCGGATCCA------------------------------------------------------------------------------------------------------AAAGGATGCAGATTGGCATTCACCACTCGGTCTCTAAATGTATGCACGAGCATGGGG---CCAATGGAAGTCCAATGTTTGGCGGACGATGACGCATTTGATTTGTTCAAAAAAAAGGTTCCACAGATCCCAGACCTTGCAAAAATAGTTGCTAAAAAATGTTGTGGTTTACCATTGGCTCTCAACGTAATAGGTGAAACCATGTCATCCAAG---AGGATACAAGAATGGCGACGTGCGATATCAGTTTTG---------CCGCTTTTGAAGTATAGCTACGATAGTCTTAAAGGGGACCATGTCAAATTTTGTTTGCTATACTGCGCTTTATATCCGGAAGATGCTAAAATTCCCATAGAAGATTTGATAGACTACTGGATATGCGAAGGAATTGAGGCTGAGTATATGAGTTATGAGATAATTGGTAGTCTTGTGTGTGCATCATTGTTGATGCATGACGTGATTCGTGAAATGGCCTTG------------------------------------------------------------------------------------------------------------------------CAATTG---AAGAAACTAATTTACTTGGATTTG------------------------------------------------------------------------------------------------------------------------------------------------------------------------------------------------------------------------------------------------------------------------------------------------------------TTT------------------------------------------------------------------------------------------------------------------------------------------------------------------------------------------TGGAGTCCTCTATCCTTT---------------------------------------------------------------------------------
>GC11_Araha.17080s0005.1
---------------------------------------------------------------------------------GTGTCTGAA---------------------------------------------------------------------------------------------------------------------------------------------------------------------------------------------------GCTATGGAATCA---------ATGCTTGAGGGTGCGTGGAACCGTCTTATG------------ATTCTTGGTCTTCATGGTATGGGCGGAGTGGGTAAAACTACACTTCTCAGTCATATCAACAATAGA------GATATTGTGATTTGGATTGTGGTCTCGAAAGAGTTACAGATCCAGAGGATCCAAGATGAGATATGGGAGAAGTTGCGGTCTAGGTTTGTCTTGCTATTGGATGACATATGG------TTAACAGAGGTGGGAGTT---CCGTTTCCG------------------------------------------------------------------------------------------------------AACGGATGCAAAATAGTGTTCACCACTCGGTTGAAAGAAATCTGCGGACGGATGGGA---GATATGGAGGTCCGGTGTTTATCCCCGGATGATGCGTGGGATTTGTTTTCTAAGAAAGTACCTGAAATTCCCACACTCGCAAGAACTGTTGCTAAGAAATGCCGCGGCCTACCATTGGCCCTCAACGTCATAGGTGAAACAATGGCATATAAA---AGGGTGCAAGAATGGCGTTCAGCAATCGACGTTTTG---------CCTATTCTAAAGTATAGCTATGATAATTTAAAGAGAGAACAGCTCAAACTGTGCTTCCAATACTGTGCTCTGTTTCCAGAAGATCATAACATTGAGAAAGATGATTTGGTAGATTACTGGATAGGTGAGGGATTT---GCTGAGAACCAGGGTTATGAAATTATCGGTATTCTAGTTCGTTCATGCTTATTAATGCACGACGTGGTCCGAGAAATGGCATTG------------------------------------------------------------------------------------------------------------------------CTTTGG---AGGAAACTAATATACCTGAATTTG------------------------------------------------------------------------------------------------------------------------------------------------------------------------------------------------------------------------------------------------------------------------------------------------------------------------------------------------------------------------------------------------------------------------------------------------------------------------------------------------------------------------------------------------------------------------------------------------------------
>GC11_AT5G63020.1
---------------------------------------------------------------------------------TTGTCTGAA---------------------------------------------------------------------------------------------------------------------------------------------------------------------------------------------------GCTATGGATCCA---------ATGCTTGAGAGTGCGTGGAACCGTCTAATG------------ATTCTTGGTCTTCATGGTATGGGTGGAGTAGGTAAAACTACACTTCTCAGTCATATCAACAATAGA------GATATTGTGATTTGGATTGTGGTCTCCAAAGAGTTACAGATCCAGAGGATCCAAGATGAGATATGGGAGAAGTTACGGTCTAGGTTTGTCTTGTTATTGGATGACATATGG------TTAACAGAGGTGGGAGTT---CCGTTTCCG------------------------------------------------------------------------------------------------------AACGGATGCAAAATAGTATTCACCACTCGGTTGAAAGAAATCTGCGGGCGGATGGGA---GATATGGAAGTCCGGTGTTTAGCCCCGGATGATGCGTGGGATTTGTTTACTAAGAAAGTACCTGAGATTCCCACAGTCGCAAGAACAGTTGCTAAGAAATGTCGCGGCCTACCATTGGCCCTTAACGTCATTGGTGAAACAATGGCATATAAA---AGGGTGCAAGAATGGCGTTCAGCAATCGACGTTTTG---------CCTATTCTAAAGTACAGCTATGATAATTTAAAAAGTGAACAGCTCAAATTGTGCTTCCAGTACTGTGCTTTGTTTCCAGAAGATCATAACATTGAGAAAAATGATTTGGTAGATTACTGGATAGGTGAGGGATTC---GCTGAGAACCAAGGTTATGAAATTATCGGTATTCTAGTTCGTTCATGCTTATTGATGCATGATGTGGTCCGAGAAATGGCATTG------------------------------------------------------------------------------------------------------------------------ATTTGG---AGGAAACTTTTATACCTGAATTTG---------------------------------------------------------------------------------------------------------------------------------------------------------------------------------------------------------------------------------------------------------------------------------------------------------------------------------------------------------------------------------------------------------------------------------------------------------------------------------------------------------CGGGGTCCCCTGCCATTT---------------------------------------------------------------------------------
>G12_351902
---------------------------------------------------------------------------------AAAGTGGAA---------------------------------------------------------------------------------------------------------------------------------------------------------------------------------------------------GGTCAAGAGGAA---------TTGATTGAATCAACCTGGAATAGTATCATG------------ATTTTGGGTATTTATGGCATGGGGGGAGTGGGCAAGACCACACTCCTCTCTCAAATCAACAACAAG------GACATTGTAATATGGGTTGTGGTGTCTAACAACACAACGGTTAAGAGGATTCAAGAAGATATTGGCAAAAGACTAGAGATCAGATATGTGTTATTGTTGGATGATATGTGG------TTAGCAAGCATTGGAGTT---CCGGTTCCA------------------------------------------------------------------------------------------------------AATGGAAGTAAAATAGTATTCACCACTCGTTCTAATGAAGTTTGCGGAAGAATGGGG---GAGATAGAGGTAACATGTATGATGTGGGATGATGCTTGGAATTTGTTCACTAAAAATATGCCAGATATTCTTGAAGTCGCAAGATCAGTTGCGAAAAAGTGTAAAGGCTTGCCACTCGCTCTCAATGTAATTGGCGAAGTCATGGCACGCAAG---AAGGTTGAAGAGTGGCATCACGCAGCTAATGTTTTG---------------------------------------------------------------------------------------------------------AAAGATGATTTGATAGACTATTGGGTAGGCCATGAGCTAAAACTTAATTATGAAGGGTATACAATCATAGAAGCTCTCAAAAATGCGTGTTTATTGATGCATGATGTGATACGGGATATGGCGTTG------------------------------------------------------------------------------------------------------------------------GATCTT---AATAAACTGATATACTTGAATTTG---------------------------------------------------------------------------------------------------------------------------------------------------------------------------------------------------------------------------------------------------------------------------------------------------------------------------------------------------------------------------------------------------------------------------------------------------------------------------------------------------------AGGGGTCCGTTGCCTTTT---------------------------------------------------------------------------------
>G12_AT5G05400.1
---------------------------------------------------------------------------------AAGGTAGAA---------------------------------------------------------------------------------------------------------------------------------------------------------------------------------------------------GGTCAAGAGGCA---------ATTGTTGAATCAACATGGAATAGTATGATG------------CTTTTGGGTATATATGGTATGGGGGGAGTAGGCAAGACCACCCTCCTCTCTCAAATCAACAACAAG------GACATTGCAATATGGGTTGTAGTGTCTAAAAACCCAACTGTTAAGAGGATTCAAGAAGACATTGGAAAAAGACTAGATCTCAAGTATATGCTATTGTTGGATGATATGTGG------TTAGCAAACATTGGAATT---CCGGTTCCT------------------------------------------------------------------------------------------------------AATGGAAGTAAAATAGCATTCACAAGTCGTTCTAATGAAGTTTGCGGGAAAATGGGG---GAGATAGAGGTAACATGTTTGATGTGGGATGATGCCTGGGATTTGTTCACGAGGAACATGCCAAAGATTCCCGAAGTTGCAAAATCAATAGCAAGAAAGTGCAATGGCTTGCCACTTGCTCTCAATGTCATTGGCGAGACCATGGCTCGCAAG---AAGATCGAAGAGTGGCATGACGCTGTTGGT---------------TCCATTTTGAAATTTAGCTACGATGACTTAAAGTGTGAGAAGACCAAGTCCTGCTTCCTTTTTAGTGCCTTGTTTCCTGAAGACTATGAAATAGGAAAAGATGACTTGATAGAGTACTGGGTAGGCCAGGGTATT---------TATAAGGGTTATACAATCATCGGCACTCTCACTCGTGCATATTTACTGATGCATGATGTGGTTCGCGAAATGGCTCTG------------------------------------------------------------------------------------------------------------------------AGCCTT---AGAAACCTGTTATACTTGAATTTG---------------------------------------------------------------------------------------------------------------------------------------------------------------------------------------------------------------------------------------------------------------------------------------------------------------------------------------------------------------------------------------------------------------------------------------------------------------------------------------------------------AGGGATCCTTTGCTTTTT---------------------------------------------------------------------------------
>U_AT5G47260.1
---------------------------------------------------------------------------------TCGAAAGAG---------------------------------------------------------------------------------------------------------------------------------------------------------------------------------------------------TCTCAAGCAAAG---------TTGCTTGATACGGCATGGGCTCGTCTAATG------------ACTTTGGGTATTTATGGTAGGGGTGGAGTAGGCAAAACCACCCTTCTTACTAAACTCAGAAACAAG------GGTCTTGTGATCTTTGTTGTTGTGGGGTTTGAA---GAGGTCGAGAGCATACAGGATGAAATTGGTAAAAGATTAGGCCTCAGATTTGTGTTGTTACTGGATGGCATACAG------CTTGAGGAAATTGGAGTT---CCTTTTCCC------------------------------------------------------------------------------------------------------AATGGATGCAAAATTGTATTCACCACTCAATCTCTGGAAGCATGTGACGAAAGCAAG---AAGGTAGAAATTACATGTTTGAGCCCGGAAGAAGCATGGGATTTGTTTCAAGAGACTGTCCAAGACATACCTAAGCTCGCAAGAGTAGTTGCTAGTACATGCCGTGGTTTGCCCCTTGCTCTTAATCTCATTGGTGAGGCCATGTCAGGAAAA---AGGGTACGCGAATGGCGTTACACAATTCATGTCTTG---------CCCATTTTAAAGTCTATCTATGATAATATGAGTGATGAGATCATCAGGTTATGCTTCCTTTATTGTGCTCTGTTTCCAGAAAATTTGGATATAGGAAAAGAAGATCTGGTAAACTACTGGATATGCGAGGGAATCGAAGCTGAGATCCAGGGATATGAAATTATCTGTGATTTGGTTAGGATGCGATTGTTGATGCATGGTATGGTTCGTGAAATGGCCTTG------------------------------------------------------------------------------------------------------------------------GGATTG---AAGAGTTTGATACACTTGGATTTG---------------------------------------------------------------------------------------------------------------------------------------------------------------------------------------------------------------------------------------------------------------------------------------------------------------------------------------------------------------------------------------------------------------------------------------------------------------------------------------------------------TGGACTCCTCTACCCTTC---------------------------------------------------------------------------------
>GC17_Araha.35998s0003.1
---------------------------------------------------------------------------------AATGCTGAG---------------------------------------------------------------------------------------------------------------------------------------------------------------------------------------------------GGTCTTGATACG---------ACGCTGAAAAAGACTTGGAAAAGTCTTCTA------------ATGTTGGGAATCTACGGTATGGGAGGCGTTGGCAAAACTACCCTCCTCACTCTAATTAACAACAAG------GATGTTGTTATCTGGGTTGAATCCTCTAAAGATGCAGATGTCGGGAAGATTCAAGATGCAATCGGGGAAAGATTACACATCCGGTTCGTGCTGTTATTAGATGACTTATGG------TTAACAGCAATAGGCATT---CCAGTGCTC------------------------------------------------------------------------------------------------------------TACAAAGTCGTGTTTACTACTCGTTCTAAGGATGTCTGTTCAGTTATGGGG---GACATAGAAGTTCATTGTCTGTCCGAGACTGACGCATGGGATTTGTTCGACATGAAGGTC---GAAATTTCTGGTATCGCAAAAAAGATTGTGGCTAAGTGTTGTGGCTTACCCCTTGCACTTGAAGTAATCAGAAAGACTATGGCATCTAAA---TCTGTGATTCAATGGCGTCGTGCACTCGATACTTTG---------CAAGTTTTGAAGTTGAGCTATGATTATTTAGAAACAAAAAATGCCAAG---TGTTTTCTGTATTGTGCTTTATTTCCCAAGGCATATTATATCAAACAAGATGAGCTGGTAGAGTATTGGATAGGTGAGGGTTTCAGAGCAAAGGATCGATGCTATGAGATCATCGATCATCTTGTTGGGGCAGGTTTGTTAATGCATGATATGATCCGTGAGATGGCATTG------GACCAGACA---------------------------------------------------------------------------------------------------------AATCTG---AGTAAATTGATTCACTTGAATTTG---------------------------------------------------------------------------------------------------------------------------------------------------------------------------------------------------------------------------------------------------------------------------------------------------------------------------------------------------------------------------------------------------------------------------------------------------------------------------------------------------------GGGAGTCAAGTCTCTTTTCTGAAC---------------------------------------------------------------------------
>GC17_AT5G47250.1
---------------------------------------------------------------------------------AATGCTGAG---------------------------------------------------------------------------------------------------------------------------------------------------------------------------------------------------GGTCTTGATACG---------ACGCTTGAAAAGACTTGGGAAAGTCTTAGA------------ATGTTGGGAATCTTCGGTATGGGAGGCGTAGGCAAAACTACCCTCCTCACTCTAATTAACAACAAG------GATGTTGTTATTTGGGTTGAATCGTCTAAAGATGCAGATGTCGGGAAGATTCAAGATGCCATCGGGGAAAGATTACACATCCGGTTCGTGCTGTTATTAGATGACTTATGG------TTAACAGCAATAGGCATC---CCAGTGCTC------------------------------------------------------------------------------------------------------------TACAAAGTCGTGTTTACTACTCGTTCTAAGGATGTCTGTTCAGTTATGAGG---GACATAGAAGTTCAATGTTTGTCGGAGAATGACGCATGGGATTTGTTCGATATGAAGGTC---GAAATTTCTGATATTGCAAAAAAGATTGTGGCTAAGTGTTGTGGCTTACCCCTTGCACTTGAAGTTATAAGAAAGACTATGGCATCTAAA---TCTGTGATTCAATGGCGTCGTGCACTCGATACTTTG---------CAAGTTTTGAAGTTGAGCTATGATTATTTGAAAACAAAAAATGCCAAG---TGTTTTCTGTATTGTGCTTTATTTCCCAAGGCATATTATATCAAACAAGATGAGCTGGTAGAGTATTGGATAGGTGAGGGTTTCAGAGCAAAAGATCGAGGCTATGAGATCATCGATAATCTTGTTGGGGCAGGTTTGTTAATGCATGATATGATCCGTGATATGGCATTG------GACCAGACA---------------------------------------------------------------------------------------------------------CATCTG---AGTAAATTGATTCACTTGAATTTG---------------------------------------------------------------------------------------------------------------------------------------------------------------------------------------------------------------------------------------------------------------------------------------------------------------------------------------------------------------------------------------------------------------------------------------------------------------------------------------------------------GGGAGTCAAGTCTCTTTTCTGAAC---------------------------------------------------------------------------
>GC18_AT4G26090.1
---------------------------------------------------------------------------------CAACAAGGT---------------------------------------------------------------------------------------------------------------------------------------------------------------------------------------------------GGAAATACCACG---------ATGATGGAACAGGTTTTGGAATTTCTCAGT------------ATCATTGGTGTTTATGGACCTGGTGGGGTTGGGAAGACAACGTTAATGCAGAGCATTAACAACGAG------GATGTACTGATTTGGGTTCAAATGTCCAGAGAATTCGGCGAGTGTACAATTCAGCAAGCCGTTGGAGCACGGTTGGGTTTACGTTTCTTGTTGTTGCTAGATGATGTCTGG------TTGGAGAAAACTGGAGTT---CCTCGACCT------------------------------------------------------------------------------------------------------AACAAATGCAAGGTGATGTTCACGACACGGTCTATAGCATTATGCAACAATATGGGT---AAGTTGAGAGTGGAGTTTCTGGAGAAGAAACACGCGTGGGAGCTGTTCTGTAGTAAGGTATCATCAATTCGCCGGCTCGCGGAGATTATAGTGAGTAAATGTGGAGGATTGCCACTAGCGTTGATCACTTTAGGAGGAGCCATGGCTCATAGA---GAGGAAGAAGAGTGGATCCATGCTAGTGAAGTTCTG---------GCCCTTTTGAAATTCAGCTACGACAACCTCGAGAGTGATCTGCTTCGGTCTTGTTTCTTGTACTGCGCTTTATTCCCAGAAGAACATTCTATAGAGATCGAGCAGCTTGTTGAGTACTGGGTCGGCGAAGGGTTT---ACCATTTACAAGGGATATTTTCTCATTGGGGATCTGAAAGCGGCATGTTTGTTGATGCATAATGTGGTCAGAAGCTTTGCATTG------------------------------------------------------------------------------------------------------------------------GTATTG---AGAAAACTGAAGCATCTGGACCTA------------------------------------------------------------------------------------GATGAAGCAGAAGAACTCGGATTCGCTGAC---------------------------------------------------------------------------------------------------------------------------------------------------------------------------------------------TTAACCAGAGTGTGGGGAAATTCTGTAAGC------------------------------------------------------------------------------------------------------------------------------------------------------------CCATCTCGATTTTCATTC---------------------------------------------------------------------------------
>GC18_945467
---------------------------------------------------------------------------------CAACAAGAT---------------------------------------------------------------------------------------------------------------------------------------------------------------------------------------------------GGAAATACCACG---------ATGATGGAACAGGTTTTGGGATTTCTCAGT------------ATCATCGGGGTTTACGGACCTGGTGGGGTTGGGAAGACAACGTTAATGCAGAGTATTAACAACGAG------GATGTACTGATTTGGGTTCAAATGTCCCGAGAATTCGGCGAGTGTACAATTCAGCAAGCTGTTGGAGCACAGTTGGGTTTACGTTTCTTGTTATTGCTAGATGATGTCTGG------TTGGAGAAAACTGGAGTT---CCTCGACCT------------------------------------------------------------------------------------------------------AACAAATGCAAGATGATGTTCACGACACGGTCTATGGCATTATGCAGCAATATGGGT---AAGTTGAGAGTGGAGTTTCTGGAGAAGAAATACGCGTGGGAGCTGTTCTGTAGCAAGGTATCATCAATTCGCCGGCTCGCTGAGATTATAGTGAGTAAATGTGGAGGATTGCCGCTAGCGTTGATCACTTTAGGAGGAGCCATGGCTCACAGA---GAGGAAGAAGAGTGGATCCACGCTAGTGAAGTTCTG---------GCTCTTTTAAAATTCAGCTATGACAATCTCGAGAGTGATCTGCTCCGGTCTTGTTTCTTGTACTGCGCTTTATTCCCGGAAGAACATTCTATAGAGATAGAACAGCTTGTTGAGTACTGGGTGGGCGAAGGGTTT---ACCATTTACAAGGGATATTTTCTGATTGGGGATCTGAAAGCTGCATGTTTATTGATGCATAATGTGGTAAGAAGCTTTGCACTG------------------------------------------------------------------------------------------------------------------------ATATTG---AGAAAGCTGAAGCATCTGGACCTA------------------------------------------------------------------------------------GATGAAGTAGAAGAACTCGGATTTGATGAC---------------------------------------------------------------------------------------------------------------------------------------------------------------------------------------------TTAAGCAGAGTGTGGAGAAATCCTGTAAGCGAA---------------------------------------------------------------------------------------------------------------------------------------------------------CCATCTCGATTTTCTTTC---------------------------------------------------------------------------------
>GC18_Araha.4285s0004.1
---------------------------------------------------------------------------------CAACAAGAT---------------------------------------------------------------------------------------------------------------------------------------------------------------------------------------------------GGAAATACCACG---------ATGATGGAACGGGTTATGGAATTTCTCAGT------------ATCATCGGGGTTTATGGACCTGCTGGGGTTGGGAAGACAACGTTAATGCAGAGTATTAACAACGAG------GATGTACTGATTTGGGTTCAAATGTCCCGAGAATTCGGCGAGTGTACAATTCAGCAAGCTGTTGGAGCGCGGTTGGGTTTACGTTTCTTGTTGTTGCTAGATGATGTCTGG------TTGGAGAAAACTGGAGTT---CCTCGACCT------------------------------------------------------------------------------------------------------AACAAATGCAAGATGATGTTCACGACACGGTCTATGGCATTATGCAGCAATATGGGT---AAGTTGAGAGTGGAGTTTCTGGAGAAGAAATACGCGTGGGAGCTGTTCTGTAGTAAGGTATCATCAATTCGCCGGCTCGCTGAGATTATAGTGAGTAAATGTGGAGGATTGCCGCTAGCGTTGATCACTTTAGGAGGAGCCATGGCTCACAGA---GAGGAAGAAGAGTGGATCCACGCTAGTGAAGTTCTG---------GCCCTTTTAAAATTCAGCTACGACAATCTCGAGAGTGATCTGCTCCGGTCTTGTTTCTTGTACTGTGCTTTATTCCCAGAAGAACATTCTATAGAGATCGAACAGCTTGTTGAGTACTGGGTTGGCGAAGGGTTT---ACCATTTACAAGGGATATTTTCTGATTGGAGACCTGAAAGCGGCATGTTTGTTGATGCATAATGTGGTAAGAAGCTTTGCACTG------------------------------------------------------------------------------------------------------------------------GTATTG---AGAAAGCTGAAGCATCTTGACCTA------------------------------------------------------------------------------------GATGAAGTAGAAGAACTCGGATTTGATGAC---------------------------------------------------------------------------------------------------------------------------------------------------------------------------------------------TTAAGCAGAGTGTGGGGAAATCCTGTAAGC------------------------------------------------------------------------------------------------------------------------------------------------------------CCATCTCGATTTTCTTTC---------------------------------------------------------------------------------
>GC16_492076
---------------------------------------------------------------------------------GAAACTCTG---------------------------------------------------------------------------------------------------------------------------------------------------------------------------------------------------------------------------------------TTAGATGGTTTGATA------------AAGATTGGTGTTTGGGGCATGGGAGGAGTAGGAAAAACGACATTGGTCAGGACGTTGAACAACAAGGCTACTGGCTTGGTGATCTTTGTAATAGTTTCGAAAGAGTTTGATCCAAAAGGAGTCCAAAAGCAGATTGCGGAGAGACTGGATATCAACTTTCTTCTCATTCTTGATGACGTTTGG------TTGGATCTTTTGGGCATT---CCACGAAGG------------------------------------------------------------------------------------------------------AAAGGTTCAAAAGTCATTCTGACTTCCAGGTTTTTAGAGGTTTGTCGCAGCATGAGA---GATGTTAGAGTGGACTGCTTACTTGAAGAAGACGCTTGGGAATTGTTTTGCAGAAATGCA------GTTAGGTCAATTGCAAAAGCCGTTTCACTTGAGTGTGGTGGATTGCCTCTGGCTATCATCACAGTCGGAACAGCTATGCGGGGAAGT---AAAGTCAAGCTGTGGAATCATGTCTTGAGTAAGCTA---------CAGCCATTGAAATTGAGCTACGATTTTTTGGAAGGCAAG---GCAAAGTTTTGTTTTCTCCTTTGTGCTTTGTTTCCTGAAGACTACTCTATTGAAGTTTCAGAGCTTGTAAGATATTGGATGGCTGAAGGATTCGAATCCATGAACGAGGGAATCGCAATTGTGGAGAGTTTAAAGGATTATTGTTTGTTAATGCACGATGTTGTCCGTGATTTTGCCATAGAGTCA---------------------------------------------------------TCTCTTTTGCGTCTTTCCAGTCTTCATTCTCTCTTCTTAAGAGAATGTTTT------GAATTT---AAGAGCTTCAGACACCTTGACCTT------------------------------------------------------------GAAGAAACACAAAAGGGGCAAGCA------------------------------AGGCTCCATTCTTCTCCGTTTCTTTTAAATAAGAGAAACACTTGGATCAAAAGATTGAAGAAATTTCAACTTGTCGTTGGC---CCTTACATTTCGCGTACAAGACACGACAAGAGGAGGCTA------------------------------------------------------------------------------------------------------------------------------------------------------------------------------------------------------------------------------------GGCAAAAGA---------------AACTGGGGAGAGGCTTGG---------------------------------------------------------------------------------
>GC16_AT4G27190.1
---------------------------------------------------------------------------------GAAACTCTG---------------------------------------------------------------------------------------------------------------------------------------------------------------------------------------------------CATCAAACGATGGCGTCAAATATGTTGGCCAAAATTAGAGATGGCTTGACA------------AAGATTGGTGTTTGGGGCATGGGAGGAGTAGGTAAAACGACATTGGTCAGGACGCTGAACAATAAGGCTACTGGCTTGGTGATCTTTGTAATAGTTTCCAAAGAGTTTGATCCAAGAGAAGTCCAAAAGCAGATTGCGGAGAGACTGGATATTAAGTTTCTTCTCATTCTTGATGACGTTTGG------TTGGATCTTTTAGGCATC---CCACGAACT------------------------------------------------------------------------------------------------------AAAGGTTCAAAAGTCATTCTGACTTCGAGGTTTTTAGAGGTCTGTCGCAGCATGAAG---GATGTTAGAGTGGATTGCTTACTTGAAGAAGACGCTTGGGAATTGTTTTGCAAAAATGCA------GTTAGGAAGATTGCAAAAGCTGTTTCACAAGAATGTGGTGGATTGCCTCTTGCTATCATCACAGTCGGAACAGCTATGCGGGGAAAG---AAAGTCAAGCTATGGAATCATGTCTTGAGTAAGCTA---------CAGCCATTGAAATTGAGCTACGATTTCTTGGAAGACAAG---GCAAAGTTTTGTTTTCTCCTTTGTGCTTTGTTTCCAGAAGACTACTCGATTGAAGTTACAGAGGTTGTAAGATATTGGATGGCTGAAGGATTCGACTCCATGAACGAGGGAATCACAACTGTGGAGAGTTTAAAGGATTATTGTTTGTTAATGCATGATGTTGTCCGCGATTTCGCCATAGAGTTC---------------------------------------------------------TCTCTTTTGCGCCTTTTCAGTCTCCATTCTCTCTTCTTAAGAGATTGTTTT------GAATTT---AAGAGATTCAGACACCTTGATCTT------------------------------------------------------------GGAGAAACACAAAAAGGGCAAGCA------------------------------AGGCTCCATTCTTCTCCATTTCTTTTAAATAAGAGAAACACTTGGATCAAAAGATTGAAGAAATTCCAACTTGTAGTTGGG---CGTTACATTTTGCGTACAAGGCACGACAAGAGGAGGCTA------------------------------------------------------------------------------------------------------------------------------------------------------------------------------------------------------------------------------------GACAAAAGA---------------AACTGGGGAGAGGTTTGG---------------------------------------------------------------------------------
>GC16_Araha.40752s0001.1
---------------------------------------------------------------------------------AAAATCGAA---------------------------------------------------------------------------------------------------------------------------------------------------------------------------------------------------GATCAAACAACAGTGTCAGAGATGTTAGCCAAAGTTCTAAGCTGTTTAAAG------------AAGATCGGTGTTTGGGGTATGGGTGGAGTCGGGAAAACAACACTAGTCAGAGAACTGAATAATAAGGCTACGGGTATGGTGATATGGGCTACAGTTTCGAAAGAGTTTGAAGTGGGAAGGGTCCAGAAGCAAATCGCTGAGAGGTTGGAAATGAGCTTTCTTCTCATTCTTGATGATGTCTGG------TTAGACCAGTTGGGGATT---CCACAAACA------------------------------------------------------------------------------------------------------AACTGTTCAAAGATTGTCTTGACTTCTAGATTTTTAGAGGTTTGCCAGAGCATAAAA---GACTTCAGAGTGGATTGCTTATGTGAAGAAGAAGCTTGGGAATTGTTTTGTCAAAACGCT------GTTAGACCCATCGCAAAAAAAGTTTCTCGGGAGTGTGGTGGATTGCCTTTGGCTATCATCACGGTTGGAATGGCTATGCGGGGGAAG---AAGGTCAAGCTATGGAAACATGCCCTTAAGGAACTC---------CAGCCTCTGAAATTGAGCTACGACTTGCTTGAGCCAAAG---ATGAAATCCTGCCTTCTCTTTTGTGCCTTATTTCCAGAGGATTACTCAATTGCAATAGCTGAGCTTGTAAGGTACTGGATTGCCGAAGGATTCTACCTAATGAATCAAGGAATTACCTTAGTAGAGAATCTGAAAGACTCTTGCTTGCTAATGCATGATGTGGTTCGGGATTTTGCCATAGAG------------------------------------------------------------TCCCTCAGCGAGCTTCATGAGCTTCGATCTCTCATCTTGAGAGACTGCTAC------GAATTG---AACAGCTTGAGACTACTTGACCTC------------------------------------------------------------GGACAAACTCAAGAAGGGCAAGCA------------------------------AGGGTCGTATGTGTTCCACCTCTTTCCCCTGAATACAGTTCTTGGATAGAAAAGTTGAAGAAATTCCAGTTGTTTATTGGCCCAGCAAACTCCTTACCTAGTAGACATGACAAAAGGAGAGTG------------------------------------------------------------------------------------------------------------------------------------------------------------------------------------------------------------------------------------TCGTTAGGG---------------AGCCAAAAAGGGCCATGG---------------------------------------------------------------------------------
>GC16_AT4G27220.1
---------------------------------------------------------------------------------AAGAGAGGG------------------------------------------------------------------------------------------------------------------------------------------------------------------------------------------------AACCCTCAAAAAACAGCACTGGAGATGTTGGATAAGCTAAAGGATTGTTTGAAG------------AAGATTGGTGTTTGGGGTATGGGCGGTGTTGGGAAGACAACACTTGTCAGGACGCTTAACAATGATGCTACTGCTTTGGTAATTTGGGTGACAGTGTCGAAAGATTTTGACTTAAAAAGGGTCCAGATGGACATAGCCAAGAGACTGGGCAAGAATTTCCTCCTTATTCTTGACGATGTTTGG------TTGGACCAATTGGGTATT---CCATTAGCATTG---------------------------------------------------------------------------------------------------AAGGATTCAAAGGTTGTTCTAACTTCAAGAAGACTAGAAGTGTGCCAACAGATGATG---AACATCAAAGTTGCATGCTTACAAGAGAAAGAAGCTTGGGAATTGTTTTGCCACAACGTT------GTTAAGCCCATTGCAAAGGATGTATCCCATGAATGTTGTGGATTGCCTTTGGCTATCATCACAATCGGGCGGACCCTGCGCGGAAAA---CCTGTCGAGGTATGGAAACACACCTTGAATTTGCTA---------GGTACTTTAAAACTCAGCTACGACTTTCTTCAAGACAAT---ATGAAAAGTTGCTTCCTTTTCTGTGCTTTATTTCCGGAGGACTACTCTATCAAAGTAAGTGAACTAATAATGTACTGGGTCGCGGAAGGATTGGACATGATGAATGAGGGAGTTACTTTGGTTGAGAGATTGAAGGACTCTTGCCTGTTAATGCACGATGTTGTGCGTGACTTTGCTATAGAG------------------------------------------------------------TCCTTTTCAAATCTTCATAGTTTGCGGTCTCTTGTGTTAAGAAACTGTAAA------GAACTT---AGCAGCTTAAGATACATTTGCGTT------------------------------------------------------------GGAGAAGAAAGAGAAGGACAAGCA------------------------------AAGCTCCTCGATGTCTTGTCCTTTTCCTATGAATTTGATTCTTTGACCAAAAGGCTAACAAAGTTCCAGTTTCTATTTTCACCTCGATCGGTTTCACCTCCTGGCACCGGTGAAGGTTGCCTA------------------------------------------------------------------------------------------------------------------------------------------------------------------------------------------------------------------------------------TCAGACCAA---------------AACGACAGAGTGGTGCTC---------------------------------------------------------------------------------
>GC5_AT1G58807.1
---------------------------------------------------------------------------------------------------------------------------------------------------------------------------------------------------------------------------------------------------------------------------------------------GGGTTGGAGGCA---------AATGTTAAGAAATTGGTTGGATATTTGGTG------------GTGGTTTCCATAACCGGTATGGGTGGTCTAGGTAAAACCACACTTGCTAAACAGGTTTTTAACCAT------GATGGGCTCTCATGGGTGTGTGTTTCACAAGATTTTACCCGAATGAATGTATGGCAAAAGATCTTGAGGGACCTCAAACCCAAGTCATTAATTGTCCTCGATGACATATGG------TGGGAACTAATCAAGCCA---ATATTTCCA---------------------------------------------------------------------------------------------------------GGTTGGAAAGTGTTGCTTACTTCTCGAAATGAGAGTGTCGCCATGCGTAGAAAT---AACTTTAAACCAGAATGCCTAACCACTGAAGACAGTTGGACACTTTTTCAGAGGATAGCAGAGGAAAAGGAAGAGTTGGGTAAGCTAATGATCAAACACTGTGGAGGGTTACCATTGGCCATCAGAGTGTTAGGAGGTATGTTAGCTGAAAAA---TACTCGCATGATTGGAGAAGATTATCTGAGAATATT---GGA---AATGTATTGTCTCTAAGCTTTGAAGAATTGCCAAGTTAT---TTGAAGCATTGTTTCCTCTACTTGGCCCATTTTCCAGAAGATTATGAGATAAAGGTAGAGAACTTGTCATATTACTGGGCTGCAGAAGGAATAACCATTCGAGATGTTGGAGATGTCTACATAGAGGAGCTGGTGAGGAGGAATATGGTCTTGCATGACATGATGAGAGAAGTTTGTTTG------------------------------------------------------------------------------------------------------------------------CATATA---AAGTTGTTGATCTATCTGAATTTA------------------------------------------------------------------------------------------------------------------------------------------------------------------------------------------------------------------------------------------------------------------------------------------------------------------------------------------------------------------------------------------------------------------------------------------------------------------------------------------------------------------------------------------------------------------------------------------------------------
>GC5_AT1G59124.1
---------------------------------------------------------------------------------------------------------------------------------------------------------------------------------------------------------------------------------------------------------------------------------------------GGGTTGGAGGCA---------AATGTTAAGAAATTGGTTGGATATTTGGTG------------GTGGTTTCCATAACCGGTATGGGTGGTCTAGGTAAAACCACACTTGCTAAACAGGTTTTTAACCAT------GATGGGCTCTCATGGGTGTGTGTTTCACAAGATTTTACCCGAATGAATGTATGGCAAAAGATCTTGAGGGACCTCAAACCCAAGTCATTAATTGTCCTCGATGACATATGG------TGGGAACTAATCAAGCCA---ATATTTCCA---------------------------------------------------------------------------------------------------------GGTTGGAAAGTGTTGCTTACTTCTCGAAATGAGAGTGTCGCCATGCGTAGAAAT---AACTTTAAACCAGAATGCCTAACCACTGAAGACAGTTGGACACTTTTTCAGAGGATAGCAGAGGAAAAGGAAGAGTTGGGTAAGCTAATGATCAAACACTGTGGAGGGTTACCATTGGCCATCAGAGTGTTAGGAGGTATGTTAGCTGAAAAA---TACTCGCATGATTGGAGAAGATTATCTGAGAATATT---GGA---AATGTATTGTCTCTAAGCTTTGAAGAATTGCCAAGTTAT---TTGAAGCATTGTTTCCTCTACTTGGCCCATTTTCCAGAAGATTATGAGATAAAGGTAGAGAACTTGTCATATTACTGGGCTGCAGAAGGAATAACCATTCGAGATGTTGGAGATGTCTACATAGAGGAGCTGGTGAGGAGGAATATGGTCTTGCATGACATGATGAGAGAAGTTTGTTTG------------------------------------------------------------------------------------------------------------------------CATATA---AAGTTGTTGATCTATCTGAATTTA------------------------------------------------------------------------------------------------------------------------------------------------------------------------------------------------------------------------------------------------------------------------------------------------------------------------------------------------------------------------------------------------------------------------------------------------------------------------------------------------------------------------------------------------------------------------------------------------------------
>GC5_AT1G58848.1
---------------------------------------------------------------------------------------------------------------------------------------------------------------------------------------------------------------------------------------------------------------------------------------------GGGTTGGAAGCA---------AATGTTAAGAAATTGGTTGGATATTTGGTG------------GTGGTTTCCATAACCGGGATGGGTGGTCTAGGTAAAACCACACTTGCTAAACAGGTTTTTAACCAT------GATGGGCTCTCATGGGTGTGTGTTTCACAAGATTTTACCCGAATGAATGTATGGCAAAAGATCTTGAGGGACCTCAAACCCAAGTCATTAATTGTCCTCGATGACATATGG------TGGGAACTAATCAAGCCA---ATATTTCCA---------------------------------------------------------------------------------------------------------GGTTGGAAAGTGTTGCTTACTTCTCGAAACGAGAGTGTCGCCATGCGTAGAAAT---AACTTTAAACCAGAATGCCTAACCACTGAAGACAGTTGGACACTTTTTCAGAGGATAGCCGAGGAAAAGGAAGAGTTGGGTAAGCTAATGATCAAACACTGTGGAGGGTTACCATTGGCCATCAGAGTGTTAGGAGGTATGTTAGCTGAAAAA---TACTCGCATGATTGGAGAAGATTATCTGAGAATATT---GGA---TATGTATTGTCTCTAAGCTTTGAAGAATTGCCAAGTTAT---TTGAAGCATTGTTTCCTCTACTTGGCCCATTTTCCAGATGATTATGAGATAAACGTAAAGAATTTGTCATATTACTGGGCTGCAGAAGGAATAATCATTCGAGATGTTGGAGATGTCTACATAGAGGAGCTGGTGAGGAGGAATATGGTCTTGCATGACATGATGAGAGAAGTTTGTTTG------------------------------------------------------------------------------------------------------------------------CATATA---AAGTTGTTGATCTATCTGAATTTA------------------------------------------------------------------------------------------------------------------------------------------------------------------------------------------------------------------------------------------------------------------------------------------------------------------------------------------------------------------------------------------------------------------------------------------------------------------------------------------------------------------------------------------------------------------------------------------------------------
>GC5_AT1G59218.1
---------------------------------------------------------------------------------------------------------------------------------------------------------------------------------------------------------------------------------------------------------------------------------------------GGGTTGGAAGCA---------AATGTTAAGAAATTGGTTGGATATTTGGTG------------GTGGTTTCCATAACCGGGATGGGTGGTCTAGGTAAAACCACACTTGCTAAACAGGTTTTTAACCAT------GATGGGCTCTCATGGGTGTGTGTTTCACAAGATTTTACCCGAATGAATGTATGGCAAAAGATCTTGAGGGACCTCAAACCCAAGTCATTAATTGTCCTCGATGACATATGG------TGGGAACTAATCAAGCCA---ATATTTCCA---------------------------------------------------------------------------------------------------------GGTTGGAAAGTGTTGCTTACTTCTCGAAACGAGAGTGTCGCCATGCGTAGAAAT---AACTTTAAACCAGAATGCCTAACCACTGAAGACAGTTGGACACTTTTTCAGAGGATAGCCGAGGAAAAGGAAGAGTTGGGTAAGCTAATGATCAAACACTGTGGAGGGTTACCATTGGCCATCAGAGTGTTAGGAGGTATGTTAGCTGAAAAA---TACTCGCATGATTGGAGAAGATTATCTGAGAATATT---GGA---TATGTATTGTCTCTAAGCTTTGAAGAATTGCCAAGTTAT---TTGAAGCATTGTTTCCTCTACTTGGCCCATTTTCCAGATGATTATGAGATAAACGTAAAGAATTTGTCATATTACTGGGCTGCAGAAGGAATAATCATTCGAGATGTTGGAGATGTCTACATAGAGGAGCTGGTGAGGAGGAATATGGTCTTGCATGACATGATGAGAGAAGTTTGTTTG------------------------------------------------------------------------------------------------------------------------CATATA---AAGTTGTTGATCTATCTGAATTTA------------------------------------------------------------------------------------------------------------------------------------------------------------------------------------------------------------------------------------------------------------------------------------------------------------------------------------------------------------------------------------------------------------------------------------------------------------------------------------------------------------------------------------------------------------------------------------------------------------
>GC5_AT1G58602.1
---------------------------------------------------------------------------------------------------------------------------------------------------------------------------------------------------------------------------------------------------------------------------------------------GCGTTGGAGGAA---------AATGTTAAAAAGTTAGTTGGATATTTTGTG------------GTGGTTTCCATAACTGGAATGGGTGGTCTCGGTAAAACCACCCTTGCTAGACAAGTTTTTAACCAC------GATAAACTAGCATGGGTGAGTGTTTCACAAGATTTTACCCTGAAGAATGTATGGCAAAATATTTTGGGGGATCTCAAACCCAAGTCGTTAATTGTCCTTGACGACATATGG------TGGGAAGTAATCAAGCCA---ATATTTCCA---------------------------------------------------------------------------------------------------------GGTTGGAAACTGCTGCTTACTTCTCGAAATGAGAGTATCGTTGCGCCTACAAAT---AACTTTAAACCAGAATGCCTAAAGACTGATGACAGTTGGAAACTTTTTCAAAGGATAGCAGAGGAAATGGAAAAGTTGGGTGAGAAAATGATCGAACATTGTGGAGGGCTACCATTGGCTATCAAAGTGTTAGGAGGTATGTTAGCTGAAAAA---TACTCGCATGATTGGAGAAGATTATCTGAGAATATT---GGA---TATGTATTGTCTTTGAGCTTTGAAGAATTGCCAAGTTAT---TTGAAGCATTGTTTCCTCTACTTGGCCCATTTTCCAGAAGATTATGAGATAAAGGTAGAGAATTTGTCATATTACTGGGCTGCAGAAGAAATAATCATTCGAGATGTTGGAGATGTCTACATAGAGGAGCTGGTGAGGAGGAATATGGTCTTGCATGACATGATGAGAGAAGTTTGTTTG------------------------------------------------------------------------------------------------------------------------CATATA---AAGTTGTTGATCTATCTGAATTTA------------------------------------------------------------------------------------------------------------------------------------------------------------------------------------------------------------------------------------------------------------------------------------------------------------------------------------------------------------------------------------------------------------------------------------------------------------------------------------------------------------------------------------------------------------------------------------------------------------
>GC5_907562
---------------------------------------------------------------------------------------------------------------------------------------------------------------------------------------------------------------------------------------------------------------------------------------------GCGTTGGAGGCA---------AATGTTAAGAAATTGGTTGGATATTTTGTG------------GTGGTTTCCATAACCGGAATGGGTGGTCTTGGTAAAACCACCCTTGCTAGACAAGTTTTTAATCAT------GACGGGTTCGCATGGGTGTGTGTTTCACAAGACTTTACTCGGAAGAATGTATGGCAAAAGATCTTGGGTGATCTCAAACCCAAGTCATTAATTGTCCTTGATGACATATGG------TGGGACCTAATCAAGCCA---ATATTTCCA---------------------------------------------------------------------------------------------------------GGTTGGAAAGTGTTGCTCACTTCACGAAATGAGAGTATCGTTGTGCCTAGAAGT---AACTTAAAACTAGAATGTCTAACCACTAAAGACAGTTGGACACTTTTTCAAAGGATAGCAGAGGAAATGGAAGAGATAGGTAAGGAAATGATCAAACATTGTGGAGGGCTACCATTGGCAATCAAAGTGTTAGGAGGTTTGTTAGCTGCAAAG---TACCTACATGATTGGAAAAGATTATCTAAGAATATT---GGA---TATGTATTGTCTCTGAGCTTTGACGAGTTGCCTAGTTAT---TTGAAGCAGTGTTTCCTCTACCTGGCCCATTTTCCAGAAGATTATATGATAAAGTTAGAGAACTTGTATTATTACTGGGCTGCAGAAGAAGTAACCATTCGAGATGTTGGAGATGTCTACGTAGAGGAGTTGGTGAGGAGAAATATGGTCTTGCATGACATGATGAGAGAAATTTGTTTG------------------------------------------------------------------------------------------------------------------------CATATA---AAGTTGCTGATCTATCTGAATTTA------------------------------------------------------------------------------------------------------------------------------------------------------------------------------------------------------------------------------------------------------------------------------------------------------------------------------------------------------------------------------------------------------------------------------------------------------------------------------------------------------------------------------------------------------------------------------------------------------------
>GC5_Araha.25006s0001.1
---------------------------------------------------------------------------------------------------------------------------------------------------------------------------------------------------------------------------------------------------------------------------------------------GGGTTGGACGCA---------AATGTTAAGAAATTGGTTGGATATTTGGTG------------GTGGTCTCCATAACCGGGATGGGTGGTCTTGGTAAAACCACACTTGCTAGACAGGTTTTTAACCAT------GATAGACTCGCATGGGTGTGTGTCTCACAAGATCTTACCCAGAAATCTGTGTGGCAAACGATCTTGCAGAATTTCACATCTAAATCATTAATTGTCTTTGATGACATATGG------TGGGACCTAATTAAGCCA---ATATTTCCA---------------------------------------------------------------------------------------------------------GGTTGGAAGGTGCTTCTTACTTCTCGAAATGAGAGTGTCGCAGTACGTGGTGAT---AGCTTTAAACCAGAATGCCTAGCCATTGAGGATAGTTGGACACTTTTCCAAAGAATAGCAAAGGAAATGGAAGTAATGGGTAAGCAAATGATCAAACATTGTGGAGGGCTACCATTGGCCATCAAAGTGTTAGGAGGTTTGCTAGCTGCAAAG---TACATGCATGATTGGAAAAGACTATCCATAAATATT---------CATGTATTGTCTATGAGCTTTGAAGAGTTGCCTAGTTAT---TTGAAACATTGTTTCCTTTACCTGGCCCATTTTCCAGAAGATCATAAGATAAACGTGGAGAAATTGTCTTATTATTGGGCTGCAGAAGGAATAACCATTCAAGATGTTGGAGAAAGCTACATAGAGGAGTTGGTTAGGAGAAATATGATCTTGCACGACATGATGAGAGAAGTTTGTTTG------------------------------------------------------------------------------------------------------------------------CATCTA---ATGTTACTGATCTATCTAAATTTA------------------------------------------------------------------------------------------------------------------------------------------------------------------------------------------------------------------------------------------------------------------------------------------------------------------------------------------------------------------------------------------------------------------------------------------------------------------------------------------------------------------------------------------------------------------------------------------------------------
>GC5_AT1G58390.1
---------------------------------------------------------------------------------------------------------------------------------------------------------------------------------------------------------------------------------------------------------------------------------------------GGGTTGGAGGTA---------AATGTTAAGAAACTGGTTGGATATTTGGTG------------GTGGTTTCCATAACCGGGATGGGTGGTCTAGGTAAAACCACACTTGCTAGACAGGTTTTTAACCAT------GATAGACTCGCATGGGTGTGTGTCTCACAAGAGTTTACTCGGAAGAATGTATGGCAAATGATCTTGCAGAATCTAACCTCTAAATCATTAATTGTCTTTGATGACATATGG------TGGGACCTAATAAAGCCA---ATATTTCCA---------------------------------------------------------------------------------------------------------GGTTGGAAGGTGCTTCTTACTTCTCAAAATGAGAGTGTCGCGGTACGTGGGGAT---AACTTTAAACCAGAATGCCTAGCCATTGAGGATAGTTGGACACTTTTCCAAAGAATAGCAGAGGAAATGGAAGATATGGGTAAGCAAATGTTAAAACATTGTGGAGGGCTACCATTAGCCATCAAAGTGTTAGGAGGTTTGTTAGCTGCAAAG---TACATGCATGATTGGGAAAGACTATCCGTAAATATC---------CATGTATTGTCTATGAGCTTTGAGGAGTTGCCTAGTTAT---TTGAAACATTGTTTCCTCTACCTGGCCCATTTTCCAGAAGATCATAAGATTAACGTGGAGAAATTGTCTTATTGTTGGGCTGCAGAAGGAATAACCATTCAAGATGTTGGACAGAGCTACCTAGAGGAGTTAGTGAGGAGGAATATGATATTGCATGACATGATGAGAGAAGTTTGTTTG------------------------------------------------------------------------------------------------------------------------CATCTA---ATGTTACTGATCTATCTAAATTTA------------------------------------------------------------------------------------------------------------------------------------------------------------------------------------------------------------------------------------------------------------------------------------------------------------------------------------------------------------------------------------------------------------------------------------------------------------------------------------------------------------------------------------------------------------------------------------------------------------
>GC5_AT1G58400.1
---------------------------------------------------------------------------------------------------------------------------------------------------------------------------------------------------------------------------------------------------------------------------------------------GGGTTGGAGGTA---------AATGTTAAGAAACTGGTTGGATATTTGGTG------------ATTGTTTCGGTAACCGGGATGGGAGGTCTTGGTAAAACCACCCTTGCAAGACAAGTTTTTAACCAT------GATAGACTCGCATGGGTGTGTGTCTCACAAGAGTTTACTCGGAAAAATGTATGGCAAATGATCTTGCAGAATCTAACCTCTAAATCATTAATTGTTTTTGATGACATATGG------TGGGGCCTAATCAATCCA---ATATTTCCA---------------------------------------------------------------------------------------------------------------------------------------GAGACTATCGCAATGCATGGAAAT---AACTTTAAACCAGAATGCCTAACTATTCTAGAGAGTTGGATACTTTTCCAAAGAATTGCAAAGGAAATGGAAATGATGGGTAAGCAAATGATTAAATATTGTGGAGGACTACCATTGGCCGTCAAAGTGTTGGGAGGGTTGTTAGCTGCAAAA---TACTTTCATGATTGGAAACGATTATCTGAGAATATT---------CATGTATTGTCTCTGAGCTTTGAAGAGTTGCCTAGTTAT---TTGAAGCATTGCTTCCTCTACTTGGCCCATTTTCCAGAAGATCATAACATAAAGGTAGAAAAATTGTCTTATTGTTGGGCTGCTGAAGGAATAACTATTCGAGATGTTGGAGAAAGCTACATAGAGGAGTTAGTGAGGAGAAATATGGTTTTGCATGACATGATGAGAGAAGTTTGTTTG------------------------------------------------------------------------------------------------------------------------CGTCTA---AGGTTGCTGATCTATCTAGACATA------------------------------------------------------------------------------------------------------------------------------------------------------------------------------------------------------------------------------------------------------------------------------------------------------------------------------------------------------------------------------------------------------------------------------------------------------------------------------------------------------------------------------------------------------------------------------------------------------------
>GC5_Araha.13235s0001.1
---------------------------------------------------------------------------------------------------------------------------------------------------------------------------------------------------------------------------------------------------------------------------------------------GGGCTAGAAACA---------AAGGTAAAGAAATTGGTTGGATATTTCGTG------------GTTGTTTCTATAACTAGGATGGGTGGTGTTGGTAAAACCACTCTTGCCAGACTTGTTTTTAATCAT------GATGGACTCGCATGGGTGCCTGTTTCACAAGAGTTTAGCCGGAAGCTTGCGTGGCAAAAAATCTTGCAGGATCTTAGACCCAAATCATTGATTGTGCTAGATGACATATGG------TGGGACCGAATCAAGCAA---ATATTTCCA---------------------------------------------------------------------------------------------------------GGTTGGAAGGTGCTACTTACTTCTCGGAATGAGAGTGTCGCAGTACGCGGTGAT---AACTTTAAATCACAATGCCTAAGTACTGAAGAGAGTTGGACACTTCTTCAACTAATAGCAGAAGAAATGGAAGAGATGGGTAAGGAAATGATAAAACATTGTGGGGGATTGCCTTTGGCTATCAAAGTGTTAGGAGGTTTTTTAGCTGCAAAA---TATATTCATGATTGGAAAAGAGTATTTGAGGATATT---------CATGTATTGTCTATGAGCTTTGAAGAGTTGCCTAGTTAT---TTGAAGCATTGCTTCCTCTACCTAGCCTATTTTCCCGAAGATGATGAAATAGATGTGTCAACTTTGTCATATTATTGGGCTGCAGAAGGAATAACCATTCGAGATGTTGGAGACAGCTACATAGACGAGTTGGTGAGGAGGAATATGGTTTTGCATGACACTATGAGAGAACTCTGTTTG------------------------------------------------------------------------------------------------------------------------CAACTA---ATGTTGCTGATCTATCTTAATATA------AAT---------------------------------------------------------------------------------------------------------------------------------------------------------------------------------------------------------------------------------------------------------------------------------------------------------------------------------------------------------------------------------------------------------------------------------------------------------------------------------------------------------------------------------------------------------------------------------------------------
>GC5_907577
---------------------------------------------------------------------------------------------------------------------------------------------------------------------------------------------------------------------------------------------------------------------------------------------GGGCTAGAAACA---------AAGGTAAAGAAATTGGTTGGATATTTCGTG------------GTTGTTTCTATAACTGGGATGGGTGGTGTTGGTAAAACCACTCTTGCCAGACAAGTTTTTCATCAT------GATGGACTCGCATGGGTGCCTGTTTCACAAGAGTTTACCCGGAAGCATTTGTGGCAAACAATCTTGCGGGAACTTAAACCCAAATCATTGATTGTGCTAGATGACATATGG------TGGGACCGAATCAAGCAA---ATATTTCCA---GGTGACCTTTTTATGGTGCTTAGTAAAAAGAAAGATGATAACAAGTCATACTCATTATGCACTTTGTGTTTGGAGATTATGAAAGGAACATATTTTTTTACAGGTTGGAAGGTGCTACTTACTTCTCGGAATGAGAGTGTCGCAGTACGCGGTGAT---AACTTTAAATCACAATGCCTAAGTACTGAAGAGAGTTGGACACTTCTTCAACTAATAGCAGAGGAAATGGAAGAGATGGGTAAGGAAATGATAAAACATTGTGGGGGGTTACCTTTGGCTATCAAAGTGTTAGGAGGTTTTTTAGCTGCAAAA---TATATTCATGATTGGAAAAGAGTATTTAAGGATATT---------CATGTATTGTCTATGAGCTTTGAAGAGTTGCCTAGTTAT---TTGAAGCATTGCTTCCTCTACCTAGCCTATTTTCCCGAAGATGATGAAATAGATGTGTCAACTTTGTCATATTATTGGGCTGCAGAAGGAATAACCATTCGAGATGTTGGAGACAGCTACATAGACGAGTTGGTGAGGAGGAATATGGTTTTGCATGACACTATGAGAGAACTCTGTTTG------------------------------------------------------------------------------------------------------------------------CATCTA---ATTTTGCTGATCTATCTTAATATAATTGGCAAT---------------------------------------------------------------------------------------------------------------------------------------------------------------------------------------------------------------------------------------------------------------------------------------------------------------------------------------------------------------------------------------------------------------------------------------------------------------------------------------------------------------------------------------------------------------------------------------------------
>GC5_914885
---------------------------------------------------------------------------------------------------------------------------------------------------------------------------------------------------------------------------------------------------------------------------------------------GGGTTGGAAGAA---------AGTGTACAAAAGTTGGTTACTTATTTGGTG------------GTGGTCTCAATAACCGGAATGGGTGGTGTTGGAAAAACTACCCTCGCTAGACAAATTTTTAATCAC------GATGGCATTGCTTGGGTGTGTATTTCACAAGAGTTTACACGTTTGCATGTGTGGCAAGCGATTTTGCAGAACCTCAGACCCAAATCATTAATCGTCCTTGATGACATATGG------TGGGACCGAATCAAGCCA---ATATTTCCA---------------------------------------------------------------------------------------------------------GGTTGGAAAGTGCTGCTAACTTCTCGAAATGAAAGTGTTGCTGTACGTGGAGAT---AACTTTAAACCACAATGCCTAACCGTTGAAGAAAGTTGGAAACTTTTTCAGAAAATAGCAAAGGAAATGGAAGAGATGGGTAAGCAAATGATCAACCATTGTGGGGGATTGCCTTTGGCAGTCAAAGTATTAGGAGGTTTGTTATCTACAAAA---TACCTGCATGACTGGAAAAGATTATCTAAGAACATT---------TATGTATTGTCTCTCAGCTTTGAAGAGCTTCCTATATAT---TTGAAGCATTGCTTCCTCTACCTAGCTCATTTCCCAGAAGATTATCCGATAAATGTAGAGAAATTGTCGTATTATTGGGCTGCAGAAGGAATAACCATTAGAGATGTTGCAGATGGCTACATAGAGGAGTTGGTGACGAGAAACGTTGTTTTGCATGACATGATGAGAGAAGTTTGTTTG------------------------------------------------------------------------------------------------------------------------CATCTA---AAGTTGCTGATCTATTTAAATTTA------------------------------------------------------------------------------------------------------------------------------------------------------------------------------------------------------------------------------------------------------------------------------------------------------------------------------------------------------------------------------------------------------------------------------------------------------------------------------------------------------------------------------------------------------------------------------------------------------------
>GC6_907505
---------------------------------------------------------------------------------------------------------------------------------------------------------------------------------------------------------------------------------------------------------------------------------------------GGTTTGGAGAAA---------AATGTTGAGAGATTGGTTAAGGAATTGGTG------------GGGGTATCTATTACTGGCTTGGGCGGTCTTGGCAAAACCACCCTTGCACGGCAAGTTTTTAATCAT------GATGGACTTGTGTGGGTGTGTGTATCACAAGATTTTACACGGAAGGATGTGTGGCAGACCATCTTGAGGGATCTTAGTCCTAAAGCTTTGATCGTCTTTGATAACCTATGG------TGGGACAGAATAAAGCCA---ATGTTTCCA------------------------------------------------------------------------------------------------------GCCGGTTGGAAGGTACTACTTACTTCACGCAACGACGCAATA------------CAT---ACCTTCAAACCAGAACTCCTAACTCATGACGAATGTTGGAAACTTTTACAAATGATAGCAAAAGATATGGTAGAGATGGCTAAGGAGATGATCAAACATTGTGGAGGACTACCATTGGCTGTCAAAGTGTTAGGAGGGTTGTTAGCTGCCCAA---CACCCACGTCAGTGGAAAATGATATCTGAGAATATT---GGA---CATGTTCTGTCTTTGAGCTTTGAAGGATTGCCTAATTAT---TTGAAGAACTGCTTACTCTACCTAGCCTCTTTTCCAGAAGATCGTGAAATAGAATTAGAGAGATTGTCTTATGTCTGGGCTGCAGAAGGAATATCCATTCGAGATGTTGCAGATCTCTACATAGAAGAGTTAGTGAAGAGAAATATGGTTTTGCATGACTTGATGAGAGAGATTTGTTTG------------------------------------------------------------------------------------------------------------------------CATCTA---AAGTCGCTGCTCTATCTTAATCTA------------------------------------------------------------------------------------------------------------------------------------------------------------------------------------------------------------------------------------------------------------------------------------------------------------------------------------------------------------------------------------------------------------------------------------------------------------------------------------------------------------------------------------------------------------------------------------------------------------
>GC6_AT1G59780.1
---------------------------------------------------------------------------------------------------------------------------------------------------------------------------------------------------------------------------------------------------------------------------------------------GGTTTGGAGAAA---------AATGTTGAGAAATTGGTTGAAGAATTGGTG------------GGGGTATCTATTACTGGTTTGGGTGGTCTTGGCAAAACCACCCTTGCACGGCAAATTTTTGATCAT------GATGGACTTGCGTGGGTGTGTGTATCACAAGAGTTTACACGGAAAGATGTGTGGAAAACCATCTTGGGGAATCTTAGTCCTAAAGCTTTGATCGTCTTTGATGACCTATGG------TGGTACAGAATAGCGCCC---ATGTTTCCA------------------------------------------------------------------------------------------------------GCTGGTTGGAAGGTACTACTTACTTCACGCAACGATGCAATA------------CAT---ACTTTCAAACCAGAACTCTTAACTCATGACGAATGTTGGAAACTTTTACAAAGGATAGCAAAAGAAATGGTAAAGATGGCTAAGGAGATGACAAAACATTGTAAAAGACTACCATTGGCTGTCAAACTGTTAGGCGGGTTATTAGATGCCAAA---CACTTGCGTCAGTGGAAACTGATATCTGAGAATATT---GTT---CATGTTCTGTCTTTGAGCTTTGAAGGATTGCCTGGTTAT---TTGAAGCACTGCTTACTCTACCTAGCCTCTTATCCCGAAGATCATGAAATCGAAATAGAGAGATTGTCTTATGTCTGGGCTGCAGAAGGAATAACCATTCGAGATGTTGCGGATCTCTACATAGAAGAGTTAGTGAAGAGAAATATGGTTTTGCATGACTTGATGAGGGAGATTTGTTTG------------------------------------------------------------------------------------------------------------------------TATTTA---AAGTCGCTGCTCTATCTCAATCTA------------------------------------------------------------------------------------------------------------------------------------------------------------------------------------------------------------------------------------------------------------------------------------------------------------------------------------------------------------------------------------------------------------------------------------------------------------------------------------------------------------------------------------------------------------------------------------------------------------
>GC6_Araha.9388s0001.1
---------------------------------------------------------------------------------------------------------------------------------------------------------------------------------------------------------------------------------------------------------------------------------------------GGGTTGGAGGAA---------AATGTTAAGAAATTGGTTGGCCATTTGGTG------------GTGGTTTCTATAACCGGGATGGGCGGTATTGGTAAAACCACCCTTGCAAGACAAGTTTTCAATCAT------GCTAGACTCGCGTGGGTATGTGTTTCACAACAGTTTACAAGGAAGTATGTCTGGCAAACGATCTTGCGGAAAGTTGGGCCAAAGGCTTTGATTGTCCTTGATGATATATGG------TGGGACATGATAGAACCA---ATCTTTCCA---------------------------------------------------------------------------------------------------------GGCTGGAAAGTATTACTTACTTCTCGCAATGAGGGTGTCGCATTACGAGCAAAT---TCCTTTAAACCAGATTGCCTAACTCTTGAAGAGAGTTGGACAATTTTTCAAAGGATAGTTGAAAAAATGGAAGAGCTGGGTAAGCAGATGATCAAACATTGTGGAGGGTTACCATTGGCTCTTAAGGTGTTAGGCGGGTTGTTAGTTGTGCAG---TTCTTGGATGAGTGGAAAAGGATCTATGGGAATATT---------CATATTTTGTATCTGAGCTTTGAAGAGCTGCCTATATAT---TTGAAGCACTGCTTCCTCTACCTTGCCCAATTTCCTGAAGATTTTACAATAGATGTGGAAAAATTATCTTATTACTGGGCTGCAGAAGGAATGACCATTCGAGAGGTCGGAGATGGATACATAGAAGAGTTGGTAAAGAGAAACATGGTTTTGCATGATATTGTGAGAGAAGTTTGTCTT------------------------------------------------------------------------------------------------------------------------CATCTA---AAGATGCTGCTCTATTTAAACCTA------------------------------------------------------------------------------------------------------------------------------------------------------------------------------------------------------------------------------------------------------------------------------------------------------------------------------------------------------------------------------------------------------------------------------------------------------------------------------------------------------------------------------------------------------------------------------------------------------------
>GC6_475351
------------------------------------------------------------------------------------------------------------------------------------------------------------------------------------------------------------------------------------------------------------------------------------------------------GAA---------AATGTTAAGAAATTGGTTGGCCATTTGGTG------------GTGGTTTCTATAACCGGGATGGGCGGTATTGGTAAAACCACCCTTGCAAGACAAGTTTTCAATCAT------GCTAGACTCGCGTGGGTATGTGTTTCACAACAGTTTACAAGGAAGTATGTCTGGCAAACGATCTTGCGGAAAGTTGGGCCAAAGGCTTTGATTGTCCTTGATGATATATGG------TGGGACATGATAGAACCA---ATCTTTCCA---------------------------------------------------------------------------------------------------------GGCTGGAAAGTATTACTTACTTCTCGCAATGAGGGTGTCGCATTACGAGCAAAT---ACCTTTAAACCAGATTGCCTAACTCTTGAAGAGAGTTGGACAATTTTTCAAAGGATAGTTGAAAAAATGGAAGAGCTGGGTAAGCAGATGATCAAACATTGTGGAGGGTTACCATTGGCTCTTAAGGTGTTAGGCGGGTTGTTAGTTGTGCAA---TTCTTGGATGAGTGGAAAAGGATATATGGGAATATC---------CATATTTTGTATCTGAGCTTTGAAGAGCTGCCTATATAT---TTGAAGCACTGCTTCCTCTACCTTGCCCAATTTCCTGAAGATTTTACAATAGATGTGGAAAAATTATCTTATTACTGGGCCGCAGAAGGAATGACCATTCGAGAGGTCGGAGATGGATACATAGAAGAGTTGGTAAAGAGAAACATGGTTTTGCATGATATTGTGAGAGAAGTTTGTCTT------------------------------------------------------------------------------------------------------------------------CATCTA---AAGATGCTGCTGTATTTAAACCTA------------------------------------------------------------------------------------------------------------------------------------------------------------------------------------------------------------------------------------------------------------------------------------------------------------------------------------------------------------------------------------------------------------------------------------------------------------------------------------------------------------------------------------------------------------------------------------------------------------
>GC6_AT1G59620.1
------------------------------------------------------------------------------------------------------------------------------------------------------------------------------------------------------------------------------------------------------------------------------------------------------GAA---------AATGTTAAGAAATTGGTTGGCCATTTGGTG------------GTAGTTTCTATAACCGGGATGGGCGGTATTGGTAAAACCACCCTTGCAAGACAAGTTTTCAATCAT------GCTCAACTCGCGTGGGTATGTGTTTCACAACAGTTTACAAGGAAGTATGTGTGGCAAACAATCTTGCGGAAAGTTGGGCCAAAGGCTTTGATTGTCCTTGATGATATATGG------TGGGACATGATAGAACCA---ATCTTTCCA---------------------------------------------------------------------------------------------------------GGCTGGAAAGTATTACTTACTTCTCGTAATGAAGGTGTCGCATTACGAGCAAAT---ATCTTTAAACCAGATTGCCTAACTCCTGAAGAGAGTTGGACAATTTTCCGAAGGATAGTTGAAAAAATGGAAGAGCTTGGTAAGCAAATGATCAAACATTGTGGAGGGTTACCGTTGGCTCTTAAGGTGTTAGGCGGGTTGTTAGTTGTGCAC---TTCTTGGATGAGTGGAAAAGGATCTATGGGAATATT---------CATATTTTGCATCTGAGCTTTGAAGAGCTGCCTATATAT---TTGAAGCACTGCTTCCTCTACCTTGCCCAATTTCCTGAAGATTTTACAATAGATCTGGAAAAGTTATCTTACTACTGGGCCGCAGAAGGAATGACTATTCGAAAGGTCGGAGATGGATACATAGAAGAGTTGGTAAAGAGAAACATGGTTTTGCATGATATTGTGAGAGAAGTTTGTCTT------------------------------------------------------------------------------------------------------------------------CATCTA---AAGATGCTGCTCTATTTAAACCTA------------------------------------------------------------------------------------------------------------------------------------------------------------------------------------------------------------------------------------------------------------------------------------------------------------------------------------------------------------------------------------------------------------------------------------------------------------------------------------------------------------------------------------------------------------------------------------------------------------
>GC7_AT5G43470.1
---------------------------------------------------------------------------------------------------------------------------------------------------------------------------------------------------------------------------------------------------------------------------------------------GGGGTGGAGCAG---------AGTGTTAAAGAATTGGTTGGTCATTTGGTG------------GTGGTTTCTATAGCTGGGATGGGCGGTATTGGTAAAACCACTCTGGCTAGACAAGTCTTTCATCAT------GATGGATTCGCATGGGTCTGTGTTTCCCAACAATTTACACAGAAACATGTTTGGCAGAGGATCTTGCAAGAACTTCAGCCAAGATATTTAGTTGTCCTCGATGATGTATGG------TGGGATGTAATAAAAGCA---GTGTTTCCA---------------------------------------------------------------------------------------------------------GGTTGGAAGATGCTGCTTACTTCTCGAAATGAAGGTGTTGGGATACATGCTGAT---ACTTTTAGAGCAAGCATCCTTAACCCTGAAGAAAGTTGGAAGCTCTGTGAGAGAATAGTAGAAGAAATGGAAGCCATGGGAAAGGAAATGGTCACACATTGTGGAGGACTACCATTAGCTGTTAAAGCGTTGGGAGGCTTGTTAGCTAATAAA---CATGTTCCTGAGTGGAAAAGAGTTTTTGACAATATT---------CGAATATTGTCTCTGAGTTATGAAGATTTGCCAACGCAT---TTAAAGCATTGCTTCCTTAACCTAGCCCATTTCCCCGAAGATTCCGAGATATCTACGTATAGTTTGTTCTATTACTGGGCTGCAGAAGGGATTACCATCGAAGATAGTGGAGAATACTACCTAGAAGAGCTAGTGAGGAGAAATTTGGTTATGCATGACATGATGAGAGAAGTATGTTTA------------------------------------------------------------------------------------------------------------------------CATCTA---AAGCTTCTGCTCTATTTGAACTTA------------------------------------------------------------------------------------------------------------------------------------------------------------------------------------------------------------------------------------------------------------------------------------------------------------------------------------------------------------------------------------------------------------------------------------------------------------------------------------------------------------------------------------------------------------------------------------------------------------
>GC7_AT5G48620.1
---------------------------------------------------------------------------------------------------------------------------------------------------------------------------------------------------------------------------------------------------------------------------------------------GGGGTGGAGCAG---------AGTGTTGAAGAATTGGTTGGTCATTTGGTG------------GTGGTTTCTATAGCTGGGATGGGCGGTATTGGTAAAACCACTCTGGCTAGACAAGTCTTTCATCAT------GATGGATTCGCATGGGTCTGTGTTTCGCAACAATTTACACTGAAACATGTTTGGCAGAGGATCTTGCAAGAACTTCAGCCAAGATATTTACTTGTCCTCGATGATGTATGG------TGGGATCGAATAAAAGCA---GTGTTTCCA---------------------------------------------------------------------------------------------------------GGTTGGAAGATGCTGCTTACTTCTCGAAATGAAGGTGTTGGGATACATGCTGAT---ACTTTTAGAGCAAGCATCCTTAACCCTGAAGAAAGTTGGAAGCTCTGTGAGAGAATAGTAGAAGAAATGGAAGCCATGGGAAAGGAAATGGTCACACATTGTGGAGGACTACCATTAGCTGTTAAAGCGTTGGGAGGCTTGTTAGCTAATAAA---CATGTTCCTGAGTGGAAAAGAGTTTCTGACAATATT---------CGAATATTGTCTCTGAGTTATGAAGATTTGCCAACGCAT---TTAAAGCATCGCTTCCTTTACCTAGCCCATTTCCCTGAAGATTCCAAGATATACACGCAGGATTTGTTCAATTACTGGGCTGCAGAAGGGATTACCATCCAAGATAGTGGAGAATACTACCTAGAAGAGCTAGTGAGGAGAAATTTGGTTATGCACGACATGATGAGAGAAGTATGTTTA------------------------------------------------------------------------------------------------------------------------CATCTA---AAGCTTCTGCTCTTTTTGAACTTA------------------------------------------------------------------------------------------------------------------------------------------------------------------------------------------------------------------------------------------------------------------------------------------------------------------------------------------------------------------------------------------------------------------------------------------------------------------------------------------------------------------------------------------------------------------------------------------------------------
>GC7_494924
---------------------------------------------------------------------------------------------------------------------------------------------------------------------------------------------------------------------------------------------------------------------------------------------GGGGTGGAGCAG---------AGTGTTGAAGAATTGGTTGGTCATTTGGTG------------GTGGTTTCTATATCTGGGATGGGCGGTATTGGTAAAACGACTTTGGCCAGACAAGTTTTTCATCAT------GATGGATTCGCATGGGTCTGTGTTTCGCAACAGTTTACGCAGAAAGATGTTTGGCAGAGGATCTTGCAAGAACTTCAGCCAAGATATTTGGTTGTCCTCGACGATGTATGG------TGGGATCGAATAAAAGCA---GTGTTTCCG---------------------------------------------------------------------------------------------------------GGTTGGAAGATGCTGCTTACTTCTCGGAATGAAGGTGTTGGGATACATGCTGAT---ACTTTTAAAGCAAAAATCCTGAATCCTGATGAAAGTTGGAAGCTCTTTGAGAGAATAGTAGAAGAAATGGAAGCCATGGGAAAGGAAATGGTCAAACATTGTGGAGGACTACCATTAGCTGTTAAAGTGTTGGGAGGCTTGTTAGTTAATAAA---CATGTTCATGAGTGGAAAAGAGTTTCTGACAATATC---------CGAATATTGTCTCTGAGTTATGAAGATTTGCCAACGCAT---TTAAAGCATTGCTTCCTTTATCTAGCCCATTACCCCGAAGATTACAAGATATATATGTGGAATTTGTTCAATTACTGGGCTGCAGAAGGAATTACCATCAGACATAGTGGAGAAGACTACCTACAAGAGCTAGTGAGGAGAAATTTGGTTATGCATGACATGATGAGAGAAGTATGTTTA------------------------------------------------------------------------------------------------------------------------CATCTA---AAGCTTCTCCTCTATTTAGACTTA------------------------------------------------------------------------------------------------------------------------------------------------------------------------------------------------------------------------------------------------------------------------------------------------------------------------------------------------------------------------------------------------------------------------------------------------------------------------------------------------------------------------------------------------------------------------------------------------------------
>GC7_AT5G35450.1
---------------------------------------------------------------------------------------------------------------------------------------------------------------------------------------------------------------------------------------------------------------------------------------------GGGGTGGAGCAA---------AGTGTTGAAGAATTGGTTGGTCCTATGGTG------------GTGGTTTCTATATCTGGGATGGGCGGTATTGGTAAAACCACTTTGGCCAGACAAATCTTTCATCAT------GATGGATTCGCATGGGTCTGTGTTTCGCAACAATTTACTCAGAAGCATGTTTGGCAGAGAATCTTGCAAGAACTTCGGCCAAGATATTTGGTTGTCCTCGATGATGTATGG------TGGGATCGAATAAAAGAA---GTGTTTCCA---------------------------------------------------------------------------------------------------------GGTTGGAAGATGCTACTTACTTCTCGAAATGAAGGAGTTGGGTTACATGCTGAT---TCTTTTAGAGCAAGAATCCTAAATCCCAAAGAAAGTTGGAAGCTCTTTGAGAGGATAGTCGAAGAAATGGAAGCCATCGGAAAGGAAATGGTCACATATTGTGGAGGACTACCATTAGCTGTTAAAGTTTTGGGAGGCTTGTTAGCTAATAAA---CATGCTAGTGAGTGGAAAAGAGTTAGTGAGAATATC---------CGAATATTGTCTTTGAGTTATGAAGATTTGCCAACGGAT---TTAAAGCATTGTTTCCTTTACCTAGCCCATTTCCCTGAAGATTACAAGATAAAGACACGGACATTGTACAGTTACTGGGCCGCAGAGGGAATTACCATCCTTGATAGTGGAGAAGACTACCTAGAAGAACTAGTGAGGAGAAATTTGGTTATGCATGACATGATGAGGGAAGTATGTATA------------------------------------------------------------------------------------------------------------------------CATCTA---AAGCTTATGCTCTATTTGAACTTA------------------------------------------------------------------------------------------------------------------------------------------------------------------------------------------------------------------------------------------------------------------------------------------------------------------------------------------------------------------------------------------------------------------------------------------------------------------------------------------------------------------------------------------------------------------------------------------------------------
>GC7_910841
---------------------------------------------------------------------------------------------------------------------------------------------------------------------------------------------------------------------------------------------------------------------------------------------GGGGTGGAACAG---------AGTGTTGAAGAATTGGTTAGTCATTTGGTG------------GTGGTTTCTATATCTGGGATGGGTGGAATTGGTAAAACCACTCTTGCAAGACAAGTCTTTCATCAT------GATGGATTCGCATGGGTTTGTGTTTCGCAAGAGTTTACACGGAAGCATGTTTGGCAAAGGATCTTGCAAGAACTTCGACCAAGATATATAGTTGTCCTCGATGATGTATGG------TGGGACTTAATTAAACCC---GTGTTTCCG---------------------------------------------------------------------------------------------------------GGTTGGAAGATGCTCCTTACTTCTCGAAATGAGAGTGTTGGGTTACATGCAGAT---GCCTTTAGACCAAGAATCCTTACTCCCCAAGAAAGTTGGAAGCTCTGTGAGAGAATAGTGGACGAAATGGAAGCCATGGGTAAGAAAATGGTCGCATATTGTGGAGGACTACCATTAGCAGTTAAAGTGCTGGGAGGCCTATTAGCTAAGAAA---CGTGTTCCTGAGTGGAAAAGAGTATGTGACAATATT---------CGAGTATTGTCTCTGAGCTATGAAGATTTGCCAATGTGT---TTAAAGAATTGCTTTCTTTACCTAGCCCATTATCCTGAAGACTACAAGATAAATGTTAAGACATTGTTCAACTGTTGGGCTGCAGAAGGAATCACCATCCGAGATAGTGGAGAAGGCTACCTAGAAGAGCTAGTGAGGAGAAATATGAAC------------------------------------------------------------------------------------------------------------------------------------------------------CATATA---AAGCTTCTGTATTATTTGAACTTA------------------------------------------------------------------------------------------------------------------------------------------------------------------------------------------------------------------------------------------------------------------------------------------------------------------------------------------------------------------------------------------------------------------------------------------------------------------------------------------------------------------------------------------------------------------------------------------------------------
>GC7_Araha.11242s0013.1
---------------------------------------------------------------------------------------------------------------------------------------------------------------------------------------------------------------------------------------------------------------------------------------------GGAGTGGAACAG---------AGTGTTGAAGAATTGGTG------------------------GTGGTTTCTATATCTGGGATGGGTGGAATTGGTAAAACCACTCTTGCAAGACAAGTCTTTCATCAT------GATGGATTCGCATGGGTTTGTGTTTCGCAAGAGTTTACACGGAAGCATGTTTGGCAAAGGATCTTGCAAGAACTTCGACCAAGATATATAGTTGTCCTCGATGATGTATGG------TGGGACTTAATTAAACCC---GTGTTTCCG---------------------------------------------------------------------------------------------------------GGTTGGAAGATGCTACTTACTTCTCGAAATGAGAGTGTTGGGTTACATGCAGAT---GCCTTTAGACCAAGAATCCTTACTGCCCAAGAAAGTTGGAAGCTCTGTGAGAGGATAGTGGACGAAATGGAAGCCATGGGTAAGAAAATGGTCGCATATTGTGGAGGACTACCGTTAGCAGTTAAAGTGCTGGGAGGCCTATTAGCTAAGAAA---CGTGTTCCTGAGTGGAAAAGAGTATGTGACAATATT---------CGAGTATTGTCTCTGAGCTATGAAGATTTGCCAATGTGT---TTAAAGAATTGCTTTCTTTACCTAGCCCATTATCCTGAAGACTACAAGATTAATGTAAAGACATTGTTCAACTGTTGGGCTGCAGAAGGAATCACCATCCGAGATAGTGGAGAAGGCTACCTAGAAGAGCTAGTGAGGAGAAATATTGTTATGCATGACATGATGAGAGAACTATGTTTA------------------------------------------------------------------------------------------------------------------------CATCTA---AAGCTTCTGTATTATTTGAACTTA------------------------------------------------------------------------------------------------------------------------------------------------------------------------------------------------------------------------------------------------------------------------------------------------------------------------------------------------------------------------------------------------------------------------------------------------------------------------------------------------------------------------------------------------------------------------------------------------------------
>GC7_923884
---------------------------------------------------------------------------------------------------------------------------------------------------------------------------------------------------------------------------------------------------------------------------------------------GGGTTGGATCAG---------AGTGTTGAAGAATTGGTTGATCATTTGGTG------------ATGGTTTCTGTATCTGGTATGGGCGGTATTGGTAAAACCACACTCGCTAGACAAGTTTTTCATCAT------GATGGATTCTCATGGGTTTGTGTTTCGCAACAGTTTACGCGAAAAGATGTTTGGCAGAGGATCTTGCAAGATCTTAGACCAAGATTTCTGCTTGTCCTCGATGATGTATGG------TGGGACCGAATAAAAGCG---GTGTTTCCA---------------------------------------------------------------------------------------------------------GGTTGGAAAATGTTAATTACTTCCCGCAACGAAGGTCTTGGTTTACATGCGGAT---GCCTTTAGACCAAGAAGCCTTACTCCCGAAGAAAGTTGGAAGCTATTTGAGAGGATAGTA---------GAAGCCATGGGAAAAGAAATGGTCACATATTGTGGAGGACTACCGTTAGCCGTTAAAGTGTTGGGAGGGTTGTTAGCTAAGAAA---CATGTTCTCGAGTGGAAAAGAGTATATAGCAATATT---------CGAGTATTGTCTCTAAGTTATGAAGATCTGCCTATGCAG---TTAAAGCATTGCTTCCTTTACATGGCCCATTTTCCTGAAGATTATAAGATAGAAGTAAAGACATTGTTCAATTACTGGGTTGCGGAAGGAATAACCATTCAAGATAGTGGAGAAAACTACCTAGATGAGCTAGTGAGGAGAAATATGGTTATGCATGACATGATGAGAGAAGTATGTTTA------------------------------------------------------------------------------------------------------------------------CATATA---AAGCTTCTGCTCTGTTTGAACTTA------------------------------------------------------------------------------------------------------------------------------------------------------------------------------------------------------------------------------------------------------------------------------------------------------------------------------------------------------------------------------------------------------------------------------------------------------------------------------------------------------------------------------------------------------------------------------------------------------------
>GC7_AT1G53350.1
---------------------------------------------------------------------------------------------------------------------------------------------------------------------------------------------------------------------------------------------------------------------------------------------GGGTTGGATCAG---------AGTGTTGAAGAACTGGTTGATCATTTGGTG------------GTGGTTTCTGTTTCTGGTATGGGGGGTATTGGTAAAACGACACTCGCGAGACAAGTTTTTCATCAT------GATGGATTCTCATGGGTCTGTGTTTCGCAACAGTTTACGCGAAAAGATGTTTGGCAGAGGATCTTGCAAGATCTTAGACCAAGATATCTGCTTGTCCTTGATGATGTATGG------TGGGACCGAATAAAAGCG---GTGTTTCCA---------------------------------------------------------------------------------------------------------GGTTGGAAAATGTTACTTACTTCTCGCAATGAAGGTCTTGGTTTACATGCGGAT---GCCTTTAGACCAAGAATCCTTACTCCCGAACAAAGTTGGAAGCTATTTGAGAGGATAGTA---------GAAGCCATGGGAAAGGAGATGGTCACATATTGTGGAGGACTACCGTTAGCCGTTAAAGTGCTGGGAGGGTTGTTAGCTAAGAAA---CATGTTCTAGAGTGGAAAAGAGTACATAGCAATATT---------CGAGTATTGTCTCTGAGTTATGAAGATTTGCCTATGCAG---TTAAAGCATTGCTTCTTTTACTTGGCCCATTTTCCTGAAGATTACAAGATAGATGTGAAGATATTGTTCAATTATTGGGTTGCAGAAGGAATAACCATTCAAGATACTGGAGAAAGCTATCTAGAAGAGCTAGTGAGGAGAAATATGGTTATGCATGACATGATGAGAGAAGTATGTTTA------------------------------------------------------------------------------------------------------------------------CATCTA---AAGCTTCTGCTCTGTTTGAACTTA------------------------------------------------------------------------------------------------------------------------------------------------------------------------------------------------------------------------------------------------------------------------------------------------------------------------------------------------------------------------------------------------------------------------------------------------------------------------------------------------------------------------------------------------------------------------------------------------------------
>GC7_Araha.3450s0004.1
---------------------------------------------------------------------------------------------------------------------------------------------------------------------------------------------------------------------------------------------------------------------------------------------GGGATGGAACAG---------AGTGTTGAAGAATTGGTTGGGTGTTTGGTG------------GTGGTTTCTATATCTGGGATGGGTGGTATTGGTAAAACCACTCTCACAAGACAAGTTTTTCATCAT------GAAGGATTTACATGGGTCTGTGTTTCTAAAGAGTTTACACAGAAACATGTTTGGCAAAGGATCTTTCATGATTTAAGTCAAAGATATTTGATTGTTCTTGATGATGTATGG------TGGGACCGAATCAAAGCA---GTGTTTCCG---------------------------------------------------------------------------------------------------------GGCTGGAAGATATTGCTTACTTCTCGCAATGAGGGTGTTGGTTTACATGCAGAT---TTCTTTAGACTAAGAAGTCTTAGTCATGAACAAAGTTGGACATTATGTCAAAGGATAGCAGAAGAATTGGAAGCCATGGGTAAGAAAATAGTTACATATTGTGGAGGACTACCATTAGCTGTTAAAGTGTTGGGAGGGTTATTAGCTACAAAA---CATATTTCCGGGTGGAAAAATGTATATGACAATATT------GGCCGAGTGTTGTGTTTAAGCTATGAAGATTTGCCAATGTGT---TTAAAGCATTGCTTCCTTAGCCTAGCCAATTTCCCCGAAAACTACAGGATAAATGTTGAGACATTGTTCAATTACTGGGCTGCAGAAGGAATAACCATTCGAGATAGTGCAGAAGGCTACTTAGAAGAGCTGGTTAGAAGAAATATGGTTATGCACGACATCATGAGAGAAGTCTGTTTA------------------------------------------------------------------------------------------------------------------------CATCTT---AAGCTTTTGCTTTATTTGAACTTA------------------------------------------------------------------------------------------------------------------------------------------------------------------------------------------------------------------------------------------------------------------------------------------------------------------------------------------------------------------------------------------------------------------------------------------------------------------------------------------------------------------------------------------------------------------------------------------------------------
>GC7_Araha.3152s0005.1
---------------------------------------------------------------------------------------------------------------------------------------------------------------------------------------------------------------------------------------------------------------------------------------------GGGGTGGATCAG---------AGTGTTGAAGATTTGGTTGGTCAATTGGTG------------GTGGTTTCTATATCCGGGATGGGTGGTATTGGTAAAACCACTTTGGCCAGACAAGTTTTTCATCAT------GATGGATTCGCATGGATTTGTGTTTCGCAACAGTTTACACAGAAGTATGTTTGGCAAAGAATCTTGCAAGAACTTAGGCCAAGATATTTGATTGTCCTAGATGATATATGG------TGGGATCGAATAAAAGAA---GTGTTTCCA---------------------------------------------------------------------------------------------------------GGTTGGAAGATGTTACTTACTTCCCGCAATGAAAGTGTTGGTTTACATGCAGAT---TCTTTTAGGCCTAAAAGCCTAACGCCTGAACAAAGTTGGACTCTATGCCAAAGACTAGCAGACGAATTGGAAGTCATGGGTAAGGAAATGGTCTCACATTGTGGAGGACTACCGTTAGCTGTTAGAGTGTTGGGAGGATTGTTAGCTACGAAA---CATGTTTCCGAGTGGAAAAGAGTATATGAAAATATT---------CGAGTATTGTCTTTGAGCTATGAAGATTTGCCAATGGGG---TTAAAGCATTGCTTCCTTTACCTCGCCCATTTCCCTGAAGACTACAAGATAGATGTGGAGACACTGTTTAATTACTGGGCTGCAGAAGGACTTACCATTCAAGATAATGCGGAAGGCTACCTAGAAGAGTTAGTGAGAAGAAATATGGTTATGCATGACATCATGAGAGGAGTTTGTTTA------------------------------------------------------------------------------------------------------------------------CATCTA---AAGCTTCTGCTCTACTTGAACTTA------------------------------------------------------------------------------------------------------------------------------------------------------------------------------------------------------------------------------------------------------------------------------------------------------------------------------------------------------------------------------------------------------------------------------------------------------------------------------------------------------------------------------------------------------------------------------------------------------------
>U_894148
---------------------------------------------------------------------------------------------------------------------------------------------------------------------------------------------------------------------------------------------------------------------------------------------GGTGTGGAACGT---------AGTGTTGAAGAACTAGTGAGTCATCTTGTG------------GTGGTTTCGATATGTGGGATGGGTGGTATTGGGAAAACCACTCTTGCTAGACAAGTTTTTCATCAT------GGTGGATTAGCTTGGGTGTTTGTTTCACAGGACTGTAGGCAAAAACATGTGTGGCGGGTGATATTACAGAGCCTTAGGCCTAAATGTTTGATTGTCCTTGATGATTTGTGG------TGGGAGCTTATAAAGCCT---GCATTTCCA---------------------------------------------------------------------------------------------------------GGAAGCAAGATCTTACTCACTTCTCGGAATGAGGGTGTTGGTTTGCATCCAGAT---ATCTTTAGGCCTAGATTTCTAAGTCATGAAGAAAGCTGGGAAGTTTTTCAGAAGATAGCTGATTTAATGGAAGAGATC---CAACAAATGCTCAAACATTGTGGAGGGTTACCATTAGCTGTGAAAACTCTTGGTGGGTTGTTAGCTACAAAA---CGTTCTTCTGAGTGGAGAAAGGTACACAACAATATT---------AATGTGCTGTCTTTGAGTTATGAAGATTTACCTTCTCAT---TTGAAGCACTGCTTTCTTTACCTAGCTCATTTCCCCGAAGATCATGAGATACAAACAGAGACATTGTTCAATTACTGGGTCGCAGAAGGAATAACTATTGTAGATGTAGCTGAGGATTACCTCGAGGAGTTGGTTAAAAGGAGTATGGTTCTGCATGACGTTGTTAGAGAAGTATGTTTG------------------------------------------------------------------------------------------------------------------------GTGTTA---GAGCTGTTGGTTTATTTGGATTTA------------------------------------------------------------------------------------------------------------------------------------------------------------------------------------------------------------------------------------------------------------------------------------------------------------------------------------------------------------------------------------------------------------------------------------------------------------------------------------------------------------------------------------------------------------------------------------------------------------
>GC19_474150
---------------------------------------------------------------------------------------------------------------------------------------------------------------------------------------------------------------------------------------------------------------------------------------------GGGTTGGAGCAG---------AGTCTTGAGAAGTTGGTGAATGATTTAGTT------------GTCACAGCCATCTGTGTGATGGGTGGTTTGGGGAAAACAACTTTAGCCAAACAGATTTTCCATCAC------GATAGGTTTGCTTGGGTATATGTTTCTCAAGATTGTAGACGGACACATATTTGGCAAGAGATTTTTCTAAATCTCAGCTACAAATGCCTCATTGTGCTTGATGATATCTGG------TGGGATTGTCTGAAACAC---GTTTTTCCA---------------------------------------------------------------------------------------------------------GGAAGCGAAATAATTCTCACCACTCGGAACAAGGAAGTCGCTTTATATGCTGAT---CTTCATGAGCCACAATTGCTAACATGTGAAGAGAGTTGGGAGCTGTTGGAGAAAATTTCAAAGAAACTGGAGGAGATTGGGAAGCAGATAGTCGTAAGGTGTGGAGGTTTACCTCTAGCTATAACAGTTCTTGGAGGACTTCTGGCAATGAAA---AGTTGGAACGAGTGGCAAAGAGTATACGAGAACATC---AAC---GATGTTTTATGCTTGAGTTACGAGTACTTGCCTCCCCAT---CTAAAGCAATGTTTCCTCTACTTTGCTCATTATCCTGAAGACTATGAGGTTCATGTGGGAACATTAGTTAGTTACTGGATCGCAGAGGGAATGACAGTAGAAGATATTGGGCAAGATTATCTCGAAGAATTAGTAAAGAGAAGCATGGTTATGCATGACCTCATGAGGGAGGTGTGTTTA------------------------------------------------------------------------------------------------------------------------GAACTT---AAGTTGATGATTACTCTAGACTTG------------------------------------------------------------------------------------------------------------------------------------------------------------------------------------------------------------------------------------------------------------------------------------------------------------------------------------------------------------------------------------------------------------------------------------------------------------------------------------------------------------------------------------------------------------------------------------------------------------
>GC19_AT1G50180.1
---------------------------------------------------------------------------------------------------------------------------------------------------------------------------------------------------------------------------------------------------------------------------------------------GGGTTAGAGCAG---------AGTCTAGAGAAGTTGGTGAATGATTTAGTT------------GTCACGTCCATCTGCGGAATGGGTGGTTTGGGGAAAACAACTTTAGCCAAACAGATTTTCCATCAC------GATAGATTTGCTTGGGTATATGTTTCTCAAGACTGTAGACGGAGACATGTTTGGCAAGACATTTTTCTGAATCTCAGCTACAAATGCCTCATTGTGCTTGATGATATCTGG------TGGGATTGTCTGAAACAC---GTCTTTCCA---------------------------------------------------------------------------------------------------------GGAAGCGAAATAATCCTCACTACTCGGAACAAGGAAGTCGCTTTATATGCTGAT---CTTCATGAGCCACAATTGCTAACATGTGAAGAGAGTTGGGAGCTGTTGGAGAAAATTTCAAAGAAAATGGAGGAGATTGGGAAGCAGATAGTTGTAAGGTGTGGAGGTTTACCTCTAGCTATAACAGTTCTTGGAGGACTTCTGGCAACGAAA---AGTTGGAACGAGTGGCAAAGAGTATGCGAGAACATC---AAT---GATGTTTTGTGCTTGAGTTACGAGTACTTGCCTCCCCAT---GTAAAGCAATGTTTCCTCTACTTTGCTCATTATCCTGAAGACTATGAGGTTCATGTGGGAACACTAGTTAGTTATTGCATCGCAGAGGGAATGACAGTGGAAGATGTCGGGCAAGATTATCTTGAGGAATTAGTAAAGAGAAGCATGGTTATGCATGACCTCATGAGGGAGGTGTGTTTA------------------------------------------------------------------------------------------------------------------------GAACTT---AAGTTGATGATTACTCTAGACTTG------------------------------------------------------------------------------------------------------------------------------------------------------------------------------------------------------------------------------------------------------------------------------------------------------------------------------------------------------------------------------------------------------------------------------------------------------------------------------------------------------------------------------------------------------------------------------------------------------------
>GC19_Araha.31279s0003.1
---------------------------------------------------------------------------------------------------------------------------------------------------------------------------------------------------------------------------------------------------------------------------------------------GGGTTGGAGCAG---------AGTCTTGAGAAGTTGGTGAATGATTTAGTT------------GTCACAGCCATCTGTGGGATGGGTGGTTTGGGGAAAACAACTTTAGCCAAACAGATTTTCCATCAC------GATAGGTTTGCTTGGGTATATGTTTCTCAAGACTGTAGACGGACACATATTTGGCAAGAGATTTTTCTAAATCTCAGCTACAAATGCCTCATTGTGCTTGATGATATCTGG------TGGGATTGTCTGAAACAC---GTTTTTCCA---------------------------------------------------------------------------------------------------------GGAAGCGAAATAATCCTCACCACTCGGAACAAGGAAGTCGCTTTATATGCTGAT---CTTCATGAGCCACAATTGCTAACATGTGAAGAGAGTTGGGAGCTGTTGGAGAAAATTTCAAAGAAACTGGAGGAGATTGGGAAGCAGATAGTCGTAAGGTGTGGAGGTTTACCTCTAGCTATAACAGTTCTTGGAGGACTTCTGGCAATGAAA---AGTTGGAACGAGTGGCAAAGAGTATACGAGAACATC---AAC---GATGTTTTATGCTTGAGTTACGAGTACTTGCCTCCCCAT---CTAAAGCAATGTTTCCTCTACTTTGCTCATTATCCTGAAGACTATGAG------------------------------ATCGCAGAGGGAATGACAGTAGAAGATATTGGGCACGATTATCTCGAAGAATTAGTAAAGAGAAGCATGGTTATGCATGACCTCATGAGGGAGGTGTGTTTA------------------------------------------------------------------------------------------------------------------------GAACTT---AAGTTGATGATTACTCTAGACTTG------------------------------------------------------------------------------------------------------------------------------------------------------------------------------------------------------------------------------------------------------------------------------------------------------------------------------------------------------------------------------------------------------------------------------------------------------------------------------------------------------------------------------------------------------------------------------------------------------------
>GC8_Araha.6729s0012.1
---------------------------------------------------------------------------------------------------------------------------------------------------------------------------------------------------------------------------------------------------------------------------------------------GGTTTGGAGGAT---------GATGCTGAGATTCTTTTGGAAAATCTTGTT------------ATTATCTCCATCTTCGGTATGGGAGGCCTCGGAAAGACTGCACTTGCTAGAAAGCTCTACAACTCA------GAATACCGCGCATGGACTTATGTTTCTCAAGAGTATAAAACTGGAGATATACTTATGAGAATCATTAGATCTTTGGGAATGAAATATTTGGTGGTGGTGGATGATATATGG------TGGGAGAGCTTAAAGAGA---GCGTTACCT------------------------------------------------------------------------------------------------------GAAGGAAGTAGAGTCATCATCACAACGCGTATTAGAGCCGTGGCTGAAGGCGTGGAC---GCTCATAAGTTAAGGTTCTTGACGTTTGAGGAAAGCTGGAAGTTGTTTGAACAGAAAGCAGAAGATTTGCTGAAAACCGGAAAAGAAATGGTTCAAAAATGCAGAGGATTACCACTTTGTATAGTCGTTCTTGCGGGGCTTTTGTCTAGGAAA---AGG---AACGAGTGGCATGAGGTGTGTAGCAGTTTA---------ACAGTGTTTGATTTAAGCTTCAAGGATTTGCGGCATGAG---TCCAAAATCTGTTTTCTGTACCTTAGTATCTTCCCAGAGGACTATGAGATTGACCTAGAGAAGTTGATACGCTTACTTGTAGCAGAAGGTTTTATGATGGAAGATGTGGCTCGGTACTACATCGAAGAGCTGATAGACAGAAGCTTACTGATCCATGATCTTCTGAGAGACGTGGCTATC------------------------------------------------------------------------------------------------------------------------AATTTA---CGGTTTCTACAA---------ATA------------------------------------------------------------------------------------------------------------------------------------------------------------------------------------------------------------------------------------------------------------------------------------------------------------------------------------------------------------------------------------------------------------------------------------------------------------------------------------------------------------------------------------------------------------------------------------------------------------
>GC8_AT3G46530.1
---------------------------------------------------------------------------------------------------------------------------------------------------------------------------------------------------------------------------------------------------------------------------------------------GGTTTGGAAGAT---------GATGCTAAGATTCTTTTGGAAAAGCTTCTT------------ATTATCTCGATCTTCGGTATGGGAGGCCTTGGAAAGACTGCACTTGCTAGGAAGCTCTACAACTCA------GAATACCGCGCATGGACTTATGTTTCTCAAGAGTATAAAACTGGAGATATACTAATGAGAATCATTAGATCTTTGGGAATGAAATATTTGGTGGTGGTGGATGATATATGG------TGGGACAGCTTAAAGAGA---GCGTTACCT------------------------------------------------------------------------------------------------------GAAGGAAGTAGAGTCATCATCACTACGCGTATTAAAGCCGTGGCTGAAGGCGTAGAT---GCTCATAAGTTAAGGTTCTTGACGTTTGAAGAAAGCTGGGAGTTGTTTGAACAAAGAGCAGAAGATTTGCTGAAAACCGGAAAAGAAATGGTTCAAAAATGCAGAGGGTTACCACTTTGTATAGTTGTTCTTGCGGGGCTTTTGTCGAGGAAG---ACA---AGCGAGTGGAATGATGTTTGTAACAGTTTA---------ATTGTGTTTGATCTAAGTTTCAAGGAGCTGCGGCATGAG---TCCAAACTCTGTTTTCTGTACCTTAGTATCTTCCCAGAGGACTATGAGATTGACCTAGAGAAGTTGATACACTTACTTGTAGCAGAAGGTTTTATGATGGAAGATGTGGCTCGGTACTACATCGAAGAGCTGATAGATAGAAGCTTACTTATCCATGATCTTCTGAGAGACGTGGCTATC---------------------------------------------------------------------------------------------------------------------GATGATATA---CGGTTTCTACAAACACTATTTGTA------------------------------------------------------------------------------------------------------------------------------------------------------------------------------------------------------------------------------------------------------------------------------------------------------------------------------------------------------------------------------------------------------------------------------------------------------------------------------------------------------------------------------------------------------------------------------------------------------------
>GC8_323301
---------------------------------------------------------------------------------------------------------------------------------------------------------------------------------------------------------------------------------------------------------------------------------------------GGTTTGGAAGAT---------GATGCTAAGATTCTTTTGGTAAAACTTCTT------------ATTATCTCCATCTTCGGTATGGGAGGTCTCGGAAAAACTGCACTTGCCAGGAAGCTTTACAACTCA------GATTGCCGTGCGTGGACCTATGTTTCTCAAGAGTATAAAACTGGAGATATACTTATGAGAATCATTAGATCTTTGGGAATGAAGTATTTGGTGGTCGTGGATGATATATGG------TGGGAGAGCTTGAAGAGA---GCGTTACCG------------------------------------------------------------------------------------------------------GGAGGAAGTAGAGTCATCATCACTACGCGTATCAGAGCACTAGCCGAAGGCGTGGAT---GCTCATAAGTTAAGGTTCTTGACGTTTGAAGAAAGCTGGACATTGTTTGAACAGAAAGCAGAGGATCTGCGGAGAACTGGAAAAGAAATGGTTCAAAAATGTGGTGGATTACCGCTTGCTATAGTCGTGCTTTCCGGGATTTTGTCTAGGAAA---AGG---AACGAGTGGCATGAGGTGTGTGCTAGTTTA---------ACTGTGTTTGATCTAAGCTTCAAAGATTTGCGGCATGAG---TCCAAACTCTGTTTTCTGTACCTTAGTATCTTCCCTGAGGACCACGAGATAGATATAGAGAAATTGATCCACTTACTTGTAGCAGAAGGATTTTTGATGGAAGACATGGCTCGAGATTATATCGACGAGCTGATAGATAGAAGCCTAGTCATCCATGATCTTCTGAGAGACGTGATTATC------------------------------------------------------------------------------------------------------------------------ATTTTA---CGGTCTCTACAGACACTAAATGCA------------------------------------------------------------------------------------------------------------------------------------------------------------------------------------------------------------------------------------------------------------------------------------------------------------------------------------------------------------------------------------------------------------------------------------------------------------------------------------------------------------------------------------------------------------------------------------------------------------
>GC8_AT3G46730.1
---------------------------------------------------------------------------------------------------------------------------------------------------------------------------------------------------------------------------------------------------------------------------------------------GGTTTGGAAGAT---------GATGTTAAGATTCTTTTGGTAAAGCTTCTT------------ATTATCTCCATATTCGGTATGGGAGGTCTAGGAAAAACTGCACTTGCCAGGAAGCTTTACAACTCG------GATTGCCGTGCGTGGACCTATGTTTCTCAAGAGTATAAAACAAGAGATATACTTATCAGAATTATAAGATCGCTGGGAATAAATTATATGGTGGTAGTAGACGATGTATGG------TGGGAGAGCTTGAAGAGA---GCATTACCA------------------------------------------------------------------------------------------------------AGAGGAAGTAAAGTCATCATCACAACGCGTATTAGAGCAATAGCTGAAGGTGTGGAG---GCTCATAAGTTAAGGTTCTTGACGTTTGAAGAAAGCTGGACGTTGTTTGAACGGAAAGCAGAGGATCTGCAGAGAACTGGAAAAGAAATGGTTAAAAAATGCGGTGGATTACCGCTTGCTATAGTCGTGCTTTCTGGGCTTTTGTCTAGGAAA---AGG---AACGAGTGGCATGAGGTGTGTGCTAGTTTA---------ACTGTGTTTGATCTAAGCTTTAAGGAGATGCGACATGAG---TTGAAACTTTGCTTTCTTTACTTTAGCGTCTTCCCTGAGGACTACGAGATCAAGGTAGAGAAATTGATACACTTACTTGTAGCAGAAGGGTTTATGATGGAAGACGTGGCTCGATGTTATATTGACGAGCTGGTAGATAGAAGTTTAGTGATCCATGATCTACTGAGAGACTTGGCTATC------------------------------------------------------------------------------------------------------------------------ATTTTA---CGGTTTCTACAAACACTAGATGCG---------------------------------------------------------------------------------------------------------------------------------------------------------------------------------------------------------------------------------------------------------------------------------------------------------------------------------------------------------------------------------------------------------------------------------------------------------------------------------------------GGCCATGGA------------------------------------------------------------------------------------------------------
>GC8_937390
---------------------------------------------------------------------------------------------------------------------------------------------------------------------------------------------------------------------------------------------------------------------------------------------GGTTTGGAAGAT---------GATGCTAAGATTCTTTTGGAAAAGATTCTT------------ATCATCTCCATATTCGGCATGGGAGGTCTTGGAAAGACGGCTCTTGCTAGAAAGCTTTCTAACTCT------GAATACCGCGCATGGACTTATGTTTCTCAAGAGTATAAAACCAAAGATATGCTTATGGGAATCATAAGTTCTTTGGGAGTAAAATATTTGGTGGTGGTAGATGATATATGG------TGGGAGAGCCTGAAGAGA---GCTTTACCA------------------------------------------------------------------------------------------------------AGAGGAAGTAGAGTCATCATCACTACGCGTATCAAAGCCGTGGCTGAAGGCATGGAC---GCTCACAACTTAAGGTTTCTGACATTTGAAGAAAGCTGGAAATTGTTTGAAAAGAAAGCAGAAGATCTTCAGAAGATTGGGAAAGAAATGATTAAAAAATGTGGTGGCTTACCGCTTGCTATAGTTGTTCTTGGTGGGTTTCTGTCTAGGAAA---AGA---AGAGACTGGAATGAGGCGTGTGGCAATCTC---------ACTGTATTTGATCTAAGCTTCAAGGAGCTACGACATGAG---TTGAAACTGTGCTTTCTTTACCTTAGTATCTTCCCAGAAGACTATGAGATTAACGTAGAGAAGTTGATACGGTTACTTGTGGCAGAAGGGTTTATGATGGAAGATGTGGCTCGGTATTATATTGAAGAGTTGATAGACAGAAGTCTGGTGGTCCATGATCTTCTGAGAGACGTGGCTATC------------------------------------------------------------------------------------------------------------------------AATTTA---CGGTTTCTACAAACACTAGATGCA------------------------------------------------------------------------------------------------------------------------------------------------------------------------------------------------------------------------------------------------------------------------------------------------------------------------------------------------------------------------------------------------------------------------------------------------------------------------------------------------------------------------------------------------------------------------------------------------------------
>GC8_Araha.21372s0011.1
---------------------------------------------------------------------------------------------------------------------------------------------------------------------------------------------------------------------------------------------------------------------------------------------GATTTGGAAGAT---------GATGCTAAGGTTCTTTTGACAAAGCTTCTT------------ATGATCTCCATATTCGGCATGGGAGGTCTCCGAAACACTGCTCTTGCGAGGAAGCTTTATAACTCT------GAATATCGCGTATGGACTTATGTTTCTCGAGAATGTAAAACAGGAGATATTCTTAAGAGAATCATAAGATCATTGGGAGAAAAATATCTGGTGGTGGTAGATGATATATGG------TGGGAGAGCTTGAAGAGA---GCATTACCT------------------------------------------------------------------------------------------------------GAAGGAAGCAGAGTCATCATCACTACACGTATTAGAGCCGTGGCTGAAGGCACGGAC---ACCCATAACATAAGGTTCTTAACGTTTGAAGAAAGCTGGAACTTGTTTGAGAAGAAAGCACAAGAACTGCAGAAAATCGGTAAAGAAATGGTTCGAAAATGCGGTGGATTACCGCTTACTACAGTCATTCTTGCTGGGCTAATGTCTAGGAAG---AGG---AACGAGTGGAAAGATGTGTTGGACAATTTT---------ACTTTGTTTGATCTAAGCTTCAAGGAGATGCGAAATGAG---TTAAAACTCTGCTTTCTATACCTAAGCGTCTTCCCGGAGGACTATGAGATCGATGTAGAGAAATTGATACAATTACTTGTAGCAGAAGGATTTATGATGGAAGATGTGGCACGGTATTATATCGAAGAACTGATTGACATAAGCTTAGTGATCCATGATCTTATAAGAGAATTGGCTATC------------------------------------------------------------------------------------------------------------------------AATATA---CGGTTTCTACAGACACTAGATGCA------------------------------------------------------------------------------------------------------------------------------------------------------------------------------------------------------------------------------------------------------------------------------------------------------------------------------------------------------------------------------------------------------------------------------------------------------------------------------------------------------------------------------------------------------------------------------------------------------------
>GC8_AT3G46710.1
---------------------------------------------------------------------------------------------------------------------------------------------------------------------------------------------------------------------------------------------------------------------------------------------GGTTTGACAGAT---------GATGCTAAGGTTCTTTTGACAAAGCTTCTT------------ATGATCTCCATATTCGGCATGGAAGGTCTCGGGAAGACTTCTCTTGCAAGAAAGCTTTTTAACTCT------GAATATCGAGTATGGACTAATGTTTCTGGAGAATGTAATACAAGAGATATACTTATGAGAATCATAAGCTCTTTGGAAGAAAGATATCTTGTGGTGGTAGATGATATATGG------TTGGAGAGCTTGAAGCGA---GCGTTACCT------------------------------------------------------------------------------------------------------CAAGGAAGTAGAGTCATCATCACTACAAGTATTAGAGTCGTGGCTGAAGGCAGGGAC---ACCCATAACATAAGGTTCTTAACGTTTAAAGAAAGCTGGAACTTGTTTGAGAAGAAAGCACAAGAACTGCAGAAAATCGGAAAAGAAATGGTTCAAAAATGTGGTGGATTACCGCGTACTACAGTGGTTCTTGCCGGGCTTATGTCCAGGAAG---AAG---AACGAGTGGAACGATGTGTGGTCCAGTTTG---------AGTTTGTTTGACCTAAGCTTCAAGGATATGGGACATGAG---TTAAAGCTCTGCTTTCTTTACCTTAGCGTCTTCCCCGAGGACTATGAGGTCGACGTAGAGAAATTGATACAGTTACTTGTAGCAGAAGGGTTTACGATGGAAGATGTGGCTAGATATTATATTGAAGATCTGGTGTACATAAGCTTAGTGATCCATGATCTTGTAAGAGAATTTACTATC------------------------------------------------------------------------------------------------------------------------AACTTA---CGGTTTCTACAGACACTAGATGCA------------------------------------------------------------------------------------------------------------------------------------------------------------------------------------------------------------------------------------------------------------------------------------------------------------------------------------------------------------------------------------------------------------------------------------------------------------------------------------------------------------------------------------------------------------------------------------------------------------
>GC20_478023
---------------------------------------------------------------------------------------------------------------------------------------------------------------------------------------------------------------------------------------------------------------------------------------------GGGATTGATGCA---------CCCAAGGGAAAGCTCATCGGACGGCTTCTA------------GTTGTCGCCGTGGTTGGGATGGGCGGTTCAGGGAAGACTACACTCTCAGCGAATATCTTCAAGTCC------GAGTGTTACGCTTGGGTTACAATCTCGAAATCTTATGAGATTGAAGATGTATTTAGGACCATGATCAAGGAGTTCTATAAAAGGTACATTGTTGTGCTTGATGATGTATGG------TGGAGGGAGATAAGTATC---GCTCTACCA------------------------------------------------------------------------------------------------------TACGGAAGTCGTGTTATGATGACCACTCGGGACATGAACGTGGCTTCTTTCCCATATGGGAAGCACGAGATTGAGCTCTTAAAAGAAGACGAAGCTTGGGTGCTTTTCTCCAACAAAGCTCAGAATTTAGAGCCGATAGCACGGAAATTACTCGAGAGATGTCAGGGTTTGCCATTAGCTATTGCTTCTTTGGGGAGCATGATGTCAACCAAG---AAGGAATCAGAATGGAAGAAAGTCTACAGTACTTTG---------AGCATTTTGTTGCTTAGCTTCAACGATTTGCCATACCCG---CTTAAACGTTGTTTCTTATATTGTTCTCTTTTCCCTGTGAACTATCGGATGAAAAGAAAGAGTCTCGTTAGGATGTGGATGGCACAAAGATTTAAAGCAGAAGAAGTGGCTGATAGTTACCTCAATGAACTTGTTTACAGAAATATGCTTATGCATGACGTGATATGGGAGATTGCTCTA------------------------------------------------------------------------------------------------------------------------GAACTG---ATCAATTTGGAGACATTGAATACA------------------------GTTCCTAAAATCTGGCAGTTGAAG------------------------------------------------------------------------------------------------------------------------------------------------------------------------------------------------------------------------------------------------------------------------------------------------GCAACTGCA---------------------------------------------------------------------------------------------------------------------------------------------------------------------------------------------------------------------------------------------------
>GC20_AT3G07040.1
---------------------------------------------------------------------------------------------------------------------------------------------------------------------------------------------------------------------------------------------------------------------------------------------GGGATTGATGCA---------CCCAAGGGAAAGCTCATCGGACGGCTTCTA------------GTTGTCGCGGTGGTTGGGATGGGCGGTTCAGGGAAAACTACACTCTCAGCGAATATCTTCAAGTCT------GAGTCTTACGCTTGGGTTACAATCTCGAAATCTTATGTGATTGAAGATGTGTTTAGGACCATGATCAAGGAGTTTTACAAAAGGTACATTGTTGTGCTTGATGATGTATGG------TGGAGGGAGATAAGTATT---GCTTTACCA------------------------------------------------------------------------------------------------------TATGGAAGTCGTGTTATGATGACTACTCGGGACATGAACGTGGCTTCTTTCCCATATGGGAAGCACGAGATTGAGCTCTTAAAAGAAGACGAAGCTTGGGTGCTTTTCTCCAACAAAGCTCAGAATTTGGAGCCGATAGCACGAAAATTAGTCGAGAGATGTCAGGGTTTGCCATTAGCTATTGCTTCTTTGGGAAGCATGATGTCAACCAAG---AAGGAATCAGAATGGAAGAAAGTCTACAGTACTTTA---------AGCATTATGTTCCTTAGCTTCAATGATTTGCCATACCCG---CTTAAACGTTGTTTCTTATATTGTTCTCTTTTCCCTGTGAACTATCGGATGAAAAGAAAGAGGCTCATTAGGATGTGGATGGCACAAAGGTTTAAAGCAGAAGAAGTGGCTGATAGTTACCTCAATGAACTTGTTTACAGAAATATGCTTATGCATGACGTGATATGGGAGATTGCTCTA------------------------------------------------------------------------------------------------------------------------GAACTG---GTCAATTTGGAGACGTTGAACACA------------------------GTTCCTAAAATCTGGCAGTTGAAG------------------------------------------------------------------------------------------------------------------------------------------------------------------------------------------------------------------------------------------------------------------------------------------------GCAACTGCA---------------------------------------------------------------------------------------------------------------------------------------------------------------------------------------------------------------------------------------------------
>GC20_Araha.32978s0005.1
---------------------------------------------------------------------------------------------------------------------------------------------------------------------------------------------------------------------------------------------------------------------------------------------GGGATTGATGCA---------CCCAAGGGAAAGCTCATCGAACGGCTTCTA------------GTTGTCGCGGTTGTTGGGATGGGCGGTTCAGGGAAGACTACACTCTCGGCGAATATCTTCAAGTCC------GAGTGTTACGCTTGGGTTACAATCTCGAAATCTTATGAGATTGAAGATGTATTTAGGACCATGATCAAGGAGTTCTATAAAAGGTACATTGTTGTGCTTGATGATGTATGG------TGGAGGGAGATAAGTATT---GCTCTACCA------------------------------------------------------------------------------------------------------TACGGAAGTCGTGTTATGATGACCACTCGGGACATGAACGTTGCTTCTTTCCCATATGGGAAGCACGAGATTGAGCTCTTAAAAGAAGACGAAGCTTGGGTGCTTTTCTCCAACAAAGCTCAGAATTTGGAGCCGATAGCACGGAAATTACTCGAGAGATGTCAGGGTTTGCCATTAGCTATTGCTTCTTTGGGGAGCATGATGTCAACCAAG---AAGGAATCAGAATGGAAGAAAGTCTACAGTACTTTG---------AGCATTTTGTTGCTTAGCTTCAACGATTTACCATACCCG---CTTAAACGTTGTTTCCTATATTGTTCTCTTTTCCCTGTGAGCTATCGGATGAAAAGAAAGAGGCTCGTTAGGATGTGGATGGCACAAAGGTTTAAAGCAGAAGAAGTGGCTGATAGTTACCTCAATGAACTTGTTTACAGAAACATGCTTATGCATGACGTGATATGGGAGATTGCTCTA------------------------------------------------------------------------------------------------------------------------GAACTG---ATCAACTTGGAAACATTGAACACA------------------------GTTCCTAAAATCTGGCAGTTGAAG------------------------------------------------------------------------------------------------------------------------------------------------------------------------------------------------------------------------------------------------------------------------------------------------GCAACTGCA---------------------------------------------------------------------------------------------------------------------------------------------------------------------------------------------------------------------------------------------------
>GC14_478870
---------------------------------------------------------------------------------------------------------------------------------------------------------------------------------------------------------------------------------------------------------------------------------------------GGGCGAGTGGAA---------GATAAGCTAGCGTTAGTCAATTTGCTGCTTGGGAAACCAACTGTGATCTCCGTAGTTGGTATGCCAGGGGTTGGAAAGACTACCTTGACAGAGATAGTTTTTAATGAC------GATGTTAAAATGTGGATCTCTGCCGGGATAAACTTTAACGTCTTCACGGTTACGAAAGCCGTTCTGCAGGATATCACTTCAAGATTTTTACTTGTTCTGGATGATTTTTGGTCAGAATGGGAAAGTTTCCAGGTC---GCCTTTACT------------------------------------------------------------------------------------------------------GAAGGAAGCAAGATTGTTCTAACCACACGAAGTGAAATTGTCTCCACAGTAGCAAAG---ATCTACCAAATGAAGTTGATGACTAATGAAGAATGTTGGGAGCTGATCTCTAGATTTGCACAAGAACTAGAAGGAATTGGCAAAAGGATTGCAGAACAGTGCAAGGGCTTGCCATTAGCTGCACGAGCCATTGCATCTCATCTCCGTTCAAAG---CCACCTGACGACTGGTATGCTGTATCAAAGAATTTC---------CCAGTTCTTAAACTAAGCTATGACTCTCTTCCTGCTCAA---CTTAAGCGATGCTTTGCCCTCTGCTCAATATTCCCCAAGGGTCATATTTTCGATAGGGAGGAATTAATACTCCTATGGATGGCAATAGACCTCAGATTGGAAGATATTGGAAATGATTACCTTGGTGATTTAGTTGCTCAATCTTTTTTTATGCATGATCTTATGAATGATTTGGCAAAA------------------------------------------------------------------------------------------------------------------------GATCTC---TGTAATCTGCAGACACTATTGTTG---------------------------------------------------------------------------------------------------------------------------------------------------------------------------------------------------------------------------------------------------------------------------------------------------------------------------------------------------------TTTAATGCATTGGCCTGTGACCAGAAAGAGGTCCTAAGGATGCTAGAACCCCATCCACACTTGAAAACGTTCTGCATTGAATCTTATCAGGGTGGAGCATTTCCGAAGTGGTTGGGCGAT---------------------------------------------------------------------------------------------------------------------------
>GC14_AT3G14460.1
---------------------------------------------------------------------------------------------------------------------------------------------------------------------------------------------------------------------------------------------------------------------------------------------GGGCGAGTGGAA---------GATAAGCTAGCGTTAGTCAATTTGCTGCTTGGGAAACCAGCTGTTATCTCCGTAGTTGGTATGCCAGGGGTTGGAAAGACTACCTTGACAGAGATAGTTTTTAATGAC------GAGGTTAAAATGTGGATCTCTGCTGGGATAAACTTTAATGTCTTTACGGTTACAAAAGCAGTTCTGCAGGATATCACTTCAAGATTTTTACTTGTTCTGGATGATTTTTGGTCAGAATGGGAGAGTTTCCAGGTC---GCCTTTACT------------------------------------------------------------------------------------------------------GAAGGAAGCAAGATTGTTCTAACCACACGAAGTGAAATTGTCTCCACAGTAGCAAAG---ATCTACCAAATGAAGTTGATGACTAATGAAGAATGTTGGGAGCTGATCTCTAGATTCGCTCAAGAACTAGAAGGAATTGGCAAAAGGATTGCAGAACAGTGCAAGGGCTTGCCATTAGCTGCACGAGCCATTGCATCTCATCTCCGTTCAAAG---CCACCTGACGACTGGTATGCTGTATCAAAGAATTTT---------CCAGTTCTTAAACTAAGCTATGACTCTCTTCCTCCTCAA---CTTAAGCGATGCTTTGCCCTCTGCTCGATATTCCCCAAGGGTCATGTTTTCGATAGGGAGGAATTAGTACTCCTATGGATGGCAATAGACCTCAGATTGGAAGATATTGGAAATGATTACCTTGGTGATTTAGTTGCTCAATCTTTTTTTATGCATGATCTTATGAATGATTTGGCAAAA------------------------------------------------------------------------------------------------------------------------GAGCTC---TGTAATCTGCAGACACTATTGTTG---------------------------------------------------------------------------------------------------------------------------------------------------------------------------------------------------------------------------------------------------------------------------------------------------------------------------------------------------------TTTAATGCATTGGCATGTGACCAGAAAGAGGTCCTAAGGATGCTAGAACCCCATCCACACTTGAAAACGTTCTGCATTGAATCTTATCAGGGTGGAGCATTTCCTAAGTGGTTGGGTGAT---------------------------------------------------------------------------------------------------------------------------
>GC14_Araha.16722s0002.1
---------------------------------------------------------------------------------------------------------------------------------------------------------------------------------------------------------------------------------------------------------------------------------------------GGGCGAGTGGAA---------GATAAGCTAGTGTTAGTCAATTTGCTGCTTGGAAAACCAGCTGTGATCTCCGTAGTTGGTATGCCAGGGGTTGGAAAGACTACCTTGACAGAGATAGTTTTTAATGAC------GATGTTAAAATGTGGATCTCTGCTGGGATAAACTTCAACGTCTTCACGGTTACAAAAGCCGTTCTGCAGGATATCACTTCAAGATTTTTACTTGTTCTGGATGATTTTTGGTCAGAATGGGAAAGTTTCCAGGTC---GCCTTTACT------------------------------------------------------------------------------------------------------GAAGGAAGCAAGATTGTTCTAACCACACGAAGTGAAATTGTCTCCACAGTAGCAAAG---ATCTACCAAATGAAGTTGATGACTAATGAAGAATGTTGGGAGCTGATCTCTAGATTTGCTCAAGAACTAGAAGGAATTGGCAAAAGGATTGCAGAACAGTGCAAGGGCTTGCCCTTAGCTGCACGAGCCATTGCATCTCATCTCCGTTCAAAG---CCACCTGACGACTGGTATGCTGTATCAAAGAATTTC---------CCAGTTCTTAAACTAAGCTATGACTCTCTTCCTCCTCAA---CTTAAGCGATGCTTTGCCCTCTGCTCAATATTCCCCAAGGGTCATGTTTTCGATAGGGAGGAATTAGTACTCCTATGGATGGCAATAGACCTCAGATTGGAAGATATTGGAAATGATTACCTTGGTGATTTAGTTGCTCAATCTTTTTTTATGCATGATCTTATGAATGATTTGGCAAAA------------------------------------------------------------------------------------------------------------------------GATCTC---TGTAATCTGCAGACACTATTGTTG---------------------------------------------------------------------------------------------------------------------------------------------------------------------------------------------------------------------------------------------------------------------------------------------------------------------------------------------------------TTTAATGCATTGGCCTGTGACCAGAAAGAGGTCCTAAGGATGCTAGAACCCCATCCACACTTGAAAACGTTCTGCATTGAATCTTATCAGGGTGGAGCATTTCCTAAGTGGTTGGGTGAT---------------------------------------------------------------------------------------------------------------------------
>GC15_478871
---TTCAAGAGCTTC------------------------------------------------------------------------------------------------------------------------------------------------------------------------------------------------------------------------------------------------------------------------------GGTAGAGCTGAC---------GATAAAGATGAGATCATAAGATTTTTGATT------------GTTGTAGCTATTGTTGGAACTGGAGGGGTTGGCAAAACCACACTTTCACAACTCCTATACAATGAT------GGAACTAGAGTCTGGGCTCATGTCTCAGAAGAGTTTGACGTTTTTAAGATCACCAAAAAGGTTTATGAGTCCGTTACTTCCCCGTTTCTGCTTGTTCTAGATGATCTGTGGGCTGATTGGGAACTTCTACGCCAA---CCTTTTATA------------------------------------------------------------------------------------------------------CAAGGGAGCCATATTCTTGTGACAACACGAAGCCAACGTGTTGCATCCATTATGTGT---GTACATAACCTTCAGCCACTATCTGATGGAGATTGCTGGTCGTTGTTTATAAAAACTGTACAAGAAATTGGAGATCTTGCGGAAAGGATAGTGCACAAGTGCCGTGGCCTGCCTTTGGCTGTGAAAACACTTGGTGGCGTTCTACGGTTTGAA---GGTGTCAAAGAATGGGAGAGAGTTTTAAGCAGCAGG---------CCAGTTTTACGGGTAAGCTATTACTACCTTCCAGCTCAC---TTGAAACGATGTTTTGCCTATTGCTCAATATTTCCAAAAGGGCATGCATTTGAGAAGGAAAAGGTAGTTCTTTTGTGGATGGCAGAAGGTTTCAATCTAGAAGAACTCGGAGATGAGTACTTTTATGAACTACAATCAAGGTCGCTTTTTATGCATGACTTTATCAATGAGCTCTCTCAG------------------------------------------------------------------------------------------------------------------CCC---AAACTT---TACAACCTCCAGACACTTTTGATC---------------------------------------------------------------------------------------------------------------------------------------------------------------------------------------------------------------------------------------------------------------------------------------------------------------------------------------------------------AATCCTCACAGGACGCAAAACGAAGCTGAAGTTTTTGAGAAGTTACGCCCGCATAGTCATATCGAGAAACTCACCATTGAGAGATACAAAGGAAGATGGTTTCCTAAGTGGTTAAGTGAT---------------------------------------------------------------------------------------------------------------------------
>GC15_Araha.16722s0003.1
---TTCAAGAGCTTC------------------------------------------------------------------------------------------------------------------------------------------------------------------------------------------------------------------------------------------------------------------------------GGTAGAGATGAC---------GATAAAGATGAGATCATAAGATTTTTGATT------------GTTGTAGCTATTGTTGGAACTGGAGGGGTTGGCAAAACCACACTTTCACAACTCCTATACAATGAT------GGAACTAGAGTCTGGGCTCATGTCTCTGAAGAGTTTGACGTTTTTAAGATTACCAAAAAGGTTTATGAGTCCGTTACTTCCCCGTTTCTGCTTGTTCTAGATGATCTGTGGGCGGATTGGGATCTTCTACGCCAA---CCTTTTATA------------------------------------------------------------------------------------------------------CAAGGGAGCCAGATTCTTGTGACAACACGAAGCCAACGTGTTGCATCCAGTATGTGT---GTACATAATCTTCAGCCACTATCTGATGGAGATTGCTGGTTGTTGTTTATAAAAACTGTACGAGAAATTGGAGATCTTGCAGAAAGGATAGTGCACAAGTGCCGCGGCCTGCCTTTGGCTGTGAAAACACTTGGTGGTGTTCTACGGTTTGAA---GGTGTCATAGAATGGGAGAGAGTTCTAAGCAGCAGG---------CCAGTTTTACGGGTAAGCTATTACTACCTTCCAGCTCAC---TTGAAACGATGTTTTGCCTATTGCTCGATATTTCCAAAAGGGCATGCGTTTGAGAAGGAAAAGGTAGTTCTTTTGTGGATGGCAGAAGGTTTTAATCTAGAAGAGCTCGGGGATGAGTACTTTTCTGAACTAGAATCAAGGTCGCTTCTTATGCATGATTTTATCAATGAGCTCTCTCAG------------------------------------------------------------------------------------------------------------------CCG---AAACTT---TATAACCTCCAGACACTTCTTCTC---------------------------------------------------------------------------------------------------------------------------------------------------------------------------------------------------------------------------------------------------------------------------------------------------------------------------------------------------------AATCCTCACAGGACGCAAAACGAAGCTGAAGTTTTTGAGAAGTTACGCCCGCATAGTCGTATCGAGAAACTCACCGTTGAGAGATACAAAGGAAGAAGGTTTCCTATATGGTTGAGTGAT---------------------------------------------------------------------------------------------------------------------------
>GC15_AT3G14470.1
---TTCAGGAGCTTC------------------------------------------------------------------------------------------------------------------------------------------------------------------------------------------------------------------------------------------------------------------------------GGTAGAGACGAT---------GATAAAGATGAGATAATGAGATTCTTGATT------------GTTGTAGCTATTGTTGGAATTGGAGGGGTTGGAAAAACCACACTTTCACAACTCCTTTACAATGAT------GGAACAAAAGTCTGGGCTCATGTCTCAGAGGAGTTTGACGTTTTTAAGATCACCAAAAAGGTTTATGAATCTGTTACTTCCCCGTTTCTGCTTGTTCTAGATGATCTGTGGGCGGATTGGGATCTTCTACGCCAA---CCTTTTATA------------------------------------------------------------------------------------------------------CAAGGGAGCCAGATTCTTGTGACAACACGAAGCCAACGTGTTGCATCCATAATGTGT---GTACACAACCTTCAGCCATTATCTGATGGAGATTGCTGGTCGTTGTTTATGAAAACTGTACGAGAAATTGGAGATCTTGCTGAAAGGATAGTGCACAAATGCCGCGGTCTGCCTTTGGCTGTGAAAACACTTGGTGGCGTTCTACGGTTTGAA---GGAGTCATAGAATGGGAGAGAGTTCTAAGCAGCCGG---------CCAGTTTTACGTGTAAGCTATTACTACCTTCCAGCTCAC---TTGAAACGATGTTTTGCCTATTGCTCGATATTTCCCAAAGGGCATGCATTTGAGAAGGACAAGGTAGTTCTTTTGTGGATGGCAGAAGGTTTCAATCTAGAAGAGCTCGGGAATGAGTACTTTTCTGAATTAGAATCAAGGTCACTTCTTATGCATGATTTTATCAATGAGCTGGCTCAG------------------------------------------------------------------------------------------------------------------CCG---AAACTT---TACAACCTCCAGACACTTCTTCTC---------------------------------------------------------------------------------------------------------------------------------------------------------------------------------------------------------------------------------------------------------------------------------------------------------------------------------------------------------AATCCTCACAGGACGCAAAACGAAGCTGAAGTGTTTGAGAAGTTACGCCCACATCGTCATATTGAGAAACTTGCCATTGAGAGATACAAAGGAAGAAGGTTTCCAGATTGGTTGAGTGAT---------------------------------------------------------------------------------------------------------------------------
>GC13_Araha.40035s0002.1
---------------------------------------------------------------------------------------------------------------------------------------------------------------------------------------------------------------------------------------------------------------------------------------------GGTTTGGAAGGA---------GATAAAAGAAAAATCAAGGAGTGGCTCTTT------------ATCATGGCCTTTGTAGGGATGGGAGGATTAGGTAAAACTACGATTGCTCAAGAAGTGTTCAATGAC------GAAAGAAGGATATGGGTGTCTGTGTCCCAGACTTTTACCGAAGAACAGATCATGAGAAGCATTTTGCGGAACTTGGGGGACAGGTACTTGATTGTTATGGACGATGTGTGGAGTTGGTGGGACAAGATCTACCAA---GGACTGCCT---------------------------------------------------------------------------------------------------------GGTGGTAGCGTTATCGTGACCACAAGGTCGGAATCTGTCGCGGTAAGGGTGCAA---ACTCACCGACCACAGCTCCTCAGTTCTGATAACAGTTGGCTGCTGTTTTGTAAGGTGGCACCCGAGCTAGAGGATGTCGGCAAGGAGATTGTAACAAAATGCAAAGGTTTGCCTTTGACAATCAAAGCAGTTGGTGGATTACTTTTGTGCAAAGACCATTATCATGAATGGAGACGAATAGCAGATCATTTT---------TCTTCTCTGCAATTGAGCTACGACGAACTCCCTCCCCAC---CTTAAGTCGTGCTTTCTCACGCTTTCTCTCTATCCAGAAGACTGTGTTATACCAAAACAGCAACTCGTACATGGATGGATCGGAGAAGGTTTTTCTGCAACTGAATCTGGAGAAGACTGCTTTTCCGGGCTCACAAACAGGTGTCTAATAATTCATGACATGGTTCGTGATTTGGTGATT------------------------------------------------------------------------------------------------------------------------CAGTTT---CACAATCTTCAGATTCTAGACGCA---------------TTCAAGAAA------------------------AAGCCAGCCAGG------------------------------------------------------------------------------------------------------------------------------------------------------------------------------------------------------------------------------------------------------------------------------------------------------------------------------------------------------------------------------------------------------------------------------------------ATG---------------------------------------------------------------------------------------------------
>GC13_485448
---------------------------------------------------------------------------------------------------------------------------------------------------------------------------------------------------------------------------------------------------------------------------------------------GGTTTGGAAGGA---------GATAAAAGAAAAATCAAGGAGTGGCTCTTT------------ATCATGGCCTTTGTAGGGATGGGAGGATTAGGTAAAACTACGATAGCTCAAGAAGTGTTCAATGAC------GAAAGAAGGATATGGGTGTCTGTGTCCCAGACTTTTACCGAAGAACAGATCATGAGAAGCATATTGCGGAACTTGGGGGACAGGTACTTGATTGTTATGGACGATGTGTGGAGTTGGTGGGACAAGATCTACCAA---GGACTGCCT---------------------------------------------------------------------------------------------------------GGTGGTAGCGTTATCGTGACCACAAGGTCGGAATCTGTCGCGGTAAGGGTGCAA---ACTCACCGACCACAGCTCCTCAGTTCTGATAACAGTTGGCTGCTGTTTTGTAAGGTGGCACCCGAGCTAGAGGATGTCGGCAAGGAGATTGTAACAAAATGCAAAGGTTTGCCTTTGACAATCAAAGCAGTTGGTGGATTACTTTTGTGCAAAGACCATTATCATGAATGGAGACGAATAGCAGATCATTTT---------TCTTCTCTCCAATTGAGCTACGACGAACTCCCTCCCCAC---CTTAAGTCGTGCTTTCTCACGCTTTCTCTCTATCCAGAAGACTGTGTTATACCAAAACAGCAACTCGTACATGGATGGATCGGAGAAGGTTTTTCTGCAACTGAATCTGGAGAAGACTGCTTTTCCGGGCTCACAAACAGGTGTCTAATAATTCATGACATGGTTCGTGATTTGGTGATT------------------------------------------------------------------------------------------------------------------------CAGTTT---CACAATCTTCAGATTCTAGACGCA---------------TTCAAGAAA------------------------AAGCCAGCCAGG------------------------------------------------------------------------------------------------------------------------------------------------------------------------------------------------------------------------------------------------------------------------------------------------------------------------------------------------------------------------------------------------------------------------------------------ATG---------------------------------------------------------------------------------------------------
>GC13_AT3G50950.1
---------------------------------------------------------------------------------------------------------------------------------------------------------------------------------------------------------------------------------------------------------------------------------------------GGTTTGGAAGGA---------GATAAAAGAAAAATCAAGGAGTGGCTCTTT------------ATAATGGCCTTTGTTGGGATGGGAGGGCTAGGTAAAACTACAATCGCTCAAGAAGTGTTCAATGAC------GAAAGAAGGATATGGGTGTCTGTGTCCCAGACTTTTACTGAAGAACAGATCATGAGAAGCATATTGAGGAACTTGGGGGACAGGTACTTGATAGTTATGGACGATGTATGGAGCTGGTGGGACAAGATCTACCAA---GGACTGCCT---------------------------------------------------------------------------------------------------------GGAGGTAGCGTTATCGTGACCACAAGGTCGGAATCTGTAGCGAAAAGGGTGCAAGACACTCACCGTCCAGAGCTCCTTAGTCCTGATAACAGTTGGCTGCTGTTTTGTAATGTGGCACCCGAGCTAGAGGATGTTGGCAAGGAGATTGTAACGAAATGCAAAGGTTTGCCTTTGACAATCAAAGCGGTTGGTGGGTTACTTCTGTGCAAAGACCATTATCATGAATGGAGACGAATTGCAGAGCATTTT---------TCTTCTCTGCAGTTGAGCTACGATGAACTCCCTTCCCAC---CTTAAGTCGTGCATTCTCACGCTTTCGCTCTATCCAGAAGACTGTGTTATACCAAAACAACAACTAGTACATGGATGGATCGGAGAAGGTTTTTCTGCAACTGAATCTGGAGAAGACTGCTTTTCCGGGCTCACAAACAGGTGTCTAATAATTCATGACATGGTTCGTGATTTGGTGATC------------------------------------------------------------------------------------------------------------------------CAGTTT---CACAACCTTCAGATTCTAGACGCA---------------TTCAAGAAA------------------------AAGCCAGCCAGG------------------------------------------------------------------------------------------------------------------------------------------------------------------------------------------------------------------------------------------------------------------------------------------------------------------------------------------------------------------------------------------------------------------------------------------ATG---------------------------------------------------------------------------------------------------
>GC9_Araha.11408s0003.1
---------------------------------------------------------------------------------------------------------------------------------------------------------------------------------------------------------------------------------------------------------------------------------------------GGATTGGATTGG---------CCATTGGGGGAGCTAAAGAAGAGACTCCTT------------AGTCTCGTGGTTTCTGCTCCTCCTGGTTGCGGGAAAACCACTCTGGTTAGTCGGCTTTGTGACGAT------AAGCATATCTTCTTTAGTGTTGTGTCAAGTACTCCTAACTTTAAGGTCATAGTACAGAATTTACTCCAACACAACGGTTATcctatattgGTTGTCTTGGATGATGTGTGGTCTTTACTTCAGAAATTTCAAATT---AAATTACCG---------------------------------------------------------------------------------------------------------GATTATAAGATTTTGGTGACTTCTCGGTTTGACTTTCCGAGTTTT------------AGTTATCATTTGAAACCTTTGGAAGATGAAGATGCCAGGTCCCTTCTCATTCATTGGGCAGATGAGTACGAAGATCTCCTCAAGAAGATATTGAAACGTTGCAATGGATTCCCAATCGTAATTGAAGTAGTCGGCGTTTCACTCAAAGGACGA------CTAAATACATGGAAAGGTCAGGTGGAAAGCTGG---------GAATGTTTGCAGCCTAGCTTTGATGCCCTGGAACCCAAC---CTTAAAGAGTGTTTCTCGGACATGGGCTCATTTCTTGAGGACCAAAAGATACGTGCTTCAGTAATAATTGACATGTGGGTG------------AGTATC------TTGTATATGAAGTACCTTGAAGACCTTGCCTCCCAGAATCTGCTTCAACATGATATCCTTAGGGAATTGGCTATC---------------------------------------------GATTTGTTCTCATCGAAT---------------------------------------------------------------------------------------------------------------------------------------------------------------------------------------------------------------------------------------------------------------------------------------------------------------------------------------------------------------------------------------------------------------------------------------------------------------------------------------------------------------------------------------------------------------------------------------------------------------------------------------------------CCAAAAATGATAAATTTGAGAGTTCACAAGGAGGAAACAGAGCATAACCTG
>GC9_496910
---------------------------------------------------------------------------------------------------------------------------------------------------------------------------------------------------------------------------------------------------------------------------------------------GGATTGGATTGG---------CCATTGGGGGAGCTAAAGAAGAGACTCCTT------------AGTCTTGTGGTTTCTGCTCCTCCTGGTTGCGGGAAAACAACGCTGGTTAGTCGGCTTTGTGACGAT------AAGCATATCTTCTTTAGTGTTGTGTCAAGTACTCCTAACTTTAAGGTCATAGTACAGAATTTACTCCAACACAACGGTTATCCTATATTGGTTGTCTTGGATGATGTGTGGTCTTTACTTCAGAAATTTCAAATT---AAATTACCG---------------------------------------------------------------------------------------------------------GATTATAAGATTTTGGTGACTTCTCGGTTTGACTTTCCGAGTTTT------------AGTTATCATTTGAAACCTTTGGAAGATGAAGATGCCAGGTCCCTTCTCATTCATTGGGCAGATGAGTACGAAGATCTCCTCAAGAAGATATTGAAACGTTGCAATGGATTCCCAATCGTAATTGAAGTAGTCGGCGTTTCACTCAAAGGACAA------CTAAATACATGGAAAGGTCAGGTGGAAAGCTGG---------GAATGTTTGCAGCCTAGCTTTGATGCCCTGGAAACCAAC---CTTAAAGAGTGTTTCTCGGACATGGGCTCGTTTCTTGAGGAACAAAAGATACGTGCTTCAGTAATAATTGACATGTGGGTG------------AGTATC------TTGTATATGAAGTACCTTGAAGACCTTGCGTCCCAGAATCTGCTTCAACATGATATCCTTAGGGAATTGGCTATC---------------------------------------------GATTTGTTCTCATCGAAT---------------------------------------------------------------------------------------------------------------------------------------------------------------------------------------------------------------------------------------------------------------------------------------------------------------------------------------------------------------------------------------------------------------------------------------------------------------------------------------------------------------------------------------------------------------------------------------------------------------------------------------------------CCAAACATGATAAATTTGAGAGTTCACAAGGAGGAAACAGAGCATAACCTG
>GC9_AT5G66900.1
---------------------------------------------------------------------------------------------------------------------------------------------------------------------------------------------------------------------------------------------------------------------------------------------GGATTGGATTGG---------CCATTGGGGGAGTTAAAGAAGAGACTCCTT------------ACTCTTGTGGTTTCTGCTCCTCCTGGTTGCGGGAAAACCACGCTGGTTAGTCGGCTTTGTGACGAT------AAGCATATCTTCTTTAATGTTGTGTCAAATACTCCTAACTTTAGGGTAATAGTACAGAATTTACTCCAGCACAACGGTTACCCTATATTGTTGGTGTTGGATGATGTGTGGTCTTTCCTTCAGAAATTTCAAATT---AAGTTACCA---------------------------------------------------------------------------------------------------------AATTATAAGATTTTGGTGACTTCTCGGTTTGACTTTCCGAGTTTT------------AATTATCGTTTGAAACCTTTGGAAGATGATGATGCTAGAGCCCTTCTCATTCATTGGGCAGATGAGTACGAAGATCTCCTCCAGAAGATATTGAAACGTTGCAATGGATTCCCAATCGTAATTGAAGTAGTGGGTGTTTCACTCAAAGGACGA------CTAAATACATGGAAAGGTCAGGTGGAAAGCTGG---------GAATGTTTGCAGCCTAGTTTTGATGCTCTGGATCCCAAC---CTTAAGGAGTGCTTTTTGGACATGGGCTCATTTCTTGAGGACCAAAAGATACGTGCTTCGGTAATAATTGATATGTGGGTG------------AGTATC------TTGTATATG---TACCTTGAAGACCTTGCCTCCCAGAATCTACTTCAACATGATATCCTTAGGGAGTTGGCTATC---------------------------------------------GATTTGTTCTCATCGAAA---------------------------------------------------------------------------------------------------------------------------------------------------------------------------------------------------------------------------------------------------------------------------------------------------------------------------------------------------------------------------------------------------------------------------------------------------------------------------------------------------------------------------------------------------------------------------------------------------------------------------------------------------CCAAAAATGAGAAATTTGAGAGTTCAGGAGGAGGAAATAGAGCAT------
>GC9_951540
---------------------------------------------------------------------------------------------------------------------------------------------------------------------------------------------------------------------------------------------------------------------------------------------GGATTGGATTGG---------CCATTGATGGAGCTGAAGAAGAAACTCCTT------------GTGGTTGTGGTGTCTGGTCCTCCTGGTTGCGGGAAGACCACGCTGGTTACTCAGCTTTGTGACGAT---------------------------------------------------------------------------------------CCTATATTGTTGGTGTTGGATGATGTGTGGTTCTTGCTTCGGAAATTTCAAATT---GAATTAGAA---------------------------------------------------------------------------------------------------------GATTATAAGATTTTGGTGACTTCTCGGTTTGACTTTTCGAGTTTA------------ACTTATCATTTGGAAACTTTGAAAGATGAAGATGCTAAAGCCCTTCTCATTCAATGG------------------------------ATATTGAAACGTTGCAATGGATTCCCTCTCGTAATTGAAGTAGTCGGCATTTCACTTAAAGGACAA------CTGTATTTATGGAAAGGCCAAGTGGAAAGCTGG---------AAACGTCTGCAGCCTAGCTTTAGTGCCCTGAAACCCCAT---CTTAAAGAGTGTTTCTTGGACATGGGTTCATTTCTTGAGGACCAAAAGATACATGCTTCGCTTATAATTGACATATGGGTG------------ACTAGTACTAACATGTACATGAAATACCTTAATGACCTTGCTTCCCAGAATCTGCTTCAACATGATATTCTGAGGGAGTTGGCTATT------------------------------------------------------------------------------------------------------------------------------------------------------------------------------------------------------------------------------------------------------------------------------------------------------------------------------------------------------------------------------------------------------------------------------------------------------------------------------------------------------------------------------------------------------------------------------------------------------------------------------------------------------------------------------------------------------------------CCAAAAATGATAAATTTGAGAGTT---------------------------
>GC9_AT5G66910.1
---------------------------------------------------------------------------------------------------------------------------------------------------------------------------------------------------------------------------------------------------------------------------------------------GGATTGGATTGG---------CCATTGGTGGAGCTGAAGAAGAAACTCCTT------------GTGGTTGTGGTGTCTGGTCCTCCTGGTTGTGGGAAGACCACGCTGGTTACTAAGCTTTGTGACGAC------AAGAAAATCTTCTATAGCGTTGTGTCGAATACTCCTAATTTCAGGGCCATAGTACAAAACTTACTCCAGGACAACGGTTGCCGTATATTGTTGGTGTTGGATGATGTGTGGTTCTTGCTTCGAAAATTTCAAATT---GATTTACCA---------------------------------------------------------------------------------------------------------GATTATAAGATTTTGGTGACTTCTCAGTTTGATTTTACGAGTTTA------------ACTTACCATTTGGTACCTTTGAAATATGAATATGCTAGGTCCCTTCTCATTCAGTGGGCAGATGAGTATGAAGATCTTCTCCAAAAGATATTGAAACGTTGCAATGGATTCCCTCTCGTAATTGAAGTAGTCGGCATTTCACTTAAAGGACAA------CTGTATTTATGGAAAGGTCAAGTGGAAAGCTGG---------CAACGTCTGCAGCCTAGCTTCAATGTCCTGAAACCTCAT---CTTAAAGAGTGTTTCATGGACATGGGTTCATTTCTTCAGGACCAAAAGATACGTGCTTCGCTTATAATTGACATATGGATG------------TCTAGTACTAACAAGTTCATGTTATACCTTAATGAGCTTGCTTCCCAGAATCTGCTTCAACATAATATTCTGAGGGAGTTGGCTATT---------------------------------------------GATTTGTTCTCATCGAAA---------------------------------------------------------------------------------------------------------------------------------------------------------------------------------------------------------------------------------------------------------------------------------------------------------------------------------------------------------------------------------------------------------------------------------------------------------------------------------------------------------------------------------------------------------------------------------------------------------------------------------------------------CCAGAAATGAGAAATTTGAGAGTTCACACGGAGGAAACAGAGCAT------
>GC10_AT5G47280.1
---------------------------------------------------------------------------------------------------------------------------------------------------------------------------------------------------------------------------------------------------------------------------------------------------------------------------------------ATGCTTTTT------------ATTATTGGGATCTCAGGGATGATCGGTTCAGGGAAAACCATTCTTGCCAAGGAGCTTGCGCGGGAC------AACCGAGTTTTGTTTCTGACTGTGTCACAATCTCCCAATCTTGAGGAGCTGAGATCCCTTATACGGGATTTTCTTACTGGTCGGAAGCTAGTGATCCTTGATGATGTTAGG------CTAGACCAGCTGATGTTC---AATATTCCT---------------------------------------------------------------------------------------------------------GGAACCACAACGCTTGTGGTCTCACAGTCTAAACTCGTAGATCCT------------ACCTATGATGTAGAGTTATTAAATGAACATGACGCAACATCTCTGTTCTGTCTCTCTGCT---------AAAAGTTTGGTCAAGCAGGTTGTTGGGGAGTCTAAAGGTCTACCTTTGTCTCTGAAAGTCCTTGGCGCTTCATTAAACGATCGA------GAAACATATTGGGCAATTGCAGTGGAGAGGTTA---------GCTCAAATCGAAGCAACTCTAGAAAATCTCGATCCAAAA---ACCAAAGAGTGTTTCTTGGATATGGGTGCTTTCCCTGAAGGCAAGAAAATCCCTGTTGATGTTCTCATCAACATGTTGGTCAAGATACATGAT------------------------GTTCTTGTTGATCTAGCAAATAGGAATCTTCTTCAGCACGATGTTTTAAGAGATGTAGCACTT---------------------------------------------GAAATGACTGAGATGGAC---------------------------------------------------------------------------------------------------------------------------------------------------------------------------------------------------------------------------------------------------------------------------------------------------------------------------------------------------------------------------------------------------------------------------------------------------------------------------------------------------------------------------------------------------------------------------------------------------------------------------------------------------AAGGCAGTTCCCGGACTTCGTATTGAAGCTACTGAAAAATGGTTCAAC---
>GC10_AT5G04720.1
---------------------------------------------------------------------------------------------------------------------------------------------------------------------------------------------------------------------------------------------------------------------------------------------GGATTGGATTTG---------GGAAAGAGGAAGGTGAAGGAGATGTTGTTT------------CTTATTGGTATCTCTGGGATGAGTGGTTCAGGGAAAACCACTCTTGCCAAAGAGCTTGCCCGGGAC------AACAAGGTTTTGTTTCTGACTGTGTCACAATCTCCCAATCTTGAGGAGCTTAGAGCCCATATATGGGGATTTCTTACTAGTAGGAAGCTAGTGATCCTTGATGATGTTTGG------CTGGACCAGCTGATGTTCGAAAATATTCCT---------------------------------------------------------------------------------------------------------GGAACCACAACTCTTGTGGTCTCACGGTCTAAACTCGCAGATTCT------------ACTTATGATGTAGAGTTACTCAATGAACATGAAGCAACGGCCCTGTTCTGTCTCTCTGTT---------CAAAGTTTGGTCAAGCAGGTTGTTGGGGAGTGTAAAGGTCTACCTTTGTCTCTGAAAGTCATTGGTGCTTCATTGAAAGAACGA------GAAAAATATTGGGAAGGTGCAGTGGAGAGGCTA---------GCTCAAATCGAAGCAACTCTAGAAAATCTTGACCCTAAA---ACCAGAGATTGTTTCTTGGTTCTCGGTGCTTTCCCTGAAGATAAGAAGATCCCTCTTGATGTTCTCATCAACGTGTTGGTTGAGTTGCATGAT------------------------GTTATTGTTGATTTAGCAAACAGGAATCTCCTTCAGCATGATGTTCTAAGAGATGTAGCACTT---------------------------------------------GAAATGACTCAGATGGAT---------------------------------------------------------------------------------------------------------------------------------------------------------------------------------------------------------------------------------------------------------------------------------------------------------------------------------------------------------------------------------------------------------------------------------------------------------------------------------------------------------------------------------------------------------------------------------------------------------------------------------------------------AAGGCGGTTGCAGGACTTCGTGTTGAAGCTGCGGAAAAATCTTTCAGC---
>GC10_473526
---------------------------------------------------------------------------------------------------------------------------------------------------------------------------------------------------------------------------------------------------------------------------------------------GGATTGGATTTG---------GGGAAGAGAAAGGTGAAGGAGATGATGTTT------------TTGTTTGGGATCTCTGGAATGAGCGGTTCAGGGAAAACCACTCTTGCAATAGAGCTTTCAAGAGAC------AACAAGGTTTTGTTTCTGATTGTGTCACGGTCTCCGAATTTTGAGAATCTGGAGTTTTGTATACGAGAATTTCTTAATGATCGGAAGCTAGTGATCCTTGATGATGTTTGG------TTGGACAAGCTGTTGTCT---AAAATTCGT---------------------------------------------------------------------------------------------------------GGAAGCACAACTTTAGTAGTCTCACGGTCCAAGCTTGCAGATCCT------------ACCTACAATGTGGAATTATTAAAGGAAGATGAAGCAATGTCCCTCTTGTGTCTCTATGCT---------AAAAAATTGGTGAAGCAGGTTGTTGATGAGTGTAAAGGTTTACCTTTATCTTTGAAAGTTCTCGGTGCTTCGTTAAAAAACAAA------GAAAGATATTGGGAAGGCGTAGTGAAGAGGTTA---------GCTCATATGGAAGAAAGTCTAGAAAACCTCGAGCCGAAA---CTCAGAGAGTGTTTCTTGGATATGGGTGCTTTTCCTGAAGACAAGAAGATCCCTCTTTATGTTCTCACCAACGTGTGGGTTGAGAGGCATGAT------------------------TTTGTTCTTCGTTTAGCTGACAAGAATCTCCTGCAACACGATGTTCTCAGAGACCTAGCCCTT---------------GGCAAGAATTATTTAACTTTAAATGAATTTGAAATGGATGAAATGGAT---------------------------------------------------------------------------------------------------------------------------------------------------------------------------------------------------------------------------------------------------------------------------------------------------------------------------------------------------------------------------------------------------------------------------------------------------------------------------------------------------------------------------------------------------------------------------------------------------------------------------------------------------AAGATTGTTCCGGAACTTTGCATTGAAGTCGCCAAAAAATGCTTCACCGTT
>GC10_Araha.3012s0003.1
---------------------------------------------------------------------------------------------------------------------------------------------------------------------------------------------------------------------------------------------------------------------------------------------GGATTGGATTTG---------GGGAAGAGAAAGGTGAAGGAGATGATGTTT------------TTGTTTGGGATCTCTGGAATGAGCGGTTCAGGGAAAACCACTCTTGCAATAGAGCTTTCAAGAGAC------AATAAGGTTTTGTTTTTGATTGTGTCACGGTCTCCGAATTTTGAGAGTTTGGAGTTTTGTATACGAGAATTTCTTAATGATCGGAAGCTAGTGATCCTTGATGATGTTTGG------TTGGACAAGCTGTTGTCC---AAAATTCGT---------------------------------------------------------------------------------------------------------GGAAGCACAACTTTAGTAGTCTCACGGTCCAAGCTTGCAGATCCT------------ACCTACAATGTGGAATTATTAAAGGAAGATGAAGCAATGTCCCTCTTATGTCTCTGTGCT---------AAAAATTTGGTGAAGCAGGTTGTTGATGAGTGTAAAGGTTTACCTTTATCTTTGAAAGTTCTCGGTGCTTCGTTAAAAAACAAA------GAAAGATATTGGGAAGGCGTAGTGAAGAGGTTA---------GCTCATATGGAAGAAAGTCTAGAAAACCTCGAGCCGAAA---CTCAGAGAGTGTTTCTTGGATATGGGTGCTTTTCCTGAAGACAAGAAGATCCCTCTTTATGTTCTCACCAACGTGTGGGTTGAGAGGCATGAT------------------------TTTGTTCTTCGTTTAGCTGACAAGAATCTCCTTCAACACGATGTTCTGAGAGACCTAGCCCTT---------------------------------------------GAAATGCATGAAATGGAT---------------------------------------------------------------------------------------------------------------------------------------------------------------------------------------------------------------------------------------------------------------------------------------------------------------------------------------------------------------------------------------------------------------------------------------------------------------------------------------------------------------------------------------------------------------------------------------------------------------------------------------------------AAGGTGGTTCCGGAACTTTGTATTGAAGTCGCCAAAAAATACGTTACCCTG
>GC10_AT1G33560.1
------------------------------------------------------------------------------------------------------------------------------------------------------------------------------------------------------------------------------------------------------------------------------------------------TTGGAATTG---------GGGAAGAAAAAGGTGAAGGAGATGATGTTT------------TTGTTTGGGATCTCTGGAATGAGCGGTTCAGGGAAAACCACTCTTGCAATAGAGCTTTCAAAGGAC------AATAAGGTTTTGTTTTTGACTGTGTCACGGTCTCCGAATTTTGAGAATTTGGAGTCTTGTATACGAGAATTTCTTTATGATCGGAAGCTAGTGATTCTTGATGATGTTTGG------TTGGACAGGCTGATGTCT---AAAATTCGT---------------------------------------------------------------------------------------------------------GGAAGCACTACTTTAGTAGTGTCACGGTCCAAGCTTGCAGATCCT------------ACCTACAATGTGGAATTATTAAAGAAAGATGAAGCAATGTCTCTTTTGTGTCTCTGTGCT---------AAATATTTGGTGAAGCAGGTTGTTGATGAGTGTAAAGGTTTACCTTTATCTTTGAAAGTTCTTGGTGCTTCGTTAAAAAACAAA------GAAAGATATTGGGAAGGCGTAGTGAAGAGGTTA---------GCTCATATGGAAGAAAGTCTAGAAAACCTCGACCCGAAA---ATCCGAGACTGTTTCTTGGATATGGGTGCTTTCCCTGAAGACAAGAAGATCCCTCTTGATCTTCTCACGAGCGTGTGGGTTGAGAGGCATGAT------------------------TTTGTTCTTCGTTTAGCTGACAAGAATCTCCTTCAACACGATGTTTTGAGAGACCTAGCCCTT---------------------------------------------GAAATGGATGAAATGAAT---------------------------------------------------------------------------------------------------------------------------------------------------------------------------------------------------------------------------------------------------------------------------------------------------------------------------------------------------------------------------------------------------------------------------------------------------------------------------------------------------------------------------------------------------------------------------------------------------------------------------------------------------AAGGTGGTTCCTGAACTTTGCATTGAAGTCGCCAAAAAATGCTTCACCGTG
>GC10_AT4G33300.1
---------------------------------------------------------------------------------------------------------------------------------------------------------------------------------------------------------------------------------------------------------------------------------------------GGATTGGAATTG---------GGAAAGGTTAAGGTTAAGAAGATGATGTTC------------GTTTTTGGGATCAGTGGAATGGGCGGTGTTGGTAAAACCACTCTTGCCAAAGAACTTCAACGGGAC------AACCGGATTTTGTTTCTGACTGTATCACAATCTCCGCTTCTTGAGGAGCTGAGGGAACTTATATGGGGTTTCTTATCTGGTCGTAAGCTCGTGATTCTTGATGATGTTTGG------CTGGACCGCTTGACCTCGTTTAAGTTTCCT---------------------------------------------------------------------------------------------------------GGTTGCACAACTCTTGTGGTCTCACGATCCAAACTCACTGAGCCT------------ACTTATGATGTCGAAGTACTGAGTGAAGATGAAGCAATCTCTCTCTTCTGTCTCTGTGCT---------AAAGATCTGGTTAAGCAGGTTGCTAATGAATGTAAAGGGCTTCCTTTAGCTCTCAAAGTCACGGGTGCTTCATTAAATGGCAAA------GAAATGTACTGGAAGGGCGTATTGCAGAGGTTA---------CGTCAAATGGAAGCTAGTCTAGACAATCTCGACCAGACG---ACCAAAGATTGTTTCTTGGATCTTGGCGCCTTCCCTGAAGACAGGAAGATTCCTCTTGATGTTCTCATCAACATTTGGATTGAGTTACATGAT------------------------ATCCTTGTTGATTTGTCACACAAGAATCTCCTTCAGCATGATGTTCTGCGAGACCTAGCTCTT---------------------------------------------GAAATGAATGAAATGCAA---------------------------------------------------------------------------------------------------------------------------------------------------------------------------------------------------------------------------------------------------------------------------------------------------------------------------------------------------------------------------------------------------------------------------------------------------------------------------------------------------------------------------------------------------------------------------------------------------------------------------------------------------AAGGCTGTTCCAGGGTTAAAGATCGAAGCTGCTGAGAAATGCTTCAGCCTA
