# Supplementary material for: Diversification of defensins and NLRs in Arabidopsis species by different evolutionary mechanisms
Source: BMC Evol Biol. 2017 Dec 15;17:255. doi: 10.1186/s12862-017-1099-4 (PMC5731061; doi:10.1186/s12862-017-1099-4)
Supplement: Supplementary file 4 — Data 3a. Complete MAFFT Alignment of TNLs. Data 3b. Complete MAFFT Alignment of TNLs containing only columns with a GUIDANCE2 confidence score > 0.93. (ZIP 393 kb) [file 12862_2017_1099_MOESM4_ESM.zip › SupplementaryData3a_TNL_MAFFT_aln.fas]

>GT1_480565
ACCTGGACATACCGCGTCTTTGCGAGCTTCCACGGA------------------------------------------------------------------------------------------------------------------------------------------------
---------------------------------------------------------------------------------------------------------------------------------------------------CCAGACGTCCGT---------AAAAGCTTTCTG
AGTCATTTT---------------------------------------------CGCAAACAGTTCATCTCCAATGGG---ATT---ACAATGTTCGATGATCAA---AAGATCGTGAGA------AGTCAAACCATCGCTCCT------------------------------------
---------------------------TCACTCACGCAA------------------------------------------------------------GGGATTAGA---------------------------------------GAA------------------------------
------------------------------------------------------------------------------------------------------------------------------------------------------------------------------------
---------TCGAGGATCTCGATCGTGATTCTCTCCAAGAAC---------------------------------------------------------------------TATGCT------TCTTCTACTTGGTGTTTGGATGAGCTCTTGGAGATTTTGAAATGC---AGG------
GAA---------------------------------------------------------------------------------GATATTGGGCAG---------------------------------------------------ATAGTGATGACTGTCTTCTAC------------
---------------------------------------------------------------------------------------------------------GGAGTAGATCCATCTGATGTC------------------------------------------------------
---------------------------------------------------------CGCAAACAAACCGGT------------------------------GAATTCGGG---ACCGTTTTCAATAAAACTTGTGCT---------CGTAGAACA------------------------
---------AAGGAAGAG---AGGCGAAATTGGAGCCAAGCTTTGAATGATGTCGGAAAC------------------------------------------------------ATAGCCGGA------------------------GAGCACTTCCTT---AACTGG------------
---------------------------------------------------------------------------------GAC------------------------------------------------------------------------AATGAAGCGGAAATGATCGAGAAA
ATTGCGAGAGATGTATCAGAAAAACTGAATGCG---ACACCGTCTAGTGATTTTGATGGC------------------------------------------------------------------------------------------------------------------------
------------------------------------------------------------------------------------------------------------------------------------------------------------------------------------
------------ATGGTGGGAATGGAAGCTCATTTGAAA---GAAATTGAGCTTTTGCTAGACGTT------GATTAT---GAT---GGAGTT------AAG---GTTGTTGGAATATTTGGTCCTGCAGGTATTGGTAAGACAACTATTGCGAGAGCTTTGCAT---AGT---CTAATC
TTTAATAAG------------TTT---CAGCTTACTTGTTTTGTGGAAAAT---CTTAGTGGA---AGCTAT---TCC------ATT---GGTCTTGATGAGTATGGTTTG---------------------------------------AAGTTGCGTTTACAAGAACACCTTCTTTCA
AAGATT------TTGAAACTAGATGGGATGAGGATA---------AGCCATTTAGGA---------GCGGTAAAAGAGAGGCTATTCGACATGAAAGTGCTTATCGTTCTTGATGATGTGAATGATGTAAAACAATTA---GAGGCTTTGGCTAATGAC------ACCACT---------
---------TGGTTT---------GGTCCTGGAAGTAGGGTTATTGTGACA------------ACAGAAAACAAAGAGATT---TTGCAGCGACAT---GGTATCGACAAT------ACGTACCATGTGGGCTTTCCTTCTGACGAAAAAGCTATTGAGATCTTATGTAGATATGCTTTT
AAACAAAGC---TCTCCACGTCGC---------------GGTTTTAAA---TATCTAGCCAAAAACGTA---------------ACATGGCTTTGTGGTAACCTCCCTTTGGGTCTACGTGTGGTTGGTTCA------TCTTTACATGGG------------------------------
AAG------AATGAGGACGAATGGGTATCTGTGATACGCAGGCTA---------------------------------------------GAAACTATT------------------------------------------------------------------------------ATT
------GAT------CGAGATATCGAAGAA---GTACTAAGAGTCGGCTATGAAAGT------------------------TTA---------------------------------------------------------------CATGAGAATGAGCAATCTCTGTTTCTCCACATT
GCAGTC---TTCTTCAACAATAAAGATGTTGATCTTGTG---AAAGCC---ATGCTTGCT---------GACGAT---AAC---TTGGATATCGCG------------------------------------------CACGGGTTGAAAATCATGGTAAACAAATCTCTCATATATGTA
TCTACC------AATGGG---------------------------------------------------------------------------------------GAAATAAGAATGCACAAG---TTGCTACAACAAGTGGGCAAACAAGCCATTAAC------------AGACAA---
------------------------------------------GAGCCT---TGGAAACGCCTGATCTTAACTAATGCTCAAGAGATT---------------TGTCATGTCCTTGAAAAT---------------------------------------------GATAAA---GGT---
ACTGGA---GTT------GTGTCTGGCATATCATTTGAT---------ACA------------------------------------------------------------------------------------------------------------TCAGGA------ATT------
AGCGAAGTG---ATTTTAAGCAATAGAGCTCTTAGAAGAATGTGTAATCTTCGATTCCTAAGTGTTTAC---------------------------------------------------------------------------------------------------------AAG---
------------------------------------------------------------------------------------ACAAGACATGATGGGAATGATATAATG---CATATACCA---GATGACATGAAG------------------------------------------
---------------------------------------------------------------------------------------------TTTCCA---CCTCGC------CTAAGG------TTACTACATTGG---------GAGGCATATCCGAGCAAGAGT---CTTCCTCTT
GGATTTTGCCTGGAAAATCTTGTCGAACTCAATATGAAAGAT---------AGCCAG---CTCGAA------AAGCTGTGG------------------GAAGGA------------ACTCAG------------------------CTG------------------------------
---------------------------------------------------------------TTGAGAAATCTCAAGAAGATGGATTTGTCAAGGTCAGTTCATTTGAAAGAACTCCCA---GATCTTTCAAATGCTACAAACCTAGAGAGA---------------------------
------------------------------------------------------------------------------------------------------------------------------------------------------------------------------------
------------------------------------------------------------------------------------------------------------------------------------------------------------------------------------
------------------------------------------------------------------------------------------------------------------------------------------------------------------------------------
------------------------------------------------------------------------------------------------------------------------------------------------------------------------------------
------------------------------------------------------------------------------------------------------------CTGGAACTAGGTGATTGCATGGCTTTGGTAGAGCTTCCA---------------------------------
------------------------------------------------------------------------------------------------------------------------------------------------------------------------------------
------------------------------------------------------------------------------------------------------------------------------------------------------------------------------------
------------------------------------------------------------------------------------------------------------------------------------------------------------------------------------
------------------------------------------------------------------------------------------------------------------------------------------------------------------------------------
------------------------------------------------------------------------ACGTCT---ATTGGGAATCTTCAT---AAACTAGAGAAC---------------------------------TTAGTGATGAGTAACTGCATAAGTCTAGAAGTCATA
CCAACTCACATC---------------------------------------------------------------------------------------------------------------------------------------------------AACTTGGCA---------TCT
CTTGAG---------------------------------------------------------------------------------------------------------CATATCACCATGACTGGGTGCTCACGATTGAAAACATTTCCA---------------------------
------------------------------------GATTTTTCTACGAATATTGAGAGACTCCTT---------------------CTACGC---GGCACATCG---GTAGAA------------------------------------------------------------------
---GAC------------------------------------------------------------------------------------------------------------------------------------GTG---------------------------------------
---------------------------------CCTGCATCAATC---------------------------------------------------AGCCATTGGTCACGT---------------------------------------------------------------------
------------------------------------------------------------------------------------------------------------------------------------------------------------------------------------
------------------------------------------------------------------------------------------------------------------------------------------------------------------------------------
------CTTTCG------------------------------------------------------------------------------------------------------------------------------------------------------------------------
------------------------------------------------------------------------------------------------------GATTTTTGT------ATAAAAGACAATGGAAGTCTTAAGAGC---TTAACA------------CATTTCCCTGAG---
------------------------------------------------------------------------------------------------------------------------------------------------------------------------------------
------------AGGGTAGAGCTGCTAACT------------------CTAAGCTATACTGAT---------ATTGAGACGATT------------------------------------------------------------------------------------------------
------------------------------------------------------------------------------------------------------------------------------------------------------------------------------------
---------------------------------------------CCA------------------------------------------------------------------------------------------------------------------------------------
------------------------------------------------------------------------------------------------------------------------------------------------------------------------------------
---------------------------------------------------------------------------------------GAT---TGCATCAAAGGTTTTCATGGGCTAAAATCTCTTGATGTA------------------------------------------------
------------------------------------------------------------------------------------------------------------------------------------------------------------------------------------
------------------------------------------------------------------GCCGGCTGCAGAAAA---------------------------------------------CTCACATCATTGCCAGAG---CTCCCTATGTCGCTCGGACTCTTAGTGGCT---
------TTAGATTGT------------------------------------------------------------------------GAATCACTG---GAGATA---GTAACTTAC------CCTTTAAACACT------------CCAAGT------GCGAGA---------------
------------------------------------------------------------------------------------------------------------------------------------------------------------------------------------
CTCAATTTCACCAACTGCTTCAAA------------------CTTGATGAAGAATCA---------------------------------------------------------------------------------------------------------AGGAGACTA---ATCATC
CAACGATGCGCGACTCAATTTCTTGAC---------------------------------------------------------------------------------------------------------------------------------------------------------
---------------------------------GGGTTT---------------TCATGCTTACCGGGA---AGAGTAATGCCTAATGAGTTCAATCATAGAACTACA---------------------GGTAATTCCTTG------ACCATTCGTCTT------------TCTTCTTCT
GTATCCTTC---------------AAGTTTAAGGCTTGCGTCGTGATTTCACCTAACCAGCAACAT------CAT---------------------------CCAAGT---------------GAACACACTGATATACGGTGT------------------------ATCGTAGGC---
---AGTTAC------AATAAAGTTATTTGCGTAGAACACCCAAGTGAATCTACCAGAATT------------------------CGAACCGAACATCTGTGT------------------------ATATTT------CAT---------------------------------------
------------------------------------------------------GGC---------------------------------------------------------------------------------------------------------------------------
------AGCGTGTCTGAAGTTAGCAGCAGCGAGGCA------------------------TTGTTT---------------------GAATTC---TGCATCGACGACTCGAATCCA------------------------TTTGATAACTTCAAGATT---CTT---------------
---------------------------GAATGT---------------------------------------GGTGTACGAATCTTGACGAATGAACCG---------------------------------------------------------------------------------
------------------------------------------------------------------------------------------------------------------------------------------------------------------------------------
---------------------------------------------------------------------------------------------------------------------------------------------------
>GT1_Araha.3236s0003.1
ACCTGGACATACCGGGTCTTTGCAAGCTTCCACGGA------------------------------------------------------------------------------------------------------------------------------------------------
---------------------------------------------------------------------------------------------------------------------------------------------------CCAGACGTCCGT---------AAAAGCTTTCTG
AGTCATTTT---------------------------------------------CGCAAACAGTTCATCTCCAATGGG---ATC---ACAATGTTTGATGATCAA---AAGATTGTGAGA------AGTCAAACCATCGCTCCT------------------------------------
---------------------------TCACTCACGCAA------------------------------------------------------------GGGATTAGA---------------------------------------GAA------------------------------
------------------------------------------------------------------------------------------------------------------------------------------------------------------------------------
---------TCGAGGATCTCGATCGTGATTCTCTCTAAGAAC---------------------------------------------------------------------TATGCT------TCTTCTACTTGGTGTTTGGATGAGCTCTTGGAGATTTTGAAGTGT---AGG------
GAA---------------------------------------------------------------------------------GATATTGGGCAG---------------------------------------------------ATAGTGATGACTGTCTTCTAC------------
---------------------------------------------------------------------------------------------------------GGAGTAGATCCATCTGATGTC------------------------------------------------------
---------------------------------------------------------CGCAAACAAACCGGT------------------------------GAATTCGGG---ATCGTTTTCAATAAAACTTGTGCT---------CGTAGAACA------------------------
---------AAGGAAGAG---AGGCGAAATTGGAGCCAAGCTTTGAATGATGTCGGCAAC------------------------------------------------------ATAGCCGGA------------------------GAACACTTCCTT---AACTGG------------
---------------------------------------------------------------------------------GAA------------------------------------------------------------------------AATGAAGCGGAAATGATCGAGAAA
ATTGCGAGAGATGTATCAGAAAAACTGAATGCG---ACACCGTCTAGTGATTTTGATGGC------------------------------------------------------------------------------------------------------------------------
------------------------------------------------------------------------------------------------------------------------------------------------------------------------------------
------------ATGGTGGGAATTGAAGCTCATTTGAAA---GAAATGGAGCTTTTGCTAGACTTT------GATTAT---GAT---GGAGTT------AAG---ATTGTTGGAATCTTTGGTCCTGCAGGTATTGGTAAGACGACTATTGCGAGAGCTTTGCAT---AGT---CTACTC
TTTAATAAG------------TTT---CAGCTTACTTGTTTTGTGGAAAAT---CTTAGTGGA---AGCTAT---CCC------ATC---GGTCTTGATGAGTATGGTTTG---------------------------------------AAGTTGCGTTTACAAGAACACCTTCTTTCA
AAGATT------TTGAAACTAGATGGTATGAGGATA---------AGCCATTTAGGT---------GCGGTAAAAGAGAGGCTATGCGACATGAAAGTGCTTATCGTTCTTGATGATGTGAATGATGTAAAGCAATTA---GAGGCTTTGGCTAATGAC------ACCACT---------
---------TGGTTT---------GGTCCTGGAAGTAGGGTTATTGTGACA------------ACAGAAAACAAAGAGATT---TTGCAGCGACAT---GGTATCGACAAT------ACGTACCATGTGGGCTTTCCTTCTGACGAAAAAGCTATCGAGATCTTATGTAGATTTGCTTTC
AAACAAAGC---TCTCCACGTCGC---------------GGTTTTAAA---TATCTAGCCAAAAACGTA---------------ACATGGCATTGTGGTAACCTTCCTTTGGGTTTACGTGTGGTTGGTTCA------TCTTTACATGGG------------------------------
AAG------AATGAGGAAGAATGGGTATCTGTGATACGCAGGCTA---------------------------------------------GAAACTATT------------------------------------------------------------------------------ATT
------GAT------CGAGACATCGAAGAA---GTACTAAGAGTCGGCTATGAAAGT------------------------TTA---------------------------------------------------------------CATGAGAATGAGCAATCTCTGTTTCTCCACATT
GCAGTC---TTCTTCAACAATAAAGATGTTGATCTTGTG---AAAGCC---ATGCTTGCT---------GATGAT---AAC---TTGGATATCACA------------------------------------------CACGGGTTAAAAATCATGGTAAACAAATCTCTCATATATATA
TCTAAC------AATGGG---------------------------------------------------------------------------------------GAAATAAGAATGCACAAG---TTGCTACAACAAGTGGGCAAACAAGCCATTAAC------------AGACAA---
------------------------------------------GAGCCT---TGGAAACGCTTGATCTTAACTAATGCTCAAGAGATT---------------TGTCATGTCCTTGAAAAT---------------------------------------------GATAAA---GGT---
ACTGGA---GTT------GTGTCTGGCATATCATTTGAT---------ACA------------------------------------------------------------------------------------------------------------TCAGGA------ATT------
AGCGAAGTG---ATTTTAAGCAATAGAGCTCTTAGAAGAATGTGTAATCTTCGATTCCTTAGTGTTTAC---------------------------------------------------------------------------------------------------------AAG---
------------------------------------------------------------------------------------ACAAAACATGATGGGAATGATATAATG---CATATACCA---GATGACATGAAG------------------------------------------
---------------------------------------------------------------------------------------------TTTCCA---CCTCGC------CTAAGG------TTACTACATTGG---------GAAGCATATCCAAGCAAGAGT---CTTCCTCTT
GGATTTTGCGTGGAAAATCTTGTTGAACTCAATATGAAAGAT---------AGCCAG---CTCGAA------AAGCTCTGG------------------GAAGGA------------ACTCAG------------------------CTA------------------------------
---------------------------------------------------------------TTGAGAAATCTCAAGAAGATGGATTTGTCAAGGTCAGTTCATTTGAAGGAACTCCCA---GATCTTTCAAATGCTACAAACCTAGAGAGA---------------------------
------------------------------------------------------------------------------------------------------------------------------------------------------------------------------------
------------------------------------------------------------------------------------------------------------------------------------------------------------------------------------
------------------------------------------------------------------------------------------------------------------------------------------------------------------------------------
------------------------------------------------------------------------------------------------------------------------------------------------------------------------------------
------------------------------------------------------------------------------------------------------------CTGGAACTAGGTGATTGCATGGCTTTGGTAGAGCTTCCA---------------------------------
------------------------------------------------------------------------------------------------------------------------------------------------------------------------------------
------------------------------------------------------------------------------------------------------------------------------------------------------------------------------------
------------------------------------------------------------------------------------------------------------------------------------------------------------------------------------
------------------------------------------------------------------------------------------------------------------------------------------------------------------------------------
------------------------------------------------------------------------ACGTCT---ATTGGGAATCTTCAT---AAACTAGAGAAC---------------------------------TTAGTGATGAGTAACTGCATAAGTCTAGAAGTCATA
CCAACTCACATC---------------------------------------------------------------------------------------------------------------------------------------------------AACTTGGCA---------TCT
CTTGAG---------------------------------------------------------------------------------------------------------CATATCACCATGACTGGGTGCTCACGATTGAAAACATTTCCA---------------------------
------------------------------------GATTTTTCTACAAAC---------------------------------------------------------------------------------------------------------------------------------
------------------------------------------------------------------------------------------------------------------------------------------------------------------------------------
------------------------------------------------------------------------------------------------------------------------------------------------------------------------------------
------------------------------------------------------------------------------------------------------------------------------------------------------------------------------------
------------------------------------------------------------------------------------------------------------------------------------------------------------------------------------
------------------------------------------------------------------------------------------------------------------------------------------------------------------------------------
------------------------------------------------------------------------------------------------------------------------------------------------------------------------------------
------------------------------------------------------------------------------------------------------------------------------------------------------------------------------------
------------------------------------------------------------------------------------------------------------------------------------------------------------------------------------
------------------------------------------------------------------------------------------------------------------------------------------------------------------------------------
------------------------------------------------------------------------------------------------------------------------------------------------------------------------------------
------------------------------------------------------------------------------------------------------------------------------------------------------------------------------------
------------------------------------------------------------------------------------------------------------------------------------------------------------------------------------
------------------------------------------------------------------------------------------------------------------------------------------------------------------------------------
------------------------------------------------------------------------------------------------------------------------------------------------------------------------------------
------------------------------------------------------------------------------------------------------------------------------------------------------------------------------------
------------------------------------------------------------------------------------------------------------------------------------------------------------------------------------
------------------------------------------------------------------------------------------------------------------------------------------------------------------------------------
------------------------------------------------------------------------------------------------------------------------------------------------------------------------------------
------------------------------------------------------------------------------------------------------------------------------------------------------------------------------------
------------------------------------------------------------------------------------------------------------------------------------------------------------------------------------
------------------------------------------------------------------------------------------------------------------------------------------------------------------------------------
------------------------------------------------------------------------------------------------------------------------------------------------------------------------------------
------------------------------------------------------------------------------------------------------------------------------------------------------------------------------------
------------------------------------------------------------------------------------------------------------------------------------------------------------------------------------
------------------------------------------------------------------------------------------------------------------------------------------------------------------------------------
---------------------------------------------------------------------------------------------------------------------------------------------------
>GT1_AT2G16870.1
ACCTGGAATTACCGAGTCTTTGCGAGCTTCCACGGA------------------------------------------------------------------------------------------------------------------------------------------------
---------------------------------------------------------------------------------------------------------------------------------------------------CCAGACGTCCGT---------AAAAGCTTTCTG
AGTCATTTT---------------------------------------------CGCAAACAGTTCATCTGCAATGGG---ATT---ACAATGTTCGATGATCAA---AAGATCGTGAGA------AGTCAAACCATCGCTCCT------------------------------------
---------------------------TCACTCACGCAA------------------------------------------------------------GGGATTAGA---------------------------------------GAA------------------------------
------------------------------------------------------------------------------------------------------------------------------------------------------------------------------------
---------TCGAAGATCTCGATCGTCATTCTCTCCAAGAAC---------------------------------------------------------------------TATGCT------TCTTCTACTTGGTGTTTGAATGAGCTCCTGGAGATTTTGAAGTGC---AGG------
GAA---------------------------------------------------------------------------------GATATTGGGCAA---------------------------------------------------ATTGTGATGACTGTATTCTAC------------
---------------------------------------------------------------------------------------------------------GGAGTAGATCCATCTGATGTC------------------------------------------------------
---------------------------------------------------------CGCAAACAAACCGGT------------------------------GAATTTGGA---ACAGTTTTCAATAAAACTTGTGCT---------CGTAGAACA------------------------
---------GAGAAAGAG---AGGCGAAATTGGAGCCAAGCTTTGAATGTTGTGGGAAAC------------------------------------------------------ATAGCCGGA------------------------GAACACTTCCTT---AACTGG------------
---------------------------------------------------------------------------------GAC------------------------------------------------------------------------AATGAAGCGGAGATGATCGAGAAA
ATTGCAAGAGATGTATCGGAAAAACTGAATATG---ACACCGTCTAGTGATTTTGATGGC------------------------------------------------------------------------------------------------------------------------
------------------------------------------------------------------------------------------------------------------------------------------------------------------------------------
------------ATGGTTGGGATTGAAGCTCATTTGAAG---GAGATGGAGGTTTTGCTAGACTTT------GATTAT---GAT---GGAGTT------AAG---ATTGTTGGAATCTTTGGTCCTGCAGGTATTGGTAAGACAACTATTGCGAGAGCTTTGCAT---AGTCTACTACTC
TTTAAGAAG------------TTT---CAGCTTACTTGTTTTGTTGATAAC---CTTAGAGGA---AGCTAT---CCC------ATT---GGTATTGATGAGTATGGTTTG---------------------------------------AAGTTGCGTTTACAAGAACACCTTCTTTCA
AAGATT------TTGAACCAAGATGGTATGAGGATA---------AGCCATTTAGGT---------GCGGTAAAAGAGAGGTTATGCGACATGAAAGTGCTTATCATTCTTGATGATGTGAATGATGTGAAGCAATTA---GAGGCTTTGGCTAATGAC------ACTACT---------
---------TGGTTT---------GGTCCTGGAAGTAGGGTTATTGTGACA------------ACAGAAAACAAAGAGATT---TTGCAGCGGCAT---GGTATCGATAAT------ATGTACCATGTGGGCTTTCCTTCTGACGAAAAAGCTATGGAGATCTTATGTGGATATGCTTTT
AAACAAAGC---TCTCCACGTCCT---------------GGTTTTAAC---TATCTTGCACAAAAGGTA---------------ACATGGCTTTGTGGTAACCTTCCTTTGGGTCTACGTGTGGTTGGTTCA------TCTTTACGTGGG------------------------------
AAG------AAGGAGGACGAATGGAAATCTGTGATACGAAGGCTA---------------------------------------------GACACTATT------------------------------------------------------------------------------ATT
------GAT------AGAGATATCGAAGAC---GTACTAAGAGTTGGCTACGAAAGT------------------------TTA---------------------------------------------------------------CATGAGAATGAGCAATCTCTGTTTCTCCACATT
GCAGTC---TTCTTCAACTGCAAAGATGTTGATCTTGTG---AAAGCC---ATGCTTGCT---------GACGAT---AAC---TTGGATATCGCA------------------------------------------CACGGGTTGAAAATCTTGGTAAACAAATCTCTCATATATATA
TCTACC------ACTGGG---------------------------------------------------------------------------------------GAAATAAGAATGCACAAG---TTGCTACAACAAGTGGGCAGACAAGCCATTAAC------------AGACAA---
------------------------------------------GAGCCT---TGGAAACGCTTGATCTTAACTAATGCTCAAGAGATT---------------TGTTATGTCCTTGAAAAT---------------------------------------------GATAAA---GGT---
ACTGGA---GTT------GTGTCTGGCATATCATTTGAT---------ACA------------------------------------------------------------------------------------------------------------TCAGGA------ATT------
AGCGAAGTG---ATTTTAAGCAATAGAGCTCTTAGAAGAATGTCTAATCTCCGATTCCTAAGTGTTTAC---------------------------------------------------------------------------------------------------------AAG---
------------------------------------------------------------------------------------ACAAGACATGATGGGAATAATATAATG---CATATACCT---GAGGACATGAAG------------------------------------------
---------------------------------------------------------------------------------------------TTTCCA---CCTCGC------CTAAGG------TTACTACATTGG---------GAAGCATATCCGAGCAAGAGT---CTTCCTCTT
GGATTTTGCCTGGAAAATCTTGTCGAACTCAATATGAAAGAT---------AGCCAG---CTCGAA------AAGCTCTGG------------------GAAGGA------------ACTCAG------------------------CTG------------------------------
---------------------------------------------------------------TTGACAAATCTTAAGAAGATGGATTTGTCAAGATCAGTTCATTTGAAGGAACTCCCA---GATCTTTCAAATGCTACAAACCTGGAGAGA---------------------------
------------------------------------------------------------------------------------------------------------------------------------------------------------------------------------
------------------------------------------------------------------------------------------------------------------------------------------------------------------------------------
------------------------------------------------------------------------------------------------------------------------------------------------------------------------------------
------------------------------------------------------------------------------------------------------------------------------------------------------------------------------------
------------------------------------------------------------------------------------------------------------CTGGAACTATGTGATTGCAGGGCTTTGGTAGAGCTTCCA---------------------------------
------------------------------------------------------------------------------------------------------------------------------------------------------------------------------------
------------------------------------------------------------------------------------------------------------------------------------------------------------------------------------
------------------------------------------------------------------------------------------------------------------------------------------------------------------------------------
------------------------------------------------------------------------------------------------------------------------------------------------------------------------------------
------------------------------------------------------------------------AAGTCT---ATTGGGAATCTTCAT---AAACTAGAGAAC---------------------------------TTAGTGATGGCTAACTGCATAAGTCTAGAAGTCATA
CCAACTCACATC---------------------------------------------------------------------------------------------------------------------------------------------------AACTTGGCA---------TCT
CTTGAG---------------------------------------------------------------------------------------------------------CATATCACCATGACTGGATGCTCACGACTGAAAACATTTCCA---------------------------
------------------------------------GATTTTTCTACAAACATTGAGAGACTCCTT---------------------CTAATC---GGCACATCG---GTAGAA------------------------------------------------------------------
---GAA------------------------------------------------------------------------------------------------------------------------------------GTG---------------------------------------
---------------------------------CCTGCATCAATC---------------------------------------------------AGGCATTGGTCTTCT---------------------------------------------------------------------
------------------------------------------------------------------------------------------------------------------------------------------------------------------------------------
------------------------------------------------------------------------------------------------------------------------------------------------------------------------------------
------CTTTCG------------------------------------------------------------------------------------------------------------------------------------------------------------------------
------------------------------------------------------------------------------------------------------GATTTTTGT------ATAAAAAACAATGAAGATCTTAAGAGC---TTAACA------------TATTTTCCAGAG---
------------------------------------------------------------------------------------------------------------------------------------------------------------------------------------
------------AAGGTAGAGCTGCTAGAT------------------CTAAGCTATACTGAT---------ATTGAGAAGATT------------------------------------------------------------------------------------------------
------------------------------------------------------------------------------------------------------------------------------------------------------------------------------------
---------------------------------------------CCA------------------------------------------------------------------------------------------------------------------------------------
------------------------------------------------------------------------------------------------------------------------------------------------------------------------------------
---------------------------------------------------------------------------------------GAT---TGCATCAAAGGTTTTCATGGGCTAAAGTCTCTTGATGTA------------------------------------------------
------------------------------------------------------------------------------------------------------------------------------------------------------------------------------------
------------------------------------------------------------------GCCGGCTGCAGAAAA---------------------------------------------CTCACATCATTGCCTGAG---CTCCCTATGTCACTCGGACTCTTAGTGGCT---
------TTAGATTGT------------------------------------------------------------------------GAATCACTG---GAGATA---ATAACATAC------CCTTTAAACACT------------CCAAGT------GCGCGA---------------
------------------------------------------------------------------------------------------------------------------------------------------------------------------------------------
CTCAATTTCACCAACTGCTTCAAA------------------CTTGGTGAAGAATCA---------------------------------------------------------------------------------------------------------AGGAGACTA---ATCATC
CAACGATGCGCGACTCAGTTTCTTGAC---------------------------------------------------------------------------------------------------------------------------------------------------------
---------------------------------GGGTAT---------------GCATGCTTACCGGGA---AGAGTAATGCCTGATGAGTTCAACCAAAGAACTAGC---------------------GGTAATAATTCC------TTGAACATTCGT------------CTTTCTTCT
GCATCCTTC---------------AAGTTTAAAGCATGCGTCGTGATTTCACCTAACCAGCAACAA------CAC---------------------------TCATGG---------------GAACACACTGATATACGGTGT------------------------ATCGTAGGC---
---AGTTAC------AATAAAGTTATTTGCGTAGAACACCCAAATGAATCGACCAGAATT------------------------CAAACCGAACATTTGTGT------------------------ATATTT------CAT---------------------------------------
------------------------------------------------------GGT---------------------------------------------------------------------------------------------------------------------------
------AGCGTGTCTGAAGTTAGCAGCAACGAGGCA------------------------TTGTTT---------------------GAATTC---TGCATCGATGCCTCGAATCAA------------------------TTTGATAACTTCAAGATT---CTC---------------
---------------------------GAATGT---------------------------------------GGTGTACGAATCTTGACTAATGAACCG---------------------------------------------------------------------------------
------------------------------------------------------------------------------------------------------------------------------------------------------------------------------------
---------------------------------------------------------------------------------------------------------------------------------------------------
>GT1_AT1G64070.1
ACTTGGAGATATCGTGTCTTCACGAGCTTCCACGGA------------------------------------------------------------------------------------------------------------------------------------------------
---------------------------------------------------------------------------------------------------------------------------------------------------TCAGACGTCCGT---------ACAAGCTTTCTA
AGTCATTTT---------------------------------------------CGCAAACAGTTTAACAACAATGGG---ATT---ACAATGTTCGATGATCAA---AGAATCTTGAGA------GGCGAAACCATCAGCCCT------------------------------------
---------------------------GCGCTCACTCAA------------------------------------------------------------GCGATTAGA---------------------------------------GAA------------------------------
------------------------------------------------------------------------------------------------------------------------------------------------------------------------------------
---------TCGAGGATCTCTATTGTATTGCTCTCGAAGAAC---------------------------------------------------------------------TATGCT------TCTTCCGGGTGGTGTTTGGATGAGTTGTTGGAGATTTTGAAGTGC---AAG------
GAT---------------------------------------------------------------------------------GATATGGGTCAA---------------------------------------------------ATAGTGATGACTGTCTTCTAT------------
---------------------------------------------------------------------------------------------------------GGAGTAGATCCATCTGATGTG------------------------------------------------------
---------------------------------------------------------CGGAAACAAACTGGA------------------------------GAGTTCGGG---ATCGCTTTCAATGAAACATGTGCT---------TGTAGAACA------------------------
---------GAGGAGGAG---AGGCAAAAATGGAGCCAAGCTTTGAACTATGTGGGCAAC------------------------------------------------------ATAGCTGGC------------------------GAACACTTGCTA---AACTGG------------
---------------------------------------------------------------------------------GAC------------------------------------------------------------------------AATGAAGCGAAAATGATTGAGAAA
ATTGCAAGAGATGTTTCAGAAAAACTGAATGTT---ACACCATGTAGGGATTTTGATGGC------------------------------------------------------------------------------------------------------------------------
------------------------------------------------------------------------------------------------------------------------------------------------------------------------------------
------------ATGGTGGGGATTGAGGCTCATTTGAGG---AAAATTCAGTCTTTGCTAGATTTA------GATAAT---GAT---GAAGTT------AAG---ATGGTTGCAATCTCTGGTCCTGCAGGCATTGGTAAAAGTACCATTGGCAGAGCTTTACAT---AGT---CTACTC
TCTAATAGG------------TTT---CATCATACTTGTTTTGTGGATAAC---CTGAGGGGA---AGCCAT---CCC------ATT---GGTCTTGATGAGTATGGTTTG---------------------------------------AAGTTGCGCTTACAAGAACAACTTCTTTCA
AAGATT------TTGAACCAAGATGGTTCGAGGATA---------TGCCATTTAGGT---------GCAATAAAAGAGAGGCTATGCGACATGAAAGTGTTTATCATTCTTGATGATGTGAATGATGTCAAGCAATTA---GAGGCTTTAGCTAATGAA------AGTAAT---------
---------TGGTTT---------GGTCCTGGAAGTAGGATTATTGTGACA------------ACCGAAAACAAAGAGCTT---TTGAAGCAACAT---GGTATCAACAAT------ACCTACTATGTAGGATTTCCTTCTGATGAAGAAGCTATCAAGATCTTATGTAGATATGCTTTT
AGACAGAGC---TCTTCACGTCAT---------------GGTTTTAAA---AAGCTTACAAGAAGTGTA---------------ACAGAGCTTTGTGGTAAGCTCCCGTTGGGTCTACGTGTGGTGGGTTCA------TCTTTACATGGG------------------------------
AAG------AATGAGGAAGAATGGGAATATGTAATACGGAGGCTA---------------------------------------------GAAACTATC------------------------------------------------------------------------------ATT
------GAT------CGAGATATCGAACAA---GTACTAAGAGTCGGTTATGAGAGT------------------------TTA---------------------------------------------------------------CATGAGAATGAACAATCATTATTTCTCCACATT
GCAATC---TTCTTCAACTATGAAGATGGTGATCTTGTG---AAAGCC---ATGCTCGCT---------GAAAAT---GAC---TTGGATATCGAA------------------------------------------CACGAGTTGAATATCCTAGTAAACAAATCTCTCATATATATA
TCTACG------GATGGG---------------------------------------------------------------------------------------AGAATACGAATGCACAAG---TTACTTCAACTAGTGGGTAGACAAGCCAATCAA------------AGAGAA---
------------------------------------------GAGCCT---TGGAAACGTCGGATCTTAATTGATGCTCAAGAAATC---------------TGTCATGTCCTTGAAAAT---------------------------------------------GATATA---GGT---
ACCGGA---GCT------GTGTCTGGCATATTATTTGAT---------ACA------------------------------------------------------------------------------------------------------------TCAGGA------ATT------
AATGAAGTG---AGTATAAGCAATAAAGCTCTTAGAAGAATGTGCAATCTTAGATTCCTAAGTGTTTAC---------------------------------------------------------------------------------------------------------AAG---
------------------------------------------------------------------------------------ACAAAACATGATGGGTATAATAGAATG---GATATACCA---GAGGACATGGAG------------------------------------------
---------------------------------------------------------------------------------------------TTTCCA---CCTCGC------CTAAGG------TTACTCCATTGG---------GATGCATACCCAAGCAAGTGT---CTTCCTCTT
AAATTTCGGGCGGAAAATCTAGTCGAACTCGATATGAAAGAT---------AGCCGG---CTCGAG------TACCTCTGG------------------CCAGGA------------ACTCAG------------------------CTG------------------------------
---------------------------------------------------------------CTGACGAAACTCAAGAAGCTAAATTTGGAAGGTTCATATAATTTGAAGGAACTCCCA---GATCTTTCAAATGCTACAAATTTGGAGATG---------------------------
------------------------------------------------------------------------------------------------------------------------------------------------------------------------------------
------------------------------------------------------------------------------------------------------------------------------------------------------------------------------------
------------------------------------------------------------------------------------------------------------------------------------------------------------------------------------
------------------------------------------------------------------------------------------------------------------------------------------------------------------------------------
------------------------------------------------------------------------------------------------------------TTAGATCTGAGTGTTTGCCTTGCTTTGGCAGAGCTTCCA---------------------------------
------------------------------------------------------------------------------------------------------------------------------------------------------------------------------------
------------------------------------------------------------------------------------------------------------------------------------------------------------------------------------
------------------------------------------------------------------------------------------------------------------------------------------------------------------------------------
------------------------------------------------------------------------------------------------------------------------------------------------------------------------------------
------------------------------------------------------------------------TCTTCT---ATCAAGAATCTTCAT---AAACTAGATGTG---------------------------------ATATATATGGATCTCTGCGAAAGTCTTCATATGATA
CCAACTAACATC---------------------------------------------------------------------------------------------------------------------------------------------------AACTTGGCG---------TCT
CTTGAG---------------------------------------------------------------------------------------------------------ACTATGTACATGACTGGATGCCCACAGTTGAAAACTTTTCCA---------------------------
------------------------------------GCATTTTCTACAAAAATTAAGAGGCTTTAT---------------------CTAGTC---AGAACAGGG---GTAGAA------------------------------------------------------------------
---GAA------------------------------------------------------------------------------------------------------------------------------------GTG---------------------------------------
---------------------------------CCTGCATCAATT---------------------------------------------------ACGCATTGCTCTCGA---------------------------------------------------------------------
------------------------------------------------------------------------------------------------------------------------------------------------------------------------------------
------------------------------------------------------------------------------------------------------------------------------------------------------------------------------------
------CTTTTG------------------------------------------------------------------------------------------------------------------------------------------------------------------------
------------------------------------------------------------------------------------------------------AAAATTGAT------TTAAGTGGCAGTCGAAATCTCAAGAGC---ATAACA------------CATCTACCCTCG---
------------------------------------------------------------------------------------------------------------------------------------------------------------------------------------
------------AGTCTACAAACACTAGAT------------------CTCAGCTCTACTGAT---------ATTGAGATGATT------------------------------------------------------------------------------------------------
------------------------------------------------------------------------------------------------------------------------------------------------------------------------------------
---------------------------------------------GCA------------------------------------------------------------------------------------------------------------------------------------
------------------------------------------------------------------------------------------------------------------------------------------------------------------------------------
---------------------------------------------------------------------------------------GATAGTTGTATCAAAGATTTACAGAGGTTAGACCACCTTCGTCTA------------------------------------------------
------------------------------------------------------------------------------------------------------------------------------------------------------------------------------------
------------------------------------------------------------------TGTCGCTGCAGAAAA---------------------------------------------CTTAAATCATTGCCAGAG---CTTCCTGCATCTCTTAGACTCCTAACGGCA---
------GAAGATTGT------------------------------------------------------------------------GAATCACTG---GAGAGA---GTAACTTAC------CCTTTAAACACT------------CCAACA------GGACAG---------------
------------------------------------------------------------------------------------------------------------------------------------------------------------------------------------
CTAAATTTCACCAACTGCTTGAAA------------------CTTGGTGAAGAAGCA---------------------------------------------------------------------------------------------------------CAGAGAGTA---ATTATC
CAA------------CAGTCTCTTGTG---------------------------------------------------------------------------------------------------------------------------------------------------------
---------------------------------AAGCAC---------------GCATGCTTCCCTGGA---AGTGTAATGCCTAGTGAGTTTAATCACAGAGCCAGA---------------------GGAAATTCCTTG------AAAATTCTTGTT------------AAATCTTCT
GCATCTTTC---------------GCGTTTAAGGCTTGCGTCTTGATTTCGCCTAGGCAGCTCCAATGCGAAAGA---------------------------AACCAA---------------AGACGTGTAAAGATACGGTGTCGTGTCACAGACGGAAGGGGACGGTTTGTTGGC---
---AGT------------AAAGTTGTTTCTTTAGAACACCCTAACCATTCTACCGGGATT------------------------CGAACGAAACATCTGTGT------------------------TTTTTT------AAT---------------------------------------
------------------------------------------------------GGT---------------------------------------------------------------------------------------------------------------------------
------GTCTTGACTGAAGTTAGCTGCGATGCATTG------------------------TGTTTT---------------------GTATTC---AAAATCAGCGCCTACAATCCA------------------------TTGGACAACTACGAGATT---AGT---------------
---------------------------GAATGT---------------------------------------GCGGTGCAAATCTTGACGAACGAACCG---------------------------------------------------------------------------------
------------------------------------------------------------------------------------------------------------------------------------------------------------------------------------
---------------------------------------------------------------------------------------------------------------------------------------------------
>GT1_907275
ATCTGGACATACCGCGTCTTTGCTAGCTTCCATGGA------------------------------------------------------------------------------------------------------------------------------------------------
---------------------------------------------------------------------------------------------------------------------------------------------------CCAGACGTCCGT---------AAAACATTTCTC
TCTCATTTA---------------------------------------------CGCAAACAATTTAACTACAACGGG---ATT---ACGATGTTCGATGATCAA---GGGATCGAGAGA------AGCCAAACCATCGCCCCT------------------------------------
---------------------------GCACTCACACGA------------------------------------------------------------GCAATTAAT---------------------------------------GAA------------------------------
------------------------------------------------------------------------------------------------------------------------------------------------------------------------------------
---------TCGAGGATCGCAATCGTGGTGCTCTCCAAGAAC---------------------------------------------------------------------TATGCT------TCATCCAGCTGGTGTTTGGATGAATTGGTACAGATTTTGAAGTGC---AAG------
GAA---------------------------------------------------------------------------------GATAGAGGGCAA---------------------------------------------------ATAGTGATGACTGTCTTCTAT------------
---------------------------------------------------------------------------------------------------------GGAGTAGATCCACATGATGTG------------------------------------------------------
---------------------------------------------------------CGTAAACAGACCGGA------------------------------GATTTTGGG---CGTGCTTTCAATGAGACTTGTGCT---------CGTAAAACG------------------------
---------GAGGAGGAG---AGACGAAAATGGAGCCAAGCTTTGAACTATGTGGGTAAC------------------------------------------------------ATAGCCGGA------------------------GAACACTTCCGA---AACTGG------------
---------------------------------------------------------------------------------GAC------------------------------------------------------------------------AATGAAGCCAAAATGATCGAGAAG
ATTGCAAGAGATGTTTCAGATAAAGTGAATGCT---ACACCATCAAGAGATTTTGATGAC------------------------------------------------------------------------------------------------------------------------
------------------------------------------------------------------------------------------------------------------------------------------------------------------------------------
------------ATGGTTGGACTTGAGACTCATTTGAGA---ATGATGCAGTCTTTGCTAGATTTA------GATAAT---GAT---GGAGTT------ATG---ATGGTTGGAATATCTGGTCCGGCAGGCATTGGTAAGACTACCATTGCTAGAGCTTTGAAA---AAT---CTATTC
TCCAATAGG------------TTT---CAGCTTAGTTGTTTTATGGACAAC---TTTAGGGGA---AGCTAT------------CCCATTGGTTTTGACGAGTATGGTTTT---------------------------------------AAGTTGCGTTTACAAGAAGAGCTGCTATCA
AAGATT------TTGAACCAAAGTGGTATGAGGATC---------TCCCATTTAGGT---------GTAATACAAGAAAGACTATGTGACATGAAAGTGCTTATCATTCTTGATGATGTGAATGATGTAAAGCAATTA---GAGGCTTTGGTTAATGAA------AATTCA---------
---------TGGTTC---------GGCCCTGGAAGTAGGATTATTGTGACA------------ACTGAAAATAAAGAGATT---TTGCATCGACAT---GGTATCGACAAC------GTGTACAATGTCGGGTTTCCATCAGATGAAGAAGCTCTCAAGATCTTATGTAGATATGCTTTT
AAACAAAGC---TCTCCACGTCAT---------------AGTTTCTTA---ATGATGGCAAAATGGGTA---------------GCACAACTTTGTGGGAATCTTCCATTGGGTCTACGTGTGGTGGGTTCA------TCTTTACATGGG------------------------------
AAG------AATGAGGACGAATGGAAATATATAGTAAGGAGGCTA---------------------------------------------GAAACTATT------------------------------------------------------------------------------ATG
------GAT------GGAGAGATCGAGGAA---GTACTAAGAGTCGGTTATGAGAGT------------------------TTA---------------------------------------------------------------CATGAGAATGAGCAAACACTATTTCTCCACATT
GCAATC---TTCTTCAACTATGAAGACGGTGATCTTGTG---AAAGCC---ATGCTCGCT---------GACAAT---AGC---TTGGATATCGAA------------------------------------------CACGGGTTAAAAATCCTAATAAATAAATCTCTGATACATATA
TCTAGC------AAAGGG---------------------------------------------------------------------------------------GAAATATTGATGCACAAT---TTACTACAACAAATGGGGAGACAAGCCATTCGT------------AGACAA---
------------------------------------------GAGCCT---TGGAAACGCCGGATCTTAATTGATGCTCAAGAGATT---------------TGTGATGTGCTTGAAAAT---------------------------------------------AATACA---AAT---
GCA---------------------------------------------------------------------------------------------------------------------------------------------------------------------------------
------------------------------------------------------------------------------------------------------------------------------------------------------------------------------------
------------------------------------------------------------------------------------------------------------------CATATACCT---GAGGAGATGGAC------------------------------------------
---------------------------------------------------------------------------------------------TATCTA---CCTCCT------CTAAGG------TTACTACGTTGG---------GAGGCATACCCAAGCAAGACT---CTTCCTCTT
AGATTTTGCCCGGAGAATCTAGTCGAACTTAGCATGGAAGAT---------AGCCAA---CTCAAG------AAGCTCTGG------------------GAAGGA------------ACTCAG------------------------TTG------------------------------
---------------------------------------------------------------CTAACTAATCTCAAGAAGATGGATTTGTCTCGTTCTCTGGAGTTGAAAGAACTCCCA---GATCTTTCAAATGCTACAAATCTCGAAACA---------------------------
------------------------------------------------------------------------------------------------------------------------------------------------------------------------------------
------------------------------------------------------------------------------------------------------------------------------------------------------------------------------------
------------------------------------------------------------------------------------------------------------------------------------------------------------------------------------
------------------------------------------------------------------------------------------------------------------------------------------------------------------------------------
------------------------------------------------------------------------------------------------------------CTGGAGCTAAGCGGTTGCACGAGTTTGGTAGAGCTTCCA---------------------------------
------------------------------------------------------------------------------------------------------------------------------------------------------------------------------------
------------------------------------------------------------------------------------------------------------------------------------------------------------------------------------
------------------------------------------------------------------------------------------------------------------------------------------------------------------------------------
------------------------------------------------------------------------------------------------------------------------------------------------------------------------------------
------------------------------------------------------------------------TCATCT---ATTGCGAATCTTCAA---AAACTAGAGGAC---------------------------------ATAATGATGAATTCTTGCCAAAAGCTGGAAGTTATC
CCAACTAACATC---------------------------------------------------------------------------------------------------------------------------------------------------AACTTGACA---------TCT
CTCAAG---------------------------------------------------------------------------------------------------------AGGATTCACATGGCTGGATGCTCACGACTGGCAAGTTTCCCA---------------------------
------------------------------------AATTTTTCTACCAACATCACCGCTCTCGAT---------------------ATATCA---GACACATCG---GTAGAT------------------------------------------------------------------
---GTA------------------------------------------------------------------------------------------------------------------------------------TTG---------------------------------------
---------------------------------CCTGCATTGATT---------------------------------------------------GTGCATTGGTCTCAT---------------------------------------------------------------------
------------------------------------------------------------------------------------------------------------------------------------------------------------------------------------
------------------------------------------------------------------------------------------------------------------------------------------------------------------------------------
------CTTTAT------------------------------------------------------------------------------------------------------------------------------------------------------------------------
------------------------------------------------------------------------------------------------------TATATTGAT------ATAAGAGGAAGAGGAAAATACAAGAAC---GCATCA------------AACTTCCCCGGA---
------------------------------------------------------------------------------------------------------------------------------------------------------------------------------------
------------TGCGTAGGACGGCTTGAT------------------CTAAGCTATACTGAT---------GTTGACAAGATT------------------------------------------------------------------------------------------------
------------------------------------------------------------------------------------------------------------------------------------------------------------------------------------
---------------------------------------------CCA------------------------------------------------------------------------------------------------------------------------------------
------------------------------------------------------------------------------------------------------------------------------------------------------------------------------------
---------------------------------------------------------------------------------------GAT---TGCATCAAAGATCTTCTATGGTTACAACGCATCTATCTA------------------------------------------------
------------------------------------------------------------------------------------------------------------------------------------------------------------------------------------
------------------------------------------------------------------TCTTGCTGCAGAAAA---------------------------------------------CTTACATCATTACCAGAG---CTACCTAATTGGCTTCTTCTCCTGATAGCA---
------GACAATTGT------------------------------------------------------------------------GAGTTACTC---GAGAGA---GTAACCTTC------CCTATAAACTCT------------CCAAAT------GCAGAA---------------
------------------------------------------------------------------------------------------------------------------------------------------------------------------------------------
CTCATTTTCACTAACTGCTTCAAA------------------CTGGATGGAGAAACA---------------------------------------------------------------------------------------------------------AGAAAACTA---TTCATC
CAA---------CAATCTTTTCTTAGC---------------------------------------------------------------------------------------------------------------------------------------------------------
------------------------------------------------------AACTGCATACCCGGA---AGAGTAATGCCTAGTGAGTTCAATCACCGAGCCAAA---------------------GGTAACTCCGTG------ATGGTTCGTCTT---------------------
---------TCTTCTGCATCCTTGAGGTTTAGGGCTTGCATCATAGTTTCGCATATCCAAGATCAACACAGAAGA---------------------------ATATAT---------------AAAAATGTTAAGTTACAGTATCGTATC---------------------ATAGGGAAA
AGCAGTTGGTCTATCCATAAAATGTTTCTCGTAGGACATCCTCGTGGATCCCCCGGAATT------------------------CGAAGGAAACATCTATGT------------------------ATTTTT------TAT---------------------------------------
------------------------------------GGTGACTTTCTTGAAGAAGAT---------------------------------------------------------------------------------------------------------------------------
------TTATCCATTGAAGTTAACAGC---GAGTTA------------------------TTGTTT---------------------GAATTCCGCAACATCTCTGATCTCTACACA------------------------TATGAAGACTGCGAGATT---ATT---------------
---------------------------GAATGT---------------------------------------GGTGTGCGAATCTTGACGAACGAAGTG---------------------------------------------------------------------------------
------------------------------------------------------------------------------------------------------------------------------------------------------------------------------------
---------------------------------------------------------------------------------------------------------------------------------------------------
>GT1_Araha.34654s0002.1
------------------------------------------------------------------------------------------------------------------------------------------------------------------------------------
------------------------------------------------------------------------------------------------------------------------------------------------------------------------------------
------------------------------------------------------------------------------------------------------------------------------------------------------------------------------------
------------------------------------------------------------------------------------------------------------------------------------------------------------------------------------
------------------------------------------------------------------------------------------------------------------------------------------------------------------------------------
------------------------------------------------------------------------------------------------------------------------------------------------------------------------------------
------------------------------------------------------------------------------------------------------------------------------------------------------------------------------------
------------------------------------------------------------------------------------------------------------------------------------------------------------------------------------
------------------------------------------------------------------------------------------------------------------------------------------------------------------------------------
------------------------------------------------------------------------------------------------------------------------------------------------------------------------------------
------------------------------------------------------------------------------------------------------------------------------------------------------------------------------------
------------------------------------------------------------------------------------------------------------------------------------------------------------------------------------
------------------------------------------------------------------------------------------------------------------------------------------------------------------------------------
------------ATGGTTGGACTTGAGACTCATTTGAGA---ATGATGCAGTCTTTGCTAGATTTA------GATAAT---GAT---GGAGTT------ATG---ATGGTTGGAATATCTGGTCCGGCAGGCATTGGTAAGACTACCATTGCTAGAGCTTTGAAA---AAT---CTACTC
TCCGATAGG------------TTT---CAGCTTAGTTGTTTTATGGACAAC---TTTAGGGGA---AGCTAT------------CCCATTGGTTTTGACGAGTATGGTTTT---------------------------------------AAGTTGCGTTTACAAGAAGAGCTGCTATCA
AAGATT------TTGAACCAAAGTGGTATGAGGATC---------TCCCATTTAGGT---------GTAATACAAGAAAGACTATGTGACATGAAAGTGCTTATCATTCTTGATGATGTGAATGATGTAAAGCAATTA---GAGGCTTTGGTTAATGAA------AATTCA---------
---------TGGTTC---------GGCCCTGGAAGTAGGATTATTGTGACA------------ACTGAAAATAAAGAGATT---TTGCAGCGACAT---GGTATCGACAAC------GTGTACAATGTCGGGTTTCCATCAGATGAAGAAGCTCTCAAGATCTTATGTAGATATGCCTTT
AAACAAAGC---TCTCCATGTCAT---------------AATTTTTTA---ATGATGGCAAAATGGGTA---------------GCAACACTTTGTGGGAATCTTCCATTGGGTCTACGTGTGGTGGGCTCA------TCTTTACATGGG------------------------------
AAG------AATGAGGACGAATGGAAATATATAGTAAGGAGGCTA---------------------------------------------GAAACTATT------------------------------------------------------------------------------ATG
------GAT------GGAGAGATCGAGGAA---GTACTAAGAGTCGGTTATGAGAGT------------------------TTA---------------------------------------------------------------CATGAGAATGAGCAAACACTATTTCTCCACATT
GCAGTC---TTCTTCAACTATGAAGACGGTGATCTTGTG---AAAGCC---ATGCTCGCT---------GACAAT---AAC---TTGGATATCGAA------------------------------------------CACGGGTTAAAATTCCTAATAAATAAATCTTTGATAGATATA
TCTAGC------AAAGGG---------------------------------------------------------------------------------------GAAATATTGATGCACAAT---TTACTACAACAAATGGGGAGACAAGCCATTCGT------------AGACAA---
------------------------------------------GAGCCT---TGGAAACGCCGGATCTTAATTGATGCTCAAGAGATT---------------TGTGATGTGCTTGAAAAT---------------------------------------------AATACA---GGT---
ACAAGA---GGT------GTGTCTGGTATATCATTTGAT---------ACA------------------------------------------------------------------------------------------------------------TCAGGA------ATC------
AATGAAATA---ATTGTAAGCGATAAAGCTCTTAGAAAAATGTCTAATCTTCGTTTTCTAAGTGTTTAC---------------------------------------------------------------------------------------------------------AAG---
------------------------------------------------------------------------------------ACAACATATGCTGCGAATGTTAGAATG---CACATACCT---GAGGAGATGGAC------------------------------------------
---------------------------------------------------------------------------------------------TATCTA---CCTCCT------CTAAGG------TTACTACGTTGG---------GAGGCATACCCAAGCAAGAAT---CTTCCACTT
AGATTTTGCCCGGAGAATCTAGTCGAACTTAGCATGGAAGAT---------AGCCAG---CTCAAG------AAGCTCTGG------------------GAAGGA------------ACTCAG------------------------TTG------------------------------
---------------------------------------------------------------CTAACTAATCTCAAGAAGATGGATTTGTCTCGTTCTCTGGAGTTGAAAGAACTCCCA---GATCTTTCAAATGCTACAAATCTCGAAACA---------------------------
------------------------------------------------------------------------------------------------------------------------------------------------------------------------------------
------------------------------------------------------------------------------------------------------------------------------------------------------------------------------------
------------------------------------------------------------------------------------------------------------------------------------------------------------------------------------
------------------------------------------------------------------------------------------------------------------------------------------------------------------------------------
------------------------------------------------------------------------------------------------------------CTGGAGCTAAGTGGTTGCACGAGTTTGGTAGAGCTTCCA---------------------------------
------------------------------------------------------------------------------------------------------------------------------------------------------------------------------------
------------------------------------------------------------------------------------------------------------------------------------------------------------------------------------
------------------------------------------------------------------------------------------------------------------------------------------------------------------------------------
------------------------------------------------------------------------------------------------------------------------------------------------------------------------------------
------------------------------------------------------------------------TCATCT---ATTGCGAATCTTCAA---AAACTAGAGGAC---------------------------------ATAATGATGAATTCTTGCCAAAAGCTGGAAGTTATC
CCAACTAACATC---------------------------------------------------------------------------------------------------------------------------------------------------AACTTGACA---------TCT
CTCAAG---------------------------------------------------------------------------------------------------------AGGATTCACATGGCTGGATGCTCACGACTGACAAGTTTCCCA---------------------------
------------------------------------AATTTTTCTACCAACATCACCGCTCTCGAT---------------------ATATCA---GACACATCG---GTAGAT------------------------------------------------------------------
---GTA------------------------------------------------------------------------------------------------------------------------------------TTG---------------------------------------
---------------------------------CCTGCATTGATT---------------------------------------------------GTGCATTGGTCTCAT---------------------------------------------------------------------
------------------------------------------------------------------------------------------------------------------------------------------------------------------------------------
------------------------------------------------------------------------------------------------------------------------------------------------------------------------------------
------CTTTAT------------------------------------------------------------------------------------------------------------------------------------------------------------------------
------------------------------------------------------------------------------------------------------TATATTGAT------ATAAGAGGCAGAGGAAAATACAAGAAC---GCATCA------------AACTTCCCCGGA---
------------------------------------------------------------------------------------------------------------------------------------------------------------------------------------
------------TGTGTAGGACGGCTTGAT------------------CTAAGCTATACTGAT---------GTTGACAAGATT------------------------------------------------------------------------------------------------
------------------------------------------------------------------------------------------------------------------------------------------------------------------------------------
---------------------------------------------CCA------------------------------------------------------------------------------------------------------------------------------------
------------------------------------------------------------------------------------------------------------------------------------------------------------------------------------
---------------------------------------------------------------------------------------GAT---TGCATCAAAGATCTTCTATGGTTACAACGCATCTATCTA------------------------------------------------
------------------------------------------------------------------------------------------------------------------------------------------------------------------------------------
------------------------------------------------------------------TCTTGCTGCAGAAAA---------------------------------------------CTTACATCATTACCAGAG---CTACCTAATTGGCTTCTTCTCCTGATAGCA---
------GACAATTGT------------------------------------------------------------------------GAGTTACTC---GAGAGA---GTAACCTTC------CCTATAAACTCT------------CCAAAT------GCAGAA---------------
------------------------------------------------------------------------------------------------------------------------------------------------------------------------------------
CTCATTTTCACTAACTGCTTCAAA------------------CTGGATGGAGAAACA---------------------------------------------------------------------------------------------------------AGAAAACTA---TTCATC
CAA---------CAATCTTTTCTTAGC---------------------------------------------------------------------------------------------------------------------------------------------------------
------------------------------------------------------AACTGCTTACCCGGA---AGAGTAATGCCTAGTGAGTTCAATCACCGAGCCAAA---------------------GGTAACTCCGTG------ATGGTTCGTCTT---------------------
---------TCTTCTGCATCCTTGAGGTTTAGGGCTTGCATCATAGTTTCGCATATCCAAGATCAACACAGAAGA---------------------------ATATAT---------------AAAAATGTTAAGTTACAGTATCGTATC---------------------ATAGGGAAA
AGCAGTTGGTCTATCCATAAAATGTTTCTCGTAGGACATCCTCGTGGATCTCCCGGAATT------------------------CGAAGGAAGCATCTATGT------------------------ATTTTT------CAT---------------------------------------
------------------------------------GGTGACTTTCTTGAAGAAGAT---------------------------------------------------------------------------------------------------------------------------
------TTATCCATTGATGTTAGCAGC---GAGTTA------------------------TTGTTT---------------------GAATTCCGCAACATCTCTGATCTCTACACA------------------------TATGAAGACTGCGAGATT---GTT---------------
---------------------------GAATGT---------------------------------------GGGGTTCGAATCTTGACGAATGAAGCA---------------------------------------------------------------------------------
------------------------------------------------------------------------------------------------------------------------------------------------------------------------------------
---------------------------------------------------------------------------------------------------------------------------------------------------
>GT1_Araha.25586s0002.1
------------------------------------------------------------------------------------------------------------------------------------------------------------------------------------
------------------------------------------------------------------------------------------------------------------------------------------------------------------------------------
------------------------------------------------------------------------------------------------------------------------------------------------------------------------------------
------------------------------------------------------------------------------------------------------------------------------------------------------------------------------------
------------------------------------------------------------------------------------------------------------------------------------------------------------------------------------
------------------------------------------------------------------------------------------------------------------------------------------------------------------------------------
------------------------------------------------------------------------------------------------------------------------------------------------------------------------------------
------------------------------------------------------------------------------------------------------------------------------------------------------------------------------------
------------------------------------------------------------------------------------------------------------------------------------------------------------------------------------
------------------------------------------------------------------------------------------------------------------------------------------------------------------------------------
------------------------------------------------------------------------------------------------------------------------------------------------------------------------ATGATTGAGAAG
ATTGCAAGAGATGCATCAGAAAAGTTAAATAAT---ACACCATCAAGGGATTTTGATGAC------------------------------------------------------------------------------------------------------------------------
------------------------------------------------------------------------------------------------------------------------------------------------------------------------------------
------------ATGGTTGGACTCGAGGGTCATATGACG---CAAATGCAGTCATTGTTACATTTG------GAATTT---GGT---GGAACT------ATG---ATGGTTGGCATCTCTGGTCCTGCAGGCAGTGGTAAGACTACTATTGCTAGAGCTTTGCAA---AGC---TTACTC
TCTGATAGG------------TTT---CAACTTACTTGTTTTGCGGAAAGC---CTTAGGGGG---ATCTAT---CAT------AGT---GGACTTGATGAGTATGGCTCA---------------------------------------AAATTGCGTTTACAAGAACACTTTCTTTCA
AATCTT------TTGAAGCAAGACGGTACAAGGATA---------TGCCATTTAGGT---------GTAATACGGGAAAGGTTATGCGACCAGAAAGTGCTTGTCATTCTTGATGATGTGAATGATATAAAGCAATTA---GAAGCTTTGGCTGATGAA------ACTACA---------
---------TGGTTT---------GGTCCTGGAAGTAGGATTATTGTGACA------------ACTGAAAACAAAGATCTT---TTGCAGCGACAT---GGTATCAATAAT------ATGTACAATGTGGGGTTTCCATCTGATGAGGAAGCTCTCAAGATCTTATGTAGATATGCTTTT
AAACAAAGC---TATCCATATAAT---------------GGTTATAAA---AAGCTCGCAAAAAGTGTA---------------ACACAGCTTTGTGGTAACCTTCCACTAGGTCTACGAGTGGTGGGTTCT------TCTTTACATGGG------------------------------
AAA------AATGAAGACGAATGGGAATACGTAATACGCAGGCTA---------------------------------------------GAAAGTATT------------------------------------------------------------------------------CTT
------GAT------CGAGACATCGAGGAT---GTGCTAAGAGTCGGCTATGAAAGT------------------------TTA---------------------------------------------------------------GCTGAGGATGAACAAACTCTCTTTCTCTACATT
GCAATA---TTCTTCAACTATAAAGATGGAGATCTTATA---AATGCC---ATGCTTGCT---------GACAAT---AAC---TTGGATATCAAA------------------------------------------CAAGGATTGAAAACTTTATTAAATAAATCTCTCATATATATA
TCAACT------GAAGGG---------------------------------------------------------------------------------------GAAATAGTTATGCACAAG---TTACTTCAACAAGTAGGTAGACAAGCCATTCAT------------AGACAA---
------------------------------------------GACCCT---TGGAAACGCCAAATCTTAATTGATGCTCGAGAGATC---------------TGTGATGTCCTTGAAAAT---------------------------------------------GATACG---GGT---
ACTCGA---GCT------GTGTCAGGCATATCCTTTGAT---------ACA------------------------------------------------------------------------------------------------------------TCAGGA------ATC------
AAAGAAGTG---ATTATTAGCGACCGAGCTCTTAGAAGAATGCGTCATCTTCGATTTCTCCGTGTTTAC---------------------------------------------------------------------------------------------------------AAG---
------------------------------------------------------------------------------------ACAAGATATGATGGAAATGATAAAGTG---TACATACCT---GAAGAGATGGAG------------------------------------------
---------------------------------------------------------------------------------------------TTTCCA---GCTGGT------CTAAGG------TTACTACATTGG---------AAAGAATACCCAAGAAAGACT---CTCCCTCTT
AAATTTTGCCCAGAAAATCTCATTGAACTCCACATGCGGGAT---------AGCCAG---CTCGAG------AAGCTATGG------------------GAAGGA------------ACTCAG------------------------ATG------------------------------
---------------------------------------------------------------CTGAATAATCTTAAGAATTTGGATTTGTCATGGTCTCGACAGTTGAAGCAAATCCCA---AATCTTTCAAATGCTACAAATTTGGAGAGA---------------------------
------------------------------------------------------------------------------------------------------------------------------------------------------------------------------------
------------------------------------------------------------------------------------------------------------------------------------------------------------------------------------
------------------------------------------------------------------------------------------------------------------------------------------------------------------------------------
------------------------------------------------------------------------------------------------------------------------------------------------------------------------------------
------------------------------------------------------------------------------------------------------------TTGAACCTGACTAGATGCGAGAGTTTAGTTGAACTTCCA---------------------------------
------------------------------------------------------------------------------------------------------------------------------------------------------------------------------------
------------------------------------------------------------------------------------------------------------------------------------------------------------------------------------
------------------------------------------------------------------------------------------------------------------------------------------------------------------------------------
------------------------------------------------------------------------------------------------------------------------------------------------------------------------------------
------------------------------------------------------------------------CTCTCT---ATTGGGAATCTACAT---AAACTAGAGGAA---------------------------------TTG---------------------------------
------------------------------------------------------------------------------------------------------------------------------------------------------------------------------------
---------------------------------------------------------------------------------------------------------------------GAGATGTTTGGCTGCTCACGGTTGCGAAGTTTCCCA---------------------------
------------------------------------AATCTTACTACCAACATT------------------------------------------GATACAAAG---GACGAA------------------------------------------------------------------
---GCA------------------------------------------------------------------------------------------------------------------------------------GTG---------------------------------------
---------------------------------CATGTGTCAACA---------------------------------------------------AGGAAGTTGTCTCGT---------------------------------------------------------------------
------------------------------------------------------------------------------------------------------------------------------------------------------------------------------------
------------------------------------------------------------------------------------------------------------------------------------------------------------------------------------
------------------------------------------------------------------------------------------------------------------------------------------------------------------------------------
------------------------------------------------------------------------------------------------------------------------------------------------------CCT------------TTCACTCCCACG---
------------------------------------------------------------------------------------------------------------------------------------------------------------------------------------
------------AGAGTAAGGCGTCTAAAC------------------CTAAGCTATACTAAT---------ATTGAGGAGATT------------------------------------------------------------------------------------------------
------------------------------------------------------------------------------------------------------------------------------------------------------------------------------------
---------------------------------------------CCA------------------------------------------------------------------------------------------------------------------------------------
------------------------------------------------------------------------------------------------------------------------------------------------------------------------------------
---------------------------------------------------------------------------------------GAT---TGCATCAAAAGTTTTAGGAGATTGCAATGCCTATATCTT------------------------------------------------
------------------------------------------------------------------------------------------------------------------------------------------------------------------------------------
------------------------------------------------------------------TCTGGCTGCAAAAAA---------------------------------------------CTCGCATCATTACCCGAG---CTCCCAAGTTCACTCACATTGCTAATGGCT---
------AACGGTTGT------------------------------------------------------------------------GAATCATTG---GAGAGA---GTAACTTGC------CCTCTAAACACA------------CCAAAT------GCGAAA---------------
------------------------------------------------------------------------------------------------------------------------------------------------------------------------------------
CTCATTTTCACCAACTGCTTCAAA------------------CTTACTGGAGAATCA---------------------------------------------------------------------------------------------------------CGAAATGCC---ATTATA
CAA---------CGATCGTTTCGTGAT---------------------------------------------------------------------------------------------------------------------------------------------------------
---------------------------------GGCTTT---------------GCATGCTTACCTGGA---AGAGTAATGCCGGCAGAGTTCAATCAAAGAACACGA---------------------GGGAATTCCTTG------ACCATTCAACGA------------GACGATGGT
AGTACGTTT---TCTCCATCCTCTAGATTTATGGTTTGCGTCACAGTTTCACCTAACCAACGGAAA------AGA---------------------------GGATAC---------------CGATATCTCGGTTTATGGGGTCGT---------------------ATAATAGGCAAA
AGCGGATCTGCCTATTACAAA---------------AACCCTTGTGTATCCCCGAGAATT------------------------CAAATGCAACATCTGTGT------------------------ATATTT------CAT---------------------------------------
------------------------------------TGTGACTTGCCTAAA---GAG---------------------------------------------------------------------------------------------------------------------------
------ATATCCCTTGAAGCGGGCAGC---GAGATA------------------------TTGATT---------------------GAACTT---------------AAAAGTCGA------------------------TTAAACAACTGCAAGATT---GTT---------------
---------------------------GAATGT---------------------------------------GGTGTACGAATCTTGACAACCGAATCA---------------------------------------------------------------------------------
------------------------------------------------------------------------------------------------------------------------------------------------------------------------------------
---------------------------------------------------------------------------------------------------------------------------------------------------
>GT1_914883
AATTACAGATTCAACATCTTCTCGAGCTTCCACGGG------------------------------------------------------------------------------------------------------------------------------------------------
---------------------------------------------------------------------------------------------------------------------------------------------------CCCGACGTCCGT---------AAATCATTTCTC
AGTCACTTG---------------------------------------------CGCAAACAGTTTAACTACAACGGG---ATC---ACAATGTTTGATGATCAA---GGGATTGAAAGA------AGTGAGACAATCGCGCCT------------------------------------
---------------------------TCACTCATACAA------------------------------------------------------------GCGATAAGA---------------------------------------GAA------------------------------
------------------------------------------------------------------------------------------------------------------------------------------------------------------------------------
---------TCGAGGATCTTGATTGTGATTCTCTCAACTAAC---------------------------------------------------------------------TATGCT------TCTTCAAGTTGGTGTTTGAATGAATTGGTGGAGATTATGGAGTGC---AAG------
AAA---------------------------------------------------------------------------------GTTATGGGACAG---------------------------------------------------ATAGTGATGACCATATTTTAC------------
---------------------------------------------------------------------------------------------------------GGAGTGGATCCAACCCATGTA------------------------------------------------------
---------------------------------------------------------AGGAAACAAATCGGC------------------------------GATTTTGGG---AAAGCTTTCAGTGAAACATGTTCT---------CGTAATACC------------------------
---------GATGTGGAG---ATGCGGAAATGGAGCAAAGCTTTGACTGATGTGAGTAAC------------------------------------------------------ATACTCGGA------------------------GAACACTTACTA---AACTGG------------
---------------------------------------------------------------------------------GAC------------------------------------------------------------------------AATGAAGCAAACATGATCGAAAAG
GTTGCAGGAGATGTTTCGCGCAAACTAAATGCT---ACACCGTCTAGGGATTTTGCAGAC------------------------------------------------------------------------------------------------------------------------
------------------------------------------------------------------------------------------------------------------------------------------------------------------------------------
------------ATGGTGGGACTTGAAGAACACTTGAAG---AAAATTGAGTTTTTATTACATTTA------AATCATGATGAT---GGAGCT------ATG---ATTGTTGGAATCTGTGGCCCTGCAGGCATTGGTAAGACTACTATTGCCAGAGCTTTACAT---AGC---CTACTC
TCTAGTAGT------------TTT---CAGCTTAGTTGTTTTATGGAGAAT---CTTAGGGGA---AGCTAT---AAT------AGT---GGTCTTGACGAGTATGGATTA---------------------------------------AAGTTGTGTCTACAACAACAACTTCTTTCA
AAGATT------TTAAACCAAAACGGTATGAGGGTA---------TACCATTTAGGT---------GCGATACATGAAAGGCTATGCGATCGAAAAGTGCTTATCATTCTTGATGATGTGAATGATCTTAAGCAGTTA---GAGGCTTTGGCTGATGAA------ACTAGG---------
---------TGGTTT---------GGTCCTGGAAGCAGGATTATCGTAACC------------ACAGAAGATCAAGAGCTT---TTGCAGCAGCAT---GGTATCAATAAT------ACATACCAGGTGGGTTTCCCATCTAAAGAAATTTCTCTTAAGATCTTATGTAGATATGCTTTT
CGACAAAGC---TTTCCACATCAT---------------GGATTTAAA---GAGCTTGCATTAAGACTA---------------ACAAAGCTTTGTGGTAATCTTCCATTGGGTCTACGTGTGGTGGGTTCT------TCTTTACGTGGG------------------------------
AAG------AAGGAAGAGGAATGGGAAGAAGTAATGTGCAGGCTA---------------------------------------------GAAACTATT------------------------------------------------------------------------------CTT
------GAT---CATCGAGATATTGAAGAA---GTACTAAGAGTTGGATATGAGAGT------------------------TTA---------------------------------------------------------------CATGAGAATGAGAAATCTCTATTTCTTCACATT
GCGGTC---TTTTTTAACCATAAAGATGGTGATATTGTT---AATGCA---ATGCTCGCT---------GAAACT---AAC---TTGGATATCAAA------------------------------------------CATGGGTTGAGAATCCTAGTAAATAAATCTCTCATATATATA
TCTACT------AAAAGG---------------------------------------------------------------------------------------GAAATAGTGATGCACAAG---TTACTACAACAAGTGGGTAGACAGGTCATTCAT------------AGACAA---
------------------------------------------GAGCCT---TGGAAACGCCAAATCTTAATTGATGCACATGAGATA---------------TGTGATGTCCTTGAAAAT---------------------------------------------GATACA---GGT---
AATAGA---GCT------GTGTCCGGCATATCATTTGAT---------ACA------------------------------------------------------------------------------------------------------------TCAGGA------ATC------
GCTGAAGTT---ATCATAAGTGATAGAGCTCTTAGAAGAATGAGTAATCTTCGATTTCTTAGTGTTTAC---------------------------------------------------------------------------------------------------------AAA---
------------------------------------------------------------------------------------ACAAGATACAATGGGAATGATAGAGTG---CACATACCT---GAGGAGATAGAG------------------------------------------
---------------------------------------------------------------------------------------------TTTCCA---CCTCGT------TTGAGG------TTACTGCATTGG---------GAGGCATACCCGAAAAAGAGT---CTTCCACTT
AGATTCTGCTTGGAAAATCTTGTTGAGCTTTACATGCGGGAT---------AGCCAG---CTCGAG------AAGCTTTGG------------------GAAGGA------------GCTCAG------------------------CCG------------------------------
---------------------------------------------------------------CTAACAAATCTCAAGAAGATGGATTTTTCATCGTCTCGAAAGTTAAAAGAACTCCCA---GATCTTTCAAATGCTACAAATTTGAAGAGA---------------------------
------------------------------------------------------------------------------------------------------------------------------------------------------------------------------------
------------------------------------------------------------------------------------------------------------------------------------------------------------------------------------
------------------------------------------------------------------------------------------------------------------------------------------------------------------------------------
------------------------------------------------------------------------------------------------------------------------------------------------------------------------------------
------------------------------------------------------------------------------------------------------------TTGCAACTAAATGGTTGCACAAGTTTGGTCGAAATTCCG---------------------------------
------------------------------------------------------------------------------------------------------------------------------------------------------------------------------------
------------------------------------------------------------------------------------------------------------------------------------------------------------------------------------
------------------------------------------------------------------------------------------------------------------------------------------------------------------------------------
------------------------------------------------------------------------------------------------------------------------------------------------------------------------------------
------------------------------------------------------------------------TCAACT---ATTGCAAATCTTCAT---AAACTAGAAGAC---------------------------------TTGGTGATGAATTCTTGCGTAAATCTAGAAGTTGTT
CCAACTCACATC---------------------------------------------------------------------------------------------------------------------------------------------------AACTTAGCA---------TCT
CTTGAG---------------------------------------------------------------------------------------------------------AGGATCTACATGATTGGATGCTCACGACTAAGAACGTTTCCA---------------------------
------------------------------------GATATGTCTACAAACATTAGCCAACTTCTT---------------------ATGTCA---GAAACAGCG---GTAGAA------------------------------------------------------------------
---AAA------------------------------------------------------------------------------------------------------------------------------------GTG---------------------------------------
---------------------------------CCTGCATCGATT---------------------------------------------------AGGCTATGGTCTCGT---------------------------------------------------------------------
------------------------------------------------------------------------------------------------------------------------------------------------------------------------------------
------------------------------------------------------------------------------------------------------------------------------------------------------------------------------------
------CTTTCC------------------------------------------------------------------------------------------------------------------------------------------------------------------------
------------------------------------------------------------------------------------------------------TATGTTGAT------ATAAGAGGCAGTGGAAATCTGAAGACC---TTAACA------------CATTTCCCTGAA---
------------------------------------------------------------------------------------------------------------------------------------------------------------------------------------
------------AGCCTATGGTCTCTGGAC------------------CTAAGCTATACTGAT---------ATTGAGAAGATT------------------------------------------------------------------------------------------------
------------------------------------------------------------------------------------------------------------------------------------------------------------------------------------
---------------------------------------------CCA------------------------------------------------------------------------------------------------------------------------------------
------------------------------------------------------------------------------------------------------------------------------------------------------------------------------------
---------------------------------------------------------------------------------------TAT---TGCATCAAACGTATCCATCACCTACAAAGCCTTGAAGTA------------------------------------------------
------------------------------------------------------------------------------------------------------------------------------------------------------------------------------------
------------------------------------------------------------------ACGGGGTGCAGAAAA---------------------------------------------CTCGCATCTTTGCCTGAG---CTTCCTTCTTCGCTCAGACTTTTAATGGCA---
------GAAGATTGT------------------------------------------------------------------------AAATCATTG---GAGAAC---GTAACTTCC------CCTCTAAGAACT------------CCAAAT------GCGAAA---------------
------------------------------------------------------------------------------------------------------------------------------------------------------------------------------------
CTCAATTTCACCAACTGTTTTAAA------------------CTTGGTGGAGAATCA---------------------------------------------------------------------------------------------------------AGAAGAGTA---ATTATC
CAA---------AGTTTGTTTCTCTAC---------------------------------------------------------------------------------------------------------------------------------------------------------
---------------------------------GAGTTT---------------GTTTGCTTACCAGGA---AGAGAAATGCCTCCAGAGTTCAATCACCAAGCCAGA---------------------GGTAATTCTTTA------ACCATTATAAAT------------GAGAAAGAT
TGCTCGTTT---TCTGGATCTTCCAAGTTCAAGGTTTGTGTCATGATTTCGCCTAACCATCACCAT------CAT---------------------------ACAAAA---------------GAAAACAGAGAACTTCGTTTGAAGTATGGA---------------ATCATAGGCAAG
AGCGGATAT------AGATATCCTATTTTCATAGTACACCCTCGTGAATCTCCTGGAATT------------------------AGAACAGATCATCTTTGT------------------------ATATTT------CAT---------------------------------------
------------------------------------TGTGACTTTCCCGGAGAAGAG---------------------------------------------------------------------------------------------------------------------------
------ATATTACTTGACGTGGGCAGC---AAGATA------------------------TTGTTT---------------------GAATTC---AGCAGCCGGTACTGC------------------------------------------GAGATT---ATA---------------
---------------------------GAATGT---------------------------------------GGTGTAAGAATCCTAACCAAGGATGAG---------------------------------------------------------------------------------
------------------------------------------------------------------------------------------------------------------------------------------------------------------------------------
---------------------------------------------------------------------------------------------------------------------------------------------------
>GT1_Araha.12875s0001.1
AATTACAGATTCAACATCTTCTCGAGCTTCCACGGG------------------------------------------------------------------------------------------------------------------------------------------------
---------------------------------------------------------------------------------------------------------------------------------------------------CCTGACGTCCGT---------AAATCATTTCTC
AGTCATTTG---------------------------------------------CGCAAACAGTTTAACTACAACGGG---ATC---ACAATGTTTGATGATCAA---GGGATTGAAAGA------AGTGAGACAATCGCGCCT------------------------------------
---------------------------TCACTCATACAA------------------------------------------------------------GCGATAAGA---------------------------------------GAA------------------------------
------------------------------------------------------------------------------------------------------------------------------------------------------------------------------------
---------TCGAGGATCTTGATTGTGATTCTCTCAAAAAAC---------------------------------------------------------------------TATGCT------TCTTCAAGTTGGTGTTTGAATGAATTGGTGGAGATTATGGAGTGC---AAG------
AAA---------------------------------------------------------------------------------GTTATGGGACAG---------------------------------------------------ATAGTGATGACCATATTTTAC------------
---------------------------------------------------------------------------------------------------------GGAGTGGATCCAACCCATGTA------------------------------------------------------
---------------------------------------------------------CGGAAACAAATCGGC------------------------------GATTTTGGG---AAAGCTTTCAGTGAAACATGTTCT---------CGTAATACC------------------------
---------GATGTGGAG---ATGCGGAAATGGAGCAAAGCTTTGACTGATGTGAGTAAC------------------------------------------------------ATACTCGGA------------------------GAACACTTACTA---AACTGG------------
---------------------------------------------------------------------------------GAC------------------------------------------------------------------------ACTGAAGCAAACATGATCGAAAAG
GTTGCAGGAGATGTTTCTCGCAAACTAAATGCT---ACACCGTCTAGGGATTTTGAAGAC------------------------------------------------------------------------------------------------------------------------
------------------------------------------------------------------------------------------------------------------------------------------------------------------------------------
------------ATGGTGGGACTTGAAGAACACTTGAAG---AAAATTGAGTTTTTATTACATTTA------AATCATGATGAT---GGAGCT------ATG---ATTGTTGGAATCTGTGGCCCTGCAGGCATTGGTAAGACTACTATTGCTAGAGCTTTACAT---AGC---CTACTC
TCTAGTAGT------------TTT---CAGCTTAGTTGTTTTATGGAGAAT---ATTAGGGGA---AGCTAT---TAT------AGT---GGTCTTGACGAGTATGGATTA---------------------------------------AAGTTGTGTCTACAACAACAACTTCTTTCA
AAGATT------TTAAACCAAAATGGTATGAGGGTA---------TACCATTTAGGT---------GCGATACATGAAAGGCTATGCGATCGAAAAGTGCTTATCATTCTTGATGATGTGAATGATCTTAAGCAGTTA---GAGGCTTTGGCTGATGAA------ACTAGG---------
---------TGGTTT---------GGTCCTGGAAGCAGGATTATCGTAACC------------ACAGAAGATCAAGAGCTT---TTGCAGCAACAT---GGTATCAATAAT------ACATACCAGGTGGGTTTCCCATCTAAAGAAATTGCTCTTAAGATCTTATGTAGATATACTTTT
CGACAAAGC---TTTCCACATCAT---------------GGATTTAAA---GAGCTTGCATTAAGACTA---------------ACAAAGCTTTGTGGTAATCTTCCATTGGGTCTACGTGTGGTGGGTTCT------TCTTTACGTGGG------------------------------
AAG------AAGGAAGAGGAATGGGAAGAAGTAATGCGCAGGCTA---------------------------------------------GAAACTATT------------------------------------------------------------------------------CTT
------GAT---CATCGAGATATTGAAGAA---GTACTAAGAGTTGGATATGAGAGT------------------------TTA---------------------------------------------------------------CATGAGAATGAGAAATCTCTATTTCTTCACATT
GCAGTC---TTTTTTAACCATAAAGATGGTGATATTGTT---AATGCA---ATGCTCGCT---------GAAAAT---AAC---TTGGATATCAAA------------------------------------------CATGGGTTGAGAGTCCTAGTAAATAAATCTCTCATATATATA
TCTACT------AAAAGG---------------------------------------------------------------------------------------GAAATAGTGATGCACAAG---TTACTACAACAAGTGGGTAGACAGGTCATTCAT------------AGACAA---
------------------------------------------GAGCCT---TGGAAACGCCAAATCTTAATTGATGCACATGAGATA---------------TGTGATGTCCTTGAAAAT---------------------------------------------GATACA---GGA---
AATAGA---GCT------TTGTCGGGCATATCATTTGAT---------ACA------------------------------------------------------------------------------------------------------------TCAGGA------ATC------
GCTGAAGTT---ATCATAAGTGATAGAGCTCTTAGAAGAATGAGTAATCTTCGATTTCTTAGTGTTTAC---------------------------------------------------------------------------------------------------------AAA---
------------------------------------------------------------------------------------ACAAGATACGATGGGAATGATAGAGTG---CACATACCT---GAGGAGATAGAG------------------------------------------
---------------------------------------------------------------------------------------------TTTCCA---CCTCGT------TTGAGG------TTACTGCATTGG---------GAGGCATACCCGAAAAAGAGT---CTTCCTCTT
AGATTCTGCTTGGAAAATCTTGTTGAGCTTTACATGCGGGAT---------AGCCAG---CTCGAG------AAGCTTTGG------------------GAAGGA------------GCTCAG------------------------CCG------------------------------
---------------------------------------------------------------CTAACAAATCTCAAGAAGATGGATTTTTCATCGTCCCGAAAGTTGAAAGAACTCCCA---GATCTTTCAAATGCTACAAATTTGAAGAGA---------------------------
------------------------------------------------------------------------------------------------------------------------------------------------------------------------------------
------------------------------------------------------------------------------------------------------------------------------------------------------------------------------------
------------------------------------------------------------------------------------------------------------------------------------------------------------------------------------
------------------------------------------------------------------------------------------------------------------------------------------------------------------------------------
------------------------------------------------------------------------------------------------------------TTGCAACTAAATGGATGCACAAGTTTGGTAGAGCTTCCA---------------------------------
------------------------------------------------------------------------------------------------------------------------------------------------------------------------------------
------------------------------------------------------------------------------------------------------------------------------------------------------------------------------------
------------------------------------------------------------------------------------------------------------------------------------------------------------------------------------
------------------------------------------------------------------------------------------------------------------------------------------------------------------------------------
------------------------------------------------------------------------TCATCT---ATTGCAAATCTTCAT---AAACTAGAAGAC---------------------------------TTGGTGATGAATTCTTGCGTAAATCTAGTAGTTGTT
CCAACTCACATC---------------------------------------------------------------------------------------------------------------------------------------------------AACTTAGCA---------TCT
CTTGAG---------------------------------------------------------------------------------------------------------AGGATCTACATGATTGGATGCTCACGACTAAGAACGTTTCCA---------------------------
------------------------------------GATATGTCTCCAAACATTAGCCAACTTCTT---------------------ATGTCA---GAAACAGCG---GTAGAA------------------------------------------------------------------
---AAA------------------------------------------------------------------------------------------------------------------------------------GTG---------------------------------------
---------------------------------CCTGCATCGATT---------------------------------------------------AGGCTATGGTCTCGT---------------------------------------------------------------------
------------------------------------------------------------------------------------------------------------------------------------------------------------------------------------
------------------------------------------------------------------------------------------------------------------------------------------------------------------------------------
------CTTTCC------------------------------------------------------------------------------------------------------------------------------------------------------------------------
------------------------------------------------------------------------------------------------------TATGTTGAT------ATAAGAGGCAGTGGAAATCTGAAGACC---TTAACA------------CATTTCCCTGAA---
------------------------------------------------------------------------------------------------------------------------------------------------------------------------------------
------------AGCCTATGGTCTCTGGAC------------------CTAAGCTATACTGAT---------ATTGAGAAGATT------------------------------------------------------------------------------------------------
------------------------------------------------------------------------------------------------------------------------------------------------------------------------------------
---------------------------------------------CCA------------------------------------------------------------------------------------------------------------------------------------
------------------------------------------------------------------------------------------------------------------------------------------------------------------------------------
---------------------------------------------------------------------------------------GAT---TGCATCAAACGTATCCATCACCTACAAAGCCTTGAAGTA------------------------------------------------
------------------------------------------------------------------------------------------------------------------------------------------------------------------------------------
------------------------------------------------------------------ACGGGGTGCAGAAAA---------------------------------------------CTCGCATCTTTGCCAGAG---CTTCCTTCTTCGCTCAGACTTTTAATGGCA---
------GAAGATTGT------------------------------------------------------------------------AAAGCATTG---GAGAAC---GTAACTTCC------CCTCTAAGAACT------------CCAAAT------GCGAAA---------------
------------------------------------------------------------------------------------------------------------------------------------------------------------------------------------
CTAAATTTCACCAACTGTTTTAAA------------------CTTGGTGGAGAATCA---------------------------------------------------------------------------------------------------------AGAAGAGTA---ATTATC
CAA---------AGTTTGTTTCTTTAC---------------------------------------------------------------------------------------------------------------------------------------------------------
---------------------------------GAGTTT---------------GTTTGCTTACCAGGA---AGAGAAGTGCCTCCAGAGTTCAATCACCGAGCAAGA---------------------GGTAATTCCCTA------ACCATTATAAAC------------GAGAAAGAC
TGCTCATTT---TCAGGATCCTCCAAGTTTAAGGTGTGCGTCATGATTTCGCCTAACCATCACCAT------CAT---------------------------ACAAAA---------------GAAAACAGAGAACTTCGTTTGAAGTATGGA---------------ATCATAGGCAAG
AGCGGATAT------AGATATCCTATTTTCATAGTACACCCTCGTGAATCTCCTGGAATT------------------------AGAACAGATCATCTTTGT------------------------ATATTT------CAC---------------------------------------
------------------------------------TGTGACTTTCCCGAAGAAGAG---------------------------------------------------------------------------------------------------------------------------
------ATATTACTTGACGTGGGCAGC---AAGATA------------------------TTGTTT---------------------GAATTC---AGCAGCCGGTACTGC------------------------------------------GAGATT---ATA---------------
---------------------------GAATGT---------------------------------------GGTGTAAGAATCCTAACCAAGGATGAG---------------------------------------------------------------------------------
------------------------------------------------------------------------------------------------------------------------------------------------------------------------------------
---------------------------------------------------------------------------------------------------------------------------------------------------
>GT1_907024
AATTACAACTTCAATGTCTTCGCGAGCTTCCACGGG------------------------------------------------------------------------------------------------------------------------------------------------
---------------------------------------------------------------------------------------------------------------------------------------------------CCTGACGTCCGT---------AAAACACTTCTC
AGTCACATG---------------------------------------------CGTAAACAGTTTAACCGCAACGGG---ATC---ACTATGTTCGATGATGAA---AAGATTGAGAGA------AGTGCAACGATCGCCCCT------------------------------------
---------------------------TCTCTCATCGGA------------------------------------------------------------GGTATAAGG---------------------------------------GAT------------------------------
------------------------------------------------------------------------------------------------------------------------------------------------------------------------------------
---------TCAAGGATCTCGATCGTGATTCTCTCTAAGAAA---------------------------------------------------------------------TATGCT------TCTTCAAGCTGGTGTTTGGATGAATTGGTGGAGATATTGGAGTGC---AAA------
AAA---------------------------------------------------------------------------------GTTATGGGACAA---------------------------------------------------ATAGTGATGACCATCTTCTAC------------
---------------------------------------------------------------------------------------------------------GGAGCGGATCCTTCTGATGTG------------------------------------------------------
---------------------------------------------------------CGGAAACAGCTCGGG------------------------------GAATTCGGG---ATCGCTTTCGATGAAACATGTGCA---------CATAAGACG------------------------
---------GACGAGGAA---AGGAAAAAATGGAGTGAAGCTTTGAATGAAGTGGGCAAT------------------------------------------------------ATTGCTGGA------------------------GAAGACTTCAAC---CGATGG------------
---------------------------------------------------------------------------------GAC------------------------------------------------------------------------AATGAAGCAAATATGATCAAGAAG
ATTGCCGAAGATGTTTCAGATAAACTGAATGCT---ACACCGTCAAGGGTTTTTGATGGT------------------------------------------------------------------------------------------------------------------------
------------------------------------------------------------------------------------------------------------------------------------------------------------------------------------
------------ATGGTGGGACTTACGGCTCATTTGAGG---AAAATGGAGTCTTTGCTAGATTTA------GATAAT---GAT---GAAGTT------AAG---ATGGTTGCAATCACTGGTCCTGCAGGGATTGGTAAGACTACAATTGCGAGAGCTTTACAA---ACT---CTACTC
TCTAATAAG------------TTT---CAGCTTACTTGTTTTGTGGACAAC---CTTAGGGGA---AGCTAT---TAT------AAT---GGTCTTGATGTG---------------------------------------------------GTGCGTTTACAAGAACAATTTCTCTCA
AATCTT------TTGAACCAAGATGGTCTTAGGATA---------CGCCATTCCGGC---------GTGATAGAAGAAAGGCTATGCAAGCAGAGAGTCCTCATCATTCTCGATGATGTGAACAATATAAAGCAATTA---ATGGCGTTGGCAAATGAA------ACTACA---------
---------TGGTTT---------GGTCCTGGAAGTAGGATTGTAGTTACC------------ACAGAGAACAAAGAGCTG---TTGCAGCAACAT---GGTATCGATAAT------ATGTACCATGTGGGGTTTCCATCTGATGAAGACGCTATCAAGATCTTATGTAAATATGCTTTT
AGAAAAAAC---TCTCTTTATCAT---------------GGTTTTAAA---AAGCTTGCTAAAAGAGTA---------------ATAGAGCTTTGTTGTAATCTTCCATTGGGTCTCTGTGTGGTGGGTTCA------TCTTTACGTGGT------------------------------
AAG------AATGAGGAGGAGTGGGAACAAGTAATACACAAGCTA---------------------------------------------GAAACTAAT------------------------------------------------------------------------------CTT
------AAT------CAAGATATCGAGGAA---GTACTAAGAATCGGTTATGAGAGT------------------------TTA---------------------------------------------------------------GATGAGAATGAGCAATCTCTGTTTCTCCATATT
GCAGTC---TTCTTCAACCATAAAGATGGTGATCATATG---AAAACC---ATGTTTGCT---------GAGAGT---GAC---TTGGATGTCAAA------------------------------------------CACGGATTGAAAATCCTTGTAAACAGATCTCTCGTAGAGATA
TCTACG---TACGATGGA---------------------------------------------------------------------------------------AGAATAATGATGCACAGA---TTACTACAACAAGTGGGTAAAAAAGCCATTCAT------------AAACAA---
------------------------------------------GAGCCT---TGGAAACGCAAGATCTTATTAGATGCTCCAGACATT---------------TGTGATGTTCTTGAACGT---------------------------------------------GCCACA---GGT---
ACTAGA---GCT------ATGTCCGGCATATCATTTGAT---------ATA------------------------------------------------------------------------------------------------------------TCTGGT------ATC------
AATGAAGTA---TCTATAAGCAAGAAGGCTTTTCAAAGAATGCCTAATCTTCGATTCCTCAGAGTCTAT---------------------------------------------------------------------------------------------------------AAA---
------------------------------------------------------------------------------------AGTAGAGTTGATGGCAATGATAGAGTG---CATATACCT---GAGGGGATGGAG------------------------------------------
---------------------------------------------------------------------------------------------TTTCCC---CACCGT------CTAAGG------TTACTAGATTGG---------GAGGAGTACCCAAGAAAGAGT---CTTCATCCC
ACATTTCATCCTGAATATCTTGTCGAACTCAATTTTGAGAAT---------AGCAAG---CTCGAG------AAGCTTTGG------------------GAAGGA------------AGAGAG------------------------GTC------------------------------
---------------------------------------------------------------CTTACAAATCTCAAGAAGATTAATTTGGCATTGTCCCGGAATTTGAAGAAACTCCCA---GATCTTACGTATGCTACAAATCTGGAGGAA---------------------------
------------------------------------------------------------------------------------------------------------------------------------------------------------------------------------
------------------------------------------------------------------------------------------------------------------------------------------------------------------------------------
------------------------------------------------------------------------------------------------------------------------------------------------------------------------------------
------------------------------------------------------------------------------------------------------------------------------------------------------------------------------------
------------------------------------------------------------------------------------------------------------TTGAGTCTTTTACGCTGCGAGAGTTTGGAAGCGATTCCA---------------------------------
------------------------------------------------------------------------------------------------------------------------------------------------------------------------------------
------------------------------------------------------------------------------------------------------------------------------------------------------------------------------------
------------------------------------------------------------------------------------------------------------------------------------------------------------------------------------
------------------------------------------------------------------------------------------------------------------------------------------------------------------------------------
------------------------------------------------------------------------TCCTCT---TTTTCGCATCTTCAT---AAACTGCATAGG---------------------------------TTATTGATGAATAGCTGCATAAGCATAGAAGTCATT
CCAGCTCACATG---------------------------------------------------------------------------------------------------------------------------------------------------AACTTGGCA---------TCC
CTTGAA---------------------------------------------------------------------------------------------------------CAAGTCTCCATGGCAGGATGCTCAAGTTTGAGAAATATTCCA---------------------------
------------------------------------CTTATGTCAACGAACATTACCAACCTCTAT---------------------ATCTCA---GACACAGAG---GTGGAA------------------------------------------------------------------
---TAC------------------------------------------------------------------------------------------------------------------------------------TTG---------------------------------------
---------------------------------CCCGCATCAATT---------------------------------------------------GGGCTTTGCTCTCGT---------------------------------------------------------------------
------------------------------------------------------------------------------------------------------------------------------------------------------------------------------------
------------------------------------------------------------------------------------------------------------------------------------------------------------------------------------
------CTTGAG------------------------------------------------------------------------------------------------------------------------------------------------------------------------
------------------------------------------------------------------------------------------------------TTTCTCCAT------ATAACAAGAAATAGAAACTTCAAGGGA---TTATCA------------CATCTCCCCACG---
------------------------------------------------------------------------------------------------------------------------------------------------------------------------------------
------------AGTTTAAGAACACTAAAC------------------CTAAGGGGTACAGAT---------ATTGAAAGGATT------------------------------------------------------------------------------------------------
------------------------------------------------------------------------------------------------------------------------------------------------------------------------------------
---------------------------------------------CCA------------------------------------------------------------------------------------------------------------------------------------
------------------------------------------------------------------------------------------------------------------------------------------------------------------------------------
---------------------------------------------------------------------------------------GAT---TGCATCAAAGATCTTCATCGGCTAGAAACCCTTGATCTA------------------------------------------------
------------------------------------------------------------------------------------------------------------------------------------------------------------------------------------
------------------------------------------------------------------TCTGAATGCAGAAAA---------------------------------------------CTCGCATCATTACCAGAG---CTCCCTGGTTCGCTCAGTTCCCTAATGGCA---
------AGAGACTGT------------------------------------------------------------------------GAATCACTA---GAGACC---GTATTTTGC------CCTATGAACACT------------CCAAAT------ACGCGC---------------
------------------------------------------------------------------------------------------------------------------------------------------------------------------------------------
ATCGATTTCACCAACTGCTTCAAA------------------TTGTGCCAAGAAGCA---------------------------------------------------------------------------------------------------------CTAAGAGCA---AGTATC
CAA---------CAATCGTTTTTTCTC---------------------------------------------------------------------------------------------------------------------------------------------------------
---------------------------------GTAGAC---------------GCGCTCTTACCAGGA---AGAGAAATGCCTGCAGTGTTTGATCACCGTGCCAAA---------------------GGAAATTCATTG------ACCATTCCTCCA------------AACGTTCAC
AGGTCCTAC------------AGCCGCTTTGTGGTTTGCGTCCTGTTTTCCCCTAAA------CAGCAATTCACA---------------------------GAA------------------------------GGACTATTGCATAGA------------------CCCATAGGCGGA
TGGGACTTGAATCCCGTTGAGGGCGTAGTCTTAGTAGACAGTCGTTATGTCTCCACATGT------------------------CGAAGGGAACATCTATTT------------------------ATATTT------CGC---------------------------------------
------------------------------------TCTCGCTTCCCATTTAACGAA---------------------------------------------------------------------------------------------------------------------------
---------CCCTCTGACGTGAGTAGA---AAGATG------------------------GTGTTC---------------------AAATTC---------------AGCAGGGAA------------------------TTCCAAGAGTTCGACATT---ATT---------------
---------------------------GAATGT---------------------------------------GGCGCCAAGATCTTGACCGACGAGAGC---------------------------------------------------------------------------------
------------------------------------------------------------------------------------------------------------------------------------------------------------------------------------
---------------------------------------------------------------------------------------------------------------------------------------------------
>GT1_AT1G63880.1
AACTACAAGTTCAATGTCTTCGCGAGCTTCCACGGG------------------------------------------------------------------------------------------------------------------------------------------------
---------------------------------------------------------------------------------------------------------------------------------------------------CCTGACGTCCGT---------AAAACACTTCTC
AGTCACATA---------------------------------------------CGACTACAGTTTAACCGCAACGGG---ATC---ACTATGTTTGATGATCAA---AAGATTGTGAGA------AGCGCAACGATCGGGCCT------------------------------------
---------------------------TCACTAGTAGAA------------------------------------------------------------GCTATAAAA---------------------------------------GAA------------------------------
------------------------------------------------------------------------------------------------------------------------------------------------------------------------------------
---------TCAAGGATCTCGATCGTGATTCTCTCCAAGAAA---------------------------------------------------------------------TATGCT------TCATCAAGCTGGTGTTTGGATGAATTGGTGGAGATCTTGGAGTGC---AAG------
AAA---------------------------------------------------------------------------------GCTATGGGACAG---------------------------------------------------ATAGTGATGACCATCTTCTAC------------
---------------------------------------------------------------------------------------------------------GGAGTAGATCCATCCGATGTG------------------------------------------------------
---------------------------------------------------------CGGAAACAGATCGGG------------------------------AAATTCGGG---ATCGCTTTCAATGAAACTTGTGCA---------CGTAAGACC------------------------
---------GAGGAGGAA---AGGCAAAAATGGAGCAAAGCTTTGAACCAAGTCAGCAAT------------------------------------------------------ATTGCTGGA------------------------GAAGACTTCTTA---AGATGG------------
---------------------------------------------------------------------------------GAC------------------------------------------------------------------------AATGAAGCTATAATGATCGAAAAG
ATTGCCAGAGATGTTTTAGATAAACTGAATGCT---ACACCATCTAGGGATTTTGATGGT------------------------------------------------------------------------------------------------------------------------
------------------------------------------------------------------------------------------------------------------------------------------------------------------------------------
------------ATGGTGGGAATTGAAGCTCATTTGAGA---GAAATAAAATCTTTGCTAGATTTA------GATAAT---GTT---GAAGTT------AAG---ATAGTTGCAATCGCTGGTCCTGCTGGGATTGGTAAGACTACTATTGCCAGAGCTTTATAT---GGT---TTACTC
TCTAAAAGG------------TTT---CAACTTAGTTGTTTTGTGGACAAC---CTTAGGGGA---AGCTAT---CAT------AGT---GGTTTTGATGAGTATGGTTTT---------------------------------------AAGCTGCATTTACAAGAACAGTTTCTTTCA
AAGGTT------TTGAACCAAAGTGGAATGAGAATA---------TGCCATTTAGGT---------GCAATAAAAGAAAATCTAAGCGACCAGAGAGTGCTCATCATTCTTGATGATGTGAACAAGTTAAAGCAGTTG---GAGGCTTTGGCTAATGAA------ACTACA---------
---------TGGTTC---------GGTCCAGGAAGTAGGATTGTAGTTACC------------ACAGAAAACAAAGAGCTT---TTGCAGCAACAT---GGTATTAACAAT------ACCTACCATGTGGGGTTTCCATCTGATGAAGATGCTCTCAAGATCTTGTGTAGTTATGCTTTT
AAACAGACC---TCTCCACGTCAT---------------GGTTTTGAA---GAGCTTTCAGAAAGTGTA---------------ACAAAGCTTTGTGGTAAGCTTCCGTTGGGTCTTTGTGTCGTGGGTTCA------TCTTTACGGGGG------------------------------
AAG------AAGGAAGACGAATGGGAAGATGTTGTGACCAGGCTG---------------------------------------------GAAACTATT------------------------------------------------------------------------------CTT
------GAT------CAAGATATCGAAGAC---GTACTAAGAGTTGGCTATGAAAGT------------------------TTA---------------------------------------------------------------GATGAGAATGCGCAAACACTATTTCTCCACATT
GCAATC---TTCTTCAACAAGGAAGATGGTGATCTTGTG---AAAACC---ATGTTCGCT---------GAGAGT---GAC---TTGGATGTCAAA------------------------------------------TACGGGCTGAAAATCCTTGAAAACAGATCTCTCATAAAGATG
AAGATT---TTTAGCAATGGGGATACA------------------------------------------------------------------------------AAAATAGTGATGCACAGA---TTACTACAACAAATGGGTAAAAGAGCTATTCAA------------AAACAA---
------------------------------------------GAGCCT---TGGGAACGCCAAATCTTAATAGATGCCCGGGAGATT---------------TGTCATGTTCTTGAGCAC---------------------------------------------GCCAAA---GGT---
ACCGGCTGGAAT------GTTCATGGTATGTCATTTGAT---------ATA------------------------------------------------------------------------------------------------------------TCAAGA------ATC------
AGTGAAGTG---TCTATAAGGAAGAAAGCTTTTAAAAGAATGCCTAATCTTCAGTTCCTCAAAGTTTAC---------------------------------------------------------------------------------------------------------AAA---
------------------------------------------------------------------------------------AGTAAAGATGATGGGAATAATAGAATG---CATGTACCT---GAGGAGATGGAC------------------------------------------
---------------------------------------------------------------------------------------------TTTCCT---TGTCTC------CTAAGG------TTGTTAGATTGG---------AAGGCGTACCCAAGCAAGAGT---CTTCCTCCT
ACATTTAATCCAGAACATCTTGTCGAACTCAATATGCATTCT---------AGCCAG---CTCGAG------TACCTCTGG------------------CAAGGA------------ACTCAG------------------------CCG------------------------------
---------------------------------------------------------------CTCAAGAATCTCAAGAAGATGGATTTGTCACAGTCCAAGAATTTGAAGCAACTCCCG---GATCTTTCAAATGCTACAAATCTGGAGTAT---------------------------
------------------------------------------------------------------------------------------------------------------------------------------------------------------------------------
------------------------------------------------------------------------------------------------------------------------------------------------------------------------------------
------------------------------------------------------------------------------------------------------------------------------------------------------------------------------------
------------------------------------------------------------------------------------------------------------------------------------------------------------------------------------
------------------------------------------------------------------------------------------------------------TTGTATCTGATGGGTTGCGAGAGTTTGATAGAGATTCCA---------------------------------
------------------------------------------------------------------------------------------------------------------------------------------------------------------------------------
------------------------------------------------------------------------------------------------------------------------------------------------------------------------------------
------------------------------------------------------------------------------------------------------------------------------------------------------------------------------------
------------------------------------------------------------------------------------------------------------------------------------------------------------------------------------
------------------------------------------------------------------------TCATCT---ATTTCGCATCTTCAT---AAACTAGAGATG---------------------------------TTGGCGACGGTGGGCTGTATAAATCTAGAAGTCATA
CCAGCTCACATG---------------------------------------------------------------------------------------------------------------------------------------------------AACTTGGAA---------TCT
CTTCAA---------------------------------------------------------------------------------------------------------ACAGTCTACTTGGGAGGATGCTCAAGACTAAGAAATATTCCA---------------------------
------------------------------------GTGATGTCAACGAACATCAGATATTTATTT---------------------ATAACG---AACACAGCA---GTTGAA------------------------------------------------------------------
---GGC------------------------------------------------------------------------------------------------------------------------------------GTG---------------------------------------
---------------------------------CCT---------------------------------------------------------------CTTTGCCCTGGT---------------------------------------------------------------------
------------------------------------------------------------------------------------------------------------------------------------------------------------------------------------
------------------------------------------------------------------------------------------------------------------------------------------------------------------------------------
------CTTAAG------------------------------------------------------------------------------------------------------------------------------------------------------------------------
------------------------------------------------------------------------------------------------------ACTCTCGAT------GTAAGCGGCAGCAGAAATTTCAAGGGATTATTAACA------------CATCTCCCCACG---
------------------------------------------------------------------------------------------------------------------------------------------------------------------------------------
------------AGTTTAACAACACTAAAC------------------CTATGCTATACTGAT---------ATTGAAAGAATT------------------------------------------------------------------------------------------------
------------------------------------------------------------------------------------------------------------------------------------------------------------------------------------
---------------------------------------------CCA------------------------------------------------------------------------------------------------------------------------------------
------------------------------------------------------------------------------------------------------------------------------------------------------------------------------------
---------------------------------------------------------------------------------------GAT---TGTTTCAAATCTCTTCATCAACTAAAAGGGGTTAATCTA------------------------------------------------
------------------------------------------------------------------------------------------------------------------------------------------------------------------------------------
------------------------------------------------------------------CGTGGCTGCAGAAGA---------------------------------------------CTCGCATCTTTGCCAGAG---CTCCCTCGTTCGCTACTAACCCTAGTGGCA---
------GACGACTGT------------------------------------------------------------------------GAATCACTG---GAGACG---GTGTTTTGC------CCTTTGAACACT------------TTAAAA------GCAAGC---------------
------------------------------------------------------------------------------------------------------------------------------------------------------------------------------------
TTCAGTTTCGCCAACTGCTTCAAA------------------TTGGACCGAGAAGCA---------------------------------------------------------------------------------------------------------CGAAGAGCA---ATTATC
CAA---------CAATCGTTTTTCATG---------------------------------------------------------------------------------------------------------------------------------------------------------
---------------------------------GGAAAG---------------GCTGTGTTACCAGGA---AGAGAAGTGCCTGCAGTGTTCGATCACAGAGCCAAA---------------------GGATATTCATTG------ACCATTCGTCCA------------GACGGTAAC
---------------CCTTACACCAGCTTTGTATTTTGCGTTGTGGTTTCCCGTAACCAAAAAAGT------GAT---------------------------AAAACC---------------ATTCCTCCCTCACTATTGTGGCGTCGC------------------ATCATAGCTCAA
GATGAGGGCTATCCCGTTGAGGTCTGGAACCGCATA------GGAGATGTCTTCAAATAT------------------------CGAACGGAACATCTATTA------------------------ATATTT------CAC---------------------------------------
------------------------------------TTCGACTTTCTAGAATTCGAC---------------------------------------------------------------------------------------------------------------------------
------AACAGG------------------GATATA------------------------GTGTTC---------------------GAATTC---------------AGCAGCGAA------------------------TCCCACGACTTCGACATT---ATT---------------
---------------------------GAATGT---------------------------------------GGTGCTAAAGTCTTGGCCGAAAAGAGC---------------------------------------------------------------------------------
------------------------------------------------------------------------------------------------------------------------------------------------------------------------------------
---------------------------------------------------------------------------------------------------------------------------------------------------
>GT1_AT1G63860.1
AACTACAAATACATTGTCTTCCCGAGCTTTCACGGA------------------------------------------------------------------------------------------------------------------------------------------------
---------------------------------------------------------------------------------------------------------------------------------------------------CCGGATGTCCGT---------AAAACACTTCTT
AGTCACATG---------------------------------------------CGCAAACAGTTTGACTTCAACGGC---ATC---ACTATGTTTGATGATCAA---GGGATTGAGAGA------AGTGAAGAGATCGCCCCT------------------------------------
---------------------------TCACTCAAAAAG------------------------------------------------------------GCTATCAAA---------------------------------------GAA------------------------------
------------------------------------------------------------------------------------------------------------------------------------------------------------------------------------
---------TCGAGGATCTCGATCGTGATTCTCTCCAAGAAA---------------------------------------------------------------------TATGCA------TCGTCAAGCTGGTGTTTGGACGAATTGGTGGATATCTTAAAGCGC---AAA------
AAA---------------------------------------------------------------------------------GCTATGAAACAG---------------------------------------------------ATAGTAATGACCGTCTTCTAT------------
---------------------------------------------------------------------------------------------------------GGAGTGGAGCCATTTGAGGTA------------------------------------------------------
---------------------------------------------------------CGGAACCAGACCGGA------------------------------GAATTCGGG---ATCGCTTTCAATGAAACTTGTGCA---------CGTAAGACG------------------------
---------GACGAGGAA---AGACAAAAATGGAGCAAAGCTTTGAACGAAGTGGCCAAT------------------------------------------------------ATTGCTGGA------------------------GAAGACTTCTTA---AGATGT------------
---------------------------------------------------------------------------------GAT------------------------------------------------------------------------AATGAAGCCAAAAGGATAGAGAAG
ATCGCCAGAGATGTTTCAAATAAACTGAATGCT---ACACCTTGTAGGGATTTTGACGGC------------------------------------------------------------------------------------------------------------------------
------------------------------------------------------------------------------------------------------------------------------------------------------------------------------------
------------ATGGTGGGACTTGAAGCTCATTTGACA---GAAATGGAGTCTTTGCTAGATTTA------GATTAT---GAT---GGAGTT------AAG---ATGGTTGGAATCTCTGGTCCTGCAGGGATTGGTAAGACAACCATAGCCAAAGCTCTGCAG---AGT---CGATTC
TCTAATAGG------------TTT---CAGCTTACTTGTTTTGTCGACAAT---CTAAGGGGA---AGCTAT---CTT------AGT---GGTCTAGATGAG---------------------------------------------------TTGCGTTTACAAGAACAATTTCTTTCA
AATGTT------TTGAACCAAGATGGTATTAGGATA---------AACCATTCAGGT---------GTGATAGAAGAAAGGCTATGCAAGCTGAGAGTGCTCATCATTCTTGATGATGTGGACCATATAAAGCAATTA---GAGGCGTTGGCAAATAAA------ACTACA---------
---------TGGTTT---------GGTCCAAGAAGCAGGATCGTAGTTACC------------ACAGAAAACAAAGAGCTT---CTGCAGCAAGAA------------------------------------------------------------------------------------
TGGAAAAGC---TATCCACAAAAG---------------GGTTTTCAA---TGGCTTGCATTAAGAGTA---------------ACACAGCTTTGTGGTAAACTTCCATTGGGTCTCTGTATGGTGGGTTCA------TCTTTACGTGGG------------------------------
AAG------AATGAAGAAGGATGGGAAGAAGTAATCTGCAGCCTA---------------------------------------------GAAAATAAT------------------------------------------------------------------------------ATT
------GAT------CGTGATATCGAGGAA---GTACTAAGAGTTGGTTATGAGAGT------------------------TTA---------------------------------------------------------------GATGACAATGAGAAAACGCTATTTCTCCATATT
GCAATC---TTCTTCAACAATCAGTATGTTCATCTTGTG---GAACGC---TTGTTCGCT---------GACGGT---GAC---TTGGATTTCAAA------------------------------------------CGTGCGTTAAAAATCCTTGAGAATAGATCTCTCATAGAGATA
TCTTTT------AGTAGT---------------------------------------------------------------------------------------AGAATAGTGATGCACAGA---TTACTACAACAAGTGGGTAAAAAAGCCATTCAA------------AAACAA---
------------------------------------------GAGCCT---TTGAAACGCCAAATCTTAATGGATGCTCGTGAGATT---------------TGTTATGTCCTCGAAAAT---------------------------------------------GACACA---GAT---
ACCAGA---TAC------GTGTCTGCCATATTATTTGAT---------ATA------------------------------------------------------------------------------------------------------------TCTGGT------ATC------
GATGAAGTC---TATATCAGAGAGGGAGCTTTTAGAAGAATGTCTAATCTTCGGTTCCTCACAGTATAC---------------------------------------------------------------------------------------------------------AAA---
------------------------------------------------------------------------------------AGTAAAGATGATGGGAATGATATAATG---GATATACCA---AAGAGGATGGAG------------------------------------------
---------------------------------------------------------------------------------------------TTTCCA---CGTCGA------CTTAGG------ATACTAAAATGG---------GAAGCATACCCAAACAAGTGT---TTTCCTCCC
AAATTCCATCCGGAATATCTTGTGGAACTTGTTATGAAGAAT---------AGCAAG---CTCGAG------TACCTCTGG------------------CAAGGA------------ACCCAG------------------------CCG------------------------------
---------------------------------------------------------------CTAAAGAATCTCAAGGAGATGAATTTAAAAGGGTCCTCCAATTTGAAGGCACTCCCA---AATCTTTCAAATGCTACAAAGATGGAGATA---------------------------
------------------------------------------------------------------------------------------------------------------------------------------------------------------------------------
------------------------------------------------------------------------------------------------------------------------------------------------------------------------------------
------------------------------------------------------------------------------------------------------------------------------------------------------------------------------------
------------------------------------------------------------------------------------------------------------------------------------------------------------------------------------
------------------------------------------------------------------------------------------------------------TTGAAACTGAGTGATTGCAAGAGTTTGGTGGAGATTCCA---------------------------------
------------------------------------------------------------------------------------------------------------------------------------------------------------------------------------
------------------------------------------------------------------------------------------------------------------------------------------------------------------------------------
------------------------------------------------------------------------------------------------------------------------------------------------------------------------------------
------------------------------------------------------------------------------------------------------------------------------------------------------------------------------------
------------------------------------------------------------------------TCCTCT---TTTTCGCATCTTCAA---AGATTAGAGAAG---------------------------------TTGCGGCTGAGGGGGTGCATAAGTCTGGAAGTCATT
CCAGCTGACATG---------------------------------------------------------------------------------------------------------------------------------------------------AACTTGGAA---------TTT
CTTTAC---------------------------------------------------------------------------------------------------------GACTTAGATATGAGAGGATGCTCAAGATTGAGAAATATTCCA---------------------------
------------------------------------GTTATGTCAACGAGACTCTACTTTCTAAAT---------------------ATATCG---GAAACAGCT---GTTGAA------------------------------------------------------------------
---GAT------------------------------------------------------------------------------------------------------------------------------------GTG---------------------------------------
---------------------------------TCTGCATCAATT---------------------------------------------------ACGTCTTGGCATCAT---------------------------------------------------------------------
------------------------------------------------------------------------------------------------------------------------------------------------------------------------------------
------------------------------------------------------------------------------------------------------------------------------------------------------------------------------------
------GTTACG------------------------------------------------------------------------------------------------------------------------------------------------------------------------
------------------------------------------------------------------------------------------------------CATCTCTCG------ATAAACAGCAGCGCAAAGTTAAGGGGT---TTAACA------------CATCTCCCAAGG---
------------------------------------------------------------------------------------------------------------------------------------------------------------------------------------
------------CCTGTCGAATTTCTAGAC------------------CTAAGCTACTCTGGT---------ATCGAAAGGATT------------------------------------------------------------------------------------------------
------------------------------------------------------------------------------------------------------------------------------------------------------------------------------------
---------------------------------------------CCA------------------------------------------------------------------------------------------------------------------------------------
------------------------------------------------------------------------------------------------------------------------------------------------------------------------------------
---------------------------------------------------------------------------------------AAT---TGCATCAAAGATCGTTATTTGCTTAAAAGCCTAACTATA------------------------------------------------
------------------------------------------------------------------------------------------------------------------------------------------------------------------------------------
------------------------------------------------------------------TCTGGATGCAGAAGA---------------------------------------------CTCACATCATTGCCAGAG---CTCCCTGCTTCGCTCAAGTTCCTAGTCGCA---
------GACGATTGT------------------------------------------------------------------------GAATCACTG---GAGACC---GTATTTTGC------CCTTTCAAGACATCAAAATGTTGGCCCTTC------AACATT---------------
------------------------------------------------------------------------------------------------------------------------------------------------------------------------------------
TTCGAATTCACCAACTGTTTCAAA------------------TTGGACCAAGAAGCA---------------------------------------------------------------------------------------------------------AGAAGAGCA---ATTATC
CAA---------CGGCCATTTTTTCAC---------------------------------------------------------------------------------------------------------------------------------------------------------
---------------------------------GGGACA---------------ACGCTCTTACCTGGA---AGAGAAGTGCCAGCAGAGTTCGATCACCGAGGAAGA---------------------GGAAATACCTTG------ACCATTCCTCTC------------GAAAGGAAA
AGATTGATT---GAAGAAGAGAGC---------------------ATTGAAGATAACTATGAGTCTGGATCAGAC---------------------------CAAGCC---------------TCCGAAGAAGATAGCATCGAAGAGAACTATGGATCTGGATCAGAC------------
------------------------------------------------------------------------------------------------------------------------------------------CAC---------------------------------------
------------------------------------------------------------------------------------------------------------------------------------------------------------------------------------
------------------CAAGCTTCCGAAGAAGAT------------------------AGCATC---------------------GAAGGGAGCTATGAATCTGGATCAGAACAA------------------------GCGTCCGAAGAAGACAGC---ATCCAA---GAAGAGAAC
TATGAAGAGAGCATCCAAGAAAGCTATGAAGCT---------------------------------------GGATCAGACCAAGTGTCTGAAGAAGAG---------------------------------------------------------------------------------
------------------------------------------------------------------------------------------------------------------------------------------------------------------------------------
---------------------------------------------------------------------------------------------------------------------------------------------------
>GT1_AT1G63870.1
AACTACAGATTCAATGTCTTCTCGAGCTTCCACGGG------------------------------------------------------------------------------------------------------------------------------------------------
---------------------------------------------------------------------------------------------------------------------------------------------------CCGAATGTTCGT---------AAAACACTTCTT
AGTCACATG---------------------------------------------CGCAAACAGTTTAATTTCAACGGG---ATC---ACTATGTTCGATGATCAA---GGGATTGAGAGA------AGTGAAGAGATCGTACCT------------------------------------
---------------------------TCACTCAAAAAG------------------------------------------------------------GCTATAAAA---------------------------------------GAA------------------------------
------------------------------------------------------------------------------------------------------------------------------------------------------------------------------------
---------TCGAGGATCTCGATCGTGATTCTTTCCAAGAAA---------------------------------------------------------------------TATGCT------TTGTCAAGATGGTGTTTGGATGAATTGGTGGAGATATTAAAGTGC---AAG------
GAA---------------------------------------------------------------------------------GTTATGGGACAC---------------------------------------------------ATAGTGATGACCATCTTCTAC------------
---------------------------------------------------------------------------------------------------------GGAGTGGAGCCATCTGATGTA------------------------------------------------------
---------------------------------------------------------CGGAAGCAGACCGGG------------------------------GAATTCGGG---TTCCATTTTAATGAAACGTGTGCA---------CATAGGACG------------------------
---------GACGAGGAC---AAGCAGAATTGGAGCAAAGCTTTGAAGGATGTGGGCAAC------------------------------------------------------ATTGCTGGA------------------------GAAGACTTCTTA---AGATGG------------
---------------------------------------------------------------------------------GAT------------------------------------------------------------------------AATGAAGCCAAAATGATAGAGAAG
ATTGCTAGAGATGTTTCAGATAAACTGAATGCT---ACACCTTCTAGAGATTTTAATGGC------------------------------------------------------------------------------------------------------------------------
------------------------------------------------------------------------------------------------------------------------------------------------------------------------------------
------------ATGGTGGGACTTGAAGCTCATTTGACA---GAAATGGAGTCTTTGCTAGATTTA------GATTAT---GAT---GGAGTT------AAG---ATGGTTGGAATCTCTGGTCCTGCAGGGATTGGTAAGACAACAATTGCCAGAGCTTTACAA---AGT---CGACTC
TCTAATAAG------------TTT---CAACTCACTTGTTTTGTGGACAAC---CTCAAGGAA---AGCTTT---CTT------AAT---AGTTTAGATGAG---------------------------------------------------TTGCGTTTACAAGAACAGTTTCTTGCA
AAGGTT------TTGAACCATGATGGAATTAGGATA---------TGCCATTCAGGT---------GTGATAGAAGAAAGGTTGTGCAAGCAGAGAGTACTCATCATTCTTGATGATGTAAACCACATAATGCAATTA---GAGGCGTTGGCAAATGAA------ACTACA---------
---------TGGTTT---------GGTTCTGGAAGTAGGATTGTAGTTACT------------ACAGAAAACAAAGAGATT---TTGCAGCAACAT---GGTATCAACGAT------CTGTACCACGTGGGTTTTCCATCTGATGAACAAGCTTTCGAGATTTTATGTCGATATGCTTTT
AGAAAAACC---ACTCTTTCTCAT---------------GGTTTTGAA---AAGCTTGCTAGAAGAGTA---------------ACGAAGCTTTGTGGTAACCTTCCATTGGGTCTTCGTGTATTGGGTTCA------TCTTTACGTGGG------------------------------
AAG------AATGAGGAAGAGTGGGAAGAAGTAATACGCAGGCTA---------------------------------------------GAAACTATA------------------------------------------------------------------------------CTT
------GAT---CATCAAGATATCGAGGAA---GTACTCAGAGTCGGTTATGGGAGT------------------------TTA---------------------------------------------------------------CATGAGAACGAGCAATCTCTATTTCTTCATATT
GCAGTC---TTCTTCAACTATACAGATGGTGATCTTGTG---AAAGCC---ATGTTCACT---------GACAAC---AAC---TTGGATATCAAA------------------------------------------CACGGGTTGAAAATCTTAGCAGACAAATCTCTCATAAACATA
TCTAAC------AACAGA---------------------------------------------------------------------------------------GAAATAGTGATCCACAAG---TTATTGCAACAATTTGGTAGACAAGCCGTTCAT------------AAAGAA---
------------------------------------------GAACCT---TGGAAACACAAGATTTTAATACATGCTCCAGAGATT---------------TGTGATGTCCTTGAATAT---------------------------------------------GCCACA---GGT---
ACTAAA---GCT------ATGTCCGGCATATCATTTGAT---------ATA------------------------------------------------------------------------------------------------------------TCTGGT------GTC------
GATGAAGTT---GTTATAAGCGGTAAATCTTTTAAAAGAATACCTAATCTTCGATTCCTCAAAGTCTTT---------------------------------------------------------------------------------------------------------AAA---
------------------------------------------------------------------------------------AGTAGAGATGATGGCAATGATAGAGTG---CACATACCT---GAGGAGACAGAG------------------------------------------
---------------------------------------------------------------------------------------------TTTCCG---CGTCGT------CTAAGG------TTACTACATTGG---------GAGGCATACCCATGCAAGAGT---CTTCCTCCT
ACATTTCAACCTCAATATCTTGTCGAGCTCTATATGCCAAGT---------AGCCAG---CTTGAA------AAGCTATGG------------------GAAGGA------------ACACAG------------------------CGC------------------------------
---------------------------------------------------------------CTTACACATCTCAAGAAGATGAATTTGTTTGCGTCTCGACATTTGAAGGAACTTCCG---GATCTTTCAAATGCTACAAATCTGGAGAGA---------------------------
------------------------------------------------------------------------------------------------------------------------------------------------------------------------------------
------------------------------------------------------------------------------------------------------------------------------------------------------------------------------------
------------------------------------------------------------------------------------------------------------------------------------------------------------------------------------
------------------------------------------------------------------------------------------------------------------------------------------------------------------------------------
------------------------------------------------------------------------------------------------------------ATGGATCTGAGTTATTGCGAAAGTTTGGTAGAGATCCCA---------------------------------
------------------------------------------------------------------------------------------------------------------------------------------------------------------------------------
------------------------------------------------------------------------------------------------------------------------------------------------------------------------------------
------------------------------------------------------------------------------------------------------------------------------------------------------------------------------------
------------------------------------------------------------------------------------------------------------------------------------------------------------------------------------
------------------------------------------------------------------------TCCTCT---TTTTCGCATCTTCAT---AAACTAGAGTGG---------------------------------TTGGAGATGAATAACTGCATAAACCTACAAGTCATT
CCAGCTCACATG---------------------------------------------------------------------------------------------------------------------------------------------------AACTTAGCA---------TCC
CTTGAA---------------------------------------------------------------------------------------------------------ACCGTCAATATGAGAGGATGCTCAAGATTGAGAAATATTCCA---------------------------
------------------------------------GTTATGTCAACAAACATCACTCAACTGTAT---------------------GTATCA---CGGACAGCA---GTTGAA------------------------------------------------------------------
---GGA------------------------------------------------------------------------------------------------------------------------------------ATG---------------------------------------
---------------------------------CCTCCATCAATT---------------------------------------------------AGGTTTTGCTCTCGT---------------------------------------------------------------------
------------------------------------------------------------------------------------------------------------------------------------------------------------------------------------
------------------------------------------------------------------------------------------------------------------------------------------------------------------------------------
------CTCGAA------------------------------------------------------------------------------------------------------------------------------------------------------------------------
------------------------------------------------------------------------------------------------------CGTCTCAGT------ATAAGCAGCAGTGGAAAGCTCAAGGGA---ATAACA------------CATCTCCCCATC---
------------------------------------------------------------------------------------------------------------------------------------------------------------------------------------
------------AGTTTAAAACAGCTAGAC------------------CTCATTGATTCTGAT---------ATTGAAACGATT------------------------------------------------------------------------------------------------
------------------------------------------------------------------------------------------------------------------------------------------------------------------------------------
---------------------------------------------CCA------------------------------------------------------------------------------------------------------------------------------------
------------------------------------------------------------------------------------------------------------------------------------------------------------------------------------
---------------------------------------------------------------------------------------GAG---TGCATCAAATCTCTTCATCTGCTATATATCCTTAATCTA------------------------------------------------
------------------------------------------------------------------------------------------------------------------------------------------------------------------------------------
------------------------------------------------------------------TCTGGCTGCAGGAGA---------------------------------------------CTAGCATCATTGCCAGAA---CTCCCTAGCTCACTTAGATTTCTTATGGCA---
------GACGATTGT------------------------------------------------------------------------GAATCATTG---GAGACC---GTATTTTGC------CCTTTGAATACG------------CCAAAA------GCAGAG---------------
------------------------------------------------------------------------------------------------------------------------------------------------------------------------------------
CTCAATTTCACCAACTGCTTCAAA------------------TTAGGCCAGCAAGCA---------------------------------------------------------------------------------------------------------CAAAGAGCA---ATTGTA
CAA---------CGATCATTACTTCTT---------------------------------------------------------------------------------------------------------------------------------------------------------
---------------------------------GGAACA---------------ACGCTCTTACCGGGA---AGAGAATTACCAGCGGAATTCGATCACCAAGGCAAA---------------------GGAAATACATTG------ACCATTCGTCCA------------GGC------
---------------------ACAGGCTTTGTGGTTTGCATTGTGATTTCCCCCAACTTGGCATCGCAAATCACA---------------------------GAGTAC---------------AGGCTTCCTCAACTATTGTGTCGTCGT------------------CGCATAGGTCAA
GGCGACTTAGACCCCATTGAAAAGGTGTTCAACGTA------CGAACTCTACTCAACTTT------------------------CAAACGGAACATCTATTT------------------------GTGTTTATCATTCAC---------------------------------------
------------------------------------CCTCACTTGCCATTTATCGAT---------------------------------------------------------------------------------------------------------------------------
---------CCCTCTGAAGTGAGCAGA---GAGATA------------------------GTGTTC---------------------GAATTC---------------AGTAGCAAA------------------------TTCAACCACTTTGATGTT---ATT---------------
---------------------------GATTGT---------------------------------------GGAGCCAAGTTCTTGACCGACGGGAGC---------------------------------------------------------------------------------
------------------------------------------------------------------------------------------------------------------------------------------------------------------------------------
---------------------------------------------------------------------------------------------------------------------------------------------------
>GT1_Araha.15145s0001.1
------------------------------------------------------------------------------------------------------------------------------------------------------------------------------------
------------------------------------------------------------------------------------------------------------------------------------------------------------------------------------
------------------------------------------------------------------------------------------------------------------------------------------------------------------------------------
---------------------------------------------------------------------------------------------------------------------------------------------------GAA------------------------------
------------------------------------------------------------------------------------------------------------------------------------------------------------------------------------
---------TCGAGGATCTCCATCGTGGTGCTCTCAAAGAAC---------------------------------------------------------------------TATGCT------TCCTCGGGCTGGTGCTTAAACGAATTGGTGGAGATTTTGGAGTGC---AAG------
GAA---------------------------------------------------------------------------------GATATGGGACAG---------------------------------------------------ATCGTGATGACTGTCTTCTAT------------
---------------------------------------------------------------------------------------------------------GGAGTAGATCCATCGGATGTA------------------------------------------------------
---------------------------------------------------------CGAAAACAGACTGGA------------------------------GAATTTGGT---ATCGCTTTTGATGAAACTTGTGCT---------GGTAAAACA------------------------
---------GAGGAGGAG---AGGCGCAAATGGATCCAAGCTTTGAACGATGTTGGCAAC------------------------------------------------------ATAGCCGGA------------------------GAACACTTGCAA---AACTGG------------
---------------------------------------------------------------------------------GAC------------------------------------------------------------------------AATGAAGCGATAATGATCGAGAAG
ATTGCAAGAGATGTTTTAGATAAACTAAATGCT---ACACCGTCTAGAGATTTTGATGGC------------------------------------------------------------------------------------------------------------------------
------------------------------------------------------------------------------------------------------------------------------------------------------------------------------------
------------ATGGTGGGACTTGAGGCTCATTTGAGA---GAAATGGAGGCTTTGCTAGATTTA------GATAAT---GAT---GGAGTT------ATG---ATAGTTGCAATCTCTGGTCCTGCTGGGATTGGTAAGACAACCTTAGCTAGAGCTTTACAT---AAT---CAACTC
TCGAATAAG------------TTT---CAACTTGCTTGTTTTGTGGACAAC---CTTAGGGTA---AACTAT---AAT------AGC---GGTTTTGATGAGTATGGTTTA---------------------------------------AAGCTACATTTACAAGAACAATTTCTTTCA
AAGGTT------TTGAACCAAAATGGTATGAAGATA---------TGCCATTTAGGT---------GCAATAAAAGAAAATCTAAGCGATCAGAAAGTGCTTATTATTCTTGATGATGTGAACAATCTAAAGCAATTG---GAGGCTTTGGCAAATGAA------ACTACA---------
---------TGGTTT---------GGTCCTGGAAGTAGGATTGTAGTGACC------------ACAGAAAATCGAGAGCTT---TTGCAGCAACAT---GGTATCAATAAT------ACATACCATGTGGGTTTCCCATCTAGACAAGAAGCTCTCCTGATCTTATGCAGGTATGCTTTT
CGACAAACC---TCTCCACATCAT---------------GGGTTTAAG---GTGCTCGCTGAAAGAATA---------------ACAGAGCTTTGTGGTAAGCTTCCGTTGGCACTACGTGTGGTGGGTTTA------TCTTTACGTGGG------------------------------
AAG------AACGAGGACGAATGGGAAGATGTAATAAGTAGGTTA---------------------------------------------GAAACTATT------------------------------------------------------------------------------CTT
------GAT------CGGGATATCGAGGAC---GTACTACGAGTCGGCTATGACGGT------------------------TTA---------------------------------------------------------------GATGAGAATGAGCAGACCCTATTTCTCCACATT
GCAGTG---TTCTTCAACAATGAAGATGGTGATATTGTG---AAAGCC---ATGTTCGAT---------GACGGT---AAC---TTGGATGTCAAA------------------------------------------CGCGGTTTGAAGATCCTAGTCAATAGGTCTCTCATAAACAAT
TGTAGT---CTCACTGGG---------------------------------------------------------------------------------------AATATAGTGATGCACAAA---TTACTACAACAAGTTGCTAGACAAACCATTCAT------------AAACAA---
------------------------------------------GAGCCT---TGGAAACGTCAAATCTTAATGGATCCTCATGAGATA---------------TGTGATGTACTCGAAAAT---------------------------------------------GAAACA---GGT---
ACTAGA---GCT------GTGTCTGGCATATCATTTGAT---------AGA------------------------------------------------------------------------------------------------------------TCTGAT------ATC------
GATGAAGTA---TCTATCAGCGAGAGAGCTCTTAAAAGAATGCCAAATCTTCAATTCCTCAGAGTTTAC---------------------------------------------------------------------------------------------------------CAA---
------------------------------------------------------------------------------------ACAAGAGATGAT---------AAAATG---CATATACCA---GAGAAGATGGAA------------------------------------------
---------------------------------------------------------------------------------------------TTCCCA---CGCCGT------CTAAGG------TTGTTACATTGG---------GAGGCATACCCAAGAAAGAGT---CTTCCTCCG
ACATTTCATCCTGAATATCTTGTCGAACTCAATATGCGGGAA---------AGCCAG---TTCGAA------TACCTATGG------------------CAAGGA------------ACCCAG------------------------GCG------------------------------
---------------------------------------------------------------CTTAAAAATCTCAAAAAGATGGATTTATTAGGGTCATCTAACTTGAAGGAACTCCCA---GATCTTTCAAATGCTACAAATCTGGAGATA---------------------------
------------------------------------------------------------------------------------------------------------------------------------------------------------------------------------
------------------------------------------------------------------------------------------------------------------------------------------------------------------------------------
------------------------------------------------------------------------------------------------------------------------------------------------------------------------------------
------------------------------------------------------------------------------------------------------------------------------------------------------------------------------------
------------------------------------------------------------------------------------------------------------TTGGAACTG---------------------------------------------------------------
------------------------------------------------------------------------------------------------------------------------------------------------------------------------------------
------------------------------------------------------------------------------------------------------------------------------------------------------------------------------------
------------------------------------------------------------------------------------------------------------------------------------------------------------------------------------
------------------------------------------------------------------------------------------------------------------------------------------------------------------------------------
---------------------------------------------------------------------------------------------------------------------------------------------------------TCTAAATGCATAAACCTACAAATCATT
CCAGCTCACATG---------------------------------------------------------------------------------------------------------------------------------------------------AACTTAGTA---------TCG
CTAATA---------------------------------------------------------------------------------------------------------CGCGTCTCAATGCTCGGATGCTACAGACTGAGAGATATTCCA---------------------------
------------------------------------GTTATGTCAACAAACATCGAAGAATTGCAT---------------------ATCACA---GAGACAGCA---GTTCAA------------------------------------------------------------------
---GAT------------------------------------------------------------------------------------------------------------------------------------GAA---------------------------------------
---------------------------------CCTCCATCAATC---------------------------------------------------AGACTTTGCTCTCGT---------------------------------------------------------------------
------------------------------------------------------------------------------------------------------------------------------------------------------------------------------------
------------------------------------------------------------------------------------------------------------------------------------------------------------------------------------
------CTTAAG------------------------------------------------------------------------------------------------------------------------------------------------------------------------
------------------------------------------------------------------------------------------------------GTTCTCAAT------CTAAGCCGCAGTGTAAAGCTCAAAAGC---TTAACA------------CATATCCCCAAG---
------------------------------------------------------------------------------------------------------------------------------------------------------------------------------------
------------AGTGTCACATACCTAGAC------------------GTAAGATACTCTGGT---------ATCGAAAAGATT------------------------------------------------------------------------------------------------
------------------------------------------------------------------------------------------------------------------------------------------------------------------------------------
---------------------------------------------CCA------------------------------------------------------------------------------------------------------------------------------------
------------------------------------------------------------------------------------------------------------------------------------------------------------------------------------
---------------------------------------------------------------------------------------GAT---TGCATCAAAGCTCTTCATCAGCTACAATTCTTAATGATA------------------------------------------------
------------------------------------------------------------------------------------------------------------------------------------------------------------------------------------
------------------------------------------------------------------TCAAGCTGCAGAAGA---------------------------------------------CTGACATCATTGCCAGAG---CTCCCTGGTTCGCTTCAATTTCTATTTGCA---
------GATGATTGT------------------------------------------------------------------------GAATCACTG---GCGACC---GTATTTTGC------CCTTTGAACACT------------CCGAAT------GCGCAC---------------
------------------------------------------------------------------------------------------------------------------------------------------------------------------------------------
CTCGATTTCACCAACTGCTTCAAA------------------TTGGACCAACAAGCA---------------------------------------------------------------------------------------------------------CGAAAAGCA---ATTATC
CAA---------CAATCTTTTTGTCCA---------------------------------------------------------------------------------------------------------------------------------------------------------
---------------------------------GGACCC---------------ACGCTCTTACCAGGA---AGACAAGTGCCTGCAGAGTTCGATCACCGTGCCAAT---------------------GGAAATTCCTTG------ACTATTCCTTCC------------AATGGTAAC
AATCCTCTT---TATGCTCTCACCAGATTTAAGGTCTGCGTCGTGATTTCCCCTCACCAACAAGAA------TCT---------------------------GGTCTT---------------CGTCACTCTAACCGGTTATTGTGTCGT------------------CACATAGCTAAA
GGC---------------------------------------------------------------------------------------------------------------------------------------------------------------------------------
------------------------------------------------------------------------------------------------------------------------------------------------------------------------------------
------------------------------------------------------------------------------------------------------------------------------------------------------------------------------------
------------------------------------------------------------------------------------------------------------------------------------------------------------------------------------
------------------------------------------------------------------------------------------------------------------------------------------------------------------------------------
---------------------------------------------------------------------------------------------------------------------------------------------------
>GT1_AT5G58120.1
ACCTGGAGATACCGCGTCTTCACGAACTTCCATGGA------------------------------------------------------------------------------------------------------------------------------------------------
---------------------------------------------------------------------------------------------------------------------------------------------------CCTGACGTCCGT---------AAAACATTCCTC
AGCCATTTA---------------------------------------------CGTAAACAGTTTAGCTACAACGGG---ATT---TCGATGTTTAATGATCAA---AGTATCGAAAGA------AGCCAAACCATCGTCCCT------------------------------------
---------------------------GCTCTCACAGGA------------------------------------------------------------GCAATCAAG---------------------------------------GAA------------------------------
------------------------------------------------------------------------------------------------------------------------------------------------------------------------------------
---------TCGAGGATCTCGATCGTGGTGCTCTCGAAGAAC---------------------------------------------------------------------TACGCA------TCATCGAGGTGGTGTTTGGATGAGCTGCTAGAGATTTTGAAGTGC---AGG------
GAA---------------------------------------------------------------------------------GATATAGGACAA---------------------------------------------------ATAGTGATGACCGTCTTTTAC------------
---------------------------------------------------------------------------------------------------------GGAGTAGATCCATCTGATGTC------------------------------------------------------
---------------------------------------------------------CGTAAACAGACCGGA------------------------------GAATTTGGG---ATCGCTTTTAATAAAACTTGTGAA---------GGGAAGACA------------------------
---------AATGAGGAG---ACACAAAAATGGAGCAAAGCTTTGAACGATGTTGGAAAC------------------------------------------------------ATTGCTGGA------------------------GAGCACTTCTTT---AACTGG------------
---------------------------------------------------------------------------------GAT------------------------------------------------------------------------AATGAAGCGAAGATGATTGAGAAG
ATTGCAAGAGATGTTTCGAACAAACTAAACGCC---ACAATCTCTTGGGATTTTGAAGAC------------------------------------------------------------------------------------------------------------------------
------------------------------------------------------------------------------------------------------------------------------------------------------------------------------------
------------ATGGTGGGTATTGAAGCACATTTGCAG---AAAATGCAGTCTTTGTTACATTTA------GATTATGAGGAT---GGAGCT------ATG---ATTGTAGGAATCTATGGTCCTGCAGGTATTGGTAAGACTACCATTGCCAGAGCTTTACAT---AGC---CGACTC
TCTAGCAGT------------TTT---CAGCTTACTTGTTTTATGGAGAAT---ATTAGGGGA---AGCTAT---AAT------AGT---GGTCTTGACGAGTATGGTTTG---------------------------------------AAGCTGCGATTACAAGAACAACTTCTTTCC
AAAGTT------CTAAACCATGATGGTATAAGGATA---------AACCATTTAGGT---------GCGATTCCAGAAAGGCTATGTGACCAAAAAGTTCTTATCATTCTTGATGATGTGGACGATTTGCAGCAACTT---GAGGCTTTGGCTAATGAA------ACTAAC---------
---------TGGTTT---------GGTCCTGGAAGCAGGATTATTGTGACC------------ACGGAGGATCAAGAGCTT---TTGGAGCAACAT---GATGTTAACAAA------AAATATCATGTTGATTTTCCAACTAGAGAAGAAGCTTGTAAAATCTTTTGTACATATGCTTTC
AGACGGAGC---TTTGCACCATAT---------------GGTTTTGAA---AAGCTTGCTGAAAGAGTA---------------ACATGGCTTTGTAGCAACCTTCCTCTAGGTCTCCGTGTCATGGGTTCA------ACTTTACGCGGA------------------------------
AAG------AAAGAAGATGACTGGGAAGGTATATTGCGTAGGCTA---------------------------------------------GAAAATAGC------------------------------------------------------------------------------CTT
------GAT------CGAAAGATCGATGGA---GTTCTTAGAGTCGGATACGACCAT------------------------TTA---------------------------------------------------------------TGTGAGGACGATCAGTTTCTATATCTCCTCATT
GCATTC---TTCTTCAACTACGTCGACGATGATCATGTG---AAAGCA---ATGCTCGTT---------GAAGAT---AAT---TTGGATGTCAAA------------------------------------------CTCGGGTTGAAAACGCTTGCGTATAAATCTCTCATTCAAATA
TCGGCG------GAAGGG---------------------------------------------------------------------------------------AATATAGTGATGCACAAG---TTACTACAACGAGTGGGTAGAGAAGCTATTCAA------------AGACAA---
------------------------------------------GAGCCC---ACGAAACGGAGAATCTTGATTGATGCTCGTGAGATT---------------TGCGATGTCCTTCGATAT---------------------------------------------GGGAAA---GGT---
ACTAGT---AAT------GTGTCTGGCATATCATTTGAT---------ACA------------------------------------------------------------------------------------------------------------TCAGAT------ATG------
AGTGAAGTG---ACTATAAGTGATGACGCTTTTAAAAGACTGCATGATCTTCGATTCCTCAAAGTTACC---------------------------------------------------------------------------------------------------------AAA---
------------------------------------------------------------------------------------AGTAGATATGATGGGAAATATAGAATG---CATATACCT---GCGGGGATAGAG------------------------------------------
---------------------------------------------------------------------------------------------TTTCCT---TGTCTT------CTAAGG------TTACTACATTGG---------GAGGCATATCCAAGCAAGTGT---CTTCCTCCT
ACATTTAATCCAGAATTTCTTGTGGAACTCAATATGCAGGGA---------AGCCAG---CTCGAG------CACCTCTGG------------------AGTGGA------------ACTCAG------------------------TCG------------------------------
---------------------------------------------------------------CTTAGAAATCTCAAGAATATGGATTTGGGATGGTCCCCGAATTTGAAGGAACTCCCG---GATCTTACAAATGCTACAAATCTGGAGGAT---------------------------
------------------------------------------------------------------------------------------------------------------------------------------------------------------------------------
------------------------------------------------------------------------------------------------------------------------------------------------------------------------------------
------------------------------------------------------------------------------------------------------------------------------------------------------------------------------------
------------------------------------------------------------------------------------------------------------------------------------------------------------------------------------
------------------------------------------------------------------------------------------------------------TTGAATCTAAATAGTTGCGAGAGTTTGGTAGAGATTCCA---------------------------------
------------------------------------------------------------------------------------------------------------------------------------------------------------------------------------
------------------------------------------------------------------------------------------------------------------------------------------------------------------------------------
------------------------------------------------------------------------------------------------------------------------------------------------------------------------------------
------------------------------------------------------------------------------------------------------------------------------------------------------------------------------------
------------------------------------------------------------------------TCCTCT---TTTTCGCATCTTCAT---AAACTAAAGAAC---------------------------------TTGTGGATGAGTTACTGCATAAACCTACAAGTCATT
CCTGCTCACATG---------------------------------------------------------------------------------------------------------------------------------------------------AACTTGGTA---------TCC
CTAGAA---------------------------------------------------------------------------------------------------------CGCGTCACTATGACAGGATGCTCAAGATTCAGAAAAATTCCA---------------------------
------------------------------------GTAATTTCAACGCACATCAATTATCTGGAT---------------------ATAGCACACAACACGGAG---TTCGAA------------------------------------------------------------------
---GTT------------------------------------------------------------------------------------------------------------------------------------GTG---------------------------------------
---------------------------------CATGCATCAATT---------------------------------------------------GCTTTGTGGTGTCGT---------------------------------------------------------------------
------------------------------------------------------------------------------------------------------------------------------------------------------------------------------------
------------------------------------------------------------------------------------------------------------------------------------------------------------------------------------
------CTCCAC------------------------------------------------------------------------------------------------------------------------------------------------------------------------
------------------------------------------------------------------------------------------------------TATCTCAAT------ATGAGCTACAATGAAAATTTCATGGGA---TTAACG------------CACCTCCCCATG---
------------------------------------------------------------------------------------------------------------------------------------------------------------------------------------
------------TCTTTAACACAACTCATC------------------CTAAGATATTCCGAT---------ATTGAAAGGATT------------------------------------------------------------------------------------------------
------------------------------------------------------------------------------------------------------------------------------------------------------------------------------------
---------------------------------------------CCT------------------------------------------------------------------------------------------------------------------------------------
------------------------------------------------------------------------------------------------------------------------------------------------------------------------------------
---------------------------------------------------------------------------------------GAT---TGCATCAAAGCTCTTCATCAGCTGTTTTCACTTGATCTA------------------------------------------------
------------------------------------------------------------------------------------------------------------------------------------------------------------------------------------
------------------------------------------------------------------ACTGGCTGCAGAAGA---------------------------------------------CTTGCATCATTGCCAGAG---CTCCCTGGTTCGCTCCTTGATCTAGAGGCA---
------GAAGATTGT------------------------------------------------------------------------GAATCACTG---GAGACC---GTATTTAGC------CCTTTACACACG------------CCAAGA------GCGCTC---------------
------------------------------------------------------------------------------------------------------------------------------------------------------------------------------------
CTCAATTTCACCAACTGCTTCAAA------------------TTGGGTGGCCAAGCA---------------------------------------------------------------------------------------------------------CGGAGAGCA---ATTATC
CGACGA------CGATCAGAAATTATC---------------------------------------------------------------------------------------------------------------------------------------------------------
---------------------------------GGGAAG---------------GCTCTCTTACCAGGA---AGAGAAGTGCCTGCAGAGTTTGATCACAGAGCTAAA---------------------GGTAATTCCTTG------ACCATTATTCTC------------AATGGTTAC
AGGCCTTCT---TATGACTTCATCCAATATTTGGTCTGCGTTGTGATTTCCCCTAACCAA---GAAATCACAAAA---------------------------ATAAGT---------------GATTCTTCCACCCTATTATGTCACACG------------------------------
---AACGGCTACATATTCCCATCTTATGAGGAGGTGTACATAGGCGCTGTCTCAAAATGT------------------------CGAAAGGAACATCTATTT------------------------ATATTT------CGC---------------------------------------
------------------------------------TCTGGCTATTATCTAAACGTC---------------------------------------------------------------------------------------------------------------------------
------GACCCCTCTGGAGCAAGCAGA---GAGATT------------------------GTGTTC---------------------GAATTC---------------AGCAGCAAA------------------------TCGCAAGACTTCGACATT---ATT---------------
---------------------------GAATGT---------------------------------------GGTGTCAAGATCTGGACCGCACAAAGC---------------------------------------------------------------------------------
------------------------------------------------------------------------------------------------------------------------------------------------------------------------------------
---------------------------------------------------------------------------------------------------------------------------------------------------
>GT1_Araha.0550s0005.1
ACCTGGAGATACCGCGTCTTCACGAGCTTCCATGGA------------------------------------------------------------------------------------------------------------------------------------------------
---------------------------------------------------------------------------------------------------------------------------------------------------CCTGACGTCCGT---------AAAACATTTCTC
AGCCATTTA---------------------------------------------CGCAAACAGTTTAGCTACAATGGG---ATT---TCCATGTTTGATGATCAA---GAAATCGAAAGA------AGCCAAACCATCGCCCCT------------------------------------
---------------------------GCTCTCACAAAA------------------------------------------------------------GCAATTAAG---------------------------------------GAG------------------------------
------------------------------------------------------------------------------------------------------------------------------------------------------------------------------------
---------TCGAGGATCTCGATCGTGGTGCTCTCGAAGAAC---------------------------------------------------------------------TATGCA------TCGTCGAGGTGGTGTTTGGATGAGCTGCTGGAGATTTTGAAGTGC---AGG------
GAA---------------------------------------------------------------------------------GATATAGGACAA---------------------------------------------------ATAGTGATGACCGTCTTCTAC------------
---------------------------------------------------------------------------------------------------------GGAGTAGATCCATCTGATGTG------------------------------------------------------
---------------------------------------------------------CGTAAACAGACCGGA------------------------------GATTTTGGA---ATCGCTTTCAATGAAACTTGTGAA---------GGGAAGACA------------------------
---------AAGGAGGAG---ACGCAGAAATGGAGCAAAGCTTTGAACGATGTGGGAAAC------------------------------------------------------ATTGCTGGA------------------------GAGCACTTTCTT---AACTGG------------
---------------------------------------------------------------------------------GAT------------------------------------------------------------------------AATGAATCAAAGATGATTGACAAG
ATTGCTAGAGATGTTTCAAACAAACTAAACGCC---ACAATCTCTTGGGATTTTGAAGAC------------------------------------------------------------------------------------------------------------------------
------------------------------------------------------------------------------------------------------------------------------------------------------------------------------------
------------ATGGTGGGTATTGAAGCACATTTGCAG---AAAATGCAGTCTTTGTTACATTTA------GATTATGAGGAT---GGAGCT------ATG---ATTGTTGGAATCTATGGTCCTGCAGGTATTGGTAAGACTACCATTGCCAGAGCTTTACAT---AGC---CGGCTC
TCTAGCAGT------------TTT---CAGCTTACTTGTTTTATGGAGAAT---ATTAGGGGA---AGTTATAATAGT------------GGTCTTGACGAGTATGGTTTG---------------------------------------AAGCTGCGATTACAAGAACAACTTCTTTCC
AAAGTT------TTAAACCAAAATGGTATAAGGATA---------TACCATTTAGGT---------GCGATTCCAGAAAGGCTATGTGACCAAAAAGTTCTTATCATTCTTGATGATGTGGACGATTTGCAGCAACTT---GAGGCTTTGGCTAATGAA------ACTAAC---------
---------TGGTTT---------GGTGCTGGAAGCAGGATTATCGTAACC------------ACGGAGGATCAAGAGCTT---TTGGAGCAACAT---GATATTAACAAT------AAATATCATGTTGATTTTCCAACTACAGAAGAAGCTTGTAAGATCTTTTGTACATATGCTTTC
AGAAGGAGC---TTTGCATTATAT---------------GGTTTTGAA---AAGCTTGCTGAAAGAGTA---------------ACATGGCTTTGTAGCAACCTTCCTCTGGGTCTCCGTGTCATGGGTTCA------ACTTTACGCGGA------------------------------
AAG------AAAGAAGATGACTGGGAAGGTATATTGCATAGGCTA---------------------------------------------GAAAATAGC------------------------------------------------------------------------------CTT
------GAT------CGAAAGATTGGTGGA---GTTCTTAGAGTCGGGTACGACCAT------------------------TTA---------------------------------------------------------------AGTGAGGGCGATCAGTTTCTATATCTCCTCATT
GCTTTC---TTCTTCAACTACGTAGACGATGATCATGTG---AAAGCT---ATGTTCGTT---------GAAAAT---AAT---TTGGATGTCAAA------------------------------------------CTCGGGTTGAAAACGCTCGCGTATAGATCTCTCATACAAATA
TCGGCG------AAAGGA---------------------------------------------------------------------------------------AATATAGTGATGCACAAG---TTACTACAACAAGTGGGTAGAGAAGCTATTCAA------------AGACAA---
------------------------------------------GAGCCC---ACGAAACGGAGAATCTTGATTGATGCTCGTGAGATT---------------TGCGATGTCCTTCGATAT---------------------------------------------GGGAAA---GGT---
ACTAGT---AAT------GTATCTGGCATATCATTTGAT---------ACA------------------------------------------------------------------------------------------------------------TCAGAA------ATC------
AGTGAAGTG---ACTATAAGTGATGACGCTTTTAAAAGACTGCATGATCTTCGATTCCTCAAAGTTACC---------------------------------------------------------------------------------------------------------AAA---
------------------------------------------------------------------------------------AGTAGATATGACGGGAAATATAAAATG---CATATACCT---GCGGGGATAGAG------------------------------------------
---------------------------------------------------------------------------------------------TTTCCT---TGTCTT------CTAAGG------TTACTACATTGG---------GAGGCATATCCAAGCAAGTGT---CTTCCTCCA
ACATTTAATCCAGAATGTCTTGTGGAACTCAATATGCAGGAA---------AGCCAG---CTCGAG------CACCTCTGG------------------CGTGGA------------ACCCAG------------------------TCG------------------------------
---------------------------------------------------------------CTTAGAAATCTCAAGAATATGGATTTGAGAGGGTCGACGAATTTGAAGGAACTCCCG---GATCTTTCAAAAGCTACAAATCTGCAGAAA---------------------------
------------------------------------------------------------------------------------------------------------------------------------------------------------------------------------
------------------------------------------------------------------------------------------------------------------------------------------------------------------------------------
------------------------------------------------------------------------------------------------------------------------------------------------------------------------------------
------------------------------------------------------------------------------------------------------------------------------------------------------------------------------------
------------------------------------------------------------------------------------------------------------CTGAATCTAAACAGTTGCGAGAGTTTGGTAGAGATTCCA---------------------------------
------------------------------------------------------------------------------------------------------------------------------------------------------------------------------------
------------------------------------------------------------------------------------------------------------------------------------------------------------------------------------
------------------------------------------------------------------------------------------------------------------------------------------------------------------------------------
------------------------------------------------------------------------------------------------------------------------------------------------------------------------------------
------------------------------------------------------------------------TCCTCT---TTTTCGCATCTTCAT---AAACTAAAGGAT---------------------------------TGGTGGATGAGTTACTGCATAAACCTACAAGTCATT
CCAGCTCACATG---------------------------------------------------------------------------------------------------------------------------------------------------AACTTGGCA---------TCC
CTAGAA---------------------------------------------------------------------------------------------------------AGCGTCGCTATGATAGGATGCTCAAGATTGAGAAATATACCA---------------------------
------------------------------------GTTATTTCAACGCACATCAAGTATCTGGAT---------------------ATATCAAAGAACACGGAG---TTAGAA------------------------------------------------------------------
---CAT------------------------------------------------------------------------------------------------------------------------------------GTG---------------------------------------
---------------------------------CCTGCATCAATT---------------------------------------------------GCGTTGTGGTGTCGT---------------------------------------------------------------------
------------------------------------------------------------------------------------------------------------------------------------------------------------------------------------
------------------------------------------------------------------------------------------------------------------------------------------------------------------------------------
------CTTTGG------------------------------------------------------------------------------------------------------------------------------------------------------------------------
------------------------------------------------------------------------------------------------------TCTCTCGAT------ATGAGCCACAATGAGAATTTTATGGGC---TTAACG------------CACCTCCCCATG---
------------------------------------------------------------------------------------------------------------------------------------------------------------------------------------
------------AGTTTAACACAACTCATC------------------CTAAGAAATTCTGAT---------ATTGAAAGGATT------------------------------------------------------------------------------------------------
------------------------------------------------------------------------------------------------------------------------------------------------------------------------------------
---------------------------------------------CCT------------------------------------------------------------------------------------------------------------------------------------
------------------------------------------------------------------------------------------------------------------------------------------------------------------------------------
---------------------------------------------------------------------------------------GAT---TGCCTCAAAGCTCTTCATCAGCTGTTTTCACTTGATCTA------------------------------------------------
------------------------------------------------------------------------------------------------------------------------------------------------------------------------------------
------------------------------------------------------------------TCTGGCTGCAGAAGA---------------------------------------------CTTGCATCATTGCCAGAG---CTCCCTGGTTCGCTCGATAAACTAGGGGCA---
------GACGATTGT------------------------------------------------------------------------GAATCACTG---GAGACC---GTATATATC------CCTTTATACACT------------CCAAGA------GCGTAC---------------
------------------------------------------------------------------------------------------------------------------------------------------------------------------------------------
CTCAATTTCACCAACTGCTTCAAA------------------TTGGGTGGAGAAGCA---------------------------------------------------------------------------------------------------------AGGAGAGCA---ATTATC
CGA---------CGATCGGAATTTACA---------------------------------------------------------------------------------------------------------------------------------------------------------
---------------------------------GGGAAG---------------GCTCTCTTACCAGGA---AGAGAAGTGCCTGCAGAGTTCGATCACAGAGCCAAA---------------------GGTAATTCCTTG------ACCATTATTCTC------------AATGGTAAG
AGGCCTTCT---TATGACTTCACCCAATATATGGTCTGCGTCGTGATTTCCACTAACCAA---GAAATCACAAAT---------------------------ATAAGT---------------AATTTTTCCACCCTATTATGTCACATC------------------------------
---AACGGCTACATATTCCCATCTTACAAGGAGGTGTACATAGACGATGTCTCAAAATGT------------------------CGAAGGGAACATCTATTT------------------------ATATTT------CAC---------------------------------------
------------------------------------ACTAGCTATCATCTACACATC---------------------------------------------------------------------------------------------------------------------------
------GACCCCTCTGGAGCAAGCAGA---GAGATT------------------------GTGTTC---------------------GAATTC---------------AGCAGCAAA------------------------TTCCAAGACTTCGACATT---ATT---------------
---------------------------GAATGT---------------------------------------GGTGTCAAGATCTGGACCCCACAAAGC---------------------------------------------------------------------------------
------------------------------------------------------------------------------------------------------------------------------------------------------------------------------------
---------------------------------------------------------------------------------------------------------------------------------------------------
>GT1_AT1G63750.1
------------------------------------------------------------------------------------------------------------------------------------------------------------------------------------
------------------------------------------------------------------------------------------------------------------------------------------------------------------------------------
------------------------------------------------------------------------------------------------------------------------------------------------------------------------------------
------------------------------------------------------------------------------------------------------------------------------------------------------------------------------------
------------------------------------------------------------------------------------------------------------------------------------------------------------------------------------
------------------------------------------------------------------------------------------------------------------------------------------------------------------------------------
------------------------------------------------------------------------------------------------------------------------------------------------------------------------------------
------------------------------------------------------------------------------------------------------------------------------------------------------------------------------------
------------------------------------------------------------------------------------------------------------------------------------------------------------------------------------
------------------------------------------------------------------------------------------------------------------------------------------------------------------------------------
------------------------------------------------------------------------------------------------------------------------------------------------------------------------ATGATCAAGAAG
ATTGCAAGGGATGTTTCATATAAACTTAATGCT---ACACCATCAAAGGATTTTGAAGAT------------------------------------------------------------------------------------------------------------------------
------------------------------------------------------------------------------------------------------------------------------------------------------------------------------------
------------ATGATGGGACTAGAAGCTCACTTGAAG---AAAATCCAGTCTTTGTTACGTTTA------GATTATAAGGAT---GAAGCT------CTG---ATAATTGGAATCTCTGGTCCTGCGGGCATTGGTAAGAGTACCATTGCTAGAGCTTTGGAG---AGC---CGACTC
TCTGATAGG------------TTT---CAACTTACATGTTTTATGGAT------CTTAGAGGA---AGCGAG---AAT------AAT---GGTCTTCACGATTACGGTCAG---------------------------------------CAGTTGCGTTTACAAGAACAACTTCTTGCA
AAGGTT------TTGAATCAAGATGGTACGAGGATA---------TGCCATTTAGGA---------GTGTTACAACAAAGGCTAAGCGACCTGAGAGTGCTTATCATTCTTGATGATGTGAGTGATATAAAGCAATTA---AAGGCTTTGGCTAAGGAA------ACTACT---------
---------TGGTTT---------GGTCCTGGAAGTAGGATTATTGTGACA------------ACCGAAAACAAAGATCTT---TTGCAGCAACGT---GGCATCGATAGT------ACGTACCATGTAGGATTCCCATCTAGAGAAGAAGCTCTTGAAATCTTCTGTAAATTTGCTTTT
GAACAAAGC---TCTCCACCTCAT---------------GCTTTCGAG---AAGCTTGCAGCGAGAATA---------------ACACACTTATGTGGTAACCTCCCATTGGGTCTCTGTGTGATGGGTTCA------TCTTTATTTGGG------------------------------
AAG------AAGCAGGACGAATGGGAATTTGTAGTGCATAGGCTA---------------------------------------------GAAACTAAT------------------------------------------------------------------------------CCT
------GGT------CAAGAAATCGATGAC---GTATTAAGAGTCGGCTATGAAAGG------------------------TTA---------------------------------------------------------------CATGAAAATGATCAAATGCTATTTCTCCACATT
GCAATT---TTCTTCAACTACAGAGACCGTGATCTTGTG---GAAGCC---ATGCTTGCT---------GATGATGGTAAC---TTGGATGTCGGA------------------------------------------AACTGGCTGAAATTCCTAATTAACAAATCTCTGATAGAGATA
TATCGC------ACTGGA---------------------------------------------------------------------------------------CAAATAGTGATGCACAAG---TTACTACAACAAGTGGGTAGACAAGCCATTCGT------------AGACAG---
------------------------------------------GAGCCT---TGGAAACGACAAATCTTAATAAATGCCAATGAGATT---------------TGCGATCTCCTTCGATAT---------------------------------------------GAGAAA---GGT---
ACTAGCTGTAAT------GTGTCTGGCATATCATTTGAT---------ACA------------------------------------------------------------------------------------------------------------TCAGGA------ATC------
AGTGAAGTG---ACTATATGTGATGGCGCTTTCAAAAGACTGCATGATCTTCGATTTCTCCATGTTTAC---------------------------------------------------------------------------------------------------------AAA---
------------------------------------------------------------------------------------AGTAGAGATGATGGGAATAACAGAGTG---CACATACCT---GAGAAAGTGGAG------------------------------------------
---------------------------------------------------------------------------------------------TTTCCA---CCTCGT------CTAAGG------TTACTGCATTGG---------GCAGCATACCCAAGCAAGAGT---CTTCCTCCT
ACATTTAATCTGGAATGTCTTGTAGAACTCAATATGCGGGAA---------AGCCTG---GTCGAG------AAGCTATGG------------------GAAGGA------------ACCCAA------------------------CAC------------------------------
---------------------------------------------------------------CTTAAGAATCTCAAGTATATGGATTTGACTGAGTCCAAGAATTTGAAGGAACTCCCA---GATCTTTCAAATGCTACAAATCTGGAGTAT---------------------------
------------------------------------------------------------------------------------------------------------------------------------------------------------------------------------
------------------------------------------------------------------------------------------------------------------------------------------------------------------------------------
------------------------------------------------------------------------------------------------------------------------------------------------------------------------------------
------------------------------------------------------------------------------------------------------------------------------------------------------------------------------------
------------------------------------------------------------------------------------------------------------TTTTATCTGGATAACTGTGAGAGTTTGGTAGAGATCCCA---------------------------------
------------------------------------------------------------------------------------------------------------------------------------------------------------------------------------
------------------------------------------------------------------------------------------------------------------------------------------------------------------------------------
------------------------------------------------------------------------------------------------------------------------------------------------------------------------------------
------------------------------------------------------------------------------------------------------------------------------------------------------------------------------------
------------------------------------------------------------------------TCCTCT---TTTGCGCATCTGCAT---AAACTAGAGTGG---------------------------------TTGGAGATGAATAACTGCATAAACCTACAAGTCATT
CCAGCTCACATG---------------------------------------------------------------------------------------------------------------------------------------------------AACTTGACG---------TCC
GTTAAG---------------------------------------------------------------------------------------------------------CAAGTCAATATGAAAGGATGCTCAAGATTAAGAAAATTTCCA---------------------------
------------------------------------GTTATTTCAAGGCACATCGAAGCACTGGAT---------------------ATATCAGACAACACAGAG---CTAGAA------------------------------------------------------------------
---GAT------------------------------------------------------------------------------------------------------------------------------------ATG---------------------------------------
---------------------------------CCTGCATCAATT---------------------------------------------------GCGTCTTGGTGTCAT---------------------------------------------------------------------
------------------------------------------------------------------------------------------------------------------------------------------------------------------------------------
------------------------------------------------------------------------------------------------------------------------------------------------------------------------------------
------CTTGTG------------------------------------------------------------------------------------------------------------------------------------------------------------------------
------------------------------------------------------------------------------------------------------TATCTCGAT------ATGAGCCACAATGAAAAGCTCCAGGGA---TTAACA------------CAACTCCCCACG---
------------------------------------------------------------------------------------------------------------------------------------------------------------------------------------
------------AGTTTGAGACATCTAAAC------------------CTAAGCTATACTGAT---------ATTGAGAGTATT------------------------------------------------------------------------------------------------
------------------------------------------------------------------------------------------------------------------------------------------------------------------------------------
---------------------------------------------CCA------------------------------------------------------------------------------------------------------------------------------------
------------------------------------------------------------------------------------------------------------------------------------------------------------------------------------
---------------------------------------------------------------------------------------GAT---TGCATCAAAGCTCTTCATCAGTTAGAAGAGCTTTGTCTA------------------------------------------------
------------------------------------------------------------------------------------------------------------------------------------------------------------------------------------
------------------------------------------------------------------TCTGGCTGCACAAGA---------------------------------------------CTAGCATCATTGCCAGAT---CTCCCTTGTTCAATCAAAGCCCTAGAGGCT---
------GAAGATTGT------------------------------------------------------------------------GAATCACTG---GAGAGT---GTATCTAGC------CCTTTATACACT------------CCAAGT------GCGCGC---------------
------------------------------------------------------------------------------------------------------------------------------------------------------------------------------------
CTCAGTTTCACCAATTGCTTTAAA------------------TTGGGTGGAGAAGCA---------------------------------------------------------------------------------------------------------CGGGAAGCA---ATAATC
CGACGA------TCATCGGATTCTACC---------------------------------------------------------------------------------------------------------------------------------------------------------
---------------------------------GGGTCG---------------GTTCTGTTACCAGGA---AGAGAAGTGCCAGCAGAGTTTGATCACAGAGCCCAA---------------------GGAAATTCTTTG------TCCATTCTTCTC---------------------
---CCATTG---GGTGGTAATTCCCAATTTATGGTATGCGTCGTGATTTCCCCTCGCCATGATATC---ACAAAA---------------------------ATGAGT---------------AATGAGTCGGAACTGTTATGTCGCATC------------------------------
---AACGGCGAATCATGCTCTTATGACGAGGAGTTCGATATAGTTGATGTCTCAAACTGT------------------------CGAAGGGAACATCTATTT------------------------ATATTT------CAC---------------------------------------
------------------------------------TCAGGCTTGCTACGT---------------------------------------------------------------------------------------------------------------------------------
------ATGGGCCGTTCTGAAGCAGGCACAGAGATG------------------------GTGTTC---------------------GAATTC------------AGCAGCGCATTA------------------------CAAGAAGACTTCGACATT---ATT---------------
---------------------------GAATGT---------------------------------------GGTGTCAAGATCTGGACCCCACAAAGC---------------------------------------------------------------------------------
------------------------------------------------------------------------------------------------------------------------------------------------------------------------------------
---------------------------------------------------------------------------------------------------------------------------------------------------
>GT1_AT1G56520.1
AACTGGAGATACAATGTCTTCACGAGCTTCCATGGA------------------------------------------------------------------------------------------------------------------------------------------------
---------------------------------------------------------------------------------------------------------------------------------------------------CCAGACGTCCGT---------ATTAAATTTCTC
AGTCATTTA---------------------------------------------CGTCAACAGTTTATTTACAATGGA---ATT---ACTATGTTCGATGACAAC---GGGATCGAAAGA------AGCCAAATTATCGCTCCA------------------------------------
---------------------------GCTCTCAAAAAA------------------------------------------------------------GCCATTGGA---------------------------------------GAA------------------------------
------------------------------------------------------------------------------------------------------------------------------------------------------------------------------------
---------TCGAGGATCGCGATCTTATTGCTCTCGAAGAAC---------------------------------------------------------------------TATGCT------TCTTCCAGTTGGTCTTTGGATGAGCTATTGGAGATTTTAAAGTGC---AAA------
GAA---------------------------------------------------------------------------------GATATAGGGCAA---------------------------------------------------ATAGTGATGACTGTCTTCTAC------------
---------------------------------------------------------------------------------------------------------GAAGTTGATCCTTCTGATGTC------------------------------------------------------
---------------------------------------------------------CGCAACCAAACCGGA------------------------------GATTTTGGG---ATTGCTTTTAAAGAAACTTGTGCT---------CATAAAACA------------------------
---------GAGGAGGAG---AGGCAAAAATGGACCCAAGCTTTGACCTATGTGGGCAAC------------------------------------------------------ATTGCCGGA------------------------GAAGACTTTAAA---CACTGG------------
---------------------------------------------------------------------------------CCC------------------------------------------------------------------------AATGAAGCTAAAATGATCGAGAAG
ATTGCAAGAGATGTTTCAGATATACTAAACGTC---ACACCGTGTAGGGATTTTGATGGC------------------------------------------------------------------------------------------------------------------------
------------------------------------------------------------------------------------------------------------------------------------------------------------------------------------
------------ATGGTTGGACTAAACGATCATTTGAGG---GAAATGGAGTCTTTGCTAGATTTA------AAGAAT---GAT---GGAGTT------AAG---ATTGTTGGAATCTCTGGTCCTGCAGGCATTGGTAAAAGTACCATTGCTACAGCTTTACAT---GGT---CGACTC
TCTAACATG------------TTT---CAGCGTACTTGTTTTGTGGACAAT---CTTAGGGAA---AGCTAT---AAG------ATT---GGTCTTGATGAGTATCGTTTG---------------------------------------AAGTTGCACTTACAACAGCAACTTCTTGCA
TATGTT------TTAAATCAGGATAAAATTAGGGTG---------GGCCATTTAAGT---------GTGATGAAAGAAAGGCTTGACGACTTGAGGGTTCTTATTATTCTTGATGATGTGGAGCATCTATATCAACTA---GAGGCTTTGGCTGAT---------ATCAGG---------
---------TGGTTT---------GGTCCTGGAAGTAGGGTGATAGTGACC------------ACTGAAAACAGAGAGATT---TTGCTGCAACAT---GGTATCAAGGAT------ATATACCATGTGGGTTTTCCATCAGAAGGAGAAGCTCTAATGATCTTTTGTCTATCTGCTTTT
AGACAACCC---TCTCCACCTTAT---------------GGTTTTTTG---AAGCTTACATATGAAGTT---------------GCAAGTATTTGTGGTAATCTTCCATTGGGTCTGCATGTTTTGGGGACG------TTATTGTGGGGA------------------------------
AAA------AGTCAGGCTGACTGGATTGAAGAACTACCAAGGTTG---------------------------------------------AAAGACTGT------------------------------------------------------------------------------CTT
------GAT------GGAAGAATTGAGAGT---GTATTGAAAGTTGGCTATGAGAGT------------------------TTA---------------------------------------------------------------TATGAGAAAGACCAAGCTCTTTTTCTCCTCATT
GCAGTC---TACTTCAATTATGATTATGTTGATTATGTG---ACATCC---ATGCTAGAA---------AATACT---AACGTATTGGATGTTAGA------------------------------------------CTTGGGTTGAAAAAACTAGCTAATAGATGTCTTATACAAATA
GATATA---GACCATAATCGCAAAAGT------------------------------------------------------------------------------AGAGTCGTAATGAACCGG---TTGCTACAAGTAATGGCTCGAGAAGTTATTTCC------------AAACAA---
------------------------------------------AAAATT---TCCAAACGAAAGATTCTAGAAGATCCCCAGGATATT---------------TGTTATGTTCTAGAAGAG---------------------------------------------GCAAAG---GGT---
AAAGGA---TCA------GCTTTAGGATTATCATTGGAC---------GTA------------------------------------------------------------------------------------------------------------GCAGAG------ATC------
AAAGAATTA---GTAATAAACAAAAAGGCTTTTAAAAAAATGTGCAATCTTCTCATCTTAAAAGTCTTT---------------------------------------------------------------------------------------------------------AAT---
------------------------------------------------------------------------------------GGGACGGATCCCCGAGATAGTAAATTG---CACGTACCA---GAGGAGATGGAG------------------------------------------
---------------------------------------------------------------------------------------------CTTCCA---TCTAGC------ATAAGG------TTACTACATTGG---------GAGGCATACCCGAGAAAATCT---TTT------
AGATTTGGTCCAGAAAATCTCGTCACACTCAACATGGAGTAC---------AGTGAG---CTCGAG------AAGCTATGG------------------AAAGGA------------ACTCAG------------------------CCA------------------------------
---------------------------------------------------------------CTTGCAAATCTCAAGGAGATGAACTTGTGTGGGTCATCTTGTTTGAAGGAACTCCCA---GATCTTTCGAAAGCAGCAAATCTGGAGAGA---------------------------
------------------------------------------------------------------------------------------------------------------------------------------------------------------------------------
------------------------------------------------------------------------------------------------------------------------------------------------------------------------------------
------------------------------------------------------------------------------------------------------------------------------------------------------------------------------------
------------------------------------------------------------------------------------------------------------------------------------------------------------------------------------
------------------------------------------------------------------------------------------------------------TTGGATGTGGCTGAGTGCAATGCTTTGGTAGAGATTCCA---------------------------------
------------------------------------------------------------------------------------------------------------------------------------------------------------------------------------
------------------------------------------------------------------------------------------------------------------------------------------------------------------------------------
------------------------------------------------------------------------------------------------------------------------------------------------------------------------------------
------------------------------------------------------------------------------------------------------------------------------------------------------------------------------------
------------------------------------------------------------------------TCCTCA---GTTGCGAATCTTCAC---AAAATAGTTAAC---------------------------------TTACACATGGAATCCTGTGAAAGTCTAGAAGTCATT
CCAACTCTCATC---------------------------------------------------------------------------------------------------------------------------------------------------AACTTGGCA---------TCT
CTTAAG---------------------------------------------------------------------------------------------------------ATTATCAACATACATGATTGCCCACGGTTGAAAAGTTTTCCA---------------------------
------------------------------------GATGTTCCCACCAGCCTCGAGGAACTTGTG---------------------ATAGAG---AAAACAGGG---GTACAA------------------------------------------------------------------
---GAA------------------------------------------------------------------------------------------------------------------------------------TTG---------------------------------------
---------------------------------CCTGCATCATTT---------------------------------------------------AGGCATTGCACTGGT---------------------------------------------------------------------
------------------------------------------------------------------------------------------------------------------------------------------------------------------------------------
------------------------------------------------------------------------------------------------------------------------------------------------------------------------------------
------GTTACT------------------------------------------------------------------------------------------------------------------------------------------------------------------------
------------------------------------------------------------------------------------------------------ACTCTTTAT------ATATGTTCCAATAGAAATCTCAAGACCTTCTCAACA------------CATCTCCCCATG---
------------------------------------------------------------------------------------------------------------------------------------------------------------------------------------
------------GGTCTAAGGAAGCTAGAC------------------CTAAGCAATTGTGGT---------ATTGAGTGGGTT------------------------------------------------------------------------------------------------
------------------------------------------------------------------------------------------------------------------------------------------------------------------------------------
---------------------------------------------ACA------------------------------------------------------------------------------------------------------------------------------------
------------------------------------------------------------------------------------------------------------------------------------------------------------------------------------
---------------------------------------------------------------------------------------GAT---AGCATCAAAGATCTTCATAATCTATATTACCTTAAACTA------------------------------------------------
------------------------------------------------------------------------------------------------------------------------------------------------------------------------------------
------------------------------------------------------------------TCAGGCTGCAAAAGA---------------------------------------------CTTGTGTCTTTGCCAGAA---CTCCCTTGTTCGCTCGAGTGTCTATTTGCA---
------GAGGATTGT------------------------------------------------------------------------ACATCACTA---GAAAGA---GTAAGTGAC------TCTCTAAACATT------------CCAAAT------GCGCAG---------------
------------------------------------------------------------------------------------------------------------------------------------------------------------------------------------
TTCAATTTCATCAAATGCTTCACA------------------TTGGATAGAGAAGCA---------------------------------------------------------------------------------------------------------CGACGAGCG---ATTATT
CAA---------CAATCGTTTGTTCAT---------------------------------------------------------------------------------------------------------------------------------------------------------
---------------------------------GGGAAT---------------GTTATCTTACCAGCA---AGAGAAGTACTTGAAGAAGTCGATTACCGAGCGAGA---------------------GGAAATTGCTTA------ACAATTCCTCCT------------TCT------
---------------GCTTTCAACAGATTTAAGGTTTGCGTTGTGTTGTCAATTCAC---------------------------------------------------------------------------------------------------------------------------
------------------------------------------------------------------------------------------------------------------------------------------------------------------------------------
------------------------------------------------------------------------------------------------------------------------------------------------------------------------------------
------------------------------------------------------------------------------------------------------------------------------------------------------------------------------------
------------------------------------------------------------------------------------------------------------------------------------------------------------------------------------
------------------------------------------------------------------------------------------------------------------------------------------------------------------------------------
---------------------------------------------------------------------------------------------------------------------------------------------------
>GT1_AT1G56510.1
AACTGGAGATACAATGTCTTCACGAGCTTCCATGGA------------------------------------------------------------------------------------------------------------------------------------------------
---------------------------------------------------------------------------------------------------------------------------------------------------CCAGACGTCCGT---------ATTAAATTTCTC
AGTCATTTA---------------------------------------------CGTCAACAGTTTGTCTACAATGGA---ATT---ACAATGTTCGATGACAAC---GGGATCGAAAGA------AGCCAAATTATCGCTCCA------------------------------------
---------------------------GCTCTCAAAAAA------------------------------------------------------------GCCATTGGA---------------------------------------GAA------------------------------
------------------------------------------------------------------------------------------------------------------------------------------------------------------------------------
---------TCAAGGGTCGCGATTGTATTGCTCTCGAAGAAC---------------------------------------------------------------------TATGCT------TCTTCCAGTTGGTGTTTGGATGAGCTATTGGAGATTTTAAAGTGC---AAA------
GAA---------------------------------------------------------------------------------TATATAGGACAA---------------------------------------------------ATAGTGATGACTGTCTTCTAC------------
---------------------------------------------------------------------------------------------------------GAAGTTGATCCTTCTCACGTG------------------------------------------------------
---------------------------------------------------------CGCAAACAAACCGGA------------------------------GATTTTGGG---ATTGCTTTCAAAGAAACTTGTGCT---------CATAAAACA------------------------
---------GAGGAGGAG---AGGAGCAAATGGAGCCAAGCTTTGACCTATGTGGGCAAC------------------------------------------------------ATAGCCGGA------------------------GAAGACTTCATA---CACTGG------------
---------------------------------------------------------------------------------AAA------------------------------------------------------------------------GATGAAGCAAAAATGATAGAGAAG
ATAGCAAGAGATGTTTCGACTAAAATAAATGTC---ACACCGTGTCGGGATTTTGATGAC------------------------------------------------------------------------------------------------------------------------
------------------------------------------------------------------------------------------------------------------------------------------------------------------------------------
------------ATGGTTGGACTAGAAAGACATTTGAAG---GAAATGGTGTCTTTGCTAGATTTA------GACAAA---GAA---GGAGTT------AAG---ATGGTTGGAATCTCTGGTCCTGCAGGCATTGGTAAGAGTACCATTGCCAAAGCTTTACAT---AGT---CGACAC
TCTAGTACG------------TTT---CAACATAATTGTTTTGTGGACAAT---CTTTGGGAA---AACTAT---AAG------ATT---TGTACTGGTGAGCATGGTGTG---------------------------------------AAGTTGCGCTTACATGAGCAATTTGTTTCA
AAAATT------TTGAAACAAAATGGTTTGGAACTA---------ACTCATTTAAGT---------GTGATAAAAGATAGGCTACAAGACAAGAAGGTTCTTATCATTCTTGATGATGTGGAGAGTTTAGCTCAACTT---GAGACTTTGGCTGAT---------ATGACG---------
---------TGGTTT---------GGTCCTGGAAGTAGGGTCATAGTAACG------------ACTGAAAACAAAGAGATT---TTGCAGCAACAT---GGTATCGGTGAT------ATATACCAAGTTGGATATCCATCAGAAAGCGAAGCACTAACGATCTTCTGTCTATCTGCTTTT
AAACAAGCC---TCTCCACCTGAT---------------GGGTTTATG---GATCTTGCGGATGAAGTT---------------GTAAGAATTTGTGATAAGCTTCCATTGGCTCTGTGTGTTTTAGGGTCG------TCATTGCTGCGA------------------------------
AAG------AGCCAGACTGACTGGGAGGATGAACTGCCAAGGTTG---------------------------------------------AGAAACTGT------------------------------------------------------------------------------CTT
------GAC------GGA---ATTGAGAGT---GTATTGAAAGTGGGCTTTGAGAGT------------------------TTA---------------------------------------------------------------AATGAGAAAGACCAAGCTCTATTTCTCTACATT
ACAGTC---TTCTTCAATTATGAATGTGCTGATCATGTG---ACGTTG---ATGCTAGCG---------AAATCT---AAC---TTGAATGTTAGA------------------------------------------CTTGGGTTGAAAAACCTAGCTAATAGGTATCTCATACAT---
---ATA---GATCACGACCAAAAAAAA------------------------------------------------------------------------------AGAGTGGTAGTGCATCGT---TTGCTACGAGTAATGGCTATACAAGTTTGTACC------------AAACAA---
------------------------------------------AAGCCT---TGGAAAAGCCAGATTCTAGTAGATGCCGAAAAGATA---------------GCTTATGTTCTTGAAGAA---------------------------------------------GCAACG---GGT---
AATCGA---TCT------ATTAAAGGTGTATCATTTGAC---------ACA------------------------------------------------------------------------------------------------------------GCGGAG------ATC------
GACGAATTA---ATGATAAGCCCAAAGGCTTTTGAAAAAATGTGCAATCTTTTGTTCCTGAAAGTCTAC---------------------------------------------------------------------------------------------------------GAT---
---------------------------------------------------------------------------------GCGGGGTGGCATACCGGAAAAAGAAAATTG---GACATTCCA---GAGGATATTAAG------------------------------------------
---------------------------------------------------------------------------------------------TTTCCA---CGTACC------ATACGG------TTATTTCATTGG---------GATGCCTACTCAGGAAAGAGG---CTTCCTAGT
AGCTTTTTTGCAGAAAATCTTGTTGAAGTCAATATGCAAGAT---------AGCGAG---CTCCAG------AAGCTATGG------------------GAAGGA------------ACTCAG------------------------TGC------------------------------
---------------------------------------------------------------CTTGCCAATCTCAAGAAGATAGATCTTTCAAGGTCATCTTGTTTGACGGAACTTCCA---GATCTTTCAAATGCTACAAATCTGGAGGAC---------------------------
------------------------------------------------------------------------------------------------------------------------------------------------------------------------------------
------------------------------------------------------------------------------------------------------------------------------------------------------------------------------------
------------------------------------------------------------------------------------------------------------------------------------------------------------------------------------
------------------------------------------------------------------------------------------------------------------------------------------------------------------------------------
------------------------------------------------------------------------------------------------------------TTGTATGTGGGTTCTTGCACTGCTTTGGTAGAGCTTCCA---------------------------------
------------------------------------------------------------------------------------------------------------------------------------------------------------------------------------
------------------------------------------------------------------------------------------------------------------------------------------------------------------------------------
------------------------------------------------------------------------------------------------------------------------------------------------------------------------------------
------------------------------------------------------------------------------------------------------------------------------------------------------------------------------------
------------------------------------------------------------------------TCTTCG---ATTGGGAATCTTCAT---AAACTAGCTCAT---------------------------------ATAATGATGTATTCTTGCGAAAGTCTAGAAGTCATT
CCATCTCTCATC---------------------------------------------------------------------------------------------------------------------------------------------------AACTTGACA---------TCT
CTTACC---------------------------------------------------------------------------------------------------------TTCCTCAACATGAATAAATGCTCAAGATTGAGAAGATTCCCA---------------------------
------------------------------------GATATCCCCACCAGCATAGAGGACGTCCAA---------------------GTAACA---GGTACAACT---CTAGAG------------------------------------------------------------------
---GAA------------------------------------------------------------------------------------------------------------------------------------TTG---------------------------------------
---------------------------------CCTGCATCACTT---------------------------------------------------ACGCATTGCTCTGGT---------------------------------------------------------------------
------------------------------------------------------------------------------------------------------------------------------------------------------------------------------------
------------------------------------------------------------------------------------------------------------------------------------------------------------------------------------
------CTTCAG------------------------------------------------------------------------------------------------------------------------------------------------------------------------
------------------------------------------------------------------------------------------------------ACTATTAAG------ATAAGTGGAAGTGTAAATCTCAAGATCTTCTACACA------------GAGCTCCCCGTG---
------------------------------------------------------------------------------------------------------------------------------------------------------------------------------------
------------AGTGTAAGCCATATAAAT------------------ATAAGCAACAGTGGT---------ATTGAGTGGATT------------------------------------------------------------------------------------------------
------------------------------------------------------------------------------------------------------------------------------------------------------------------------------------
---------------------------------------------ACA------------------------------------------------------------------------------------------------------------------------------------
------------------------------------------------------------------------------------------------------------------------------------------------------------------------------------
------------------------------------------------------------------------------------GAAGAT---TGCATCAAAGGTCTTCATAATCTACACGACCTTTGTCTA------------------------------------------------
------------------------------------------------------------------------------------------------------------------------------------------------------------------------------------
------------------------------------------------------------------TCAGGCTGCAAAAGA---------------------------------------------CTCGTGTCACTGCCAGAG---CTTCCTCGTTCGCTGAAAATTCTACAAGCA---
------GACGATTGT------------------------------------------------------------------------GATTCACTA---GAGAGT---TTAAATGGC------CATTTAAACACT------------CCAAAT------GCAGAG---------------
------------------------------------------------------------------------------------------------------------------------------------------------------------------------------------
CTATATTTCGCTAACTGCTTCAAA------------------TTGGATGCAGAAGCA---------------------------------------------------------------------------------------------------------CGACGAGCG---ATAATT
CAG---------CAATCGTTTGTTAGC---------------------------------------------------------------------------------------------------------------------------------------------------------
---------------------------------GGGTGG---------------GCTCTCTTACCAGGA---TTAGAAGTACCTCCAGAGTTCGGCCACCGAGCCAGA---------------------GGAAATTCCTTA------ATAATTCCTTAT------------TCT------
---------------GCTTCCAACAGATTTAAGGTTTGTGTCGTGATGTCACTTAAC------CATCATCAACCC---------------------------TTCGAA---------------TTAGTTCCTAGAAACCTATTATATCGTTGGACAGTCATAGGCGACTCAGTGAGCTCT
GATGAAAAGACGTTTCACCTTTCACATATGTTCAACGCCGACTCAGTGAACTCCAAGTTA------------------------CAAAAGCCACATCTGTTC------------------------ATATTT------CAC---------------------------------------
---------------------------TCTTGCTTGCCATTCATATTTCACTCGTGC---------------------------------------------------------------------------------------------------------------------------
------TTGCCATTCATATTTGACATTAGCAATATA------------------------ATGCTC---------------------GAATTC---------------AGCAGCGAA------------------------TACAAAGATTTCGACATC---CTT---------------
---------------------------GAATGT---------------------------------------GGTGTTCAGATCTTGACGGATGAAACA---------------------------------------------------------------------------------
------------------------------------------------------------------------------------------------------------------------------------------------------------------------------------
---------------------------------------------------------------------------------------------------------------------------------------------------
>GT1_914947
ACCTGGGAGTACAATGTCTTCACGAGCTTCCATGGA------------------------------------------------------------------------------------------------------------------------------------------------
---------------------------------------------------------------------------------------------------------------------------------------------------CCAGACGTCCGT---------AAGACTTTTCTC
AGTCATTTA---------------------------------------------CGCAACCAGTTTAACCAAAATGGT---ATC---ACAATGTTCGATGACAAT---GGGATCCCGAGA------AGCGAAAATATACCATCT------------------------------------
---------------------------GCTCTCATACAA------------------------------------------------------------GGGATTAGA---------------------------------------GAA------------------------------
------------------------------------------------------------------------------------------------------------------------------------------------------------------------------------
---------TCAAGGATCTCGATCATAGTGCTCTCGAAGATG---------------------------------------------------------------------TATGCT------TCGTCCAGGTGGTGTTTGGATGAGCTATTAGAGATTTTGAAGTGC---AAA------
GAA---------------------------------------------------------------------------------GATGTAGGTAAA---------------------------------------------------ATAGTGATGACCGTCTTCTAC------------
---------------------------------------------------------------------------------------------------------GGAGTTGATCCATCTGATGTG------------------------------------------------------
---------------------------------------------------------CGGAACCAAACTGGA------------------------------GATTTCGGG---ATCGCTTTCAATAAAACTTGTGCT---------CGAAAAACA------------------------
---------AAGGAGCAT---GGGAGAAAATGGAGCGAAGCTTTGGACTATGTGGGCAAC------------------------------------------------------ATAGCCGGA------------------------GAACAC---------AACTGG------------
---------------------------------------------------------------------------------GGC------------------------------------------------------------------------AATGAAGCAGAAATGATCGCGAAG
ATTGCAAGAGATGTTTCAGATAGATTGAACGCC---ACACTGTCTAGGGATTTTGATGGC------------------------------------------------------------------------------------------------------------------------
------------------------------------------------------------------------------------------------------------------------------------------------------------------------------------
------------ATGGTTGGACTTGAAACTCATTTGAGA---GAAATGGAGTCTTTGCTTAATTTT------GATTAT---GTT---GGAGTT------AAA---ATTGTTGGGTTAGCTGGTCCTGCAGGTATTGGTAAGAGCACCATTGCCAGAGCTTTATGT---AGT---GGACTC
TCTAACAGG------------TTT---CAACGTACTTGTTTTATGGACAAC---CTTATGGAA---AACTGT---AAG------ATT---GGTCTTGGTGAGTATAGTTTG---------------------------------------AAGTTGCACTTGCAAGAGCAGCTTCTTTCT
AAGGTT------CTGAATCTAAATGGCATTAGGATA---------TCCCATTTAAGA---------GTGATACAAGAGAGGCTACACGACAAGAGGATTCTTATCATTCTTGATGATGTTGAGAATCTAGTTCAACTA---GAGGCTTTGGCTAAT---------ATCAGC---------
---------TGGTTT---------GGTCCTGGAAGTAGGGTTATCGTGACC------------ACTGAAAACAAAGAGATT---TTGCAGCAACAT---GGTATCAATGAT------ATATACCAAGTGGGTTTTCCATCAGAAAGCGAAGCTCTAACGATCTTCTGTCTATCTGCTTTT
AGGCAAACG---TCTCCACCGGAT---------------GGGTTTATG---AAGCTTACTTGTGAAGTT---------------GTTAAGATTTGTGGTAATCTTCCATTGGGTCTGCATGTTTTGGGGTCT------TCATTGCGGGGA------------------------------
AAG------AGTCAAGCTGATTGGATTGATGAACTACCAAGGTTG---------------------------------------------AAAATTTGT------------------------------------------------------------------------------CTT
------GAT------GGGAGAATTGAGAGC---GTACTAAAAGTGGGTTATGAGAGT------------------------TTA---------------------------------------------------------------CATGAGAAAGACCAAGTTATATTTCTCCTCATT
GCAATC---TTCTTGAATTATGCACATGTTGATCATGTG---ACATCC---GTGCTGGCA---------AAAACT---AAC---TTGGACGTTAGT------------------------------------------CTTGGGTTGAAAAACCTAGCGAAAAAATATCTCATA------
------------CAACGTGAAAGTAGT------------------------------------------------------------------------------ATAGTCGTAATGCACCAT---TTGCTTCAAGTAATGGCTACACAAGTCATTTCC------------AAACAA---
------------------------------------------GAACGT---TCCAAACGCCAGATTTTAGTCGATGCCAATGAAATT---------------TGTTTTGTTCTAGAAATG---------------------------------------------GCAGAA---GGT---
AATGGA---TCA------ATTATAGGTGTATCATTTGAC---------GTA------------------------------------------------------------------------------------------------------------GCTGAG------ATC------
AATGAATTA---AGAATAAGCGCGACGGCTTTTGCAAAAATGTGCAATCTTGCATTCCTAAAAGTATAC---------------------------------------------------------------------------------------------------------AAT---
------------------------------------------------------------------------------------GGGAAACATACTGAAAAAACACAACTG---CACATTCCA---AATGAGATGGAA------------------------------------------
---------------------------------------------------------------------------------------------TTTCCA---CGTCGC------CTAAAG------TTACTACATTGG---------GAAGCATACCCAAAAAAGAGT---CTACCTATT
GGATTTTGTCTAGAAAATCTCGTCAAATTCAACATGGCATTT---------AGCAAG---CTCGAG------AAGCTTTGG------------------GAAGGA------------ACTCAG------------------------CCG------------------------------
---------------------------------------------------------------CTTGCAAATCTCAAGGAGATGAATCTCGCTGTGTCAACTCATTTGAAAGAACTTCCA---GATCTTTCAAAAGCTACAAATCTGGAAAGT---------------------------
------------------------------------------------------------------------------------------------------------------------------------------------------------------------------------
------------------------------------------------------------------------------------------------------------------------------------------------------------------------------------
------------------------------------------------------------------------------------------------------------------------------------------------------------------------------------
------------------------------------------------------------------------------------------------------------------------------------------------------------------------------------
------------------------------------------------------------------------------------------------------------TTGAATCTTAATGGTTGCACTGCGTTGGTAGAGATTCCA---------------------------------
------------------------------------------------------------------------------------------------------------------------------------------------------------------------------------
------------------------------------------------------------------------------------------------------------------------------------------------------------------------------------
------------------------------------------------------------------------------------------------------------------------------------------------------------------------------------
------------------------------------------------------------------------------------------------------------------------------------------------------------------------------------
------------------------------------------------------------------------TCCTCA---ATTGTGAATCTTCAT---AAACTAAGTGAA---------------------------------TTAGGGATGAGTACTTGCGAAAGTCTAGAAGTCATT
CCAACCCTCATT---------------------------------------------------------------------------------------------------------------------------------------------------AACTTGGCA---------TCT
CTTGAA---------------------------------------------------------------------------------------------------------AGGATCTGGATGTTTCAAAGCCTACAACTTAAAAGATTTCCA---------------------------
------------------------------------GATTCTCCTACCAACGTCAAGGAAATCGAG---------------------ATATAC---GATACAGGG---GTAGAA------------------------------------------------------------------
---GAG------------------------------------------------------------------------------------------------------------------------------------TTG---------------------------------------
---------------------------------CCTGCATCACTT---------------------------------------------------AGGCATTGCACTCGC---------------------------------------------------------------------
------------------------------------------------------------------------------------------------------------------------------------------------------------------------------------
------------------------------------------------------------------------------------------------------------------------------------------------------------------------------------
------CTTACT------------------------------------------------------------------------------------------------------------------------------------------------------------------------
------------------------------------------------------------------------------------------------------ACTCTTGAT------ATATGTTCCAACAGAAATTTCAAGACCTTCTCAACA------------CATCTCCCTACG---
------------------------------------------------------------------------------------------------------------------------------------------------------------------------------------
------------TGTATATCATGGATAAGC------------------CTGAGTAATAGTGGT---------ATTGAGAGGATT------------------------------------------------------------------------------------------------
------------------------------------------------------------------------------------------------------------------------------------------------------------------------------------
---------------------------------------------ACA------------------------------------------------------------------------------------------------------------------------------------
------------------------------------------------------------------------------------------------------------------------------------------------------------------------------------
---------------------------------------------------------------------------------------GCC---TGCATCAAAGGTCTTCATAATCTACAATTCCTTATTTTA------------------------------------------------
------------------------------------------------------------------------------------------------------------------------------------------------------------------------------------
------------------------------------------------------------------ACAGGCTGCAAAAAA---------------------------------------------CTCAAGTCATTGCCGGAG---CTCCCCGATTCGCTCGAATTACTAAGGGCA---
------GAAGATTGC------------------------------------------------------------------------GAGTCATTA---GAGAGA---GTAAGTGGC------CCCTTAAAAACT------------CCAACT------GCAACG---------------
------------------------------------------------------------------------------------------------------------------------------------------------------------------------------------
CTCAGATTCACTAATTGCATCAAA------------------TTGGGTGGACAAGCA---------------------------------------------------------------------------------------------------------AGGCGAGCG---ATTATC
AAA---------GGATCATTTGTTCGC---------------------------------------------------------------------------------------------------------------------------------------------------------
---------------------------------GGATGG---------------GCTCTCTTACCCGGA---GGAGAAATACCAGCAAAGTTCGATCACCGAGTTAGA---------------------GGAAATTCCTTA------ACAATTCCTCAT------------TCT------
---------------ACTTCCAACAGATTTAAGGTGTGCGTCGTGATATCACCCAAC---GATCAATACGTAAAA---------------------------TTTATG---------------GAGTTA------GAATTATTATGTCGTTGCAAAGTCATCGGCAACTCAGTAAACTCC
TCTGACATGAAGTTCAACCTATTCAGAGTCTTT---------------------GAGTAC------------------------AGGACAAAACATTTATTG------------------------ATATTT------CAC---------------------------------------
---------------------------TCTAGTTTGACATTTATTGACCCCTCCGAA---------------------------------------------------------------------------------------------------------------------------
------GTGAGT---------------AGAAAGATA------------------------GTGCTC---------------------GAATTC---------------AGCAGCAGC------------------------AACCAAGTTTTGTACATT---CTT---------------
---------------------------GAATGC---------------------------------------GGTGTCCAGATCTTGACGGAAGAAGAA---------------------------------------------------------------------------------
------------------------------------------------------------------------------------------------------------------------------------------------------------------------------------
---------------------------------------------------------------------------------------------------------------------------------------------------
>GT1_474812
AATTTTCCTTTT------------------------------------------------------------------------------------------------------------------------------------------------------------------------
---------------------------------------------------------------------------------------------------------------------------------------------------CCTTTTGTTAGG---------------------
------------------------------------------------------------------------------------------------------------------------------------------------------------------------------------
------------------------------------------------------------------------------------------------------------------------------------------------------------------------------------
------------------------------------------------------------------------------------------------------------------------------------------------------------------------------------
------------------------------------------------------------------------------------------------------------------------------------------------------------------------------------
------------------------------------------------------------------------------------------------------------------------------------------------------------------------------------
------------------------------------------------------------------------------------------------------------------------------------------------------------------------------------
------------------------------------------------------------------------------------------------------------------------------------------------------------------------------------
------------------------------------------------------------------------------------------------------------------------------------------------------------------------------------
---------------------------------------------------------------------------------GAC------------------------------------------------------------------------AATGAAGCGAAAATGATCGAGAAG
ATTGCATGTGATGTTTCAGATAAACTGAATGTT---ACACCATCTAGGGATTTTGATGGC------------------------------------------------------------------------------------------------------------------------
------------------------------------------------------------------------------------------------------------------------------------------------------------------------------------
------------ATGGTTGGACTTGAAGCTCATTTGAGA---AAAATGGAGTCTTTGCTTGATTTA------GATAAT---GAT---GGAGCT------AAG---ATTGTTGGAATCTCTGGTACTGCAGGCATTGGTAAGAGTACCATTGCTAGAGCTTTACAT---AAT---GCACTA
TCTACCAGG------------TTT---CAGCATAATTGTTTTATGGACAAC---CTTCATGAA---AGCAAT---AAG------ATT---GGTCTTGTTGACTATGGTTTG---------------------------------------AAGTTACGCTTACAAGAACAACTTCTTTCA
AAGATT------TTGAACCTAGATGGCATTAAGATA---------GGCCATTCAGGT---------GTGATACAAGAAAGGCTACACGACCAAAGAGTTCTTATCATTCTTGATGATGTGGAGAGTCTAGATCAACTA---GAGGCTTTGGCTAAT---------ATCATG---------
---------TGGTTT---------GGTCCAGGAAGTAGGGTCATAGTGACC------------ACTGAAAACAAAGAGATT---TTGCAGCAACAT---GGTATCAGTGAT------ATATACCATGTGGGTTTTCCATCAAGTAGAGAAGCTTTAATGATCTTTTGTCTATCTGCTTTT
CGACAAATC---TCTCCACCTGGT---------------GGGTTTATG---GATCTTGCGGTCGAAGTT---------------GCAAAGCTTTGTGGTAATCTTCCATTGGCTCTACATGTTTTGGGGTCA------TCATTGCGGGGA------------------------------
AAG------AACTATTCTGACTGGATAGAAGAGCTACCAAGATTA---------------------------------------------CAAACTTGT------------------------------------------------------------------------------CTT
------GAT------GGAAGAATTGAGAGT---GTATTGAAAGTGGGCTATGAAAGT------------------------TTA---------------------------------------------------------------CATGAGAAAGACCAAGCACTATTTCTCTACATT
GCGGTC---TTCTTCAACTATGAACATGCTGATCATGTG---ACATCC---ATGCTGGCA---------AAAACT---AAC---TTGAATGTTAGACCT------------------------GGGTTAAAAATATTACCTGGGTTAAAAATATTAGCCAATAGACATCTCATACAC---
---ATA---GGTCATGGCGCTAAAGGT------------------------------------------------------------------------------GAAGTGGTAATGCACCGT---TTGCTACAAGTAATGGCTAGACAAGTCATTTCC------------AAACAA---
------------------------------------------GAGCCT---TGGAAACGCCAGATTCTTGTAGATAACCAAGAGATT---------------TCCTATGTTTTGGAAAAT---------------------------------------------GCAGAA---GGT---
AATGGA---TCA------ATTGTGGGTATATCCTTTGAC---------GTA------------------------------------------------------------------------------------------------------------GGAGAG------ATC------
AACAAATTA---ACATTAAGCGCTAGGGCGTTTGAAAGAATGCACAATCTTTTCTTACTAAAAGTTTAT---------------------------------------------------------------------------------------------------------GAT---
------------------------------------------------------------------------------------CGGTGGCTTACTGGAAAAAGACAACTG---CACATTCCA---GAGGAGATGGAT------------------------------------------
---------------------------------------------------------------------------------------------TTTCTT---CCTCCC------CTAAGC------TTACTACGTTGG---------GATGCATACCAGAGAAAGACT---CTTCCTCGT
AGATTTTGCCCAGAAAATCTCGTTGAACTACACATGCCGGAT---------AGCCAG---CTCGAG------AAGCTATGG------------------GACGGA------------ACTCAG------------------------CCG------------------------------
---------------------------------------------------------------CTTCTAAATCTCACGAAGATGAACTTCAGAGGGTCATCTTGTTTGAAGAAACTTCCA---GATCTTTCAAATGCTTCAAATCTTGAGAGA---------------------------
------------------------------------------------------------------------------------------------------------------------------------------------------------------------------------
------------------------------------------------------------------------------------------------------------------------------------------------------------------------------------
------------------------------------------------------------------------------------------------------------------------------------------------------------------------------------
------------------------------------------------------------------------------------------------------------------------------------------------------------------------------------
------------------------------------------------------------------------------------------------------------TTGGATCTGTATGAATGCATTGCTTTGGTAGAGCTTCCA---------------------------------
------------------------------------------------------------------------------------------------------------------------------------------------------------------------------------
------------------------------------------------------------------------------------------------------------------------------------------------------------------------------------
------------------------------------------------------------------------------------------------------------------------------------------------------------------------------------
------------------------------------------------------------------------------------------------------------------------------------------------------------------------------------
------------------------------------------------------------------------TCCTCA---ATTTCTAATCTTCGT---AAACTAAACTAC---------------------------------TTAGAGACGAATCTTTGCAGAAGTCTACAAGTCATT
CCAACTCTCATT---------------------------------------------------------------------------------------------------------------------------------------------------AACTTGGCA---------TTT
CTTAAA---------------------------------------------------------------------------------------------------------GAGATCAAGATGATGGGATGCTCACGATTGAGAAGTTTTCCA---------------------------
------------------------------------GATATTCCTACCAACATCATTAACCTCTCT---------------------GTAATG---GAGACAACG---GTTGCA------------------------------------------------------------------
---GAA------------------------------------------------------------------------------------------------------------------------------------TTT---------------------------------------
---------------------------------CCCGCATCACTT---------------------------------------------------AGGCATTTCTCGCTT---------------------------------------------------------------------
------------------------------------------------------------------------------------------------------------------------------------------------------------------------------------
------------------------------------------------------------------------------------------------------------------------------------------------------------------------------------
------CTTAAG------------------------------------------------------------------------------------------------------------------------------------------------------------------------
------------------------------------------------------------------------------------------------------TCTTTCGAT------ATAAGTGGCAGTGTAAATCTCAAGACCTTTTCAACA------------CATCTCCCCACT---
------------------------------------------------------------------------------------------------------------------------------------------------------------------------------------
---------GTTGTTGTAACAGAGCTTCAC------------------CTAGACAATAGTGGT---------ATTGAGAGTATT------------------------------------------------------------------------------------------------
------------------------------------------------------------------------------------------------------------------------------------------------------------------------------------
---------------------------------------------ACA------------------------------------------------------------------------------------------------------------------------------------
------------------------------------------------------------------------------------------------------------------------------------------------------------------------------------
---------------------------------------------------------------------------------------GAT---TGCATCAGAGGTCTTCATAATCTACGTGTCCTTGCTCTA------------------------------------------------
------------------------------------------------------------------------------------------------------------------------------------------------------------------------------------
------------------------------------------------------------------TCAAACTGTAAAAAA---------------------------------------------CTCAAGTCATTGCCGAAG---CTCCCGAGTTCACTCAAATGGCTACGGGCT---
------AACTATTGT------------------------------------------------------------------------GAATCACTA---GAGAGA---GTAAGTGAA------CCTTTAAACACA------------CCAAAT------GCAGAC---------------
------------------------------------------------------------------------------------------------------------------------------------------------------------------------------------
CTCGATTTCAGCAACTGCTTCAAA------------------TTGGGTCGACAAGCA---------------------------------------------------------------------------------------------------------CGACGAGCG---ATTTTT
CAA---------CAATGGTTTGTTGAT---------------------------------------------------------------------------------------------------------------------------------------------------------
---------------------------------GGGCGG---------------GCTCTCTTACCAGGA---AGAAAAGTACCTGCACTGTTCGATCATCGAGCCAGA---------------------GGAAATTCGTTA------ACAATTCCTAAT------------TCT------
---------------GCTTCC------TATAAGGTTTGCGTTGTGATTTCTACAGAGTTCGATCATCAAGCCAAA---------------------------GATTCT---------------ACTATAGTTTCAAGACTATTGTGTCGTTGCAGAGTCATCGGCAACTTAGTAAACTCC
ACTGACGTTAAGTTTGTCCTATCCGATATCTGC---------------------AAATAT------------------------AGAATGGAGCATCTGTTT------------------------ATATTT------CATATAACG---------------------------------
---------------------------AATCCGATGCCATTCTTTTACCCCTCT------------------------------------------------------------------------------------------------------------------------------
---------AGC---------------AGAGAGATA------------------------GTGCTC---------------------GAATTC---------------AGCAGCATA------------------------TACCAAGATTTCGACATT---ATT---------------
---------------------------GAATGT---------------------------------------GGTGTCCAGATCTTGACGGATGAAACA---------------------------------------------------------------------------------
------------------------------------------------------------------------------------------------------------------------------------------------------------------------------------
---------------------------------------------------------------------------------------------------------------------------------------------------
>GT1_AT1G56540.1
ACCTGGAGATACAATGTCTTCACGAGTTTCCATGGA------------------------------------------------------------------------------------------------------------------------------------------------
---------------------------------------------------------------------------------------------------------------------------------------------------CCAGACGTCCGC---------AAAACATTTCTC
AGTCATTTA---------------------------------------------CGCAAACAATTTAACTACAATGGA---ATT---ACAATGTTCGATGATCAA---AGGATCGAGAGA------AGCCAAATCATCGCCCCA------------------------------------
---------------------------GCTCTCACGGAA------------------------------------------------------------GCGATTAGA---------------------------------------GAA------------------------------
------------------------------------------------------------------------------------------------------------------------------------------------------------------------------------
---------TCAAGGATCGCTATCGTATTGCTCTCGAAGAAC---------------------------------------------------------------------TATGCT------TCTTCCAGTTGGTGTTTGGATGAGTTGTTGGAGATTTTAGATTGC---AAA------
GAA---------------------------------------------------------------------------------CAATTAGGGCAG---------------------------------------------------ATTGTGATGACTGTCTTCTAC------------
---------------------------------------------------------------------------------------------------------GGAGTACATCCTTCTGATGTA------------------------------------------------------
---------------------------------------------------------AGGAAACAAACTGGA------------------------------GATTTCGGG---ATTGCTTTCAATGAAACATGTGCT---------CGTAAAACA------------------------
---------GAGGAGCAG---AGGCAAAAATGGAGCCAAGCGTTGACCTATGTGGGCAAC------------------------------------------------------ATCGCTGGA------------------------GAACATTTCCAA---AACTGG------------
---------------------------------------------------------------------------------GAC------------------------------------------------------------------------AATGAAGCGAAGATGATAGAGAAG
ATTGCAAGTGATGTTTCAGATAAACTCAATACC---ACACCGTCTAGGGATTTTGATGGC------------------------------------------------------------------------------------------------------------------------
------------------------------------------------------------------------------------------------------------------------------------------------------------------------------------
------------ATGATTGGACTTGAAGCTCATTTGAGA---AAAATAGAGTCTTTGCTTGATTTA------GATTAT---GAT---GGAGCT------AAG---ATTGTTGGAATCTCTGGTCCTGCAGGCATTGGTAAGAGTACCATTGCCAGAGCTTTACAT---AGT---GTACTA
TCTAAACGG------------TTT---CAGCATAATTGTTTTATGGACAAC---CTTCATGAA---AGCTAT---AAG------ATT---GGTCTTGTTGAGTATGGTTTG---------------------------------------AGGTTGCGGTTACAAGAGCAACTTCTTTCA
AAGATT------TTGAACCTAGATGGCATTAGGATA---------GCCCATTTAGGT---------GTGATACGAGAGAGGCTACACGACCAGAAGGTTCTTATCATTCTTGATGATGTGGAGAGTCTAGATCAACTT---GATGCTTTGGCTAAT---------ATCGAG---------
---------TGGTTT---------GGTCCTGGAAGTAGGGTCATAGTGACC------------ACTGAAAACAAAGAGATT---TTACAGCAACAT---GGTATCAGTGAT------ATATACCACGTGGGTTTTCCATCAAGTAAAGAAGCTTTAATGATCTTTTGTCTATCCGCTTTT
AGACAACTC---TCTCCACCTGAT---------------CGGTTTATG---AATCTTGCTGCTGAAGTT---------------GCAAAGCTTTGTGGTTATCTTCCATTGGCTCTGCATGTTTTAGGGTCA------TCATTGCGGGGA------------------------------
AAG------AACTATTCTGACTGGATAGAAGAACTACCAAGATTG---------------------------------------------CAAACTTGT------------------------------------------------------------------------------CTT
------GAT------GGAAGAATTGAGAGT---GTATTGAAAGTGGGCTATGAAAGT------------------------TTA---------------------------------------------------------------CATGAGAAAGACCAAGCTCTATTTCTCTACATT
GCAGTC---TTCTTCAATTATCAACATGCTGATTATGTG---ACATCC---ATGCTGGCA---------AAAACT---AAC---TTGAATGTTAGA------------------------------------------CTTGGGTTAAAAATATTAGCCAATAGACATCTTATACAT---
---ATA---GGTCATGGCGCTAAAGGT------------------------------------------------------------------------------ATAGTGGTAATGCACCGT---TTGCTAAAAGTAATGGCTAGACAAGTCATTTCC------------AAACAA---
------------------------------------------GAGCCT---TGGAAACGCCAGATTCTTGTAGATACCCAAGAGATT---------------TCTTATGTTTTGGAAAAT---------------------------------------------GCAGAA---GGT---
AATGGA---TCA------ATCGCAGGTATATCATTTGAC---------GTA------------------------------------------------------------------------------------------------------------GGAGAG------ATC------
AACAAATTA---ACAATAAGCGCTAAGGCGTTTGAAAGAATGCACAATCTTTTGTTGCTAAAAGTTTAC---------------------------------------------------------------------------------------------------------GAT---
------------------------------------------------------------------------------------CCGTGGTTTACTGGAAAAGGACAAGTG---CACATTCCA---GAGGAGATGGAT------------------------------------------
---------------------------------------------------------------------------------------------TTTCTT---CCTCGC------CTAAGC------TTACTTCGTTGG---------GATGCATACACGAGAAAGACC---CTTCCTCGT
AGATTCTGCCCAGAAAATCTCGTCGAACTCAACATGCCGGAT---------AGCCAG---CTCGAG------AAGCTATGG------------------GAAGGA------------ACTCAG------------------------CTG------------------------------
---------------------------------------------------------------CTTGCAAATCTCAAAACGATGAAGCTCTCTAGGTCATCTCGTTTGAAGGAACTCCCA---AATCTTTCAAATGCTAAAAATCTGGAGCGT---------------------------
------------------------------------------------------------------------------------------------------------------------------------------------------------------------------------
------------------------------------------------------------------------------------------------------------------------------------------------------------------------------------
------------------------------------------------------------------------------------------------------------------------------------------------------------------------------------
------------------------------------------------------------------------------------------------------------------------------------------------------------------------------------
------------------------------------------------------------------------------------------------------------CTGGATTTGCATGAATGCGTTGCTTTGTTAGAGCTTCCA---------------------------------
------------------------------------------------------------------------------------------------------------------------------------------------------------------------------------
------------------------------------------------------------------------------------------------------------------------------------------------------------------------------------
------------------------------------------------------------------------------------------------------------------------------------------------------------------------------------
------------------------------------------------------------------------------------------------------------------------------------------------------------------------------------
------------------------------------------------------------------------TCCTCA---ATTTCTAATCTTCAT---AAACTATACTTC---------------------------------TTAGAGACGAATCATTGCAGACGTCTACAAGTCATT
CCAACTCTCACC---------------------------------------------------------------------------------------------------------------------------------------------------AACTTGGTA---------TCT
CTCGAA---------------------------------------------------------------------------------------------------------GATATCAAGATGATGGGATGCTTACGACTGAAAAGTTTTCCA---------------------------
------------------------------------GATATTCCTGCCAACATCATTAGGCTCTCT---------------------GTAATG---GAGACTACG---ATTGCA------------------------------------------------------------------
---GAA------------------------------------------------------------------------------------------------------------------------------------TTT---------------------------------------
---------------------------------CCCGCGTCACTT---------------------------------------------------AGGCATTTCTCGCAT---------------------------------------------------------------------
------------------------------------------------------------------------------------------------------------------------------------------------------------------------------------
------------------------------------------------------------------------------------------------------------------------------------------------------------------------------------
------ATTGAG------------------------------------------------------------------------------------------------------------------------------------------------------------------------
------------------------------------------------------------------------------------------------------TCTTTCGAT------ATAAGTGGCAGTGTAAATCTCAAGACCTTTTCAACA------------CTTCTCCCCACG---
------------------------------------------------------------------------------------------------------------------------------------------------------------------------------------
------------AGTGTAACAGAGCTACAC------------------ATAGACAACAGTGGT---------ATTGAGAGTATT------------------------------------------------------------------------------------------------
------------------------------------------------------------------------------------------------------------------------------------------------------------------------------------
---------------------------------------------ACA------------------------------------------------------------------------------------------------------------------------------------
------------------------------------------------------------------------------------------------------------------------------------------------------------------------------------
---------------------------------------------------------------------------------------GAT---TGCATCAAAGGTCTTCATAATCTACGTGTCCTTGCTCTA------------------------------------------------
------------------------------------------------------------------------------------------------------------------------------------------------------------------------------------
------------------------------------------------------------------TCAAACTGTAAAAAA---------------------------------------------CTCACGTCATTGCCGAAG---CTTCCTAGTTCACTCAAATGGCTACGGGCA---
------AGCCATTGT------------------------------------------------------------------------GAATCACTG---GAGAGA---GTAAGTGAA------CCTTTAAACACT------------CCAAAT------GCAGAC---------------
------------------------------------------------------------------------------------------------------------------------------------------------------------------------------------
CTTGATTTCAGCAACTGTTTCAAA------------------TTGGATCGACAAGCG---------------------------------------------------------------------------------------------------------CGACAAGCG---ATTTTT
CAA---------CAACGGTTTGTTGAT---------------------------------------------------------------------------------------------------------------------------------------------------------
---------------------------------GGGCGA---------------GCTCTCTTACCAGGA---AGAAAAGTACCTGCACTGTTCGATCATCGAGCCAGA---------------------GGAAATTCATTA------ACAATTCCTAAT------------TCT------
---------------GCTTCC------TATAAGGTTTGCGTTGTGATTTCTACAGAGTTTGATCATAAAGACAGA---------------------------GATTCT---------------ACCATAGTTTCAAGACTACTGTGTCGTTGCATAGTCATCAGCAACTCAGTAAACTCC
ACTGACAAGGAGTTTGTACTAACGGATGTCTAT---------------------AAATAT------------------------CGAATGGAACATCTATTT------------------------ATATTT------CATATGGTG---------------------------------
---------------------------AACCCGGTGTCCTTTTTCTACCCCTCT------------------------------------------------------------------------------------------------------------------------------
---------AGC---------------AGAGAGATA------------------------GTGCTC---------------------GAATTC---------------AGCAGCATA------------------------CACAAACATTTCGACATT---GTT---------------
---------------------------GAATGT---------------------------------------GGTGTCCAGATCTTGACGGATGAAACA---------------------------------------------------------------------------------
------------------------------------------------------------------------------------------------------------------------------------------------------------------------------------
---------------------------------------------------------------------------------------------------------------------------------------------------
>GT2_907022
ACGTGGAGATACCGCGTCTTCACGAGCTTCCACGGA------------------------------------------------------------------------------------------------------------------------------------------------
---------------------------------------------------------------------------------------------------------------------------------------------------CCAGACGTCCGT---------AAAACCTTTCTC
AGCCATTTA---------------------------------------------CGAAAAGAGTTTATCTGTAATGGG---ATC---ACCATGTTTGATGATCAA---GGGATCGAGAGA------GGTCAAACCATTTCCCCA------------------------------------
---------------------------GAACTTACACAA------------------------------------------------------------GGGATCAGG---------------------------------------GAA------------------------------
------------------------------------------------------------------------------------------------------------------------------------------------------------------------------------
---------TCGAGGATCTCTATAGTCTTACTATCAAAGAAT---------------------------------------------------------------------TATGCT------TCTTCCAGCTGGTGTCTGGATGAGCTGTTGGAGATTTTGAAGTGC---AAG------
GAA---------------------------------------------------------------------------------GATATGGGACAA---------------------------------------------------ATAGTGATGACTGTCTTCTAC------------
---------------------------------------------------------------------------------------------------------GGAGTAAATCCATCTGATGTG------------------------------------------------------
---------------------------------------------------------CGGAAACAGACAGGA------------------------------GAATTTGGT---ATGGCTTTCAATGAAACTTGTGCT---------CGTAAAACA------------------------
---------GAGGAGGAG---AGGCGAAAATGGAGCCAAGCTTTGAATGATGTGGGCAAC------------------------------------------------------ATAGCCGGA------------------------GAACACTTCCTA---AACTGG------------
---------------------------------------------------------------------------------GAT------------------------------------------------------------------------AATGAATCGAAGATGATTGAAAAG
ATTGCTAGGGATGTTTCAAACAAACTAAACGCT---ACACCTGCTAGGGATTTTGAAGAC------------------------------------------------------------------------------------------------------------------------
------------------------------------------------------------------------------------------------------------------------------------------------------------------------------------
------------ATGGTGGGACTGGAAGCACACTTGAAG---AAGATACAGTCTTTGTTACATTGC------------------------------------------------------------------ATTGGTAAGACGACCATCGCCAGAGCTTTACAT---AGC---CGACTC
TCTAGCAGT------------TTC---CAGCTCACTTGTTTTATGGAGAAT---CTTAGGGGA---AGCTAC------------AATGGTGGTCTTGACGAGTATGGTTTG---------------------------------------AAGCTGCAATTACAAGAGCAACTTCTCTCC
AAAATT------TTAAACCAGAATGGTATGAGGATA---------TACCATTTAGGT---------GCAGTACCGGAAAGACTATGCGACCAAAAA------------------------------------CAACTT---GAGGCTTTGGCTAATGAA------ACTAAC---------
---------TGGTTT---------GGTCCTGGAAGCAGGATTATCGTAACC------------ACAGAAGATCAAGAAATT---CTGGAGCAACAT---GATATCAAGAAT------ACATACCATGTAGATTTTCCAACTAAAGAAGAAGCTTGTAAAATATTTTGTAGATATGCTTTT
AGACGGAGCTTAGCACCATGT------------------GGTTTTGTA---CAGCTTGCCGAAAGAGTA---------------ACAGAGCTTTGTAGTAACCTTCCTCTGGGTCTCCGTGTCATGGGTTCA------ACTTTACGCGGA------------------------------
AAG------AAGGAAGGTGACTGGGAAGGTATATTGCATAGGCTA---------------------------------------------GAAAATAGC------------------------------------------------------------------------------CTT
------GAT------CAACAGATCAATGGA---GTACTTAGAGTCGGATACGACACT------------------------TTA---------------------------------------------------------------CATAAGGATGATCAATATCTATTTCTCCTCATT
GCATTC---TTCTTCAACTACCAAGACGGTGATCATGTG---AAAATA---ATGCTCAGT---------GACAGT---AAT---TTGGATGTCAGT------------------------------------------CTCGGTTTAAAAACCCTCACGTATAAATCTATTATACAAATA
GCTAAC------GACGGA---------------------------------------------------------------------------------------AATATAGTGATGCATAAG---TTACTACAACAAGTGGGTAGAGAAGCGGTTCAA------------TTACAA---
------------------------------------------AATCCT---AAGATACGCAAAATCCTAATAGATACTGATGAGATT---------------TGTGATGTCCTCGAAAAT---------------------------------------------GGATCT---GGT---
AGTAGA---AGT------GTGATGGGTATATCTTTTGAT---------ATA------------------------------------------------------------------------------------------------------------TCCACA------ATC---CAA
GATGGCGTG---TATATAAGCGCAAGAGCTTTTAAAAAAATGTGTAATCTTCGATTTCTCAACATTTAC---------------------------------------------------------------------------------------------------------AAG---
------------------------------------------------------------------------------------ACAAGATGTGATGGAAATGATAGAGTG---CATGTACCA---GAGGACATGGGT------------------------------------------
---------------------------------------------------------------------------------------------TTTCCA---CCTCGT------CTAAGG------TTACTACGCTGG---------GACGTATACCCTGGAAAATGT---CTCCCTCGT
ACGTTTAGTCCGGAATATCTTGTGGAACTCAAATTGCAACAT---------AACAAA---CTGGAG------AAGCTTTGG------------------GAAGGA------------ACCCAG------------------------CGG------------------------------
---------------------------------------------------------------CTTACAAATCTCAAGAAGATGGATCTGACTGAGTCCCGGAAGTTAAAGGAACTCCCG---GATCTTTCAAATGCTACAAATCTTGAGCAA---------------------------
------------------------------------------------------------------------------------------------------------------------------------------------------------------------------------
------------------------------------------------------------------------------------------------------------------------------------------------------------------------------------
------------------------------------------------------------------------------------------------------------------------------------------------------------------------------------
------------------------------------------------------------------------------------------------------------------------------------------------------------------------------------
------------------------------------------------------------------------------------------------------------CTGACTCTGGTTAGTTGCAAGAGTTTGGTAAGACTTCCT---------------------------------
------------------------------------------------------------------------------------------------------------------------------------------------------------------------------------
------------------------------------------------------------------------------------------------------------------------------------------------------------------------------------
------------------------------------------------------------------------------------------------------------------------------------------------------------------------------------
------------------------------------------------------------------------------------------------------------------------------------------------------------------------------------
------------------------------------------------------------------------TCTTCT---ATTGGAAATCTTCAT---AAATTAGAGTGG---------------------------------TTGCTGGTGGGTCTCTGTAGAAATCTACAAATTGTT
CCGTCTCACTTC---------------------------------------------------------------------------------------------------------------------------------------------------AACTTGGCA---------TCT
CTTGAA---------------------------------------------------------------------------------------------------------AGAGTCGAGATGTATGGATGCTGGAAGCTGAGAAAACTTGTA---------------------------
------------------------------------GATATTTCCACGAACATCACAACACTCTTT---------------------ATCACA---GAAACAATG---TTAGAA------------------------------------------------------------------
---GAA------------------------------------------------------------------------------------------------------------------------------------TTT---------------------------------------
---------------------------------CCTGAATCAATT---------------------------------------------------AGGCTTTGGTCTCGC---------------------------------------------------------------------
------------------------------------------------------------------------------------------------------------------------------------------------------------------------------------
------------------------------------------------------------------------------------------------------------------------------------------------------------------------------------
------CTTCAG------------------------------------------------------------------------------------------------------------------------------------------------------------------------
------------------------------------------------------------------------------------------------------ACTCTTCGT------ATACAAGGC------------------------------------------------------
------------------------------------------------------------------------------------------------------------------------------------------------------------------------------------
------------AGTCTCGAGGGATCACAC------------------CAGAGTGGCGCAGGT---------ATTAAGAAAATT------------------------------------------------------------------------------------------------
------------------------------------------------------------------------------------------------------------------------------------------------------------------------------------
---------------------------------------------CCA------------------------------------------------------------------------------------------------------------------------------------
------------------------------------------------------------------------------------------------------------------------------------------------------------------------------------
---------------------------------------------------------------------------------------GAT---TGCATCAAATATCTTCATGGGTTAAAAGAGCTTTATATA------------------------------------------------
------------------------------------------------------------------------------------------------------------------------------------------------------------------------------------
------------------------------------------------------------------GTTGGCTGTCCAAAA---------------------------------------------CTTGTATCACTGCCAGAG---CTCCCTAGCTCACTCACAATACTACAAGCA---
------AGCAATTGT------------------------------------------------------------------------GAATCACTG---GAGACA---GTATCTCTT------CCTTTTGACTCT------------TTATTT------GAATAT---------------
------------------------------------------------------------------------------------------------------------------------------------------------------------------------------------
CTCCATTTTCCTGAATGCTTCAAA------------------TTGGGCCAAGAAGCA---------------------------------------------------------------------------------------------------------CGGACAGTA---ATTACC
CAA---------CAATCATTGTTG------------------------------------------------------------------------------------------------------------------------------------------------------------
------------------------------------------------------GCATGTCTACCCGGA---AGTATAATACCTGCAGAGTTTGATCATCGAGCTATT---------------------GGTAATTCCTTG------ACCATCCGATCA---------------------
---------------AATTTCAAAGAATTTAGGATGTGTGTCGTGGTTTCCCCTAGAAAGCTTATG------------------------------------------------------------AACGGTCCCTTATTCTGTCGCATA------------------------------
---CACATAAACGGTTTCCCTCTTGATGAAAACATAGTTCAATATTTCTATACT------------------------------CGTACGGCACATCTGTGT------------------------ATATCC------CAC---------------------------------------
------------------------------------ACTGAATTGCTTGACAAG------------------------------------------------------------------------------------------------------------------------------
------TACGGATGGCTTGAGCAGGACAACGAGATA------------------------TCATTC---------------------GAATTC---------------AGCACCTCA------------------------TCCCATGAAGTCGACATT---ATT---------------
---------------------------GAATGT---------------------------------------GGTGTCCAGATCTTGATGGACAAAACC---------------------------------------------------------------------------------
------------------------------------------------------------------------------------------------------------------------------------------------------------------------------------
---------------------------------------------------------------------------------------------------------------------------------------------------
>GT2_907036
ACCTGGAGATACCGAGTCTTCACGAGCTTCCATGGA------------------------------------------------------------------------------------------------------------------------------------------------
---------------------------------------------------------------------------------------------------------------------------------------------------CCTGATGTCCGT---------AAAACCTTTCTC
AGTCATTTA---------------------------------------------CGCAAACAGTTTATCTGCAATGGG---ATC---ACCATGTTCGATGATCAA---GGGATCGAGAGA------GGTCAAACCATTTCCCCA------------------------------------
---------------------------GAACTCACACGA------------------------------------------------------------GGGATTAGG---------------------------------------GAA------------------------------
------------------------------------------------------------------------------------------------------------------------------------------------------------------------------------
---------TCGAGGATCTCGATTGTAGTGCTCTCGAAGAAC---------------------------------------------------------------------TATGCT------TCATCGAGCTGGTGTTTGGATGAGCTGTTAGAGATTTTAAAGTGC---AAA------
GAA---------------------------------------------------------------------------------GATATTGGACAA---------------------------------------------------ATAGTGATGACGATCTTCTAC------------
---------------------------------------------------------------------------------------------------------GGAGTTTATCCTTCTCATGTT------------------------------------------------------
---------------------------------------------------------CGGAAACAAACCGGA------------------------------GAATTCGGG---ATCCGATTAAGTGAAACTTGTGAT---------GGTAAAACG------------------------
---------GAGGAGGAG---AGGCGAAGATGGAGCCAAGCTTTGAACGATGTGGGAAAC------------------------------------------------------ATAGCCGGA------------------------GAACACTTCCTA---AACTGG------------
---------------------------------------------------------------------------------GAC------------------------------------------------------------------------AAGGAATCGAAGATGGTCGAGAAG
ATTGCTAGAGATGTATCAAACAAACTAAACACT---ACAATCTCTAAGGATTTTGAAGAT------------------------------------------------------------------------------------------------------------------------
------------------------------------------------------------------------------------------------------------------------------------------------------------------------------------
------------ATGGTGGGTATTGAAGCACACTTGCAG---AAAATGCAGTCTTTGTTACATTTA------GATAATGAAGAT---GGAGCT------ATC---ATTGTTGGAATTTGTGGTCCTTCCGGCATTGGTAAGACTACCATTGCAAGGGCTTTACAT---AGC---CGACTC
TCTAGCAGT------------TTT---CAGCTTACTTGTTTTATGGAGAAT---CTTAAGGGA---AGCTCT---AAT------AGT---GGTCTTGATGAGTATGGATTG---------------------------------------AAGTTGTGTCTGCAACAGCAGCTTCTTTCA
AAGATT------TTAAACCAAAATGATTTGAGGATA---------TTCCATTTAGGT---------GCGATACCGGAAAGGCTGTGCGACCAAAAAGTTCTTATCATTCTTGCTGATGTGGACGATCTGCAGCAACTT---GAGGCTTTGGCTAATGAA------ACTAGT---------
---------TGGTTT---------GGTCCTGGAAGCAGGATTATTGTAACC------------ACGGAAGATCAAGAGCTT---CTGGAGCAACAT---GATATCAACAAT------ACATACCATGTGGATTTCCCAACTACAAAAGAAGCTCGTAAGATCTTTTGTAGATCTGCTTTT
AGACAGAGT---TCTGCACCATAT---------------GGTTTTGAA---AAGCTTGTCGAACGAGTA---------------ATAAAACTTTGCAGTAACCTTCCGTTGGGTCTCCGTGTCATGGGTTCA------TCATTACGAAGA------------------------------
AAG------AAAGAAGACGACTGGGAAAGTATATTGCATAGGCTA---------------------------------------------GAAAATAGC------------------------------------------------------------------------------CTT
------GAT------CGAAAGATCGAGGGA---GTACTTAGAGTCGGATACGATAAT------------------------TTA---------------------------------------------------------------CATAAGAACGATCAATTTCTTTTTCTCCTGATT
GCATTC---TTCTTCAACAACCAAGACAATGATCATGTG---AAAGCA---ATGCTTGGT---------GGCAGT---AAT---TTGGATGTCAGA------------------------------------------TACGGGTTGAAAACCCTCACATATAAATCTCTCATACAAATA
TCTATC------AAAGGA---------------------------------------------------------------------------------------GAGATAATGATGCATAAG---TTACTACAACAAGTGGGTAAAGAAGCGGTTCAA------------AGACAA---
------------------------------------------GATAAT---GGGAAACGCCAAATCCTAATAGACACTGATGAGATT---------------TGTGATGTCCTCGAAAAT---------------------------------------------GATTCT---GGT---
AGTAGA---AAT------GTGATGGGTATATCTTTTGAT---------ATA------------------------------------------------------------------------------------------------------------TCCACA------CTC---TTA
AACGATGTG---TATATAAGCGCAGAAGCTTTTAAAAGGATCCGTAATCTTCAATTTCTCAGCATTTAC---------------------------------------------------------------------------------------------------------AAG---
------------------------------------------------------------------------------------ACAAGATTTGATACAAATGTTAGACTG---CATCTATCC---GAGGACATGGTT------------------------------------------
---------------------------------------------------------------------------------------------TTTCCA---CCTCAA------CTAAGG------TTATTACATTGG---------GAGGTATATCCAGGAAAGTGT---CTTCCTCAT
ACATTTAGGCCGGAATATCTTGTGGAGCTTAATTTGCGAGAT---------AACCAG---CTCGAG------AAGCTTTGG------------------GAAGGA------------ATCCAG------------------------CCC------------------------------
---------------------------------------------------------------CTAACAAATCTCAAGAAGATGGAATTGTTACGGTCCTGTCATTTAAAGGAACTCCCA---GATCTTTCAGATGCTACAAATCTTGAGGTA---------------------------
------------------------------------------------------------------------------------------------------------------------------------------------------------------------------------
------------------------------------------------------------------------------------------------------------------------------------------------------------------------------------
------------------------------------------------------------------------------------------------------------------------------------------------------------------------------------
------------------------------------------------------------------------------------------------------------------------------------------------------------------------------------
------------------------------------------------------------------------------------------------------------TTGAATCTGGCTCGTTGCGAGAGTTTGGTAGAGATTCCT---------------------------------
------------------------------------------------------------------------------------------------------------------------------------------------------------------------------------
------------------------------------------------------------------------------------------------------------------------------------------------------------------------------------
------------------------------------------------------------------------------------------------------------------------------------------------------------------------------------
------------------------------------------------------------------------------------------------------------------------------------------------------------------------------------
------------------------------------------------------------------------CCTTCT---TTTGGAAATCTTCAT---AAGCTAGAGAAG---------------------------------TTGATTATGGATTTCTGTAGAAAGCTAAAAGTTGTT
CCGACTCACTTC---------------------------------------------------------------------------------------------------------------------------------------------------AACTTGGCA---------TCT
CTTGAA---------------------------------------------------------------------------------------------------------TCACTGGGGATGATGGGATGCTGGCAATTGAAAAAAATTCCG---------------------------
------------------------------------GATATTTCTACGAATATTACAACACTCTCA---------------------ATGACA---GACACAATG---TTAGAA------------------------------------------------------------------
---GAT------------------------------------------------------------------------------------------------------------------------------------TTG---------------------------------------
---------------------------------ACTGAATCAATT---------------------------------------------------AGGCTCTGGTCTGGC---------------------------------------------------------------------
------------------------------------------------------------------------------------------------------------------------------------------------------------------------------------
------------------------------------------------------------------------------------------------------------------------------------------------------------------------------------
------CTTCAG------------------------------------------------------------------------------------------------------------------------------------------------------------------------
------------------------------------------------------------------------------------------------------GTTCTCGAT------ATATATGGCAGTGTC---------------AATATA------------TATCATGCCACT---
------------------------------------------------------------------------------------------------------------------------------------------------------------------------------------
------------GCAGAAATTTATCTAGAG------------------GGAAGAGGCGCAGAT---------ATTGAAAAAATT------------------------------------------------------------------------------------------------
------------------------------------------------------------------------------------------------------------------------------------------------------------------------------------
---------------------------------------------CCA------------------------------------------------------------------------------------------------------------------------------------
------------------------------------------------------------------------------------------------------------------------------------------------------------------------------------
---------------------------------------------------------------------------------------TAT---TGCATCAAAGATCTTGATGGGTTAAAGGAGCTTCATATA------------------------------------------------
------------------------------------------------------------------------------------------------------------------------------------------------------------------------------------
------------------------------------------------------------------TATGGCTGTCCAAAA---------------------------------------------ATCGCATCACTGCCAGAG---CTCCCTAGCTCGCTAAAAAGACTAATAGTA---
------GACACTTGT------------------------------------------------------------------------GAATCACTG---GAGACACTAGTACCTTTC------CCTTTCGAGTCT------------GCAATT------GAAGAT---------------
------------------------------------------------------------------------------------------------------------------------------------------------------------------------------------
CTCTATTTCTCCAACTGCTTCAAA------------------TTGGGTCAAGAAGCA---------------------------------------------------------------------------------------------------------CGTAGAGTC---ATTACC
AAG---------CAATCT------AGG---------------------------------------------------------------------------------------------------------------------------------------------------------
------------------------------------GAC---------------GCATGGCTACCCGGA---AGAAATGTACCAGCGGAGTTTCATCACCGAGCTGTT---------------------GGAAATTCCTTA------ACCATCCCTTCA------------GAT------
---------------ACATACGAA---TGCAGGATCTGCGTCGTGATTTCTCCTAAACAGAAAATG---------------------------------------GTA---------------GAATATTTTGACTTGTTGTGTCGTCAA------------------------------
---CGCAAAAACGGTATCTCCACTGGCCAAAAAAGACTTCAG---CTTCTCCCCAAGGTC------------------------CAAGCTGAACATCTATTT------------------------ATAGGC------CAC---------------------------------------
------------------------------------TTTACTCTTTCTGATAAA------------------------------------------------------------------------------------------------------------------------------
------CTG---------------GACAGTGGGGTA------------------------TTGTTG---------------------GAATTC---------------AGCACCTCA------------------------TCCAAGGACATCGCCATT---ATT---------------
---------------------------GAATGC---------------------------------------GGTATTCAGATCTTTCACGGACACTAT---------------------------------------------------------------------------------
------------------------------------------------------------------------------------------------------------------------------------------------------------------------------------
---------------------------------------------------------------------------------------------------------------------------------------------------
>GT2_AT1G63730.1
ACCTGGAGATATCGCGTTTTCACGAGTTTCCATGGA------------------------------------------------------------------------------------------------------------------------------------------------
---------------------------------------------------------------------------------------------------------------------------------------------------CCAGACGTCCGT---------AAAACAGTTCTC
AGTCATTTA---------------------------------------------CGCAAACAGTTTATCTGCAATGGG---ATT---ACCATGTTCGATGATCAA---CGGATCGAAAGA------GGTCAAACCATTTCCCCT------------------------------------
---------------------------GAACTCACACGA------------------------------------------------------------GGGATTAGG---------------------------------------GAA------------------------------
------------------------------------------------------------------------------------------------------------------------------------------------------------------------------------
---------TCTAGGATCTCGATTGTGGTGCTCTCGAAGAAT---------------------------------------------------------------------TATGCT------TCATCGAGCTGGTGTTTGGATGAGCTGTTGGAGATTTTGAAGTGC---AAG------
GAA---------------------------------------------------------------------------------GATATTGGGCAG---------------------------------------------------ATAGTGATGACTGTCTTTTAC------------
---------------------------------------------------------------------------------------------------------GGAGTTGATCCATCTGATGTG------------------------------------------------------
---------------------------------------------------------CGTAAACAAACCGGA------------------------------GAATTTGGG---ATCCGATTCAGTGAAACTTGGGCT---------CGTAAAACG------------------------
---------GAGGAGGAG---AAGCAAAAATGGAGCCAAGCTTTGAACGATGTGGGAAAC------------------------------------------------------ATAGCCGGA------------------------GAGCACTTCTTA---AACTGG------------
---------------------------------------------------------------------------------GAC------------------------------------------------------------------------AAGGAATCGAAGATGGTTGAGACG
ATTGCTAGAGATGTATCAAACAAACTAAACACT---ACAATCTCTAAGGATTTTGAAGAT------------------------------------------------------------------------------------------------------------------------
------------------------------------------------------------------------------------------------------------------------------------------------------------------------------------
------------ATGGTGGGTATTGAAGCACACTTGCAG---AAAATGCAGTCTTTGTTACATTTA------GATAATGAAGAT---GAAGCT------ATG---ATAGTTGGGATTTGTGGTCCTTCCGGTATTGGTAAGACTACCATTGCAAGGGCTTTACAT---AGC---CGACTC
TCTAGCAGT------------TTT---CAGCTTACTTGTTTTATGGAGAAT---CTTAAGGGA---AGCTAT---AAT------AGT---GGTCTTGATGAGTATGGATTG---------------------------------------AAGTTGTGTCTGCAACAACAGCTTCTTTCA
AAGATT------TTAAACCAGAATGATTTGAGGATA---------TTCCATTTAGGT---------GCGATACCGGAAAGGCTATGCGACCAAAATGTTCTTATCATTCTTGATGGTGTGGACGATCTGCAGCAACTT---GAGGCTTTGACTAATGAA------ACTAGT---------
---------TGGTTT---------GGTCCTGGAAGCAGGATTATTGTAACC------------ACGGAAGATCAAGAGCTT---TTGGAGCAACAT---GATATCAACAAT------ACATACCATGTGGATTTCCCAACTATAAAAGAAGCTCGTAAGATCTTTTGTAGATCTGCTTTT
AGACAGAGT---TCTGCACCATAT---------------GGTTTTGAA---AAGCTTGTCGAAAGAGTG---------------TTAAAACTTTGCAGTAACCTTCCCTTGGGTCTCCGTGTCATGGGTTCA------TCATTACGCAGA------------------------------
AAG------AAAGAAGATGACTGGGAAAGTATATTACATAGGCAA---------------------------------------------GAAAATAGC------------------------------------------------------------------------------CTT
------GAT------AGAAAGATCGAGGGA---GTACTTAGAGTCGGATACGATAAT------------------------TTA---------------------------------------------------------------CATAAGAACGATCAATTTCTTTTTCTCCTGATT
GCATTC---TTCTTCAACTACCAAGACAATGATCATGTG---AAAGCA---ATGCTTGGT---------GACAGT---AAA---TTGGATGTCAGA------------------------------------------TACGGGTTGAAAACCCTCGCATATAAATCTCTCATACAAATA
TCAATC------AAAGGA---------------------------------------------------------------------------------------GATATAGTGATGCATAAG---TTACTACAACAAGTTGGTAAAGAAGCGGTTCAA------------AGACAA---
------------------------------------------GATCAT---GGGAAACGCCAAATCCTAATAGACTCTGATGAGATT---------------TGTGATGTCCTCGAAAAT---------------------------------------------GATTCT---GGT---
AATAGA---AAT------GTGATGGGTATATCTTTTGAT---------ATA------------------------------------------------------------------------------------------------------------TCCACA------CTC---TTA
AACGATGTG---TATATAAGCGCAGAAGCTTTTAAAAGGATCCGTAATCTTCGTTTTCTCAGCATTTAC---------------------------------------------------------------------------------------------------------AAG---
------------------------------------------------------------------------------------ACAAGACTTGATACAAATGTTAGACTG---CATCTATCC---GAGGACATGGTT------------------------------------------
---------------------------------------------------------------------------------------------TTTCCA---CCTCAA------CTAAGG------TTATTACATTGG---------GAGGTATATCCAGGAAAGAGT---CTTCCTCAT
ACATTTAGGCCGGAATATCTTGTGGAACTTAATTTGCGAGAT---------AACCAG---CTCGAG------AAGCTTTGG------------------GAAGGA------------ATCCAG------------------------CCC------------------------------
---------------------------------------------------------------CTTACAAATCTCAAGAAGATGGAATTGTTACGGTCCAGTAATTTAAAGGTACTCCCA---AATCTTTCAGATGCTACAAATCTTGAGGTA---------------------------
------------------------------------------------------------------------------------------------------------------------------------------------------------------------------------
------------------------------------------------------------------------------------------------------------------------------------------------------------------------------------
------------------------------------------------------------------------------------------------------------------------------------------------------------------------------------
------------------------------------------------------------------------------------------------------------------------------------------------------------------------------------
------------------------------------------------------------------------------------------------------------TTGAATCTGGCTCTTTGCGAGAGTTTGGTAGAGATTCCT---------------------------------
------------------------------------------------------------------------------------------------------------------------------------------------------------------------------------
------------------------------------------------------------------------------------------------------------------------------------------------------------------------------------
------------------------------------------------------------------------------------------------------------------------------------------------------------------------------------
------------------------------------------------------------------------------------------------------------------------------------------------------------------------------------
------------------------------------------------------------------------CCTTCC---ATTGGAAATCTTCAT---AAGCTAGAAAAG---------------------------------TTGATTATGGATTTCTGTAGAAAGCTAAAAGTTGTT
CCGACTCACTTC---------------------------------------------------------------------------------------------------------------------------------------------------AACTTGGCA---------TCT
CTTGAA---------------------------------------------------------------------------------------------------------TCACTCGGGATGATGGGATGCTGGCAATTGAAAAACATTCCA---------------------------
------------------------------------GATATTTCTACGAATATCACAACACTCAAA---------------------ATCACA---GACACAATG---TTAGAA------------------------------------------------------------------
---GAT------------------------------------------------------------------------------------------------------------------------------------TTA---------------------------------------
---------------------------------CCTCAATCAATT---------------------------------------------------AGGCTCTGGTCTGGC---------------------------------------------------------------------
------------------------------------------------------------------------------------------------------------------------------------------------------------------------------------
------------------------------------------------------------------------------------------------------------------------------------------------------------------------------------
------CTACAG------------------------------------------------------------------------------------------------------------------------------------------------------------------------
------------------------------------------------------------------------------------------------------GTTCTCGAT------ATATATGGCAGTGTC---------------AATATA------------TATCATGCCCCT---
------------------------------------------------------------------------------------------------------------------------------------------------------------------------------------
------------GCAGAAATATATCTAGAG------------------GGAAGAGGTGCAGAT---------ATTAAGAAAATT------------------------------------------------------------------------------------------------
------------------------------------------------------------------------------------------------------------------------------------------------------------------------------------
---------------------------------------------CCA------------------------------------------------------------------------------------------------------------------------------------
------------------------------------------------------------------------------------------------------------------------------------------------------------------------------------
---------------------------------------------------------------------------------------GAT---TGCATCAAAGATCTTGATGGGTTAAAAGAGCTTCATATA------------------------------------------------
------------------------------------------------------------------------------------------------------------------------------------------------------------------------------------
------------------------------------------------------------------TATGGCTGTCCAAAA---------------------------------------------ATCGTATCACTGCCAGAG---CTCCCTAGCTCTCTTAAGAGACTAATAGTA---
------GACACTTGT------------------------------------------------------------------------GAATCACTG---GAGACACTAGTACATTTC------CCTTTTGAGTCT------------GCAATT------GAAGAT---------------
------------------------------------------------------------------------------------------------------------------------------------------------------------------------------------
CTATATTTCTCCAACTGCTTCAAA------------------TTGGGTCAAGAAGCA---------------------------------------------------------------------------------------------------------CGTAGGGTC---ATTACT
AAG---------CAATCT------AGG---------------------------------------------------------------------------------------------------------------------------------------------------------
------------------------------------GAC---------------GCATGGCTACCTGGA---AGAAATGTACCAGCTGAGTTCCATTACCGAGCTGTT---------------------GGAAATTCCTTA------ACCATCCCTACA------------GAT------
---------------ACCTACGAA---TGCAGGATTTGCGTCGTGATATCTCCTAAACAGAAGATG---------------------------------------GTA---------------GAATTTTTTGACTTGTTGTGTCGTCAA------------------------------
---CGCAAAAATGGTTTCTCTACTGGCCAAAAAAGACTTCAG---CTTCTCCCCAAGGTC------------------------CAAGCTGAACATCTATTT------------------------ATAGGC------CAC---------------------------------------
------------------------------------TTTACTCTTTCTGATAAA------------------------------------------------------------------------------------------------------------------------------
------CTG---------------GACAGTGGGGTA------------------------TTGTTG---------------------GAATTT---------------AGCACCTCA------------------------TCCAAGGACATCGACATT---ATT---------------
---------------------------GAATGC---------------------------------------GGTATCCAGATCTTTCACGGACACTAC---------------------------------------------------------------------------------
------------------------------------------------------------------------------------------------------------------------------------------------------------------------------------
---------------------------------------------------------------------------------------------------------------------------------------------------
>GT2_474976
------------------------------------------------------------------------------------------------------------------------------------------------------------------------------------
------------------------------------------------------------------------------------------------------------------------------------------------------------------------------------
------------------------------------------------------------------------------------------ATGTTCGATGATCAA---GGTATCGAGAGA------GGTCAAACCATTTCCCCA------------------------------------
---------------------------GAACTCACACGA------------------------------------------------------------GGGATTAGG---------------------------------------GAA------------------------------
------------------------------------------------------------------------------------------------------------------------------------------------------------------------------------
---------TCGAGGATCTCGATCGTAGTGCTCTCGAAGAAC---------------------------------------------------------------------TATGCT------TCATCGAGTTGGTGTTTGGATGAGCTGTTGGAGATTTTGAAGTGC---AAG------
GAA---------------------------------------------------------------------------------GATATTGGTCAA---------------------------------------------------ATAGTGATGACTGTCTTCTAC------------
---------------------------------------------------------------------------------------------------------GGAGTAGATCCATCTGATGTG------------------------------------------------------
---------------------------------------------------------CGCAAACAAACCGGA------------------------------GATATCTGG---AAAGTTTTCAAGAAAACATGTGGT---------GGTAAAACG------------------------
---------GAGGAGAAG---AGGCGAAAATGGAGCCAAGCTTTGAACGATGCGGGGAAC------------------------------------------------------ATAGCCGGA------------------------GAACACTTCCTA---AACTGG------------
---------------------------------------------------------------------------------GAC------------------------------------------------------------------------AATGAATCGAAGATGATTGAGAAG
ATTGGTAGAGATGTTTCAAACAAACTAAACACT---ACAGTCTCTAAGGATTTTGAAGAC------------------------------------------------------------------------------------------------------------------------
------------------------------------------------------------------------------------------------------------------------------------------------------------------------------------
------------ATGGTGGGACTTGAGACACACCTGGAG---AAAATACAGTCTTTGTTACATTTA------GATAATGAAGAT---GAAGTT------ATT---ATTGTTGGAATCTGTGGCCCTGCAGGTATTGGTAAGACTACCATCGCTAGAGCTTTACAT---AGC---CGACTC
ACTTGCAGT------------TTT---CGGCGTACTTGTTTTATGGAGAAT---CTTAGGGGA---AGCTAT---AAT------AGT---AGTCTTGACGAGCATGGTTTG---------------------------------------AAGCTGCAATTACAAGAACAACTTCTTTCC
AAGATT------TTAAACCAAAATGGTATGAGGATA---------TACCATTTGGGT---------GCGATACATGAAAGGCTATGCGACCAAAAAGTGCTTATCATTCTTGATGAAGTGGACGATCTGAAGCAACTT---GAAGCTTTGGCTAATGAC------ACTAAG---------
---------TGGTTT---------GGTCCTGGAAGTAGGATTGTAGTAACC------------ACAGAAAATCAAGAGCTT---TTGAAGCAACAT---GGTATCAAGAAT------ACATACCATGTGGATTTTCCGACTCAAAAAGAAGCTCGTGAGATCTTTTGTAGATATGCTTTT
AAACAGAGC---ACTCCACAAGAT---------------GGTTTCGAA---AATCTTTCTGAAAGAGTT---------------ACAAAGCTTTGCAGCAGACTTCCACTAGGTCTTCGTGTCATGGGTTCA------TATTTACTAAGA------------------------------
AAG------ACAGAAGATGACTGGGAAGATATACTGTATAGGCTA---------------------------------------------GAAAGTAGCTTT---------------------------------------------------------------------GATCCAGTT
------GAT------CGAGGTATCGAGAGA---GTACTAAGAGTCGGATATGACGGT------------------------TTA---------------------------------------------------------------CATGAGAAGAATCAATTGTTATTTCTCCTCATT
GCATTC---TTCTTCAACTACAAAGACGAAGATCATGTG---AAAGCA---ATGCTTGCT---------GACAAT---AAC---TTGAATGTCAGA------------------------------------------CTCGGTTTGAAAACCCTCGAGTATAAATCTCTTATACAAAAA
TCGTCC------GGAGGA---------------------------------------------------------------------------------------AATATAGTGATGCACAAG---TTACTACAACAAGTGGGTAGAGAAGCGGTTCAA------------AGACAA---
------------------------------------------GAGCCT---TGGAAACGCCAAATCTTAATTGATGCTCATGAGATT---------------TGTGATGTCCTTGAAACT---------------------------------------------GATTCT---GGT---
TGTGCA---AAT------GTGATGGGCATATCTTTTAAT---------GTA------------------------------------------------------------------------------------------------------------TCTACA------ATC---CCG
AATGGCGTG---CATATAAGCGCAAAAGCTTTTCAAAATATGCGTAATCTTCGATTTCTAAGCATCTAC---------------------------------------------------------------------------------------------------------GAG---
------------------------------------------------------------------------------------ACAAGACGTGATATAAACCTTAGAGTG---AATGTACCC---GAGAACATGAAT------------------------------------------
---------------------------------------------------------------------------------------------TTCCCA---CATCGG------CTAAGG------TTTTTACATTGG---------GAGGTATATCCAGGAAAGTGT---CTTCCTTCT
ACATTTAGGCCAGAATATCTTGTGGAACTCAACTTGCAGAAT---------AACAAG---CTAGAG------AAGCTTTGG------------------GAAGGA------------ACACAG------------------------CCT------------------------------
---------------------------------------------------------------CTTACAAATCTCAACAAGTTAGAATTGTGTGGGTCCTTACGATTGAAGGAACTCCCA---GATCTTTCAAATGCCACAAATCTCAAGAGA---------------------------
------------------------------------------------------------------------------------------------------------------------------------------------------------------------------------
------------------------------------------------------------------------------------------------------------------------------------------------------------------------------------
------------------------------------------------------------------------------------------------------------------------------------------------------------------------------------
------------------------------------------------------------------------------------------------------------------------------------------------------------------------------------
------------------------------------------------------------------------------------------------------------CTAGATCTAACTGGTTGCTGGAGTTTGGTAGAGATTCCT---------------------------------
------------------------------------------------------------------------------------------------------------------------------------------------------------------------------------
------------------------------------------------------------------------------------------------------------------------------------------------------------------------------------
------------------------------------------------------------------------------------------------------------------------------------------------------------------------------------
------------------------------------------------------------------------------------------------------------------------------------------------------------------------------------
------------------------------------------------------------------------TCCTCT---GTTGAAAATCTTCAT---AAACTAGAAGAG---------------------------------TTGGAGATGAATTTATGTTTACAGCTTCAAGTTGTT
CCGACTCACTTC---------------------------------------------------------------------------------------------------------------------------------------------------AACTTGGCA---------TCT
CTTATA---------------------------------------------------------------------------------------------------------TCACTCAGAATGTTGGGATGCTGGCAATTGAGGAAATTTCCA---------------------------
------------------------------------GGTATTTCTACGAACATCACATCACTCGTA---------------------ATCGGA---GACGCAATG---TTAGAA------------------------------------------------------------------
---GAA------------------------------------------------------------------------------------------------------------------------------------ATG---------------------------------------
---------------------------------CTTGAATCAATT---------------------------------------------------ACGCTTTGGTCTTGC---------------------------------------------------------------------
------------------------------------------------------------------------------------------------------------------------------------------------------------------------------------
------------------------------------------------------------------------------------------------------------------------------------------------------------------------------------
------CTTGAA------------------------------------------------------------------------------------------------------------------------------------------------------------------------
------------------------------------------------------------------------------------------------------ACTCTCAGT------ATATATGGCAGTGTC---------------ATTACA------------CATAATTTTTGG---
------------------------------------------------------------------------------------------------------------------------------------------------------------------------------------
------------GCAGTAACTTTAATAGAG------------------AAAATGGGCACAGAT---------ATAGAGAGGATT------------------------------------------------------------------------------------------------
------------------------------------------------------------------------------------------------------------------------------------------------------------------------------------
---------------------------------------------CCT------------------------------------------------------------------------------------------------------------------------------------
------------------------------------------------------------------------------------------------------------------------------------------------------------------------------------
---------------------------------------------------------------------------------------TAT---TGCATCAAAGATCTCCCTGCGTTAAAATCGCTTTATATA------------------------------------------------
------------------------------------------------------------------------------------------------------------------------------------------------------------------------------------
------------------------------------------------------------------GGTGGCTGTCCAAAA---------------------------------------------CTTGTATCACTGCCAGAG---CTCCCTGGCTCACTCAGAAGACTAACAGTA---
------GAAACTTGT------------------------------------------------------------------------GAATCACTC---GAGACC---GTATCTTTT------CCTATTGATTCT------------CCAATT------GTGAGT---------------
------------------------------------------------------------------------------------------------------------------------------------------------------------------------------------
TTCAGTTTCCCCAACTGCTTCGAA------------------TTGGGTGTAGAAGCA---------------------------------------------------------------------------------------------------------CGGAGAGTG---ATTACA
CAG---------AAAGCAGGTCAGATG---------------------------------------------------------------------------------------------------------------------------------------------------------
------------------------------------CTA---------------GCATACTTACCAGGA---AGAGAAGTACCTGCGGAGTTCGTGCACCGAGCTATA---------------------GGAGATTCCTTG------ACCATCCGTTCA------------TCT------
---------------TTCTGCTCCATATTTAGGATTTGCGTCGTTGTTTCCCCTAAATCAGGGATG------------------------------------AAAGAA---------------GAATATGTTGATTTAATGTGTCGCAAA------------------------------
---CGCATAAACGGTTGCCCCAATGGCGATAACTTATTTAAGGCACGGCTCCGTAAAGTC------------------------CAAGCGGAACATCTGTTT------------------------ATATTT------CAA---------------------------------------
------------------------------------TTTGAATTCCTTGAGGAA------------------------------------------------------------------------------------------------------------------------------
------GACGGATGGCTGGAACAGGACAACGAGGTA------------------------TTGTTC---------------------AAATTC---------------ACGACCTCA------------------------TCCCAGGAACTAGACATT---ATT---------------
---------------------------GAATGT---------------------------------------GGTATCCAGATATTGACAGGCGAAACC---------------------------------------------------------------------------------
------------------------------------------------------------------------------------------------------------------------------------------------------------------------------------
---------------------------------------------------------------------------------------------------------------------------------------------------
>GT2_Araha.1542s0001.1
------------------------------------------------------------------------------------------------------------------------------------------------------------------------------------
------------------------------------------------------------------------------------------------------------------------------------------------------------------------------------
------------------------------------------------------------------------------------------ATGTTCGATGATCAA---GGCATCGAGAGA------GGTCAAACCATTTCCCCA------------------------------------
---------------------------GAACTCACACGA------------------------------------------------------------GGGATTAGG---------------------------------------GAA------------------------------
------------------------------------------------------------------------------------------------------------------------------------------------------------------------------------
---------TCGAGGATCTCGATCGTAGTGCTCTCGAAGAAC---------------------------------------------------------------------TATGCT------TCATCGAGCTGGTGTTTGGATGAGCTGTTAGAGATTTTAAAGTGC---AAA------
GAA---------------------------------------------------------------------------------GATATTGGACAA---------------------------------------------------ATAGTGATGACGGTCTTCTAC------------
---------------------------------------------------------------------------------------------------------GGAGTTGATCCTTCTGATGTT------------------------------------------------------
---------------------------------------------------------CGGAAACAAACCGGA------------------------------GATATCTGG---AAAGTTTTCAAGAAAACATGTGGT---------GGTAAAACG------------------------
---------AAGGAGGAG---ATGCGAAAATGGAGCCAAGCTCTGAACGATGTTGGCAAC------------------------------------------------------ATTGCAGGA------------------------GAACACTTCCTA---AACTGG------------
---------------------------------------------------------------------------------GAC------------------------------------------------------------------------AATGAATCGAAGATGATTGAGAAG
ATTGCTAGAGATGTTTCAAACAAACTAAACACT---ACAGTCTCTAAGGATTTTGAAGAC------------------------------------------------------------------------------------------------------------------------
------------------------------------------------------------------------------------------------------------------------------------------------------------------------------------
------------ATGGTGGGACTTGAGACACACCTGGAA---AAAATACAGGCTTTGTTACATTTA------GATAATGAAGAT---GAAGTT------ATT---ATTGTTGGAATCTGTGGCCCTGCAGGTATTGGTAAGACTACCATTGCCAGAGCTCTACAT---AGC---CGACTC
ACTTGCAGT------------TTT---CGGCGTACTTGTTTTATGGAGAAT---CTTAGAGGA---AGCTAT---AAT------AGT---AGTCTTGACGAGCATGGTTTG---------------------------------------AAGCTGCAATTACAAGAAAAACTTCTTTCC
AAGATT------TTAAACCAAAATAGTATGAGGATA---------TACCATTTGGGT---------GCGATACATGAAAGGCTATGCGACCAAAAAGTGCTTATCATTCTTGATGAAGTGGACGATCTGAAGCAACTT---GAAGCTTTGGCTAATGAC------ACTAAG---------
---------TGGTTT---------GGTCCTGGAAGTAGGATTGTAGTAACC------------ACAGAAAATCAAGAGCTT---TTGAAGCAACAT---GGTATCAAGAAT------ACATACCATGTGGATTTTCCAACTCAAAAAGAAGCTCGTGAGATCTTTTGTAGATATGCTTTT
AAACAGAGC---ACTCCACAAGAT---------------GGTTTCGAA---AATCTTTCTGAAAGAGTT---------------ACAAAGCTTTGCAGCAGACTTCCACTAGGTCTTCGTGTCATGGGTTCA------TATTTACTAAGA------------------------------
AAG------ACAGAAGATGACTGGGAAGATATACTGTATAGGCTA---------------------------------------------GAAAGTAGCTTT---------------------------------------------------------------------GATCCAGTT
------GAT------CGAGGTATCGAGAGA---GTACTAAGAGTCGGATATGACAGT------------------------TTA---------------------------------------------------------------CATGAGAAGAATCAATTGTTATTTCTCCTCATT
GCATTC---TTCTTCAACTACAAAGACGAAGATCATGTG---AAAGCA---ATGCTTGCT---------GACAAT---AAC---TTGAATGTCAGA------------------------------------------CTCGGTCTGAAAACCCTCGAGTATAAATCTCTTATACAAAAA
TCGTCC------GGAGGA---------------------------------------------------------------------------------------AATATAGTGATGCACAAG---TTACTACAACAAGTGGGTAGAGAAGCGGTTCAA------------AGACAA---
------------------------------------------GAGCCT---TGGAAACGCCAAATCTTAATTGATGCTCATGAGATT---------------TGTGAT------------------------------------------------------------------GGT---
TGTGCA---AAT------GTGATGGGCATATCTTTTAAT---------GTA------------------------------------------------------------------------------------------------------------TCTACA------ATC---CCG
AACGGCGTG---CATATAAGCGCAAAAGCTTTTCAAAAAATGCGTAATCTTCGATTTCTAAGCATCTAC---------------------------------------------------------------------------------------------------------GAG---
------------------------------------------------------------------------------------ACAAGACGTGATATAAACCTTAGAGTG---AATGTACCC---GAGGACATGGAT------------------------------------------
---------------------------------------------------------------------------------------------TTCCCA---CATCGG------TTAAGG------TTTTTACGTTGG---------GAGGTATACCCAGGAAAGTGT---CTTCCTTCT
ACATTCAGGCCAGAATATCTTGTGGAACTCAACTTGCAGAAT---------AACAAG---CTAGAG------AAGCTTTGG------------------GAAGGA------------ACACAG------------------------CCT------------------------------
---------------------------------------------------------------CTTACAAATCTCAACAAGTTGGAATTGTGTGGGTCCTTGAGTTTGAAGGAACTCCCA---GATCTTTCAAATGCTACAAATCTCAAGAGA---------------------------
------------------------------------------------------------------------------------------------------------------------------------------------------------------------------------
------------------------------------------------------------------------------------------------------------------------------------------------------------------------------------
------------------------------------------------------------------------------------------------------------------------------------------------------------------------------------
------------------------------------------------------------------------------------------------------------------------------------------------------------------------------------
------------------------------------------------------------------------------------------------------------CTAGATCTAACTGGTTGCTGGAGTTTGGTAGAGATTCCA---------------------------------
------------------------------------------------------------------------------------------------------------------------------------------------------------------------------------
------------------------------------------------------------------------------------------------------------------------------------------------------------------------------------
------------------------------------------------------------------------------------------------------------------------------------------------------------------------------------
------------------------------------------------------------------------------------------------------------------------------------------------------------------------------------
------------------------------------------------------------------------TCCTCT---GTTGGAAATCTTCAT---AAACTAGAAGAG---------------------------------TTGGAGATGAATTTATGTTTACAGCTACAAGTTGTT
CCGACTCACTTC---------------------------------------------------------------------------------------------------------------------------------------------------AACTTGGCA---------TCT
CTTAAA---------------------------------------------------------------------------------------------------------TCACTCAGGATGTTGGGATGCTGGCAATTGAGGAAATTTCCA---------------------------
------------------------------------GGTATTTCTACGAACATCACAGCACTCATA---------------------CTCGGT---GACGCAATG---TTAGAA------------------------------------------------------------------
---GAA------------------------------------------------------------------------------------------------------------------------------------ATG---------------------------------------
---------------------------------CTTGAATCGATT---------------------------------------------------ACGCTTTGGTCTCGC---------------------------------------------------------------------
------------------------------------------------------------------------------------------------------------------------------------------------------------------------------------
------------------------------------------------------------------------------------------------------------------------------------------------------------------------------------
------CTTGAG------------------------------------------------------------------------------------------------------------------------------------------------------------------------
------------------------------------------------------------------------------------------------------ACTCTCAGT------ATATATGGCAGTGTC---------------ATTACA------------CATAATTTTTGG---
------------------------------------------------------------------------------------------------------------------------------------------------------------------------------------
------------GCAGTAACTTTTGTAGAG------------------AAAATGGGCACAGAT---------ATAGAAAGGATT------------------------------------------------------------------------------------------------
------------------------------------------------------------------------------------------------------------------------------------------------------------------------------------
---------------------------------------------CCT------------------------------------------------------------------------------------------------------------------------------------
------------------------------------------------------------------------------------------------------------------------------------------------------------------------------------
---------------------------------------------------------------------------------------GAT---TGCATCAAAGATCTCCCTGCGTTAAAATCGCTTTATATA------------------------------------------------
------------------------------------------------------------------------------------------------------------------------------------------------------------------------------------
------------------------------------------------------------------GGTGGCTGTCCAAAA---------------------------------------------CTTGTATCACTGCCAGAG---CTCCCTGGCTCACTCAGAAGACTAACAGTA---
------GAAACTTGT------------------------------------------------------------------------GAATCACTC---GAGACC---GTATCTTTT------CCTATTGATTCT------------CCAATT------GTGAGT---------------
------------------------------------------------------------------------------------------------------------------------------------------------------------------------------------
TTCAGTTTCCCCAACTGCTTCGAA------------------TTGGGTGTAGAAGCA---------------------------------------------------------------------------------------------------------CGGAGAGTG---ATTACA
CAG---------AAAGCAGGTCAGATG---------------------------------------------------------------------------------------------------------------------------------------------------------
------------------------------------CTA---------------GCATACTTACCAGGA---AGAGAAATACCTGCGGAGTTCGTGCACCGGGCTATA---------------------GGAGATTCCTTG------ACCATCCGTTCA------------TCT------
---------------TTCTGCTCCATATTTAGGATTTGCGTCGTGGTTTCCCCTAAATCAGGGATG------------------------------------AAAGAA---------------GAATATGTTGATTTAATGTGTCGCAAA------------------------------
---CGCATAAACGGTTGCCCCAATGGCGATAACTTATTTAAGGCACGGCTCCGTAAAGTC------------------------CAAGCGGAACATCTGTTT------------------------ATATTT------CAA---------------------------------------
------------------------------------TTTGAATTCCTTGAGGAA------------------------------------------------------------------------------------------------------------------------------
------GACGGATGGCTGGAACAGGACAACAAGGTA------------------------TTGTTC---------------------AAATTC---------------ACGACCTCA------------------------TCCCAGGAACTAGACATT---ATT---------------
---------------------------GAATGT---------------------------------------GGTATCCAGATATTCAGAGCCGAAACC---------------------------------------------------------------------------------
------------------------------------------------------------------------------------------------------------------------------------------------------------------------------------
---------------------------------------------------------------------------------------------------------------------------------------------------
>GT2_AT1G63740.1
------------------------------------------------------------------------------------------------------------------------------------------------------------------------------------
------------------------------------------------------------------------------------------------------------------------------------------------------------------------------------
------------------------------------------------------------------------------------------ATGTTCGATGATCAA---GCAATCGAAAGA------GGCCAAACCATTTCCCCT------------------------------------
---------------------------GAACTCACACGA------------------------------------------------------------GGGATTAGG---------------------------------------GAA------------------------------
------------------------------------------------------------------------------------------------------------------------------------------------------------------------------------
---------TCGAGGATCTCGATCGTAGTGCTCTCGAAGAAC---------------------------------------------------------------------TATGCT------TCATCGAGCTGGTGTTTGGATGAGCTGTTGGAGATTTTGAAATGC---AAG------
GAA---------------------------------------------------------------------------------GATATTGGGCAA---------------------------------------------------ATAGTGATGACTGTCTTCTAC------------
---------------------------------------------------------------------------------------------------------GGAGTAGATCCATCTGATGTG------------------------------------------------------
---------------------------------------------------------CGCAAACAAACCGGA------------------------------GATATCTTG---AAAGTTTTCAAGAAAACTTGTTCT---------GGTAAAACG------------------------
---------GAGGAGAAG---AGGCGAAGATGGAGCCAAGCTTTGAACGATGTTGGCAAC------------------------------------------------------ATTGCCGGA------------------------GAACATTTCCTT---AACTGG------------
---------------------------------------------------------------------------------GAT------------------------------------------------------------------------AATGAATCGAAGATGATGGAGAAG
ATTGCAAGAGATATTTCAAACAAAGTAAACACT---ACAATCTCTAGGGATTTTGAAGAC------------------------------------------------------------------------------------------------------------------------
------------------------------------------------------------------------------------------------------------------------------------------------------------------------------------
------------ATGGTGGGAGTTGAGACACACCTGGAG---AAAATACAGTCTTTGTTACATTTA------GATAATGATGAT---GAAGCT------ATG---ATTGTTGGAATCTATGGCCCTGCAGGTATTGGTAAGACTACCATTGCCAGAGCTTTGCAC---AGT---CTACTC
TCTGATAGG------------TTT---CAGCTTACTTGTTTTATGGAGAAT---CTTAGGGGA---AGCTAT---AAT------AGT---AGTCTTGACGAGTATGGTTTG---------------------------------------AAGCTGCAATTACAAGAACAACTTCTTTCC
AAGATT------TTAAACCAAACTGGTATGAGGGTA---------TACAATTTAAGT---------GCAATACAGGGAATGCTATGCGACCAAAAAGTGCTTATCATTCTTGATGATGTGGACGATCTGAAGCAACTA---GAAGCTTTGGCTAATGAA------ACTAAG---------
---------TGGTTT---------GGTCCTGGGAGTAGGGTTGTAGTGACC------------ACAGAAAATCAAGAGCTT---TTGAAGCAACATGACGATATTAAGAAT------ACATACTATGTGGATTTTCCTACTCAGAAAGAAGCTCGTCAGATCTTTTGTAGATATGGTTTT
AAACAGAGC---ACTCCACAAGAT---------------GGTTTCGAA---AATCTTTCCGAAAGAGTT---------------ATAAAGCTTTGCAGCAAACTTCCACTAGGTCTTAGTGTCATGGGTTTA------TATCTACGAAAA------------------------------
AAG------ACAGAAGATGACTGGGAAGATATACTGCATAGGCTA---------------------------------------------GAAAGTAGCTTT---------------------------------------------------------------------GATTCAGTT
------GAT------CGAAATATCGAGAGA---GTACTAAGAGTCGGATATGACGGT------------------------TTA---------------------------------------------------------------CATGAGAAGGATCAATTGTTATTTCTCCTCATT
GCATTC---TTCTTCAACTACAAAGACGATGATCATGTG---AAAGCA---ATGCTTGCT---------GACAAT---AAC---TTGAATGTCAGA------------------------------------------CTCGGTTTGAAAACTCTCGAGTATAAATCTCTTATACAAAGA
TCGTCT------GGAGGA---------------------------------------------------------------------------------------AATATAGTGATGCACAAG---TTACTACAACAAGTGGGTAGAGAAGCGGTTCAA------------AGACAA---
------------------------------------------GAGCCT---TGGAAACGCCAAATCTTAATTGATGCTCATGAGATT---------------TGTAATGTCCTCGAAACT---------------------------------------------GATTCT---GGT---
TGTGCA---AAT------GTGATGGGCATATCCTTTAAT---------GTA------------------------------------------------------------------------------------------------------------TCTACA------ATC---CCG
AATGGCGTG---CATATAAGCGCAAAAGCTTTTCAAAATATGCGTAATCTTCGATTTCTAAGCATCTAC---------------------------------------------------------------------------------------------------------GAG---
------------------------------------------------------------------------------------ACAAGACGTGATGTAAACCTTAGAGTA---AATGTACCC---GATGACATGGAT------------------------------------------
---------------------------------------------------------------------------------------------TTCCCA---CATCGT------CTAAGG------TCTTTACATTGG---------GAGGTATACCCAGGAAAGTCT---CTTCCTTCT
ACATTTAGGCCAGAATATCTTGTGGAACTCAACTTGCAAAAT---------AACAAG---CTAGAG------AAGCTTTGG------------------GAAGGA------------ACCCAG------------------------CCT------------------------------
---------------------------------------------------------------CTTACAAATCTCAACAAGTTGGAATTGTGTGGGTCCTTGAGATTGAAGGAACTTCCA---GATCTTTCAAGTGCTACAAATCTCAAGAGA---------------------------
------------------------------------------------------------------------------------------------------------------------------------------------------------------------------------
------------------------------------------------------------------------------------------------------------------------------------------------------------------------------------
------------------------------------------------------------------------------------------------------------------------------------------------------------------------------------
------------------------------------------------------------------------------------------------------------------------------------------------------------------------------------
------------------------------------------------------------------------------------------------------------CTAGATCTAACTGGTTGTTGGAGTTTGGTAGAGATTCCT---------------------------------
------------------------------------------------------------------------------------------------------------------------------------------------------------------------------------
------------------------------------------------------------------------------------------------------------------------------------------------------------------------------------
------------------------------------------------------------------------------------------------------------------------------------------------------------------------------------
------------------------------------------------------------------------------------------------------------------------------------------------------------------------------------
------------------------------------------------------------------------TCCTCT---GTTGGAAATCTTCAC---AAACTAGAAGAG---------------------------------TTGGAGATGAATTTATGTTTACAGCTACAAGTTGTT
CCGACTCACTTC---------------------------------------------------------------------------------------------------------------------------------------------------AACTTGGCA---------TCT
CTTAGA---------------------------------------------------------------------------------------------------------TCACTCAGGATGTTGGGATGCTGGGAATTAAGGAAATTTCCA---------------------------
------------------------------------GGTATTTCTACGAACATCACATCCCTCGTA---------------------ATCGGA---GATGCAATG---TTAGAA------------------------------------------------------------------
---GAA------------------------------------------------------------------------------------------------------------------------------------ATG---------------------------------------
---------------------------------CTTGAATCAATT---------------------------------------------------AGGCTTTGGTCTTGC---------------------------------------------------------------------
------------------------------------------------------------------------------------------------------------------------------------------------------------------------------------
------------------------------------------------------------------------------------------------------------------------------------------------------------------------------------
------CTTGAG------------------------------------------------------------------------------------------------------------------------------------------------------------------------
------------------------------------------------------------------------------------------------------ACTCTGGTT------GTATATGGCAGTGTC---------------ATTACA------------CATAATTTTTGG---
------------------------------------------------------------------------------------------------------------------------------------------------------------------------------------
------------GCAGTAACTTTAATAGAG------------------AAAATGGGCACAGAT---------ATAGAGAGGATT------------------------------------------------------------------------------------------------
------------------------------------------------------------------------------------------------------------------------------------------------------------------------------------
---------------------------------------------CCT------------------------------------------------------------------------------------------------------------------------------------
------------------------------------------------------------------------------------------------------------------------------------------------------------------------------------
---------------------------------------------------------------------------------------GAT---TGCATCAAAGATCTCCCTGCGTTAAAATCGCTTTATATA------------------------------------------------
------------------------------------------------------------------------------------------------------------------------------------------------------------------------------------
------------------------------------------------------------------GGTGGCTGTCCAAAA---------------------------------------------CTTTTTTCACTGCCAGAG---CTCCCTGGCTCACTCAGAAGACTAACGGTA---
------GAAACTTGT------------------------------------------------------------------------GAATCACTC---AAGACT---GTATCTTTT------CCTATTGATTCT------------CCAATT------GTGAGT---------------
------------------------------------------------------------------------------------------------------------------------------------------------------------------------------------
TTCAGTTTCCCCAACTGCTTCGAA------------------TTGGGTGAAGAAGCA---------------------------------------------------------------------------------------------------------CGGAGAGTG---ATTACA
CAG---------AAAGCAGGTCAGATG---------------------------------------------------------------------------------------------------------------------------------------------------------
------------------------------------ATA---------------GCATACTTACCAGGA---AGGGAAATACCTGCGGAGTTCGTGCACAGAGCTATA---------------------GGAGATTCGTTG------ACCATCCGTTCA------------TCT------
---------------TTCTGCTCCATATTTAGGATTTGCGTTGTGGTTTCCCCTAAATCAGAGATG------------------------------------AAAGAA---------------GAATATGTTGGTTTTATGTGTCGCAAA------------------------------
---CGCATAAACGGTTGCCCCATTGGCGATAACTTATTTAAGGCACAGCTCCGTAAACTC------------------------CAAGCGGAACATCTATTT------------------------ATATTT------CAA---------------------------------------
------------------------------------TTTGAATTCCTTGAGGAA------------------------------------------------------------------------------------------------------------------------------
------GACGGATGGCTGGAACAGGACAACGAGGTA------------------------TTGTTC---------------------AAATTC---------------ACGACCTCA------------------------TCCGAGGAACTAGACATT---ATT---------------
---------------------------GAATGT---------------------------------------GGTATCCAGATATTGACAGGCGAAACC---------------------------------------------------------------------------------
------------------------------------------------------------------------------------------------------------------------------------------------------------------------------------
---------------------------------------------------------------------------------------------------------------------------------------------------
>GT2_Araha.15917s0002.1
ACGTGGAGATATCGTGTCTTTGCAAGCTTCCACGGA------------------------------------------------------------------------------------------------------------------------------------------------
---------------------------------------------------------------------------------------------------------------------------------------------------CCAGACGTCCGT---------AAAACATTTATG
AGTCATTTA---------------------------------------------CGTAAACAGTTTAGCTGCAATGGG---ATT---ACGATGTTCGATGATCAA---GGAATTGAGAGA------AGCAAAACCATCGCCCCT------------------------------------
---------------------------GCACTTAAACAA------------------------------------------------------------GCGATTAGG---------------------------------------GAA------------------------------
------------------------------------------------------------------------------------------------------------------------------------------------------------------------------------
---------TCGAGGATCTCAATCGTGGTTCTCTCCAAGAAG---------------------------------------------------------------------TATGCA------TCTTCAAGCTGGTGTTTGAATGAGCTATTGGAGATTTTTAAGTGC---AAG------
GAA---------------------------------------------------------------------------------GTTATGGGACAA---------------------------------------------------ATAGTGATGACGATCTTCTAC------------
---------------------------------------------------------------------------------------------------------GAAGTAGACCCATCTGATGTG------------------------------------------------------
---------------------------------------------------------CGGAAACAAACAGGG------------------------------GAATTCGGG---ACGGTTTTCAAGGAACTAAGTGCT---------CATAAAACA------------------------
---------GAGGAAGAG---AGGCAAAGATGGAGCCAGGCTTTGAACGATGTGGGCAAC------------------------------------------------------ATAGCCGGA------------------------GAACACTCCCTA---AATTGG------------
---------------------------------------------------------------------------------GAC------------------------------------------------------------------------AATGAATCAAAGATGATTGAAAAG
ATTGCCAGAGATGTTTCAGATAAACTCAACACT---ACAATCTCTAGAGATTTTGAAGAT------------------------------------------------------------------------------------------------------------------------
------------------------------------------------------------------------------------------------------------------------------------------------------------------------------------
------------ATGGTGGGACTTGAAGCACACTTGGAG---AAAATGAAGTATATATTACATTTA------GATTATGAGGAT---GAAGCT------ATG---ATTGTTGGAATCTGTGGCCCTGTAGGCGTTGGTAAGACTACCATTGCTAGAGCTTTATAT---AGC---CTACTC
TCTAGCAGT------------TTT---CAGCTGAGTTGTTTTATGGAGAAT---CTTAGGGGA---ATCTAT---AAT------AGT---GGTCTTGACGAGTATGGTTTG---------------------------------------AAGCTGTGTTTACAAGAGCAACTTCTTTCC
AAAATT------TTAAACCAAAATGGTATGAGGATA---------TACCATTTAGGT---------GCGATACCGGAAAGGCTATGCGACCAAAAAGTGCTCATCATTCTTGATGATGTTGACAATCTAAAGCAGTTA---GAGGCTTTGGCTAATGAT------ACTAAC---------
---------TGGTTT---------GGTCCTGGAAGCAGGATTATTGTAACT------------ACGGAAGATCAAGAGATT---TTGAAGCAACAT---GGAATTAACATC------ATATACCATGTGGGTTTTCCATCTAGAGAAGAAGCTCTTAAGATCTTTTGTAGATATGCTTTT
AGACACAGC---TCTCCACCTAAT---------------GGTTATGAA---AAGCTTCCAGAAAGAATA---------------GCAGAGCTTTGCAGCAACCTTCCATTGGGTCTTCGGGTCATGGGTTCA------TCTTTACGCGGA------------------------------
AAG------AACGAGAAAGAGTGGGAAGTTATACTACATAGGCTA---------------------------------------------GAAAATAGC------------------------------------------------------------------------------CTT
------GAT------CGAGATATCGAGGGA---GTACTTAGAGTCGGATATAATGGT------------------------TTA---------------------------------------------------------------CACAAGAACGATCAATCTTTATTTCTGTACATT
GCATTC---TTCTTCAACTACAAAGACGATGATCATGTG---ATGGCC---ATGCTCGCT---------GACAGT---GAC---TTGGATGTCAAA------------------------------------------CTCGGTTTGAAAATCCTTGCCTATAAATCTCTTATACAAATA
TCCACC------GAAGGA---------------------------------------------------------------------------------------AAAATAATGATGCACAAG---TTACTACAACAAGTTGGCAGACAAGTGGTTCAA------------AGACAA---
------------------------------------------AAGCCT---TGGAAACGCCAAATCTTAATCGATGCTCGTGAGATT---------------TCTGATGTACTACAAACT---------------------------------------------GAGTCT---GGA---
GGTAGA---AGT------GTGATGGGTATATTTTTGGAT---------AGA------------------------------------------------------------------------------------------------------------TCCACA------ATC---CTA
GACGGCGAG---TTTATAAGCACAAGAGCTTTGAAAAGAATGCATACTCTTCAATTTCTCTGCATCTAC---------------------------------------------------------------------------------------------------------AAG---
------------------------------------------------------------------------------------ACAAGATTTGATACAAAAGATAGAGAG---CATGTACCC---AAGGACATAGAT------------------------------------------
---------------------------------------------------------------------------------------------TTCCCA---CCACGT------CTAAGG------TTATTACATTGG---------GAGGTTTACCCTGGAAAATGT---CTTCCTCGT
ACATTTACTCCTGCATATCTTGTGGAACTCGATTTGCTAGAT---------AACCAG---CTTGAG------AAGCTTTGG------------------GAAGGA------------ATCCAG------------------------CCC------------------------------
---------------------------------------------------------------CTTACAAATCTCAAGGAGATGGCTTTGACAGGGTCTTGGAGTTTGAAGGAACTCCCA---GATCTATCAAATGCTACAAAACTCGAGAGA---------------------------
------------------------------------------------------------------------------------------------------------------------------------------------------------------------------------
------------------------------------------------------------------------------------------------------------------------------------------------------------------------------------
------------------------------------------------------------------------------------------------------------------------------------------------------------------------------------
------------------------------------------------------------------------------------------------------------------------------------------------------------------------------------
------------------------------------------------------------------------------------------------------------TTAGATCTGAGTGGCTGCAAGAGTTTGGTAGAGATTCCT---------------------------------
------------------------------------------------------------------------------------------------------------------------------------------------------------------------------------
------------------------------------------------------------------------------------------------------------------------------------------------------------------------------------
------------------------------------------------------------------------------------------------------------------------------------------------------------------------------------
------------------------------------------------------------------------------------------------------------------------------------------------------------------------------------
------------------------------------------------------------------------TCTTCT---TTTGGAAATCTTCAT---AAACTAAAGTGG---------------------------------TTGCAGATGATTTTCTGTATAAAGCTACAAGTCGTT
CCGGCTCATTTC---------------------------------------------------------------------------------------------------------------------------------------------------AATTTGGCA---------TCT
CTTGAA---------------------------------------------------------------------------------------------------------ATGCTCGACATGATGGGATGCTCACAGTTGAGAAAATTTCCG---------------------------
------------------------------------TATATTTCCACGAACATCACAACCCTCACA---------------------ATCACA---GACACAATG---TTAGAA------------------------------------------------------------------
---GAA------------------------------------------------------------------------------------------------------------------------------------GTG---------------------------------------
---------------------------------TCCGAGTCAATT---------------------------------------------------AGGCTTTTGTCTGGC---------------------------------------------------------------------
------------------------------------------------------------------------------------------------------------------------------------------------------------------------------------
------------------------------------------------------------------------------------------------------------------------------------------------------------------------------------
------CTTCAG------------------------------------------------------------------------------------------------------------------------------------------------------------------------
------------------------------------------------------------------------------------------------------TCTCTCCGC------ATATTTGGCAGTGTC---------------AATACA------------TTGACATATGTT---
------------------------------------------------------------------------------------------------------------------------------------------------------------------------------------
------------GGTGGAAAGTTTCAAGAA------------------CGAACTAGTGCAGAT---------ATTGAGAGAATT------------------------------------------------------------------------------------------------
------------------------------------------------------------------------------------------------------------------------------------------------------------------------------------
---------------------------------------------CCA------------------------------------------------------------------------------------------------------------------------------------
------------------------------------------------------------------------------------------------------------------------------------------------------------------------------------
---------------------------------------------------------------------------------------GAT---TGCCTCAAATATCTTCAAGGGTTACAACAGCTTTATATT------------------------------------------------
------------------------------------------------------------------------------------------------------------------------------------------------------------------------------------
------------------------------------------------------------------GGTGGCTGTCCAAAA---------------------------------------------ATTGCATCACTGCCAGAG---CTCCCTGGTTTACTCAAACTACTAATAGTA---
------GAAACTTGT------------------------------------------------------------------------GCATCACTG---GAGACC---GTATCTTTT------CCTTTGGACACT------------CCAATT------TTGTAT---------------
------------------------------------------------------------------------------------------------------------------------------------------------------------------------------------
CTCTTTTTCCAGAACTGCTTCAAA------------------TTGGGTCAAGAAGAA---------------------------------------------------------------------------------------------------------AGAAGAATA---ATTACC
ACG---------CAATCA------TTG---------------------------------------------------------------------------------------------------------------------------------------------------------
------------------------------------CAG---------------GCATGCCTACCAGGA---AGACAAATTCCAGTTGAGTTCGCTCACAGAGCTATA---------------------GGAAATTCCTTG------ACCATCATCTCA------------AAT------
---------------TGCTACGGC---TTTAGGTTTTGCGTCGTGCTTTCCCCTAAAAAGCACATT---------------------------------------GAA---------------GGAACTGTCAACTTATTGTGTCGTATA------------------------------
---CACATCATTGGTTGCCCCATTGACGAAAACATAGTTCTA---AGGCTTCCCATCATA------------------------CAAGCGGACCATCTATTT------------------------ATATCA------CAC---------------------------------------
------------------------------------TCAGACTGGTTTGGTAAAGGC---------------------------------------------------------------------------------------------------------------------------
------ATTGTTCACCTAGAGCTGGAAAAGGAGATA------------------------TTGTTC---------------------GAATTC---------------AGCACCACA------------------------TCCCATGACATTGATGTT---ATT---------------
---------------------------GAATGT---------------------------------------GGTGTCCATTTGTTGATGGACAAAACC---------------------------------------------------------------------------------
------------------------------------------------------------------------------------------------------------------------------------------------------------------------------------
---------------------------------------------------------------------------------------------------------------------------------------------------
>GT2_907021
AACTGGACATACCACGTCTTCGCGAGCTTTCATGGA------------------------------------------------------------------------------------------------------------------------------------------------
---------------------------------------------------------------------------------------------------------------------------------------------------GAAGACGTCCGT---------AAAACATTTCTG
AGTCATATA---------------------------------------------CGCAAACAGTTTATCTGCAATGGG---ATC---ACGATGTTCGATGATCAA---GGGATCAAGAGA------GGCAAAACCATTACCCCT------------------------------------
---------------------------GAACTCATACAA------------------------------------------------------------GGGATTAGA---------------------------------------GAA------------------------------
------------------------------------------------------------------------------------------------------------------------------------------------------------------------------------
---------TCGAGGATCTCGATCATCGTACTCTCAAAAAAT---------------------------------------------------------------------TATGCT------TCTTCCAGCTGGTGTTTGGATGAGCTACTGGAGATATTGAAGTGC---AGG------
GAA---------------------------------------------------------------------------------GATATTGGACAA---------------------------------------------------ATAGTGATGACAGTCTTCTAC------------
---------------------------------------------------------------------------------------------------------GGAGTAGATACATCTGATGTG------------------------------------------------------
---------------------------------------------------------CGGAAACAAACCGGA------------------------------GAATTTGGG---ATTGCTTTCAACAAAACTTGTGCT---------GGTAAAACG------------------------
---------GAGGAGGAG---AGCAGAAGATGGAGCCAAGCTTTGACCGATGCTGCCAAC------------------------------------------------------ATAGCAGGA------------------------GTAGACTTCAAA---AACTGC------------
---------------------------------------------------------------------------------AAA------------------------------------------------------------------------AATGAGGCGGAAATGATTGAGGAG
ATTGCAAACCATGTTTCTAACCAACTGAATGTG---ACACCGTCTAAGGATTTTGATGGC------------------------------------------------------------------------------------------------------------------------
------------------------------------------------------------------------------------------------------------------------------------------------------------------------------------
------------ATGGTAGGACTAGAGGCTCATTTGAGA---GAATTGGAGTCTTTGCTAGATTTA------GATTCA---GTT---GGAGTT------CAA---ATGGTTGGAATCTACGGTCCTGCGGGCATTGGTAAGAGTACCATTGCTAGAGCTCTACAT---AGT---CGACTT
TCTAATAGG------------TTT---CAACATAATTGTTTTGTGGACATC---CAATGGGAA---AGCTTC---CGC------ATT---GGTTTTGATGATTATGGTTTG---------------------------------------AAGCTGCGTTTACAAGAAAAATTTCTTTCA
AATATT------TTGGACCTAAGTGGACTGAGGATA---------AGCCATTTAGGT---------GCCATAAAAGAACGGCTATCCAAGCTGAGGGTGCTTATCATTCTTGATGATGTGAACCATATGAAGCAACTA---GAGGCGTTGGCAAATGAA------ACTACG---------
---------TGGTTT---------GGTCCTGGAAGTAGGATTATTGTGACA------------ACAGAAAACAAAGAGCTT---CTGCATCAACAT---GGTATCAACAAT------ACGTACCATGTGGGGTTTCCATCTGATGAAAAAGCGCTCAAGATCTTATGTCGATATGCTTTC
AGGAAAAGC---TATCCACATAAT---------------GGTTTTAAA---AAGCTTGCATTAAGAGTA---------------ACAGAGCTTTGTGGCAACCTTCCATTGGCTCTCCGTGTGGTTGGTTCA------TCATTACGTGGG------------------------------
AAG------AATGAGGAGGAGTGGGAAGAAGTAATATGCAGGCTA---------------------------------------------GACAGTATT------------------------------------------------------------------------------TTT
------GAT---CATCAAGATATCAAGGAA---GTACTAAGAGTTGGTTATGAGAGT------------------------TTA---------------------------------------------------------------CATGAGAATGAGCAATCTCTATTTCTCCACATT
TCAGTC---TTCTTCAACTATCGAGATGTTGATCTTGTG---ACAGCC---ATGTTGGCT---------GACAAG---AAC---TTGGATGTCAAA------------------------------------------TATGGGTTGAAAATCCTA------------------------
------------------------------------------------------------------------------------------------------------------------------------------------------------------------------------
------------------------------------------------------------------------------------------------------------------------------------------------------------------------------GGT---
ACTAGA---GAA------GTGTCTGGCATATCATTTGAT---------ACA------------------------------------------------------------------------------------------------------------TCAGGA------ATC------
AACGAAGTC---ATTATAAAAAAGGGAGCTTTTAAAAGAATGCCCAATCTTCGATTCCTCAGAGTTTAC---------------------------------------------------------------------------------------------------------AAA---
------------------------------------------------------------------------------------AGTAAAGATGATGGAAATGATGTAGTG---TATATACCA---GAGGAGATGGAG------------------------------------------
---------------------------------------------------------------------------------------------TTTCCA---CGTTTT------CTAAGG------TTATTAGATTGG---------GAGGCATACCCAAGCAAGAGT---CTTCCTGCT
AACTTTAATGCAGAATCTCTTGTTGAACTCATATTGTCAGAT---------AACCAG---CTCGAG------AAGCTTTGG------------------GAAGGA------------TCTCAG------------------------CAC------------------------------
---------------------------------------------------------------CTTCCAAATCTCAAGAAGATGGATTTGAGACATTCCTATGATCTAAAGCAACTCCCA---GACCTTTCAAATGCTACAAATCTCGAGAGC---------------------------
------------------------------------------------------------------------------------------------------------------------------------------------------------------------------------
------------------------------------------------------------------------------------------------------------------------------------------------------------------------------------
------------------------------------------------------------------------------------------------------------------------------------------------------------------------------------
------------------------------------------------------------------------------------------------------------------------------------------------------------------------------------
------------------------------------------------------------------------------------------------------------TTGGATGTGCATCTTTGCGCGAGTTTGGTAGAGTTTCCT---------------------------------
------------------------------------------------------------------------------------------------------------------------------------------------------------------------------------
------------------------------------------------------------------------------------------------------------------------------------------------------------------------------------
------------------------------------------------------------------------------------------------------------------------------------------------------------------------------------
------------------------------------------------------------------------------------------------------------------------------------------------------------------------------------
------------------------------------------------------------------------TCCTAT---ATTGGAAATCTTCAT---AAACTAGAAGAG---------------------------------TTGAAAATGGGTTTCTGTATAAATCTACAAGTTGTT
CCGACTCTCGTC---------------------------------------------------------------------------------------------------------------------------------------------------AACTTGGCA---------TCG
CTTGAT---------------------------------------------------------------------------------------------------------TATCTCGACATGAAGGGATGCTCACAGTTGAAAAAATTTCCA---------------------------
------------------------------------GATATTTCCACGAATATCAGAGCACTCGTA---------------------ATCGCA---GACACAATA---TTAGAA------------------------------------------------------------------
---GAA------------------------------------------------------------------------------------------------------------------------------------TTG---------------------------------------
---------------------------------CCTAGATCGATT---------------------------------------------------AGGCTTTGGTCTCGG---------------------------------------------------------------------
------------------------------------------------------------------------------------------------------------------------------------------------------------------------------------
------------------------------------------------------------------------------------------------------------------------------------------------------------------------------------
------CTTCAG------------------------------------------------------------------------------------------------------------------------------------------------------------------------
------------------------------------------------------------------------------------------------------TATCTCAGT------ATATACGGCAGTGTCAAAGATCCACTT------------------------------------
------------------------------------------------------------------------------------------------------------------------------------------------------------------------------------
------------------------------------------------CTCGGTCGCGCAGAT---------ATTGAGAAAGTT------------------------------------------------------------------------------------------------
------------------------------------------------------------------------------------------------------------------------------------------------------------------------------------
---------------------------------------------CCA------------------------------------------------------------------------------------------------------------------------------------
------------------------------------------------------------------------------------------------------------------------------------------------------------------------------------
---------------------------------------------------------------------------------------GAT---TGGATCAAAGATCTTCCTAGATTACAATCTCTTCAGATA------------------------------------------------
------------------------------------------------------------------------------------------------------------------------------------------------------------------------------------
------------------------------------------------------------------TTTGGCTGTCCAAAA---------------------------------------------CTTGCATCACTGCCAGAG---ATCCCTAGCTCACTGAAAACACTAATAGCA---
------AACACTTGT------------------------------------------------------------------------GAATCATTG---GAGACCCTTGCATCTTTC------CCTATTGACTCT------------CAAGTT------ACTAGT---------------
------------------------------------------------------------------------------------------------------------------------------------------------------------------------------------
CTTTTTTTCCCCAACTGCTTCAAA------------------TTGGGTCAAGAAGCA---------------------------------------------------------------------------------------------------------CGACAAGTA---ATTACT
CAG---------CAATCATTGTTG------------------------------------------------------------------------------------------------------------------------------------------------------------
------------------------------------------------------GCATGCCTACCCGGA---AGAACAATACCTGCGGAGTTCCATCATCGAGATATA---------------------GGAAATTCCTTG------ACATTCCGCCCA---------------------
---------------GGTTTCTTTGGATTTAGGATTTGTGTCGTGGTTTCGCCTAAACCAGCGATGGGAGAACAT---------------------------ATTCGT---------------CATTACTCA------ATGTCTCGCATA------------------------------
---TGTATAAACGGTTGCCCCACTGATCAACACATACTTACG---GGTCTCCGTGAAATC------------------------CGAGGGGAACATCTATGT------------------------ATAACT------CAA---------------------------------------
------------------------------------TTTGATTTGTCTGACGAAGAT---------------------------------------------------------------------------------------------------------------------------
---------------------CCGGAGAAAGAGATA------------------------TTGTTG---------------------GAAATC---------------ATCACCACA------------------------CACCAAGAAGTCGACATT---ATT---------------
---------------------------GAATGT---------------------------------------GGTGTCCCGATCTTGACGGTTGAAACC---------------------------------------------------------------------------------
------------------------------------------------------------------------------------------------------------------------------------------------------------------------------------
---------------------------------------------------------------------------------------------------------------------------------------------------
>U_AT4G14370.1
------------------------------------------------------------------------------------------------------------------------------------------------------------------------------------
------------------------------------------------------------------------------------------------------------------------------------------------------------------------------------
------------------------------------------------------------------------------------------ATGTTCGATGATCAG---GAGATCGAGAGA------AGTCAAACCATCGCACCT------------------------------------
---------------------------GCTCTCATTAAA------------------------------------------------------------GCCATTAAG---------------------------------------GAA------------------------------
------------------------------------------------------------------------------------------------------------------------------------------------------------------------------------
---------TCAAGAATCTCAATCATCTTGCTATCGAAGAAC---------------------------------------------------------------------TATGCT------TCTTCGAGCTGGTGTTTGGATGAGTTGTTGGAGATTGTCAAGTGC---AAG------
GAA---------------------------------------------------------------------------------GCTATGGGACAA---------------------------------------------------ATAGTGATGACGGTCTTCTAC------------
---------------------------------------------------------------------------------------------------------GGAGTAGATCCATCTGATGTG------------------------------------------------------
---------------------------------------------------------CGGAAACAAACAGGA------------------------------GAATTCGGG---AGGTCTTTCAATGAAACGTGTTCT---------CGAAGTACG------------------------
---------AAAGAGAAG---AGGCGAAAATGGAGTCAAGCTTTGAACCATGTGGGAAAC------------------------------------------------------ATAGCTGGA------------------------GAACACTTCCAA---AACTGG------------
---------------------------------------------------------------------------------GAC------------------------------------------------------------------------AATGAATCAAAGATGATTGAAAAG
ATTTCAAGAGATATTTCAAACAAACTAAATTCT---ACAATCTCTAGAGATTTTGACGAT------------------------------------------------------------------------------------------------------------------------
------------------------------------------------------------------------------------------------------------------------------------------------------------------------------------
------------ATGGTTGGACTTGAAGCACACTTGGAG---GAAATGAAGTACTTGTTAGATTTA------GATTATAAGGAT---GGAGCT------ATG---ATAGTTGGAATTTGTGGTCCTGCAGGCATTGGTAAGACTACTATTGCTAGAGCTTTATAT---AGT---TTACTT
TTAAGTAGT------------TTC---CAGCTTAGTTGTTTTGTGGAGAAT---CTTAGTGGA---AGCGAT---AAT------AGA---GGTCTTGACGAGTATGGTTTT---------------------------------------AAGCTGCGTTTACAAGAGCAACTTCTTTCA
AAGATT------TTAAACCAAAATGGTATGAGGATA---------TACCATTTAGGT---------GCAATACAAGAAAGGCTATGCGACCAAAAAGTGCTTATCGTTCTTGATGATGTGAATGATCTAAAGCAATTA---GAGGCTTTGGCTAATGAG------ACTAGT---------
---------TGGTTT---------GGTCCTGGAAGTAGGATCATTGTGACC------------ACAGAAGATAAAGGGCTT---TTGGAGCAACAT---GGTATCAACAAA------ACTTACCATGTAGGTTTTCCATCTATAGAAGAAGCTCTTGAGATCTTTTGTATATATGCTTTT
AGAAAAAGC---TCTCCACCTGAT---------------GGTTTCAAA---AAGCTTACAAAGAGAGTA---------------ACAAATGTTTTTGATAACCTTCCATTGGGTCTTCGTGTCATGGGTTCA------TCTTTACGCGGG------------------------------
AAG------GGGGAAGATGAGTGGGAAGCTCTATTGGACAGGCTA---------------------------------------------GAAACTAGT------------------------------------------------------------------------------CTA
------GAT------CGAAATATCGAGGGA---GCGCTAAGAGTTGGGTATGATAGC------------------------TTG---------------------------------------------------------------CAGGAAGAAGAACAAGCTCTATTTCTCCACATT
GCGGTC---TTTTTCAACTACAACAAAGATGAGCATGTG---ATTGCT---ATGCTCGCA---------GACAGT---AAC---TTGGATGTCAAG------------------------------------------CAAGGGTTAAAAATCCTAACCAATAAATCACTCGTATATAGA
TCTACC------AGTGGG---------------------------------------------------------------------------------------AAAATAGTAATGCACAAA---TTACTACAACAAGTGGGTAGAAAAGCAATTCAA------------AGACAA---
------------------------------------------GAGCCT---TGGAAACGTCACATCTTAATAGATGCGCATGAGATT---------------TGTTATGTTCTTGAGAAT---------------------------------------------GATACA---GAT---
ACTAGA---GCT------GCTTTAGGCATATCGCTTGAT---------ACA------------------------------------------------------------------------------------------------------------TCTGGA------ATC------
AACAAAGTT---ATCATAAGTGAGGGAGCTTTCAAAAGAATGCGTAATCTTCGATTCCTAAGTGTCTAC---------------------------------------------------------------------------------------------------------AAT---
------------------------------------------------------------------------------------ACAAGATATGTTAAAAATGATCAAGTG---GACATACCT---GAGGACTTGGAG------------------------------------------
---------------------------------------------------------------------------------------------TTTCCA---CCTCAT------CTACGG------TTGCTTCGGTGG---------GAAGCATACCCGAGTAATGCT---CTTCCTACT
ACATTTCATCCAGAATATCTTGTAGAACTTGATATGAAGGAG---------AGCCAG---CTTGAG------AAGCTTTGG------------------CAAGGA------------ACACAG------------------------CCA------------------------------
---------------------------------------------------------------CTTACAAATCTCAAGAAAATGGATTTGACACGATCCTCTCATTTGAAGGAACTTCCA---GATCTTTCAAATGCTACAAATCTCGAGAGG---------------------------
------------------------------------------------------------------------------------------------------------------------------------------------------------------------------------
------------------------------------------------------------------------------------------------------------------------------------------------------------------------------------
------------------------------------------------------------------------------------------------------------------------------------------------------------------------------------
------------------------------------------------------------------------------------------------------------------------------------------------------------------------------------
------------------------------------------------------------------------------------------------------------TTGGAGCTGAGTTATTGCAAGAGTTTGGTAGAGATTCCT---------------------------------
------------------------------------------------------------------------------------------------------------------------------------------------------------------------------------
------------------------------------------------------------------------------------------------------------------------------------------------------------------------------------
------------------------------------------------------------------------------------------------------------------------------------------------------------------------------------
------------------------------------------------------------------------------------------------------------------------------------------------------------------------------------
------------------------------------------------------------------------TCCTCA---TTTTCGGAACTTCGA---AAACTAGAGACG---------------------------------TTGGTAATACACAACTGCACAAAGCTAGAAGTTGTT
CCAACTCTCATC---------------------------------------------------------------------------------------------------------------------------------------------------AACTTGGCA---------TCT
CTTGAT---------------------------------------------------------------------------------------------------------TTCTTCAACATGCATGGTTGCTTCCAACTGAAAAAATTTCCA---------------------------
------------------------------------GGTATTTCTACACACATCTCAAGACTCGTT---------------------ATAGAT---GACACACTG---GTAGAA------------------------------------------------------------------
---GAA------------------------------------------------------------------------------------------------------------------------------------CTT---------------------------------------
---------------------------------CCTACATCAATA---------------------------------------------------ATACTTTGCACTCGG---------------------------------------------------------------------
------------------------------------------------------------------------------------------------------------------------------------------------------------------------------------
------------------------------------------------------------------------------------------------------------------------------------------------------------------------------------
------CTTAGA------------------------------------------------------------------------------------------------------------------------------------------------------------------------
------------------------------------------------------------------------------------------------------ACTCTCATG------ATAAGCGGCAGTGGAAACTTTAAGACA---TTAACA------------TATCTCCCTCTG---
------------------------------------------------------------------------------------------------------------------------------------------------------------------------------------
------------AGTCTAACGTATCTAGAC------------------CTAAGGTGTACGGGT---------ATTGAGAAGATT------------------------------------------------------------------------------------------------
------------------------------------------------------------------------------------------------------------------------------------------------------------------------------------
---------------------------------------------CCA------------------------------------------------------------------------------------------------------------------------------------
------------------------------------------------------------------------------------------------------------------------------------------------------------------------------------
---------------------------------------------------------------------------------------GAT---TGGATCAAAGATCTTCATGAGCTAAGTTTCCTTCATATA------------------------------------------------
------------------------------------------------------------------------------------------------------------------------------------------------------------------------------------
------------------------------------------------------------------GGGGGCTGTAGAAAC---------------------------------------------CTAAAATCGCTGCCACAG---CTTCCTCTTTCGATCAGGTGGTTAAATGCA---
------TGTGACTGC------------------------------------------------------------------------GAATCACTC---GAGAGT---GTTGCTTGCGTTTCAAGCTTAAATTCA---------------TTT------GTGGAC---------------
------------------------------------------------------------------------------------------------------------------------------------------------------------------------------------
CTAAATTTCACCAATTGCTTCAAA------------------CTGAACCAAGAAACA---------------------------------------------------------------------------------------------------------CGAAGAGAT---CTTATC
CAA---------CAATCATTCTTTCGC---------------------------------------------------------------------------------------------------------------------------------------------------------
---------------------------------AGTTTG---------------AGAATTTTACCAGGA---AGAGAAGTGCCCGAAACGTTCAATCACCAAGCTAAA---------------------GGAAATGTCTTG------ACTATTCGTCCG------------GAGAGTGAT
AGTCAATTT---TCTGCATCCTCAAGATTTAAAGCTTGCTTTGTGATTTCCCCTACCAGGTTAATC---ACGGGG---------------------------AGAAAA---------------AGGCTTATTAGTTTATTGTGTCGTCTC------------------ATAAGCAAAAAC
GGTGACTCCATCAACGAAGTTTATCATTGTTTCAGCTTACCTGATCAGTCCCCGGGAACA------------------------CAATCGGAACATCTTTGT------------------------TTATTT------CAC---------------------------------------
------------------------------------TATGACTTCCACGACAGAGAT---------------------------------------------------------------------------------------------------------------------------
------AGATATTTTGAAGTAGATAGT---GAGATA------------------------TTGTTC---------------------GAATTT------------AGCTGCACACCT------------------------TCTGACGCCTACGAGATC---GTT---------------
---------------------------CAGTGC---------------------------------------GGTGTTGGAACTTATGGAGAAGAAATC---------------------------------------------------------------------------------
------------------------------------------------------------------------------------------------------------------------------------------------------------------------------------
---------------------------------------------------------------------------------------------------------------------------------------------------
>U_AT5G38850.1
ACTTGGAGATACAACGTCTTCCCGAGCTTCCATGGA------------------------------------------------------------------------------------------------------------------------------------------------
---------------------------------------------------------------------------------------------------------------------------------------------------GGAGATATTCGT---------AAGACTTTTCTC
TCTCATTTA---------------------------------------------CGTAAGCAGTTCAACTCAAATGGG---ATT---ACAATGTTTGATGATCAA---GGAATCGAGAGG------AGCCAAACCATAGCCCCT------------------------------------
---------------------------GCTCTCATACAA------------------------------------------------------------GCGATTAGA---------------------------------------GAA------------------------------
------------------------------------------------------------------------------------------------------------------------------------------------------------------------------------
---------TCTAGGATATCGATTGTGGTTCTTTCAAAGAAC---------------------------------------------------------------------TATGCT------TCTTCGAGTTGGTGCTTGAATGAATTGGTGGAGATTTTGAAATGC---AAA------
GAC------------------------------------------------------------------------------------------------------------------------------------------------GTAGTGATGCCGATCTTCTAT------------
---------------------------------------------------------------------------------------------------------GAAGTAGATCCATCCGATGTA------------------------------------------------------
---------------------------------------------------------CGGAAACAGACCGGA------------------------------GATTTTGGG---AAGGCCTTCAAAAATAGTTGTAAA---------AGTAAAACT------------------------
---------AAGGAGGAG---AGGCAGAGATGGATCCAAGCTTTAATTTTTGTTGGCAAC------------------------------------------------------ATAGCTGGA------------------------GAACACTCGCTG---AAATGG------------
---------------------------------------------------------------------------------GAA------------------------------------------------------------------------AATGAAGCGGATATGATTGAAAAG
ATAGCCAAAGATGTTTCAGATAAACTGAATGCT---ACACCTTCTAAAGATTTTGATGCA------------------------------------------------------------------------------------------------------------------------
------------------------------------------------------------------------------------------------------------------------------------------------------------------------------------
------------TTTGTGGGACTTGAGTTTCACATTAGG---GAATTAAGTTCTCTGCTATACCTA------GACTAT---GAG---CAAGTG------AGG---ATAGTAGGAATCTGTGGCCCTGCAGGAATCGGTAAGACTACCATTGCTCGTGCTTTACAA---AGC---CTACTC
TCTAGCAAT------------TTT---CAGCGAAGTTGTTTTATGGAGAAT---GTTAGGGGA---AGTCTT---AAT------ATT---GGGCTTGACGAGTATGGTCTG---------------------------------------AAGTTAGATTTACAAGAACGACTTCTTTCA
AAGATT------ATGAACCAAAAGGGTATGAGGATA---------GAGCATTTAGGC---------ACAATAAGAGATAGGTTACATGACCAAAAAGTGCTTATCATTCTAGATGATGTTAATGATCTC---GATTTG---TATGCTTTGGCTGATCAG------ACAACG---------
---------TGGTTT---------GGTCCTGGAAGTAGGATTATCGTGACA------------ACAGAAGACAACGAGCTT---TTGCAGAAACAT---GATATTAACAAT------GTCTACCATGTGGATTTTCCATCTAGAAAAGAAGCTCTTGAGATCTTTTGCAGATGTGCTTTT
AGACAAAGC---TCTGCACCTGAT---------------ACGATTCTA---AAGCTTGCAGAACGAGTA---------------ACAGAGCTTTGTGGTAATCTTCCATTGGGTCTCTGTGTCATAGGTTCA------TCTTTACACGGG------------------------------
AAA------ACTGAGGATGAGTGGGAAATTTTAATTCGCAGACTA---------------------------------------------GAAATTAGT------------------------------------------------------------------------------CTT
------GAT------CGAGATAACGAGGCA---CAACTTAGAGTTGGGTATGATAGC------------------------TTA---------------------------------------------------------------CATGAGAACGAGCAAGCTTTATTTCTCAGCATT
GCAGTC---TTCTTCAACTATAAAGACCGTCAGCTTGTG---ATGGCC---ATGCTCCTT---------GACAGT---AAC---CTAGATGTCGAG------------------------------------------TATGGGTTAAGAACCCTCGCCAATAAATCTCTAATACATATA
TCTAGG------AATGAG---------------------------------------------------------------------------------------AAAATAGTGATGCATAAC---TTACTACAACATGTGGGTAGACAAGCCATTCAA------------AGACAA---
------------------------------------------GAACCT---TGGAAACGCCACATCTTAATAGATGCTGACGAGATA---------------TGCAATGTCCTTGAAAAT---------------------------------------------GATACA---GAT---
GCTAGA---ATT------GTGTCAGGGATATCATTTGAT---------ATA------------------------------------------------------------------------------------------------------------TCCAGA------ATC------
GGCGAAGTT---TTTTTAAGCGAGAGAGCTTTTAAAAGATTGTGTAATCTCCAATTCCTCAGGGTGTTT---------------------------------------------------------------------------------------------------------AAG---
------------------------------------------------------------------------------------ACTGGATATGATGAAAAAAACAGAGTG---CGCATACCG---GAGAACATGGAG------------------------------------------
---------------------------------------------------------------------------------------------TTTCCA---CCTCGT------CTAAGG------TTACTACAGTGG---------GAAGCATATCCGAGGAGAAGT---CTTTCTCTT
AAACTTAACCTGGAATATCTTGTCGAACTTGATATGGAAGGT---------AGCCTG---CTCGAG------AAGCTATGG------------------GATGGA------------ACTCAG------------------------CCC------------------------------
---------------------------------------------------------------CTTGCAAATCTCAAGAAGATGTCTTTGTCAAGTTCATGGTATTTAAAGAAACTTCCG---GATCTGTCAAATGCTACAAATCTCGAAGAA---------------------------
------------------------------------------------------------------------------------------------------------------------------------------------------------------------------------
------------------------------------------------------------------------------------------------------------------------------------------------------------------------------------
------------------------------------------------------------------------------------------------------------------------------------------------------------------------------------
------------------------------------------------------------------------------------------------------------------------------------------------------------------------------------
------------------------------------------------------------------------------------------------------------TTGGATCTGAGAGCTTGCCAGAATTTAGTAGAGCTTCCT---------------------------------
------------------------------------------------------------------------------------------------------------------------------------------------------------------------------------
------------------------------------------------------------------------------------------------------------------------------------------------------------------------------------
------------------------------------------------------------------------------------------------------------------------------------------------------------------------------------
------------------------------------------------------------------------------------------------------------------------------------------------------------------------------------
------------------------------------------------------------------------TCCTCC---TTTTCTTATCTGCAT---AAGCTAAAGTAT---------------------------------TTGAATATGATGGGATGCAGAAGGCTAAAAGAAGTT
CCACCTCATATC---------------------------------------------------------------------------------------------------------------------------------------------------AACTTGAAG---------TCT
CTTGAA---------------------------------------------------------------------------------------------------------TTGGTCAACATGTATGGATGCTCAAGATTAAAAAGCTTTCCA---------------------------
------------------------------------GATATTTCTACAAACATCAGTTCACTCGAC---------------------ATATCA---TACACTGAT---GTGGAA------------------------------------------------------------------
---GAA------------------------------------------------------------------------------------------------------------------------------------CTA---------------------------------------
---------------------------------CCTGAATCAATG---------------------------------------------------ACGATGTGGTCTCGC---------------------------------------------------------------------
------------------------------------------------------------------------------------------------------------------------------------------------------------------------------------
------------------------------------------------------------------------------------------------------------------------------------------------------------------------------------
------CTACGT------------------------------------------------------------------------------------------------------------------------------------------------------------------------
------------------------------------------------------------------------------------------------------ACTCTCGAA------ATATACAAAAGTAGAAACCTCAAGATA---GTAACA------------CATGTGCCCCTA---
------------------------------------------------------------------------------------------------------------------------------------------------------------------------------------
------------AACCTAACATATCTAGAC------------------CTCAGCGAGACTAGA---------ATTGAGAAGATT------------------------------------------------------------------------------------------------
------------------------------------------------------------------------------------------------------------------------------------------------------------------------------------
---------------------------------------------CCA------------------------------------------------------------------------------------------------------------------------------------
------------------------------------------------------------------------------------------------------------------------------------------------------------------------------------
---------------------------------------------------------------------------------------GAT---GACATCAAAAATGTTCATGGGCTGCAAATTTTATTTCTA------------------------------------------------
------------------------------------------------------------------------------------------------------------------------------------------------------------------------------------
------------------------------------------------------------------GGTGGCTGCAGAAAA---------------------------------------------CTCGCATCATTGCCAGAG---CTTCCTGGTTCGCTCTTGTACTTATCAGCA---
------AACGAGTGT------------------------------------------------------------------------GAATCACTT---GAGAGC---GTATCTTGC------CCTTTTAATACT------------TCATAC------ATGGAA---------------
------------------------------------------------------------------------------------------------------------------------------------------------------------------------------------
CTCAGCTTCACCAACTGCTTCAAA------------------CTAAACCAAGAAGCA---------------------------------------------------------------------------------------------------------CGCAGAGGA---ATTATT
CAA---------CAATCATTTTCTCAT---------------------------------------------------------------------------------------------------------------------------------------------------------
---------------------------------GGGTGG---------------GCATCCTTACCTGGA---AGAGAGTTGCCCACTGACTTATACCACCGATCTACC---------------------GGACATTCCATC------ACCGTTCGTCTC------------GAGGGCAAG
ACTCCTTTT---TCTGCATTCTTTGGATTTAAGGTTTTCCTCGTGATTTCCCCTAACCATGATGCT------GAA---------------------------GAAACT---------------AGCAATTCTCCCTTATTTTGTCCTCGC---------------------ATTGGCAAA
ATCGGTTGCTCCGATGACGAAACACCTATTTATATT------------ATCCCCAAACCT------------------------CGAGCAGAACATCTAGTT------------------------ATGTTT------CAC---------------------------------------
------------------------------------TCTGACTTGCATAACAAGGAA---------------------------------------------------------------------------------------------------------------------------
------AAATGTCATGAAGTAGGCAAC---GAGATA------------------------CTGTTT---------------------GAATTC---------------AGCAACATA------------------------TCCGACACCTATGAGATT---ATT---------------
---------------------------GAGTGT---------------------------------------GGTGTCAGATTCTATACAGATGAACAG---------------------------------------------------------------------------------
------------------------------------------------------------------------------------------------------------------------------------------------------------------------------------
---------------------------------------------------------------------------------------------------------------------------------------------------
>U_907475
AGTTGGAGATACAACGTCTTCCCTAGCTTCCACGGG------------------------------------------------------------------------------------------------------------------------------------------------
---------------------------------------------------------------------------------------------------------------------------------------------------CCAGACGTCCGT---------GTAACATTTCTA
AGTCATTTA---------------------------------------------CAAAAACAGTTTCAACACAATGGG---ATC---ATAACTTTCAATGATGAA---GGGATCGAGAGA------AGCCAAACCATTAGTTCT------------------------------------
---------------------------GAACTCACACGG------------------------------------------------------------GCGATAAGA---------------------------------------GAA------------------------------
------------------------------------------------------------------------------------------------------------------------------------------------------------------------------------
---------TCGAGAATCTCGATCGTGGTGCTCTCGGAGAAC---------------------------------------------------------------------TATGCT------TCTTCAAGTTGGTGTTTGAACGAGCTGTTGGAAATTTCGAAGTGT---CAA------
GAA---------------------------------------------------------------------------------TCTGCGGGACAA---------------------------------------------------ATAGTGATGACCGTTTTCTAC------------
---------------------------------------------------------------------------------------------------------AAAGTGGATCCAAGTGATGTG------------------------------------------------------
---------------------------------------------------------AGGAAACAGATGGGA------------------------------GAGTTTGGG---AAGGCTTTCAAGAAAACTTGCCAA---------GGTAAAACA------------------------
---------GAGGCTAAG---ATACATAGATGGACCCAATCTTTGACCCATGTCGCCAAC------------------------------------------------------ATAGCCGGA------------------------GAACACTCCCTG---AATTGG------------
---------------------------------------------------------------------------------GAC------------------------------------------------------------------------AATGAAGCAAACATGATTGAGAAG
ATTGCTAGAGATGTGTCAGACAAACTAAATGCT---ACATTGTCTAAGGATTTTGATGGT------------------------------------------------------------------------------------------------------------------------
------------------------------------------------------------------------------------------------------------------------------------------------------------------------------------
------------ATGGTAGGACTTGAAGCTCATTTGCGG---AAAATTCAATATTTGTTACAATCA------GAAACT---GAT---GAAGCT------ATG---ACCTTAGGAATCTCTGGTCCTGGGGGCATTGGTAAAACTACCATTGCGAGAGCTTTATAT---AAC---CAAATT
TCTCGCAAT------------TTT---CCGCTTAGATATTTCATGGAAAAT---GTTAAGGGA---AGTTATAGGAAT------ATT---GATTGTGATGAGCATGGTTCA---------------------------------------AAGCTGCGTTTACAAGAACAACTTCTTTCG
CAGATT------TTGAACCACAACGGAGTGAAGATA---------TGTAACTTAGAT---------GTTATATATGAAAGGTTACGCTGCCAAAAGGTTCTCATCATTCTTGATGATGTGGATAGCCTTGAGCAATTA---GATGCTTTGGCTAAGGAT------ATCTAT---------
---------CGTTTT---------GGTCATGGAAGTAGGATTATTGTAACT------------ACGAAAGATCAAGAGCTT---TTGCAACGGTAT---GGCATCAACAAT------ACATACCATGTGGGATTTCCATCTAATGAAGAAGCTCTTGAGATCTTTTGTAGATATGCTTTT
AGGAGAAGC---TCTCCACTTTAT---------------GGTTTTGAA---AAGCTTGCAATAAGAGTA---------------ACAGAGCTTTGCAGTAATCTTCCATTAGGACTCCGTGTTGTGGGTTCA------TCTTTACGCGGG------------------------------
AAA------TGTGAGGATGAATGGAAAGTTATAATGAATAGGCTA---------------------------------------------GAAACTAGT------------------------------------------------------------------------------CTT
------GAT------GGAGATCTCGAGAGA---GTGTTAAGAGTCGGATACGATAGT------------------------TTA---------------------------------------------------------------CATGAGAAAGATCAAGCTCTGTTTCTTCACATC
GCAATC---TTCTTCAACTACAAAGACGAAGATTATGTA---AAAGCC---ATACTCGGT---------GAGGAT---AAT---TTGGATGTCGAA------------------------------------------CATGGGTTGAGAAACCTAGTCAATAGATCTCTCATAGACATC
TCTACC------AATGGA---------------------------------------------------------------------------------------GATATAGTAATGCACAAA---TTACTACAACAAATGGGTAGACAAGCCATTCAT------------AGACAA---
------------------------------------------GAACCT---TGGAAACGCCAAATCTTAATTGATGCTCATGAGATT---------------TGTGATGTCCTTGAATAT---------------------------------------------GATACA---GGT---
ACTAGA---ACC------GTGGCTGGCATATCATTTGAT---------GCA------------------------------------------------------------------------------------------------------------TCCAAT------ATC------
AGCAAAGTG---TTTGTAAGCGAAGGAGCTTTCAAGAGAATGCGTAACCTTCAATTCCTCAGTGTA------------------------------------------------------------------------------------------------------------------
------------------------------------------------------------------------------------------AGCGATGAAAATGACAGAATT---TGCATACCA---GAGGACTTGCAG------------------------------------------
---------------------------------------------------------------------------------------------TTCCCA---CCTCGT------CTAAAG------TTACTACATTGG---------GAGGCATACCCGAGAAAGAGT---CTTCCTATT
AGATTTTATCTGGAAAATCTCGTTGAACTCGATATGCAGAAT---------AGCCAA---CTCGAG------AAGCTCTGG------------------AAAGGA------------CCCCAG------------------------CTG------------------------------
---------------------------------------------------------------CTTACAAATCTCAAGAAGATGGATTTGTCGATGTCCCGTCATTTGAAAGAACTCCCA---GATCTTTCCAATGCCACAAATCTCAAGAGA---------------------------
------------------------------------------------------------------------------------------------------------------------------------------------------------------------------------
------------------------------------------------------------------------------------------------------------------------------------------------------------------------------------
------------------------------------------------------------------------------------------------------------------------------------------------------------------------------------
------------------------------------------------------------------------------------------------------------------------------------------------------------------------------------
------------------------------------------------------------------------------------------------------------TTGAATTTAGATGATTGCGAGAGTTTGGTAGAGATTCCC---------------------------------
------------------------------------------------------------------------------------------------------------------------------------------------------------------------------------
------------------------------------------------------------------------------------------------------------------------------------------------------------------------------------
[truncated: 2,611,637 more chars]
