# Supplementary material for: Diversification of defensins and NLRs in Arabidopsis species by different evolutionary mechanisms
Source: BMC Evol Biol. 2017 Dec 15;17:255. doi: 10.1186/s12862-017-1099-4 (PMC5731061; doi:10.1186/s12862-017-1099-4)
Supplement: Supplementary file 4 — Data 3a. Complete MAFFT Alignment of TNLs. Data 3b. Complete MAFFT Alignment of TNLs containing only columns with a GUIDANCE2 confidence score > 0.93. (ZIP 393 kb) [file 12862_2017_1099_MOESM4_ESM.zip › SupplementaryData3b_TNL.MAFFT.Score93.fas]

>GT1_480565
ACCTGGACATACCGCGTCTTTGCGAGCTTCCACGGA------------------------------------------------------------------------------------------------------------------------------------------------------------------------------------------------------------------------------CCAGACGTCCGT------AAAAGCTTTCTGAGTCATTTT---------------------------------------------CGCAAACAGTTCATCTCCAATGGG---------------------------------------------------------------------------------------------------------------------------------------------------------------------------------------------------------------------------------------------------------------------------------------------------------------------------------------------------------------------------------TCGAGGATCTCGATCGTGATTCTCTCCAAGAAC---------------------------------------------------------------------TATGCTTCTTCTACTTGGTGTTTGGATGAGCTCTTGGAGATTTTGAAATGC---------------------------------------------------------------------------------------------------------------------ATAGTGATGACTGTCTTCTAC------------------------------------------------------------------------------------------------------------------GGAGTAGATCCATCTGATGTC---------------------------------------------------------------------------------------------------------------CGCAAACAAACCGGT------------------------------GAATTCGGGCGAAATTGGAGCCAAGCTTTGAATGATGTCGGAAAC---------------------------------------------ATA------------AACTGG------------------------------------------------------------------------------------------------------------------------------------------GAAGCGGAAATGATCGAGAAAATTGCGAGAGATGTATCAGAAAAA---------------------------------------------------------------------------------------------------------------GTGGGAATGGAAGCTCATTTGAAAGAAATTGAGCTTTTGCTAGACGTT---AAG---GTTGTTGGAATATTTGGTCCTGCAGGTATTGGTAAGACAACTATTGCGAGAGCTTTGCAT---AGT---ATCTTTAATAAG---TTTCAGCTTACTTGTTTTGTGGAA---CAAGAACACCTTCTTTCAAAGATT------GTAAAAGAGAGGCTATTCGACATGAAAGTGCTTATCGTTCTTGATGATGTGAATGATGTAAAACAATTA---GAGGCTTTGGCTAATGAC------ACCACT---------------TGGTTT---------GGTCCTGGAAGTAGGGTTATTGTGACA------------ACAGAAAACAAAGAGATT---CATACGTACCATGTGGGCTTTCCTTCTGACGAAAAAGCTATTGAGATCTTATGTAGATATGCTTTTAAACAATATCTAGCCAAAAACGTA---------------ACATGGCTTTGTGGTAACCTCCCTTTGGGTCTACGTGTGGTTGGTTCA------TCTTTACATGGG---------------------------------GAGGACGAATGGGTATCTGTGATACGCAGGCTA---------------------------------------------GAAACTATT---------------------------------------------------------------------CGAGATATCGAAGAA---GTACTAAGAGTCGGCTATGAA------------------------------------------------------------------------------------GAGAATGAGCAATCTCTGTTTCTCCACATTGCAGTC---TTCTTCAACAATAAAGATATGCTT------------------TTGAAAATCATGGTAAACAAATCTCTCATATAT------------------------------------------------------------ATAAGAATGCACAAGTTGCTACAACAAGTGGGCAAACAAGCC---------------------------CTGATCTTAACTAATGCTCAAGAGATT------------GTGTCTGGCATATCATTTGAT------------------------------------------------------------------------------------------------------------ATTTTAAGCAATAGAGCTCTTAGAAGAATGTGTAATCTTCGATTCCTAAGTGTT------------------------------------------------------------------------------------------------------------------------------------------------------------------------------------------------------------CTAAGG------TTACTACATTGG---------GAGGCATATCCGAGCAAGAGT---CTTCCTCTTGGATTTTGCCTGGAAAATCTTGTCGAACTCAATATGAAAGAT---------AGCCAG---CTCGAAAAGCTGTGG---------------------------------------------------------------------AATCTCAAGAAGATGGATTTGTCAAGGTCAGTTCATTTGAAAGAACTCCCAGATCTTTCAAATGCTACAAACCTAGAGAGA------------------------------------------------------------------------------------------------------------------------------------------------------------------------------------------------------------------------------------------------------------------------------------------------------------------------------------------------------------------------------------------------------------------------------------------------------------------------------------------------------------------------------------------------------------------------------------------------------------------------------------------------------------------------------------------------------------------------------------------------------------------------------------------------------------------------------------------------------------------------------------------------------------------------------------------------------------------------------------------------------------------------------------------------------------------------------------------------------------------------------------------------------------------------------------------------------------------------------------------------------------------------------------------------------------------------------------------------------------------------------------------------------------------------------------------------------------------------------------------------------------------------------------------------------------------------------------------------------
>GT1_Araha.3236s0003.1
ACCTGGACATACCGGGTCTTTGCAAGCTTCCACGGA------------------------------------------------------------------------------------------------------------------------------------------------------------------------------------------------------------------------------CCAGACGTCCGT------AAAAGCTTTCTGAGTCATTTT---------------------------------------------CGCAAACAGTTCATCTCCAATGGG---------------------------------------------------------------------------------------------------------------------------------------------------------------------------------------------------------------------------------------------------------------------------------------------------------------------------------------------------------------------------------TCGAGGATCTCGATCGTGATTCTCTCTAAGAAC---------------------------------------------------------------------TATGCTTCTTCTACTTGGTGTTTGGATGAGCTCTTGGAGATTTTGAAGTGT---------------------------------------------------------------------------------------------------------------------ATAGTGATGACTGTCTTCTAC------------------------------------------------------------------------------------------------------------------GGAGTAGATCCATCTGATGTC---------------------------------------------------------------------------------------------------------------CGCAAACAAACCGGT------------------------------GAATTCGGGCGAAATTGGAGCCAAGCTTTGAATGATGTCGGCAAC---------------------------------------------ATA------------AACTGG------------------------------------------------------------------------------------------------------------------------------------------GAAGCGGAAATGATCGAGAAAATTGCGAGAGATGTATCAGAAAAA---------------------------------------------------------------------------------------------------------------GTGGGAATTGAAGCTCATTTGAAAGAAATGGAGCTTTTGCTAGACTTT---AAG---ATTGTTGGAATCTTTGGTCCTGCAGGTATTGGTAAGACGACTATTGCGAGAGCTTTGCAT---AGT---CTCTTTAATAAG---TTTCAGCTTACTTGTTTTGTGGAA---CAAGAACACCTTCTTTCAAAGATT------GTAAAAGAGAGGCTATGCGACATGAAAGTGCTTATCGTTCTTGATGATGTGAATGATGTAAAGCAATTA---GAGGCTTTGGCTAATGAC------ACCACT---------------TGGTTT---------GGTCCTGGAAGTAGGGTTATTGTGACA------------ACAGAAAACAAAGAGATT---CATACGTACCATGTGGGCTTTCCTTCTGACGAAAAAGCTATCGAGATCTTATGTAGATTTGCTTTCAAACAATATCTAGCCAAAAACGTA---------------ACATGGCATTGTGGTAACCTTCCTTTGGGTTTACGTGTGGTTGGTTCA------TCTTTACATGGG---------------------------------GAGGAAGAATGGGTATCTGTGATACGCAGGCTA---------------------------------------------GAAACTATT---------------------------------------------------------------------CGAGACATCGAAGAA---GTACTAAGAGTCGGCTATGAA------------------------------------------------------------------------------------GAGAATGAGCAATCTCTGTTTCTCCACATTGCAGTC---TTCTTCAACAATAAAGATATGCTT------------------TTAAAAATCATGGTAAACAAATCTCTCATATAT------------------------------------------------------------ATAAGAATGCACAAGTTGCTACAACAAGTGGGCAAACAAGCC---------------------------TTGATCTTAACTAATGCTCAAGAGATT------------GTGTCTGGCATATCATTTGAT------------------------------------------------------------------------------------------------------------ATTTTAAGCAATAGAGCTCTTAGAAGAATGTGTAATCTTCGATTCCTTAGTGTT------------------------------------------------------------------------------------------------------------------------------------------------------------------------------------------------------------CTAAGG------TTACTACATTGG---------GAAGCATATCCAAGCAAGAGT---CTTCCTCTTGGATTTTGCGTGGAAAATCTTGTTGAACTCAATATGAAAGAT---------AGCCAG---CTCGAAAAGCTCTGG---------------------------------------------------------------------AATCTCAAGAAGATGGATTTGTCAAGGTCAGTTCATTTGAAGGAACTCCCAGATCTTTCAAATGCTACAAACCTAGAGAGA------------------------------------------------------------------------------------------------------------------------------------------------------------------------------------------------------------------------------------------------------------------------------------------------------------------------------------------------------------------------------------------------------------------------------------------------------------------------------------------------------------------------------------------------------------------------------------------------------------------------------------------------------------------------------------------------------------------------------------------------------------------------------------------------------------------------------------------------------------------------------------------------------------------------------------------------------------------------------------------------------------------------------------------------------------------------------------------------------------------------------------------------------------------------------------------------------------------------------------------------------------------------------------------------------------------------------------------------------------------------------------------------------------------------------------------------------------------------------------------------------------------------------------------------------------------------------------------------------
>GT1_AT2G16870.1
ACCTGGAATTACCGAGTCTTTGCGAGCTTCCACGGA------------------------------------------------------------------------------------------------------------------------------------------------------------------------------------------------------------------------------CCAGACGTCCGT------AAAAGCTTTCTGAGTCATTTT---------------------------------------------CGCAAACAGTTCATCTGCAATGGG---------------------------------------------------------------------------------------------------------------------------------------------------------------------------------------------------------------------------------------------------------------------------------------------------------------------------------------------------------------------------------TCGAAGATCTCGATCGTCATTCTCTCCAAGAAC---------------------------------------------------------------------TATGCTTCTTCTACTTGGTGTTTGAATGAGCTCCTGGAGATTTTGAAGTGC---------------------------------------------------------------------------------------------------------------------ATTGTGATGACTGTATTCTAC------------------------------------------------------------------------------------------------------------------GGAGTAGATCCATCTGATGTC---------------------------------------------------------------------------------------------------------------CGCAAACAAACCGGT------------------------------GAATTTGGACGAAATTGGAGCCAAGCTTTGAATGTTGTGGGAAAC---------------------------------------------ATA------------AACTGG------------------------------------------------------------------------------------------------------------------------------------------GAAGCGGAGATGATCGAGAAAATTGCAAGAGATGTATCGGAAAAA---------------------------------------------------------------------------------------------------------------GTTGGGATTGAAGCTCATTTGAAGGAGATGGAGGTTTTGCTAGACTTT---AAG---ATTGTTGGAATCTTTGGTCCTGCAGGTATTGGTAAGACAACTATTGCGAGAGCTTTGCAT---AGTCTACTCTTTAAGAAG---TTTCAGCTTACTTGTTTTGTTGAT---CAAGAACACCTTCTTTCAAAGATT------GTAAAAGAGAGGTTATGCGACATGAAAGTGCTTATCATTCTTGATGATGTGAATGATGTGAAGCAATTA---GAGGCTTTGGCTAATGAC------ACTACT---------------TGGTTT---------GGTCCTGGAAGTAGGGTTATTGTGACA------------ACAGAAAACAAAGAGATT---CATATGTACCATGTGGGCTTTCCTTCTGACGAAAAAGCTATGGAGATCTTATGTGGATATGCTTTTAAACAATATCTTGCACAAAAGGTA---------------ACATGGCTTTGTGGTAACCTTCCTTTGGGTCTACGTGTGGTTGGTTCA------TCTTTACGTGGG---------------------------------GAGGACGAATGGAAATCTGTGATACGAAGGCTA---------------------------------------------GACACTATT---------------------------------------------------------------------AGAGATATCGAAGAC---GTACTAAGAGTTGGCTACGAA------------------------------------------------------------------------------------GAGAATGAGCAATCTCTGTTTCTCCACATTGCAGTC---TTCTTCAACTGCAAAGATATGCTT------------------TTGAAAATCTTGGTAAACAAATCTCTCATATAT------------------------------------------------------------ATAAGAATGCACAAGTTGCTACAACAAGTGGGCAGACAAGCC---------------------------TTGATCTTAACTAATGCTCAAGAGATT------------GTGTCTGGCATATCATTTGAT------------------------------------------------------------------------------------------------------------ATTTTAAGCAATAGAGCTCTTAGAAGAATGTCTAATCTCCGATTCCTAAGTGTT------------------------------------------------------------------------------------------------------------------------------------------------------------------------------------------------------------CTAAGG------TTACTACATTGG---------GAAGCATATCCGAGCAAGAGT---CTTCCTCTTGGATTTTGCCTGGAAAATCTTGTCGAACTCAATATGAAAGAT---------AGCCAG---CTCGAAAAGCTCTGG---------------------------------------------------------------------AATCTTAAGAAGATGGATTTGTCAAGATCAGTTCATTTGAAGGAACTCCCAGATCTTTCAAATGCTACAAACCTGGAGAGA------------------------------------------------------------------------------------------------------------------------------------------------------------------------------------------------------------------------------------------------------------------------------------------------------------------------------------------------------------------------------------------------------------------------------------------------------------------------------------------------------------------------------------------------------------------------------------------------------------------------------------------------------------------------------------------------------------------------------------------------------------------------------------------------------------------------------------------------------------------------------------------------------------------------------------------------------------------------------------------------------------------------------------------------------------------------------------------------------------------------------------------------------------------------------------------------------------------------------------------------------------------------------------------------------------------------------------------------------------------------------------------------------------------------------------------------------------------------------------------------------------------------------------------------------------------------------------------------------
>GT1_AT1G64070.1
ACTTGGAGATATCGTGTCTTCACGAGCTTCCACGGA------------------------------------------------------------------------------------------------------------------------------------------------------------------------------------------------------------------------------TCAGACGTCCGT------ACAAGCTTTCTAAGTCATTTT---------------------------------------------CGCAAACAGTTTAACAACAATGGG---------------------------------------------------------------------------------------------------------------------------------------------------------------------------------------------------------------------------------------------------------------------------------------------------------------------------------------------------------------------------------TCGAGGATCTCTATTGTATTGCTCTCGAAGAAC---------------------------------------------------------------------TATGCTTCTTCCGGGTGGTGTTTGGATGAGTTGTTGGAGATTTTGAAGTGC---------------------------------------------------------------------------------------------------------------------ATAGTGATGACTGTCTTCTAT------------------------------------------------------------------------------------------------------------------GGAGTAGATCCATCTGATGTG---------------------------------------------------------------------------------------------------------------CGGAAACAAACTGGA------------------------------GAGTTCGGGCAAAAATGGAGCCAAGCTTTGAACTATGTGGGCAAC---------------------------------------------ATA------------AACTGG------------------------------------------------------------------------------------------------------------------------------------------GAAGCGAAAATGATTGAGAAAATTGCAAGAGATGTTTCAGAAAAA---------------------------------------------------------------------------------------------------------------GTGGGGATTGAGGCTCATTTGAGGAAAATTCAGTCTTTGCTAGATTTA---AAG---ATGGTTGCAATCTCTGGTCCTGCAGGCATTGGTAAAAGTACCATTGGCAGAGCTTTACAT---AGT---CTCTCTAATAGG---TTTCATCATACTTGTTTTGTGGAT---CAAGAACAACTTCTTTCAAAGATT------ATAAAAGAGAGGCTATGCGACATGAAAGTGTTTATCATTCTTGATGATGTGAATGATGTCAAGCAATTA---GAGGCTTTAGCTAATGAA------AGTAAT---------------TGGTTT---------GGTCCTGGAAGTAGGATTATTGTGACA------------ACCGAAAACAAAGAGCTT---CATACCTACTATGTAGGATTTCCTTCTGATGAAGAAGCTATCAAGATCTTATGTAGATATGCTTTTAGACAGAAGCTTACAAGAAGTGTA---------------ACAGAGCTTTGTGGTAAGCTCCCGTTGGGTCTACGTGTGGTGGGTTCA------TCTTTACATGGG---------------------------------GAGGAAGAATGGGAATATGTAATACGGAGGCTA---------------------------------------------GAAACTATC---------------------------------------------------------------------CGAGATATCGAACAA---GTACTAAGAGTCGGTTATGAG------------------------------------------------------------------------------------GAGAATGAACAATCATTATTTCTCCACATTGCAATC---TTCTTCAACTATGAAGATATGCTC------------------TTGAATATCCTAGTAAACAAATCTCTCATATAT------------------------------------------------------------ATACGAATGCACAAGTTACTTCAACTAGTGGGTAGACAAGCC---------------------------CGGATCTTAATTGATGCTCAAGAAATC------------GTGTCTGGCATATTATTTGAT------------------------------------------------------------------------------------------------------------AGTATAAGCAATAAAGCTCTTAGAAGAATGTGCAATCTTAGATTCCTAAGTGTT------------------------------------------------------------------------------------------------------------------------------------------------------------------------------------------------------------CTAAGG------TTACTCCATTGG---------GATGCATACCCAAGCAAGTGT---CTTCCTCTTAAATTTCGGGCGGAAAATCTAGTCGAACTCGATATGAAAGAT---------AGCCGG---CTCGAGTACCTCTGG---------------------------------------------------------------------AAACTCAAGAAGCTAAATTTGGAAGGTTCATATAATTTGAAGGAACTCCCAGATCTTTCAAATGCTACAAATTTGGAGATG------------------------------------------------------------------------------------------------------------------------------------------------------------------------------------------------------------------------------------------------------------------------------------------------------------------------------------------------------------------------------------------------------------------------------------------------------------------------------------------------------------------------------------------------------------------------------------------------------------------------------------------------------------------------------------------------------------------------------------------------------------------------------------------------------------------------------------------------------------------------------------------------------------------------------------------------------------------------------------------------------------------------------------------------------------------------------------------------------------------------------------------------------------------------------------------------------------------------------------------------------------------------------------------------------------------------------------------------------------------------------------------------------------------------------------------------------------------------------------------------------------------------------------------------------------------------------------------------------
>GT1_907275
ATCTGGACATACCGCGTCTTTGCTAGCTTCCATGGA------------------------------------------------------------------------------------------------------------------------------------------------------------------------------------------------------------------------------CCAGACGTCCGT------AAAACATTTCTCTCTCATTTA---------------------------------------------CGCAAACAATTTAACTACAACGGG---------------------------------------------------------------------------------------------------------------------------------------------------------------------------------------------------------------------------------------------------------------------------------------------------------------------------------------------------------------------------------TCGAGGATCGCAATCGTGGTGCTCTCCAAGAAC---------------------------------------------------------------------TATGCTTCATCCAGCTGGTGTTTGGATGAATTGGTACAGATTTTGAAGTGC---------------------------------------------------------------------------------------------------------------------ATAGTGATGACTGTCTTCTAT------------------------------------------------------------------------------------------------------------------GGAGTAGATCCACATGATGTG---------------------------------------------------------------------------------------------------------------CGTAAACAGACCGGA------------------------------GATTTTGGGCGAAAATGGAGCCAAGCTTTGAACTATGTGGGTAAC---------------------------------------------ATA------------AACTGG------------------------------------------------------------------------------------------------------------------------------------------GAAGCCAAAATGATCGAGAAGATTGCAAGAGATGTTTCAGATAAA---------------------------------------------------------------------------------------------------------------GTTGGACTTGAGACTCATTTGAGAATGATGCAGTCTTTGCTAGATTTA---ATG---ATGGTTGGAATATCTGGTCCGGCAGGCATTGGTAAGACTACCATTGCTAGAGCTTTGAAA---AAT---TTCTCCAATAGG---TTTCAGCTTAGTTGTTTTATGGAC---CAAGAAGAGCTGCTATCAAAGATT------ATACAAGAAAGACTATGTGACATGAAAGTGCTTATCATTCTTGATGATGTGAATGATGTAAAGCAATTA---GAGGCTTTGGTTAATGAA------AATTCA---------------TGGTTC---------GGCCCTGGAAGTAGGATTATTGTGACA------------ACTGAAAATAAAGAGATT---CATGTGTACAATGTCGGGTTTCCATCAGATGAAGAAGCTCTCAAGATCTTATGTAGATATGCTTTTAAACAAATGATGGCAAAATGGGTA---------------GCACAACTTTGTGGGAATCTTCCATTGGGTCTACGTGTGGTGGGTTCA------TCTTTACATGGG---------------------------------GAGGACGAATGGAAATATATAGTAAGGAGGCTA---------------------------------------------GAAACTATT---------------------------------------------------------------------GGAGAGATCGAGGAA---GTACTAAGAGTCGGTTATGAG------------------------------------------------------------------------------------GAGAATGAGCAAACACTATTTCTCCACATTGCAATC---TTCTTCAACTATGAAGACATGCTC------------------TTAAAAATCCTAATAAATAAATCTCTGATACAT------------------------------------------------------------ATATTGATGCACAATTTACTACAACAAATGGGGAGACAAGCC---------------------------CGGATCTTAATTGATGCTCAAGAGATT---------------------------------------------------------------------------------------------------------------------------------------------------------------------------------------------------------------------------------------------------------------------------------------------------------------------------------------------------------------------------------------------------------------CTAAGG------TTACTACGTTGG---------GAGGCATACCCAAGCAAGACT---CTTCCTCTTAGATTTTGCCCGGAGAATCTAGTCGAACTTAGCATGGAAGAT---------AGCCAA---CTCAAGAAGCTCTGG---------------------------------------------------------------------AATCTCAAGAAGATGGATTTGTCTCGTTCTCTGGAGTTGAAAGAACTCCCAGATCTTTCAAATGCTACAAATCTCGAAACA------------------------------------------------------------------------------------------------------------------------------------------------------------------------------------------------------------------------------------------------------------------------------------------------------------------------------------------------------------------------------------------------------------------------------------------------------------------------------------------------------------------------------------------------------------------------------------------------------------------------------------------------------------------------------------------------------------------------------------------------------------------------------------------------------------------------------------------------------------------------------------------------------------------------------------------------------------------------------------------------------------------------------------------------------------------------------------------------------------------------------------------------------------------------------------------------------------------------------------------------------------------------------------------------------------------------------------------------------------------------------------------------------------------------------------------------------------------------------------------------------------------------------------------------------------------------------------------------------
>GT1_Araha.34654s0002.1
------------------------------------------------------------------------------------------------------------------------------------------------------------------------------------------------------------------------------------------------------------------------------------------------------------------------------------------------------------------------------------------------------------------------------------------------------------------------------------------------------------------------------------------------------------------------------------------------------------------------------------------------------------------------------------------------------------------------------------------------------------------------------------------------------------------------------------------------------------------------------------------------------------------------------------------------------------------------------------------------------------------------------------------------------------------------------------------------------------------------------------------------------------------------------------------------------------------------------------------------------------------------------------------------------------------------------------------------------------------------------------------------------------------------------------------------------------------------------------------------------------------------------------------------------------------------------------------------------------------------------------------------------------------------------------------------------------------------------------------------------------------------------------------GTTGGACTTGAGACTCATTTGAGAATGATGCAGTCTTTGCTAGATTTA---ATG---ATGGTTGGAATATCTGGTCCGGCAGGCATTGGTAAGACTACCATTGCTAGAGCTTTGAAA---AAT---CTCTCCGATAGG---TTTCAGCTTAGTTGTTTTATGGAC---CAAGAAGAGCTGCTATCAAAGATT------ATACAAGAAAGACTATGTGACATGAAAGTGCTTATCATTCTTGATGATGTGAATGATGTAAAGCAATTA---GAGGCTTTGGTTAATGAA------AATTCA---------------TGGTTC---------GGCCCTGGAAGTAGGATTATTGTGACA------------ACTGAAAATAAAGAGATT---CATGTGTACAATGTCGGGTTTCCATCAGATGAAGAAGCTCTCAAGATCTTATGTAGATATGCCTTTAAACAAATGATGGCAAAATGGGTA---------------GCAACACTTTGTGGGAATCTTCCATTGGGTCTACGTGTGGTGGGCTCA------TCTTTACATGGG---------------------------------GAGGACGAATGGAAATATATAGTAAGGAGGCTA---------------------------------------------GAAACTATT---------------------------------------------------------------------GGAGAGATCGAGGAA---GTACTAAGAGTCGGTTATGAG------------------------------------------------------------------------------------GAGAATGAGCAAACACTATTTCTCCACATTGCAGTC---TTCTTCAACTATGAAGACATGCTC------------------TTAAAATTCCTAATAAATAAATCTTTGATAGAT------------------------------------------------------------ATATTGATGCACAATTTACTACAACAAATGGGGAGACAAGCC---------------------------CGGATCTTAATTGATGCTCAAGAGATT------------GTGTCTGGTATATCATTTGAT------------------------------------------------------------------------------------------------------------ATTGTAAGCGATAAAGCTCTTAGAAAAATGTCTAATCTTCGTTTTCTAAGTGTT------------------------------------------------------------------------------------------------------------------------------------------------------------------------------------------------------------CTAAGG------TTACTACGTTGG---------GAGGCATACCCAAGCAAGAAT---CTTCCACTTAGATTTTGCCCGGAGAATCTAGTCGAACTTAGCATGGAAGAT---------AGCCAG---CTCAAGAAGCTCTGG---------------------------------------------------------------------AATCTCAAGAAGATGGATTTGTCTCGTTCTCTGGAGTTGAAAGAACTCCCAGATCTTTCAAATGCTACAAATCTCGAAACA------------------------------------------------------------------------------------------------------------------------------------------------------------------------------------------------------------------------------------------------------------------------------------------------------------------------------------------------------------------------------------------------------------------------------------------------------------------------------------------------------------------------------------------------------------------------------------------------------------------------------------------------------------------------------------------------------------------------------------------------------------------------------------------------------------------------------------------------------------------------------------------------------------------------------------------------------------------------------------------------------------------------------------------------------------------------------------------------------------------------------------------------------------------------------------------------------------------------------------------------------------------------------------------------------------------------------------------------------------------------------------------------------------------------------------------------------------------------------------------------------------------------------------------------------------------------------------------------------
>GT1_Araha.25586s0002.1
---------------------------------------------------------------------------------------------------------------------------------------------------------------------------------------------------------------------------------------------------------------------------------------------------------------------------------------------------------------------------------------------------------------------------------------------------------------------------------------------------------------------------------------------------------------------------------------------------------------------------------------------------------------------------------------------------------------------------------------------------------------------------------------------------------------------------------------------------------------------------------------------------------------------------------------------------------------------------------------------------------------------------------------------------------------------------------------------------------------------------------------------------------------------------------------------------------------------------------------------------------------------------------------------------------------------------------------------------------------------------------------------------------------------------------------------------------------------------------------------------------------------------------------------------------------------------------------------------------------------------------------ATGATTGAGAAGATTGCAAGAGATGCATCAGAAAAG---------------------------------------------------------------------------------------------------------------GTTGGACTCGAGGGTCATATGACGCAAATGCAGTCATTGTTACATTTG---ATG---ATGGTTGGCATCTCTGGTCCTGCAGGCAGTGGTAAGACTACTATTGCTAGAGCTTTGCAA---AGC---CTCTCTGATAGG---TTTCAACTTACTTGTTTTGCGGAA---CAAGAACACTTTCTTTCAAATCTT------ATACGGGAAAGGTTATGCGACCAGAAAGTGCTTGTCATTCTTGATGATGTGAATGATATAAAGCAATTA---GAAGCTTTGGCTGATGAA------ACTACA---------------TGGTTT---------GGTCCTGGAAGTAGGATTATTGTGACA------------ACTGAAAACAAAGATCTT---CATATGTACAATGTGGGGTTTCCATCTGATGAGGAAGCTCTCAAGATCTTATGTAGATATGCTTTTAAACAAAAGCTCGCAAAAAGTGTA---------------ACACAGCTTTGTGGTAACCTTCCACTAGGTCTACGAGTGGTGGGTTCT------TCTTTACATGGG---------------------------------GAAGACGAATGGGAATACGTAATACGCAGGCTA---------------------------------------------GAAAGTATT---------------------------------------------------------------------CGAGACATCGAGGAT---GTGCTAAGAGTCGGCTATGAA------------------------------------------------------------------------------------GAGGATGAACAAACTCTCTTTCTCTACATTGCAATA---TTCTTCAACTATAAAGATATGCTT------------------TTGAAAACTTTATTAAATAAATCTCTCATATAT------------------------------------------------------------ATAGTTATGCACAAGTTACTTCAACAAGTAGGTAGACAAGCC---------------------------CAAATCTTAATTGATGCTCGAGAGATC------------GTGTCAGGCATATCCTTTGAT------------------------------------------------------------------------------------------------------------ATTATTAGCGACCGAGCTCTTAGAAGAATGCGTCATCTTCGATTTCTCCGTGTT------------------------------------------------------------------------------------------------------------------------------------------------------------------------------------------------------------CTAAGG------TTACTACATTGG---------AAAGAATACCCAAGAAAGACT---CTCCCTCTTAAATTTTGCCCAGAAAATCTCATTGAACTCCACATGCGGGAT---------AGCCAG---CTCGAGAAGCTATGG---------------------------------------------------------------------AATCTTAAGAATTTGGATTTGTCATGGTCTCGACAGTTGAAGCAAATCCCAAATCTTTCAAATGCTACAAATTTGGAGAGA------------------------------------------------------------------------------------------------------------------------------------------------------------------------------------------------------------------------------------------------------------------------------------------------------------------------------------------------------------------------------------------------------------------------------------------------------------------------------------------------------------------------------------------------------------------------------------------------------------------------------------------------------------------------------------------------------------------------------------------------------------------------------------------------------------------------------------------------------------------------------------------------------------------------------------------------------------------------------------------------------------------------------------------------------------------------------------------------------------------------------------------------------------------------------------------------------------------------------------------------------------------------------------------------------------------------------------------------------------------------------------------------------------------------------------------------------------------------------------------------------------------------------------------------------------------------------------------------------
>GT1_914883
AATTACAGATTCAACATCTTCTCGAGCTTCCACGGG------------------------------------------------------------------------------------------------------------------------------------------------------------------------------------------------------------------------------CCCGACGTCCGT------AAATCATTTCTCAGTCACTTG---------------------------------------------CGCAAACAGTTTAACTACAACGGG---------------------------------------------------------------------------------------------------------------------------------------------------------------------------------------------------------------------------------------------------------------------------------------------------------------------------------------------------------------------------------TCGAGGATCTTGATTGTGATTCTCTCAACTAAC---------------------------------------------------------------------TATGCTTCTTCAAGTTGGTGTTTGAATGAATTGGTGGAGATTATGGAGTGC---------------------------------------------------------------------------------------------------------------------ATAGTGATGACCATATTTTAC------------------------------------------------------------------------------------------------------------------GGAGTGGATCCAACCCATGTA---------------------------------------------------------------------------------------------------------------AGGAAACAAATCGGC------------------------------GATTTTGGGCGGAAATGGAGCAAAGCTTTGACTGATGTGAGTAAC---------------------------------------------ATA------------AACTGG------------------------------------------------------------------------------------------------------------------------------------------GAAGCAAACATGATCGAAAAGGTTGCAGGAGATGTTTCGCGCAAA---------------------------------------------------------------------------------------------------------------GTGGGACTTGAAGAACACTTGAAGAAAATTGAGTTTTTATTACATTTA---ATG---ATTGTTGGAATCTGTGGCCCTGCAGGCATTGGTAAGACTACTATTGCCAGAGCTTTACAT---AGC---CTCTCTAGTAGT---TTTCAGCTTAGTTGTTTTATGGAG---CAACAACAACTTCTTTCAAAGATT------ATACATGAAAGGCTATGCGATCGAAAAGTGCTTATCATTCTTGATGATGTGAATGATCTTAAGCAGTTA---GAGGCTTTGGCTGATGAA------ACTAGG---------------TGGTTT---------GGTCCTGGAAGCAGGATTATCGTAACC------------ACAGAAGATCAAGAGCTT---CATACATACCAGGTGGGTTTCCCATCTAAAGAAATTTCTCTTAAGATCTTATGTAGATATGCTTTTCGACAAGAGCTTGCATTAAGACTA---------------ACAAAGCTTTGTGGTAATCTTCCATTGGGTCTACGTGTGGTGGGTTCT------TCTTTACGTGGG---------------------------------GAAGAGGAATGGGAAGAAGTAATGTGCAGGCTA---------------------------------------------GAAACTATT---------------------------------------------------------------------CGAGATATTGAAGAA---GTACTAAGAGTTGGATATGAG------------------------------------------------------------------------------------GAGAATGAGAAATCTCTATTTCTTCACATTGCGGTC---TTTTTTAACCATAAAGATATGCTC------------------TTGAGAATCCTAGTAAATAAATCTCTCATATAT------------------------------------------------------------ATAGTGATGCACAAGTTACTACAACAAGTGGGTAGACAGGTC---------------------------CAAATCTTAATTGATGCACATGAGATA------------GTGTCCGGCATATCATTTGAT------------------------------------------------------------------------------------------------------------ATCATAAGTGATAGAGCTCTTAGAAGAATGAGTAATCTTCGATTTCTTAGTGTT------------------------------------------------------------------------------------------------------------------------------------------------------------------------------------------------------------TTGAGG------TTACTGCATTGG---------GAGGCATACCCGAAAAAGAGT---CTTCCACTTAGATTCTGCTTGGAAAATCTTGTTGAGCTTTACATGCGGGAT---------AGCCAG---CTCGAGAAGCTTTGG---------------------------------------------------------------------AATCTCAAGAAGATGGATTTTTCATCGTCTCGAAAGTTAAAAGAACTCCCAGATCTTTCAAATGCTACAAATTTGAAGAGA------------------------------------------------------------------------------------------------------------------------------------------------------------------------------------------------------------------------------------------------------------------------------------------------------------------------------------------------------------------------------------------------------------------------------------------------------------------------------------------------------------------------------------------------------------------------------------------------------------------------------------------------------------------------------------------------------------------------------------------------------------------------------------------------------------------------------------------------------------------------------------------------------------------------------------------------------------------------------------------------------------------------------------------------------------------------------------------------------------------------------------------------------------------------------------------------------------------------------------------------------------------------------------------------------------------------------------------------------------------------------------------------------------------------------------------------------------------------------------------------------------------------------------------------------------------------------------------------------
>GT1_Araha.12875s0001.1
AATTACAGATTCAACATCTTCTCGAGCTTCCACGGG------------------------------------------------------------------------------------------------------------------------------------------------------------------------------------------------------------------------------CCTGACGTCCGT------AAATCATTTCTCAGTCATTTG---------------------------------------------CGCAAACAGTTTAACTACAACGGG---------------------------------------------------------------------------------------------------------------------------------------------------------------------------------------------------------------------------------------------------------------------------------------------------------------------------------------------------------------------------------TCGAGGATCTTGATTGTGATTCTCTCAAAAAAC---------------------------------------------------------------------TATGCTTCTTCAAGTTGGTGTTTGAATGAATTGGTGGAGATTATGGAGTGC---------------------------------------------------------------------------------------------------------------------ATAGTGATGACCATATTTTAC------------------------------------------------------------------------------------------------------------------GGAGTGGATCCAACCCATGTA---------------------------------------------------------------------------------------------------------------CGGAAACAAATCGGC------------------------------GATTTTGGGCGGAAATGGAGCAAAGCTTTGACTGATGTGAGTAAC---------------------------------------------ATA------------AACTGG------------------------------------------------------------------------------------------------------------------------------------------GAAGCAAACATGATCGAAAAGGTTGCAGGAGATGTTTCTCGCAAA---------------------------------------------------------------------------------------------------------------GTGGGACTTGAAGAACACTTGAAGAAAATTGAGTTTTTATTACATTTA---ATG---ATTGTTGGAATCTGTGGCCCTGCAGGCATTGGTAAGACTACTATTGCTAGAGCTTTACAT---AGC---CTCTCTAGTAGT---TTTCAGCTTAGTTGTTTTATGGAG---CAACAACAACTTCTTTCAAAGATT------ATACATGAAAGGCTATGCGATCGAAAAGTGCTTATCATTCTTGATGATGTGAATGATCTTAAGCAGTTA---GAGGCTTTGGCTGATGAA------ACTAGG---------------TGGTTT---------GGTCCTGGAAGCAGGATTATCGTAACC------------ACAGAAGATCAAGAGCTT---CATACATACCAGGTGGGTTTCCCATCTAAAGAAATTGCTCTTAAGATCTTATGTAGATATACTTTTCGACAAGAGCTTGCATTAAGACTA---------------ACAAAGCTTTGTGGTAATCTTCCATTGGGTCTACGTGTGGTGGGTTCT------TCTTTACGTGGG---------------------------------GAAGAGGAATGGGAAGAAGTAATGCGCAGGCTA---------------------------------------------GAAACTATT---------------------------------------------------------------------CGAGATATTGAAGAA---GTACTAAGAGTTGGATATGAG------------------------------------------------------------------------------------GAGAATGAGAAATCTCTATTTCTTCACATTGCAGTC---TTTTTTAACCATAAAGATATGCTC------------------TTGAGAGTCCTAGTAAATAAATCTCTCATATAT------------------------------------------------------------ATAGTGATGCACAAGTTACTACAACAAGTGGGTAGACAGGTC---------------------------CAAATCTTAATTGATGCACATGAGATA------------TTGTCGGGCATATCATTTGAT------------------------------------------------------------------------------------------------------------ATCATAAGTGATAGAGCTCTTAGAAGAATGAGTAATCTTCGATTTCTTAGTGTT------------------------------------------------------------------------------------------------------------------------------------------------------------------------------------------------------------TTGAGG------TTACTGCATTGG---------GAGGCATACCCGAAAAAGAGT---CTTCCTCTTAGATTCTGCTTGGAAAATCTTGTTGAGCTTTACATGCGGGAT---------AGCCAG---CTCGAGAAGCTTTGG---------------------------------------------------------------------AATCTCAAGAAGATGGATTTTTCATCGTCCCGAAAGTTGAAAGAACTCCCAGATCTTTCAAATGCTACAAATTTGAAGAGA------------------------------------------------------------------------------------------------------------------------------------------------------------------------------------------------------------------------------------------------------------------------------------------------------------------------------------------------------------------------------------------------------------------------------------------------------------------------------------------------------------------------------------------------------------------------------------------------------------------------------------------------------------------------------------------------------------------------------------------------------------------------------------------------------------------------------------------------------------------------------------------------------------------------------------------------------------------------------------------------------------------------------------------------------------------------------------------------------------------------------------------------------------------------------------------------------------------------------------------------------------------------------------------------------------------------------------------------------------------------------------------------------------------------------------------------------------------------------------------------------------------------------------------------------------------------------------------------------
>GT1_907024
AATTACAACTTCAATGTCTTCGCGAGCTTCCACGGG------------------------------------------------------------------------------------------------------------------------------------------------------------------------------------------------------------------------------CCTGACGTCCGT------AAAACACTTCTCAGTCACATG---------------------------------------------CGTAAACAGTTTAACCGCAACGGG---------------------------------------------------------------------------------------------------------------------------------------------------------------------------------------------------------------------------------------------------------------------------------------------------------------------------------------------------------------------------------TCAAGGATCTCGATCGTGATTCTCTCTAAGAAA---------------------------------------------------------------------TATGCTTCTTCAAGCTGGTGTTTGGATGAATTGGTGGAGATATTGGAGTGC---------------------------------------------------------------------------------------------------------------------ATAGTGATGACCATCTTCTAC------------------------------------------------------------------------------------------------------------------GGAGCGGATCCTTCTGATGTG---------------------------------------------------------------------------------------------------------------CGGAAACAGCTCGGG------------------------------GAATTCGGGAAAAAATGGAGTGAAGCTTTGAATGAAGTGGGCAAT---------------------------------------------ATT------------CGATGG------------------------------------------------------------------------------------------------------------------------------------------GAAGCAAATATGATCAAGAAGATTGCCGAAGATGTTTCAGATAAA---------------------------------------------------------------------------------------------------------------GTGGGACTTACGGCTCATTTGAGGAAAATGGAGTCTTTGCTAGATTTA---AAG---ATGGTTGCAATCACTGGTCCTGCAGGGATTGGTAAGACTACAATTGCGAGAGCTTTACAA---ACT---CTCTCTAATAAG---TTTCAGCTTACTTGTTTTGTGGAC---CAAGAACAATTTCTCTCAAATCTT------ATAGAAGAAAGGCTATGCAAGCAGAGAGTCCTCATCATTCTCGATGATGTGAACAATATAAAGCAATTA---ATGGCGTTGGCAAATGAA------ACTACA---------------TGGTTT---------GGTCCTGGAAGTAGGATTGTAGTTACC------------ACAGAGAACAAAGAGCTG---CATATGTACCATGTGGGGTTTCCATCTGATGAAGACGCTATCAAGATCTTATGTAAATATGCTTTTAGAAAAAAGCTTGCTAAAAGAGTA---------------ATAGAGCTTTGTTGTAATCTTCCATTGGGTCTCTGTGTGGTGGGTTCA------TCTTTACGTGGT---------------------------------GAGGAGGAGTGGGAACAAGTAATACACAAGCTA---------------------------------------------GAAACTAAT---------------------------------------------------------------------CAAGATATCGAGGAA---GTACTAAGAATCGGTTATGAG------------------------------------------------------------------------------------GAGAATGAGCAATCTCTGTTTCTCCATATTGCAGTC---TTCTTCAACCATAAAGATATGTTT------------------TTGAAAATCCTTGTAAACAGATCTCTCGTAGAG------------------------------------------------------------ATAATGATGCACAGATTACTACAACAAGTGGGTAAAAAAGCC---------------------------AAGATCTTATTAGATGCTCCAGACATT------------ATGTCCGGCATATCATTTGAT------------------------------------------------------------------------------------------------------------TCTATAAGCAAGAAGGCTTTTCAAAGAATGCCTAATCTTCGATTCCTCAGAGTC------------------------------------------------------------------------------------------------------------------------------------------------------------------------------------------------------------CTAAGG------TTACTAGATTGG---------GAGGAGTACCCAAGAAAGAGT---CTTCATCCCACATTTCATCCTGAATATCTTGTCGAACTCAATTTTGAGAAT---------AGCAAG---CTCGAGAAGCTTTGG---------------------------------------------------------------------AATCTCAAGAAGATTAATTTGGCATTGTCCCGGAATTTGAAGAAACTCCCAGATCTTACGTATGCTACAAATCTGGAGGAA------------------------------------------------------------------------------------------------------------------------------------------------------------------------------------------------------------------------------------------------------------------------------------------------------------------------------------------------------------------------------------------------------------------------------------------------------------------------------------------------------------------------------------------------------------------------------------------------------------------------------------------------------------------------------------------------------------------------------------------------------------------------------------------------------------------------------------------------------------------------------------------------------------------------------------------------------------------------------------------------------------------------------------------------------------------------------------------------------------------------------------------------------------------------------------------------------------------------------------------------------------------------------------------------------------------------------------------------------------------------------------------------------------------------------------------------------------------------------------------------------------------------------------------------------------------------------------------------------
>GT1_AT1G63880.1
AACTACAAGTTCAATGTCTTCGCGAGCTTCCACGGG------------------------------------------------------------------------------------------------------------------------------------------------------------------------------------------------------------------------------CCTGACGTCCGT------AAAACACTTCTCAGTCACATA---------------------------------------------CGACTACAGTTTAACCGCAACGGG---------------------------------------------------------------------------------------------------------------------------------------------------------------------------------------------------------------------------------------------------------------------------------------------------------------------------------------------------------------------------------TCAAGGATCTCGATCGTGATTCTCTCCAAGAAA---------------------------------------------------------------------TATGCTTCATCAAGCTGGTGTTTGGATGAATTGGTGGAGATCTTGGAGTGC---------------------------------------------------------------------------------------------------------------------ATAGTGATGACCATCTTCTAC------------------------------------------------------------------------------------------------------------------GGAGTAGATCCATCCGATGTG---------------------------------------------------------------------------------------------------------------CGGAAACAGATCGGG------------------------------AAATTCGGGCAAAAATGGAGCAAAGCTTTGAACCAAGTCAGCAAT---------------------------------------------ATT------------AGATGG------------------------------------------------------------------------------------------------------------------------------------------GAAGCTATAATGATCGAAAAGATTGCCAGAGATGTTTTAGATAAA---------------------------------------------------------------------------------------------------------------GTGGGAATTGAAGCTCATTTGAGAGAAATAAAATCTTTGCTAGATTTA---AAG---ATAGTTGCAATCGCTGGTCCTGCTGGGATTGGTAAGACTACTATTGCCAGAGCTTTATAT---GGT---CTCTCTAAAAGG---TTTCAACTTAGTTGTTTTGTGGAC---CAAGAACAGTTTCTTTCAAAGGTT------ATAAAAGAAAATCTAAGCGACCAGAGAGTGCTCATCATTCTTGATGATGTGAACAAGTTAAAGCAGTTG---GAGGCTTTGGCTAATGAA------ACTACA---------------TGGTTC---------GGTCCAGGAAGTAGGATTGTAGTTACC------------ACAGAAAACAAAGAGCTT---CATACCTACCATGTGGGGTTTCCATCTGATGAAGATGCTCTCAAGATCTTGTGTAGTTATGCTTTTAAACAGGAGCTTTCAGAAAGTGTA---------------ACAAAGCTTTGTGGTAAGCTTCCGTTGGGTCTTTGTGTCGTGGGTTCA------TCTTTACGGGGG---------------------------------GAAGACGAATGGGAAGATGTTGTGACCAGGCTG---------------------------------------------GAAACTATT---------------------------------------------------------------------CAAGATATCGAAGAC---GTACTAAGAGTTGGCTATGAA------------------------------------------------------------------------------------GAGAATGCGCAAACACTATTTCTCCACATTGCAATC---TTCTTCAACAAGGAAGATATGTTC------------------CTGAAAATCCTTGAAAACAGATCTCTCATAAAG------------------------------------------------------------ATAGTGATGCACAGATTACTACAACAAATGGGTAAAAGAGCT---------------------------CAAATCTTAATAGATGCCCGGGAGATT---------TGGGTTCATGGTATGTCATTTGAT------------------------------------------------------------------------------------------------------------TCTATAAGGAAGAAAGCTTTTAAAAGAATGCCTAATCTTCAGTTCCTCAAAGTT------------------------------------------------------------------------------------------------------------------------------------------------------------------------------------------------------------CTAAGG------TTGTTAGATTGG---------AAGGCGTACCCAAGCAAGAGT---CTTCCTCCTACATTTAATCCAGAACATCTTGTCGAACTCAATATGCATTCT---------AGCCAG---CTCGAGTACCTCTGG---------------------------------------------------------------------AATCTCAAGAAGATGGATTTGTCACAGTCCAAGAATTTGAAGCAACTCCCGGATCTTTCAAATGCTACAAATCTGGAGTAT------------------------------------------------------------------------------------------------------------------------------------------------------------------------------------------------------------------------------------------------------------------------------------------------------------------------------------------------------------------------------------------------------------------------------------------------------------------------------------------------------------------------------------------------------------------------------------------------------------------------------------------------------------------------------------------------------------------------------------------------------------------------------------------------------------------------------------------------------------------------------------------------------------------------------------------------------------------------------------------------------------------------------------------------------------------------------------------------------------------------------------------------------------------------------------------------------------------------------------------------------------------------------------------------------------------------------------------------------------------------------------------------------------------------------------------------------------------------------------------------------------------------------------------------------------------------------------------------------
>GT1_AT1G63860.1
AACTACAAATACATTGTCTTCCCGAGCTTTCACGGA------------------------------------------------------------------------------------------------------------------------------------------------------------------------------------------------------------------------------CCGGATGTCCGT------AAAACACTTCTTAGTCACATG---------------------------------------------CGCAAACAGTTTGACTTCAACGGC---------------------------------------------------------------------------------------------------------------------------------------------------------------------------------------------------------------------------------------------------------------------------------------------------------------------------------------------------------------------------------TCGAGGATCTCGATCGTGATTCTCTCCAAGAAA---------------------------------------------------------------------TATGCATCGTCAAGCTGGTGTTTGGACGAATTGGTGGATATCTTAAAGCGC---------------------------------------------------------------------------------------------------------------------ATAGTAATGACCGTCTTCTAT------------------------------------------------------------------------------------------------------------------GGAGTGGAGCCATTTGAGGTA---------------------------------------------------------------------------------------------------------------CGGAACCAGACCGGA------------------------------GAATTCGGGCAAAAATGGAGCAAAGCTTTGAACGAAGTGGCCAAT---------------------------------------------ATT------------AGATGT------------------------------------------------------------------------------------------------------------------------------------------GAAGCCAAAAGGATAGAGAAGATCGCCAGAGATGTTTCAAATAAA---------------------------------------------------------------------------------------------------------------GTGGGACTTGAAGCTCATTTGACAGAAATGGAGTCTTTGCTAGATTTA---AAG---ATGGTTGGAATCTCTGGTCCTGCAGGGATTGGTAAGACAACCATAGCCAAAGCTCTGCAG---AGT---TTCTCTAATAGG---TTTCAGCTTACTTGTTTTGTCGAC---CAAGAACAATTTCTTTCAAATGTT------ATAGAAGAAAGGCTATGCAAGCTGAGAGTGCTCATCATTCTTGATGATGTGGACCATATAAAGCAATTA---GAGGCGTTGGCAAATAAA------ACTACA---------------TGGTTT---------GGTCCAAGAAGCAGGATCGTAGTTACC------------ACAGAAAACAAAGAGCTT---GAA---------------------------------------------------------------TGGAAATGGCTTGCATTAAGAGTA---------------ACACAGCTTTGTGGTAAACTTCCATTGGGTCTCTGTATGGTGGGTTCA------TCTTTACGTGGG---------------------------------GAAGAAGGATGGGAAGAAGTAATCTGCAGCCTA---------------------------------------------GAAAATAAT---------------------------------------------------------------------CGTGATATCGAGGAA---GTACTAAGAGTTGGTTATGAG------------------------------------------------------------------------------------GACAATGAGAAAACGCTATTTCTCCATATTGCAATC---TTCTTCAACAATCAGTATTTGTTC------------------TTAAAAATCCTTGAGAATAGATCTCTCATAGAG------------------------------------------------------------ATAGTGATGCACAGATTACTACAACAAGTGGGTAAAAAAGCC---------------------------CAAATCTTAATGGATGCTCGTGAGATT------------GTGTCTGCCATATTATTTGAT------------------------------------------------------------------------------------------------------------TATATCAGAGAGGGAGCTTTTAGAAGAATGTCTAATCTTCGGTTCCTCACAGTA------------------------------------------------------------------------------------------------------------------------------------------------------------------------------------------------------------CTTAGG------ATACTAAAATGG---------GAAGCATACCCAAACAAGTGT---TTTCCTCCCAAATTCCATCCGGAATATCTTGTGGAACTTGTTATGAAGAAT---------AGCAAG---CTCGAGTACCTCTGG---------------------------------------------------------------------AATCTCAAGGAGATGAATTTAAAAGGGTCCTCCAATTTGAAGGCACTCCCAAATCTTTCAAATGCTACAAAGATGGAGATA------------------------------------------------------------------------------------------------------------------------------------------------------------------------------------------------------------------------------------------------------------------------------------------------------------------------------------------------------------------------------------------------------------------------------------------------------------------------------------------------------------------------------------------------------------------------------------------------------------------------------------------------------------------------------------------------------------------------------------------------------------------------------------------------------------------------------------------------------------------------------------------------------------------------------------------------------------------------------------------------------------------------------------------------------------------------------------------------------------------------------------------------------------------------------------------------------------------------------------------------------------------------------------------------------------------------------------------------------------------------------------------------------------------------------------------------------------------------------------------------------------------------------------------------------------------------------------------------------
>GT1_AT1G63870.1
AACTACAGATTCAATGTCTTCTCGAGCTTCCACGGG------------------------------------------------------------------------------------------------------------------------------------------------------------------------------------------------------------------------------CCGAATGTTCGT------AAAACACTTCTTAGTCACATG---------------------------------------------CGCAAACAGTTTAATTTCAACGGG---------------------------------------------------------------------------------------------------------------------------------------------------------------------------------------------------------------------------------------------------------------------------------------------------------------------------------------------------------------------------------TCGAGGATCTCGATCGTGATTCTTTCCAAGAAA---------------------------------------------------------------------TATGCTTTGTCAAGATGGTGTTTGGATGAATTGGTGGAGATATTAAAGTGC---------------------------------------------------------------------------------------------------------------------ATAGTGATGACCATCTTCTAC------------------------------------------------------------------------------------------------------------------GGAGTGGAGCCATCTGATGTA---------------------------------------------------------------------------------------------------------------CGGAAGCAGACCGGG------------------------------GAATTCGGGCAGAATTGGAGCAAAGCTTTGAAGGATGTGGGCAAC---------------------------------------------ATT------------AGATGG------------------------------------------------------------------------------------------------------------------------------------------GAAGCCAAAATGATAGAGAAGATTGCTAGAGATGTTTCAGATAAA---------------------------------------------------------------------------------------------------------------GTGGGACTTGAAGCTCATTTGACAGAAATGGAGTCTTTGCTAGATTTA---AAG---ATGGTTGGAATCTCTGGTCCTGCAGGGATTGGTAAGACAACAATTGCCAGAGCTTTACAA---AGT---CTCTCTAATAAG---TTTCAACTCACTTGTTTTGTGGAC---CAAGAACAGTTTCTTGCAAAGGTT------ATAGAAGAAAGGTTGTGCAAGCAGAGAGTACTCATCATTCTTGATGATGTAAACCACATAATGCAATTA---GAGGCGTTGGCAAATGAA------ACTACA---------------TGGTTT---------GGTTCTGGAAGTAGGATTGTAGTTACT------------ACAGAAAACAAAGAGATT---CATCTGTACCACGTGGGTTTTCCATCTGATGAACAAGCTTTCGAGATTTTATGTCGATATGCTTTTAGAAAAAAGCTTGCTAGAAGAGTA---------------ACGAAGCTTTGTGGTAACCTTCCATTGGGTCTTCGTGTATTGGGTTCA------TCTTTACGTGGG---------------------------------GAGGAAGAGTGGGAAGAAGTAATACGCAGGCTA---------------------------------------------GAAACTATA---------------------------------------------------------------------CAAGATATCGAGGAA---GTACTCAGAGTCGGTTATGGG------------------------------------------------------------------------------------GAGAACGAGCAATCTCTATTTCTTCATATTGCAGTC---TTCTTCAACTATACAGATATGTTC------------------TTGAAAATCTTAGCAGACAAATCTCTCATAAAC------------------------------------------------------------ATAGTGATCCACAAGTTATTGCAACAATTTGGTAGACAAGCC---------------------------AAGATTTTAATACATGCTCCAGAGATT------------ATGTCCGGCATATCATTTGAT------------------------------------------------------------------------------------------------------------GTTATAAGCGGTAAATCTTTTAAAAGAATACCTAATCTTCGATTCCTCAAAGTC------------------------------------------------------------------------------------------------------------------------------------------------------------------------------------------------------------CTAAGG------TTACTACATTGG---------GAGGCATACCCATGCAAGAGT---CTTCCTCCTACATTTCAACCTCAATATCTTGTCGAGCTCTATATGCCAAGT---------AGCCAG---CTTGAAAAGCTATGG---------------------------------------------------------------------CATCTCAAGAAGATGAATTTGTTTGCGTCTCGACATTTGAAGGAACTTCCGGATCTTTCAAATGCTACAAATCTGGAGAGA------------------------------------------------------------------------------------------------------------------------------------------------------------------------------------------------------------------------------------------------------------------------------------------------------------------------------------------------------------------------------------------------------------------------------------------------------------------------------------------------------------------------------------------------------------------------------------------------------------------------------------------------------------------------------------------------------------------------------------------------------------------------------------------------------------------------------------------------------------------------------------------------------------------------------------------------------------------------------------------------------------------------------------------------------------------------------------------------------------------------------------------------------------------------------------------------------------------------------------------------------------------------------------------------------------------------------------------------------------------------------------------------------------------------------------------------------------------------------------------------------------------------------------------------------------------------------------------------------
>GT1_Araha.15145s0001.1
---------------------------------------------------------------------------------------------------------------------------------------------------------------------------------------------------------------------------------------------------------------------------------------------------------------------------------------------------------------------------------------------------------------------------------------------------------------------------------------------------------------------------------------------------------------------------------------------------------------------------------------------------------------------------------------------------------------------------------------------------------------TCGAGGATCTCCATCGTGGTGCTCTCAAAGAAC---------------------------------------------------------------------TATGCTTCCTCGGGCTGGTGCTTAAACGAATTGGTGGAGATTTTGGAGTGC---------------------------------------------------------------------------------------------------------------------ATCGTGATGACTGTCTTCTAT------------------------------------------------------------------------------------------------------------------GGAGTAGATCCATCGGATGTA---------------------------------------------------------------------------------------------------------------CGAAAACAGACTGGA------------------------------GAATTTGGTCGCAAATGGATCCAAGCTTTGAACGATGTTGGCAAC---------------------------------------------ATA------------AACTGG------------------------------------------------------------------------------------------------------------------------------------------GAAGCGATAATGATCGAGAAGATTGCAAGAGATGTTTTAGATAAA---------------------------------------------------------------------------------------------------------------GTGGGACTTGAGGCTCATTTGAGAGAAATGGAGGCTTTGCTAGATTTA---ATG---ATAGTTGCAATCTCTGGTCCTGCTGGGATTGGTAAGACAACCTTAGCTAGAGCTTTACAT---AAT---CTCTCGAATAAG---TTTCAACTTGCTTGTTTTGTGGAC---CAAGAACAATTTCTTTCAAAGGTT------ATAAAAGAAAATCTAAGCGATCAGAAAGTGCTTATTATTCTTGATGATGTGAACAATCTAAAGCAATTG---GAGGCTTTGGCAAATGAA------ACTACA---------------TGGTTT---------GGTCCTGGAAGTAGGATTGTAGTGACC------------ACAGAAAATCGAGAGCTT---CATACATACCATGTGGGTTTCCCATCTAGACAAGAAGCTCTCCTGATCTTATGCAGGTATGCTTTTCGACAAGTGCTCGCTGAAAGAATA---------------ACAGAGCTTTGTGGTAAGCTTCCGTTGGCACTACGTGTGGTGGGTTTA------TCTTTACGTGGG---------------------------------GAGGACGAATGGGAAGATGTAATAAGTAGGTTA---------------------------------------------GAAACTATT---------------------------------------------------------------------CGGGATATCGAGGAC---GTACTACGAGTCGGCTATGAC------------------------------------------------------------------------------------GAGAATGAGCAGACCCTATTTCTCCACATTGCAGTG---TTCTTCAACAATGAAGATATGTTC------------------TTGAAGATCCTAGTCAATAGGTCTCTCATAAAC------------------------------------------------------------ATAGTGATGCACAAATTACTACAACAAGTTGCTAGACAAACC---------------------------CAAATCTTAATGGATCCTCATGAGATA------------GTGTCTGGCATATCATTTGAT------------------------------------------------------------------------------------------------------------TCTATCAGCGAGAGAGCTCTTAAAAGAATGCCAAATCTTCAATTCCTCAGAGTT------------------------------------------------------------------------------------------------------------------------------------------------------------------------------------------------------------CTAAGG------TTGTTACATTGG---------GAGGCATACCCAAGAAAGAGT---CTTCCTCCGACATTTCATCCTGAATATCTTGTCGAACTCAATATGCGGGAA---------AGCCAG---TTCGAATACCTATGG---------------------------------------------------------------------AATCTCAAAAAGATGGATTTATTAGGGTCATCTAACTTGAAGGAACTCCCAGATCTTTCAAATGCTACAAATCTGGAGATA------------------------------------------------------------------------------------------------------------------------------------------------------------------------------------------------------------------------------------------------------------------------------------------------------------------------------------------------------------------------------------------------------------------------------------------------------------------------------------------------------------------------------------------------------------------------------------------------------------------------------------------------------------------------------------------------------------------------------------------------------------------------------------------------------------------------------------------------------------------------------------------------------------------------------------------------------------------------------------------------------------------------------------------------------------------------------------------------------------------------------------------------------------------------------------------------------------------------------------------------------------------------------------------------------------------------------------------------------------------------------------------------------------------------------------------------------------------------------------------------------------------------------------------------------------------------------------------------------
>GT1_AT5G58120.1
ACCTGGAGATACCGCGTCTTCACGAACTTCCATGGA------------------------------------------------------------------------------------------------------------------------------------------------------------------------------------------------------------------------------CCTGACGTCCGT------AAAACATTCCTCAGCCATTTA---------------------------------------------CGTAAACAGTTTAGCTACAACGGG---------------------------------------------------------------------------------------------------------------------------------------------------------------------------------------------------------------------------------------------------------------------------------------------------------------------------------------------------------------------------------TCGAGGATCTCGATCGTGGTGCTCTCGAAGAAC---------------------------------------------------------------------TACGCATCATCGAGGTGGTGTTTGGATGAGCTGCTAGAGATTTTGAAGTGC---------------------------------------------------------------------------------------------------------------------ATAGTGATGACCGTCTTTTAC------------------------------------------------------------------------------------------------------------------GGAGTAGATCCATCTGATGTC---------------------------------------------------------------------------------------------------------------CGTAAACAGACCGGA------------------------------GAATTTGGGCAAAAATGGAGCAAAGCTTTGAACGATGTTGGAAAC---------------------------------------------ATT------------AACTGG------------------------------------------------------------------------------------------------------------------------------------------GAAGCGAAGATGATTGAGAAGATTGCAAGAGATGTTTCGAACAAA---------------------------------------------------------------------------------------------------------------GTGGGTATTGAAGCACATTTGCAGAAAATGCAGTCTTTGTTACATTTA---ATG---ATTGTAGGAATCTATGGTCCTGCAGGTATTGGTAAGACTACCATTGCCAGAGCTTTACAT---AGC---CTCTCTAGCAGT---TTTCAGCTTACTTGTTTTATGGAG---CAAGAACAACTTCTTTCCAAAGTT------ATTCCAGAAAGGCTATGTGACCAAAAAGTTCTTATCATTCTTGATGATGTGGACGATTTGCAGCAACTT---GAGGCTTTGGCTAATGAA------ACTAAC---------------TGGTTT---------GGTCCTGGAAGCAGGATTATTGTGACC------------ACGGAGGATCAAGAGCTT---CATAAATATCATGTTGATTTTCCAACTAGAGAAGAAGCTTGTAAAATCTTTTGTACATATGCTTTCAGACGGAAGCTTGCTGAAAGAGTA---------------ACATGGCTTTGTAGCAACCTTCCTCTAGGTCTCCGTGTCATGGGTTCA------ACTTTACGCGGA---------------------------------GAAGATGACTGGGAAGGTATATTGCGTAGGCTA---------------------------------------------GAAAATAGC---------------------------------------------------------------------CGAAAGATCGATGGA---GTTCTTAGAGTCGGATACGAC------------------------------------------------------------------------------------GAGGACGATCAGTTTCTATATCTCCTCATTGCATTC---TTCTTCAACTACGTCGACATGCTC------------------TTGAAAACGCTTGCGTATAAATCTCTCATTCAA------------------------------------------------------------ATAGTGATGCACAAGTTACTACAACGAGTGGGTAGAGAAGCT---------------------------AGAATCTTGATTGATGCTCGTGAGATT------------GTGTCTGGCATATCATTTGAT------------------------------------------------------------------------------------------------------------ACTATAAGTGATGACGCTTTTAAAAGACTGCATGATCTTCGATTCCTCAAAGTT------------------------------------------------------------------------------------------------------------------------------------------------------------------------------------------------------------CTAAGG------TTACTACATTGG---------GAGGCATATCCAAGCAAGTGT---CTTCCTCCTACATTTAATCCAGAATTTCTTGTGGAACTCAATATGCAGGGA---------AGCCAG---CTCGAGCACCTCTGG---------------------------------------------------------------------AATCTCAAGAATATGGATTTGGGATGGTCCCCGAATTTGAAGGAACTCCCGGATCTTACAAATGCTACAAATCTGGAGGAT------------------------------------------------------------------------------------------------------------------------------------------------------------------------------------------------------------------------------------------------------------------------------------------------------------------------------------------------------------------------------------------------------------------------------------------------------------------------------------------------------------------------------------------------------------------------------------------------------------------------------------------------------------------------------------------------------------------------------------------------------------------------------------------------------------------------------------------------------------------------------------------------------------------------------------------------------------------------------------------------------------------------------------------------------------------------------------------------------------------------------------------------------------------------------------------------------------------------------------------------------------------------------------------------------------------------------------------------------------------------------------------------------------------------------------------------------------------------------------------------------------------------------------------------------------------------------------------------------
>GT1_Araha.0550s0005.1
ACCTGGAGATACCGCGTCTTCACGAGCTTCCATGGA------------------------------------------------------------------------------------------------------------------------------------------------------------------------------------------------------------------------------CCTGACGTCCGT------AAAACATTTCTCAGCCATTTA---------------------------------------------CGCAAACAGTTTAGCTACAATGGG---------------------------------------------------------------------------------------------------------------------------------------------------------------------------------------------------------------------------------------------------------------------------------------------------------------------------------------------------------------------------------TCGAGGATCTCGATCGTGGTGCTCTCGAAGAAC---------------------------------------------------------------------TATGCATCGTCGAGGTGGTGTTTGGATGAGCTGCTGGAGATTTTGAAGTGC---------------------------------------------------------------------------------------------------------------------ATAGTGATGACCGTCTTCTAC------------------------------------------------------------------------------------------------------------------GGAGTAGATCCATCTGATGTG---------------------------------------------------------------------------------------------------------------CGTAAACAGACCGGA------------------------------GATTTTGGACAGAAATGGAGCAAAGCTTTGAACGATGTGGGAAAC---------------------------------------------ATT------------AACTGG------------------------------------------------------------------------------------------------------------------------------------------GAATCAAAGATGATTGACAAGATTGCTAGAGATGTTTCAAACAAA---------------------------------------------------------------------------------------------------------------GTGGGTATTGAAGCACATTTGCAGAAAATGCAGTCTTTGTTACATTTA---ATG---ATTGTTGGAATCTATGGTCCTGCAGGTATTGGTAAGACTACCATTGCCAGAGCTTTACAT---AGC---CTCTCTAGCAGT---TTTCAGCTTACTTGTTTTATGGAG---CAAGAACAACTTCTTTCCAAAGTT------ATTCCAGAAAGGCTATGTGACCAAAAAGTTCTTATCATTCTTGATGATGTGGACGATTTGCAGCAACTT---GAGGCTTTGGCTAATGAA------ACTAAC---------------TGGTTT---------GGTGCTGGAAGCAGGATTATCGTAACC------------ACGGAGGATCAAGAGCTT---CATAAATATCATGTTGATTTTCCAACTACAGAAGAAGCTTGTAAGATCTTTTGTACATATGCTTTCAGAAGGAAGCTTGCTGAAAGAGTA---------------ACATGGCTTTGTAGCAACCTTCCTCTGGGTCTCCGTGTCATGGGTTCA------ACTTTACGCGGA---------------------------------GAAGATGACTGGGAAGGTATATTGCATAGGCTA---------------------------------------------GAAAATAGC---------------------------------------------------------------------CGAAAGATTGGTGGA---GTTCTTAGAGTCGGGTACGAC------------------------------------------------------------------------------------GAGGGCGATCAGTTTCTATATCTCCTCATTGCTTTC---TTCTTCAACTACGTAGACATGTTC------------------TTGAAAACGCTCGCGTATAGATCTCTCATACAA------------------------------------------------------------ATAGTGATGCACAAGTTACTACAACAAGTGGGTAGAGAAGCT---------------------------AGAATCTTGATTGATGCTCGTGAGATT------------GTATCTGGCATATCATTTGAT------------------------------------------------------------------------------------------------------------ACTATAAGTGATGACGCTTTTAAAAGACTGCATGATCTTCGATTCCTCAAAGTT------------------------------------------------------------------------------------------------------------------------------------------------------------------------------------------------------------CTAAGG------TTACTACATTGG---------GAGGCATATCCAAGCAAGTGT---CTTCCTCCAACATTTAATCCAGAATGTCTTGTGGAACTCAATATGCAGGAA---------AGCCAG---CTCGAGCACCTCTGG---------------------------------------------------------------------AATCTCAAGAATATGGATTTGAGAGGGTCGACGAATTTGAAGGAACTCCCGGATCTTTCAAAAGCTACAAATCTGCAGAAA------------------------------------------------------------------------------------------------------------------------------------------------------------------------------------------------------------------------------------------------------------------------------------------------------------------------------------------------------------------------------------------------------------------------------------------------------------------------------------------------------------------------------------------------------------------------------------------------------------------------------------------------------------------------------------------------------------------------------------------------------------------------------------------------------------------------------------------------------------------------------------------------------------------------------------------------------------------------------------------------------------------------------------------------------------------------------------------------------------------------------------------------------------------------------------------------------------------------------------------------------------------------------------------------------------------------------------------------------------------------------------------------------------------------------------------------------------------------------------------------------------------------------------------------------------------------------------------------------
>GT1_AT1G63750.1
---------------------------------------------------------------------------------------------------------------------------------------------------------------------------------------------------------------------------------------------------------------------------------------------------------------------------------------------------------------------------------------------------------------------------------------------------------------------------------------------------------------------------------------------------------------------------------------------------------------------------------------------------------------------------------------------------------------------------------------------------------------------------------------------------------------------------------------------------------------------------------------------------------------------------------------------------------------------------------------------------------------------------------------------------------------------------------------------------------------------------------------------------------------------------------------------------------------------------------------------------------------------------------------------------------------------------------------------------------------------------------------------------------------------------------------------------------------------------------------------------------------------------------------------------------------------------------------------------------------------------------------ATGATCAAGAAGATTGCAAGGGATGTTTCATATAAA---------------------------------------------------------------------------------------------------------------ATGGGACTAGAAGCTCACTTGAAGAAAATCCAGTCTTTGTTACGTTTA---CTG---ATAATTGGAATCTCTGGTCCTGCGGGCATTGGTAAGAGTACCATTGCTAGAGCTTTGGAG---AGC---CTCTCTGATAGG---TTTCAACTTACATGTTTTATGGAT---CAAGAACAACTTCTTGCAAAGGTT------TTACAACAAAGGCTAAGCGACCTGAGAGTGCTTATCATTCTTGATGATGTGAGTGATATAAAGCAATTA---AAGGCTTTGGCTAAGGAA------ACTACT---------------TGGTTT---------GGTCCTGGAAGTAGGATTATTGTGACA------------ACCGAAAACAAAGATCTT---CGTACGTACCATGTAGGATTCCCATCTAGAGAAGAAGCTCTTGAAATCTTCTGTAAATTTGCTTTTGAACAAAAGCTTGCAGCGAGAATA---------------ACACACTTATGTGGTAACCTCCCATTGGGTCTCTGTGTGATGGGTTCA------TCTTTATTTGGG---------------------------------CAGGACGAATGGGAATTTGTAGTGCATAGGCTA---------------------------------------------GAAACTAAT---------------------------------------------------------------------CAAGAAATCGATGAC---GTATTAAGAGTCGGCTATGAA------------------------------------------------------------------------------------GAAAATGATCAAATGCTATTTCTCCACATTGCAATT---TTCTTCAACTACAGAGACATGCTT------------------CTGAAATTCCTAATTAACAAATCTCTGATAGAG------------------------------------------------------------ATAGTGATGCACAAGTTACTACAACAAGTGGGTAGACAAGCC---------------------------CAAATCTTAATAAATGCCAATGAGATT---------TGTGTGTCTGGCATATCATTTGAT------------------------------------------------------------------------------------------------------------ACTATATGTGATGGCGCTTTCAAAAGACTGCATGATCTTCGATTTCTCCATGTT------------------------------------------------------------------------------------------------------------------------------------------------------------------------------------------------------------CTAAGG------TTACTGCATTGG---------GCAGCATACCCAAGCAAGAGT---CTTCCTCCTACATTTAATCTGGAATGTCTTGTAGAACTCAATATGCGGGAA---------AGCCTG---GTCGAGAAGCTATGG---------------------------------------------------------------------AATCTCAAGTATATGGATTTGACTGAGTCCAAGAATTTGAAGGAACTCCCAGATCTTTCAAATGCTACAAATCTGGAGTAT------------------------------------------------------------------------------------------------------------------------------------------------------------------------------------------------------------------------------------------------------------------------------------------------------------------------------------------------------------------------------------------------------------------------------------------------------------------------------------------------------------------------------------------------------------------------------------------------------------------------------------------------------------------------------------------------------------------------------------------------------------------------------------------------------------------------------------------------------------------------------------------------------------------------------------------------------------------------------------------------------------------------------------------------------------------------------------------------------------------------------------------------------------------------------------------------------------------------------------------------------------------------------------------------------------------------------------------------------------------------------------------------------------------------------------------------------------------------------------------------------------------------------------------------------------------------------------------------------
>GT1_AT1G56520.1
AACTGGAGATACAATGTCTTCACGAGCTTCCATGGA------------------------------------------------------------------------------------------------------------------------------------------------------------------------------------------------------------------------------CCAGACGTCCGT------ATTAAATTTCTCAGTCATTTA---------------------------------------------CGTCAACAGTTTATTTACAATGGA---------------------------------------------------------------------------------------------------------------------------------------------------------------------------------------------------------------------------------------------------------------------------------------------------------------------------------------------------------------------------------TCGAGGATCGCGATCTTATTGCTCTCGAAGAAC---------------------------------------------------------------------TATGCTTCTTCCAGTTGGTCTTTGGATGAGCTATTGGAGATTTTAAAGTGC---------------------------------------------------------------------------------------------------------------------ATAGTGATGACTGTCTTCTAC------------------------------------------------------------------------------------------------------------------GAAGTTGATCCTTCTGATGTC---------------------------------------------------------------------------------------------------------------CGCAACCAAACCGGA------------------------------GATTTTGGGCAAAAATGGACCCAAGCTTTGACCTATGTGGGCAAC---------------------------------------------ATT------------CACTGG------------------------------------------------------------------------------------------------------------------------------------------GAAGCTAAAATGATCGAGAAGATTGCAAGAGATGTTTCAGATATA---------------------------------------------------------------------------------------------------------------GTTGGACTAAACGATCATTTGAGGGAAATGGAGTCTTTGCTAGATTTA---AAG---ATTGTTGGAATCTCTGGTCCTGCAGGCATTGGTAAAAGTACCATTGCTACAGCTTTACAT---GGT---CTCTCTAACATG---TTTCAGCGTACTTGTTTTGTGGAC---CAACAGCAACTTCTTGCATATGTT------ATGAAAGAAAGGCTTGACGACTTGAGGGTTCTTATTATTCTTGATGATGTGGAGCATCTATATCAACTA---GAGGCTTTGGCTGAT---------ATCAGG---------------TGGTTT---------GGTCCTGGAAGTAGGGTGATAGTGACC------------ACTGAAAACAGAGAGATT---CATATATACCATGTGGGTTTTCCATCAGAAGGAGAAGCTCTAATGATCTTTTGTCTATCTGCTTTTAGACAAAAGCTTACATATGAAGTT---------------GCAAGTATTTGTGGTAATCTTCCATTGGGTCTGCATGTTTTGGGGACG------TTATTGTGGGGA---------------------------------CAGGCTGACTGGATTGAAGAACTACCAAGGTTG---------------------------------------------AAAGACTGT---------------------------------------------------------------------GGAAGAATTGAGAGT---GTATTGAAAGTTGGCTATGAG------------------------------------------------------------------------------------GAGAAAGACCAAGCTCTTTTTCTCCTCATTGCAGTC---TACTTCAATTATGATTATATGCTA------------------TTGAAAAAACTAGCTAATAGATGTCTTATACAA------------------------------------------------------------GTCGTAATGAACCGGTTGCTACAAGTAATGGCTCGAGAAGTT---------------------------AAGATTCTAGAAGATCCCCAGGATATT------------GCTTTAGGATTATCATTGGAC------------------------------------------------------------------------------------------------------------GTAATAAACAAAAAGGCTTTTAAAAAAATGTGCAATCTTCTCATCTTAAAAGTC------------------------------------------------------------------------------------------------------------------------------------------------------------------------------------------------------------ATAAGG------TTACTACATTGG---------GAGGCATACCCGAGAAAATCT---TTT------AGATTTGGTCCAGAAAATCTCGTCACACTCAACATGGAGTAC---------AGTGAG---CTCGAGAAGCTATGG---------------------------------------------------------------------AATCTCAAGGAGATGAACTTGTGTGGGTCATCTTGTTTGAAGGAACTCCCAGATCTTTCGAAAGCAGCAAATCTGGAGAGA------------------------------------------------------------------------------------------------------------------------------------------------------------------------------------------------------------------------------------------------------------------------------------------------------------------------------------------------------------------------------------------------------------------------------------------------------------------------------------------------------------------------------------------------------------------------------------------------------------------------------------------------------------------------------------------------------------------------------------------------------------------------------------------------------------------------------------------------------------------------------------------------------------------------------------------------------------------------------------------------------------------------------------------------------------------------------------------------------------------------------------------------------------------------------------------------------------------------------------------------------------------------------------------------------------------------------------------------------------------------------------------------------------------------------------------------------------------------------------------------------------------------------------------------------------------------------------------------------
>GT1_AT1G56510.1
AACTGGAGATACAATGTCTTCACGAGCTTCCATGGA------------------------------------------------------------------------------------------------------------------------------------------------------------------------------------------------------------------------------CCAGACGTCCGT------ATTAAATTTCTCAGTCATTTA---------------------------------------------CGTCAACAGTTTGTCTACAATGGA---------------------------------------------------------------------------------------------------------------------------------------------------------------------------------------------------------------------------------------------------------------------------------------------------------------------------------------------------------------------------------TCAAGGGTCGCGATTGTATTGCTCTCGAAGAAC---------------------------------------------------------------------TATGCTTCTTCCAGTTGGTGTTTGGATGAGCTATTGGAGATTTTAAAGTGC---------------------------------------------------------------------------------------------------------------------ATAGTGATGACTGTCTTCTAC------------------------------------------------------------------------------------------------------------------GAAGTTGATCCTTCTCACGTG---------------------------------------------------------------------------------------------------------------CGCAAACAAACCGGA------------------------------GATTTTGGGAGCAAATGGAGCCAAGCTTTGACCTATGTGGGCAAC---------------------------------------------ATA------------CACTGG------------------------------------------------------------------------------------------------------------------------------------------GAAGCAAAAATGATAGAGAAGATAGCAAGAGATGTTTCGACTAAA---------------------------------------------------------------------------------------------------------------GTTGGACTAGAAAGACATTTGAAGGAAATGGTGTCTTTGCTAGATTTA---AAG---ATGGTTGGAATCTCTGGTCCTGCAGGCATTGGTAAGAGTACCATTGCCAAAGCTTTACAT---AGT---CACTCTAGTACG---TTTCAACATAATTGTTTTGTGGAC---CATGAGCAATTTGTTTCAAAAATT------ATAAAAGATAGGCTACAAGACAAGAAGGTTCTTATCATTCTTGATGATGTGGAGAGTTTAGCTCAACTT---GAGACTTTGGCTGAT---------ATGACG---------------TGGTTT---------GGTCCTGGAAGTAGGGTCATAGTAACG------------ACTGAAAACAAAGAGATT---CATATATACCAAGTTGGATATCCATCAGAAAGCGAAGCACTAACGATCTTCTGTCTATCTGCTTTTAAACAAGATCTTGCGGATGAAGTT---------------GTAAGAATTTGTGATAAGCTTCCATTGGCTCTGTGTGTTTTAGGGTCG------TCATTGCTGCGA---------------------------------CAGACTGACTGGGAGGATGAACTGCCAAGGTTG---------------------------------------------AGAAACTGT---------------------------------------------------------------------GGA---ATTGAGAGT---GTATTGAAAGTGGGCTTTGAG------------------------------------------------------------------------------------GAGAAAGACCAAGCTCTATTTCTCTACATTACAGTC---TTCTTCAATTATGAATGTATGCTA------------------TTGAAAAACCTAGCTAATAGGTATCTCATACAT------------------------------------------------------------GTGGTAGTGCATCGTTTGCTACGAGTAATGGCTATACAAGTT---------------------------CAGATTCTAGTAGATGCCGAAAAGATA------------ATTAAAGGTGTATCATTTGAC------------------------------------------------------------------------------------------------------------ATGATAAGCCCAAAGGCTTTTGAAAAAATGTGCAATCTTTTGTTCCTGAAAGTC------------------------------------------------------------------------------------------------------------------------------------------------------------------------------------------------------------ATACGG------TTATTTCATTGG---------GATGCCTACTCAGGAAAGAGG---CTTCCTAGTAGCTTTTTTGCAGAAAATCTTGTTGAAGTCAATATGCAAGAT---------AGCGAG---CTCCAGAAGCTATGG---------------------------------------------------------------------AATCTCAAGAAGATAGATCTTTCAAGGTCATCTTGTTTGACGGAACTTCCAGATCTTTCAAATGCTACAAATCTGGAGGAC------------------------------------------------------------------------------------------------------------------------------------------------------------------------------------------------------------------------------------------------------------------------------------------------------------------------------------------------------------------------------------------------------------------------------------------------------------------------------------------------------------------------------------------------------------------------------------------------------------------------------------------------------------------------------------------------------------------------------------------------------------------------------------------------------------------------------------------------------------------------------------------------------------------------------------------------------------------------------------------------------------------------------------------------------------------------------------------------------------------------------------------------------------------------------------------------------------------------------------------------------------------------------------------------------------------------------------------------------------------------------------------------------------------------------------------------------------------------------------------------------------------------------------------------------------------------------------------------------
>GT1_914947
ACCTGGGAGTACAATGTCTTCACGAGCTTCCATGGA------------------------------------------------------------------------------------------------------------------------------------------------------------------------------------------------------------------------------CCAGACGTCCGT------AAGACTTTTCTCAGTCATTTA---------------------------------------------CGCAACCAGTTTAACCAAAATGGT---------------------------------------------------------------------------------------------------------------------------------------------------------------------------------------------------------------------------------------------------------------------------------------------------------------------------------------------------------------------------------TCAAGGATCTCGATCATAGTGCTCTCGAAGATG---------------------------------------------------------------------TATGCTTCGTCCAGGTGGTGTTTGGATGAGCTATTAGAGATTTTGAAGTGC---------------------------------------------------------------------------------------------------------------------ATAGTGATGACCGTCTTCTAC------------------------------------------------------------------------------------------------------------------GGAGTTGATCCATCTGATGTG---------------------------------------------------------------------------------------------------------------CGGAACCAAACTGGA------------------------------GATTTCGGGAGAAAATGGAGCGAAGCTTTGGACTATGTGGGCAAC---------------------------------------------ATA------------AACTGG------------------------------------------------------------------------------------------------------------------------------------------GAAGCAGAAATGATCGCGAAGATTGCAAGAGATGTTTCAGATAGA---------------------------------------------------------------------------------------------------------------GTTGGACTTGAAACTCATTTGAGAGAAATGGAGTCTTTGCTTAATTTT---AAA---ATTGTTGGGTTAGCTGGTCCTGCAGGTATTGGTAAGAGCACCATTGCCAGAGCTTTATGT---AGT---CTCTCTAACAGG---TTTCAACGTACTTGTTTTATGGAC---CAAGAGCAGCTTCTTTCTAAGGTT------ATACAAGAGAGGCTACACGACAAGAGGATTCTTATCATTCTTGATGATGTTGAGAATCTAGTTCAACTA---GAGGCTTTGGCTAAT---------ATCAGC---------------TGGTTT---------GGTCCTGGAAGTAGGGTTATCGTGACC------------ACTGAAAACAAAGAGATT---CATATATACCAAGTGGGTTTTCCATCAGAAAGCGAAGCTCTAACGATCTTCTGTCTATCTGCTTTTAGGCAAAAGCTTACTTGTGAAGTT---------------GTTAAGATTTGTGGTAATCTTCCATTGGGTCTGCATGTTTTGGGGTCT------TCATTGCGGGGA---------------------------------CAAGCTGATTGGATTGATGAACTACCAAGGTTG---------------------------------------------AAAATTTGT---------------------------------------------------------------------GGGAGAATTGAGAGC---GTACTAAAAGTGGGTTATGAG------------------------------------------------------------------------------------GAGAAAGACCAAGTTATATTTCTCCTCATTGCAATC---TTCTTGAATTATGCACATGTGCTG------------------TTGAAAAACCTAGCGAAAAAATATCTCATA---------------------------------------------------------------GTCGTAATGCACCATTTGCTTCAAGTAATGGCTACACAAGTC---------------------------CAGATTTTAGTCGATGCCAATGAAATT------------ATTATAGGTGTATCATTTGAC------------------------------------------------------------------------------------------------------------AGAATAAGCGCGACGGCTTTTGCAAAAATGTGCAATCTTGCATTCCTAAAAGTA------------------------------------------------------------------------------------------------------------------------------------------------------------------------------------------------------------CTAAAG------TTACTACATTGG---------GAAGCATACCCAAAAAAGAGT---CTACCTATTGGATTTTGTCTAGAAAATCTCGTCAAATTCAACATGGCATTT---------AGCAAG---CTCGAGAAGCTTTGG---------------------------------------------------------------------AATCTCAAGGAGATGAATCTCGCTGTGTCAACTCATTTGAAAGAACTTCCAGATCTTTCAAAAGCTACAAATCTGGAAAGT------------------------------------------------------------------------------------------------------------------------------------------------------------------------------------------------------------------------------------------------------------------------------------------------------------------------------------------------------------------------------------------------------------------------------------------------------------------------------------------------------------------------------------------------------------------------------------------------------------------------------------------------------------------------------------------------------------------------------------------------------------------------------------------------------------------------------------------------------------------------------------------------------------------------------------------------------------------------------------------------------------------------------------------------------------------------------------------------------------------------------------------------------------------------------------------------------------------------------------------------------------------------------------------------------------------------------------------------------------------------------------------------------------------------------------------------------------------------------------------------------------------------------------------------------------------------------------------------------
>GT1_474812
AATTTTCCTTTT------------------------------------------------------------------------------------------------------------------------------------------------------------------------------------------------------------------------------------------------------CCTTTTGTTAGG------------------------------------------------------------------------------------------------------------------------------------------------------------------------------------------------------------------------------------------------------------------------------------------------------------------------------------------------------------------------------------------------------------------------------------------------------------------------------------------------------------------------------------------------------------------------------------------------------------------------------------------------------------------------------------------------------------------------------------------------------------------------------------------------------------------------------------------------------------------------------------------------------------------------------------------------------------------------------------------------------------------------------------------------------------------------------------------------------------------------------------------------------------------------------------------------------------------------------------------------------------------------------------------------------------------------------------------------GAAGCGAAAATGATCGAGAAGATTGCATGTGATGTTTCAGATAAA---------------------------------------------------------------------------------------------------------------GTTGGACTTGAAGCTCATTTGAGAAAAATGGAGTCTTTGCTTGATTTA---AAG---ATTGTTGGAATCTCTGGTACTGCAGGCATTGGTAAGAGTACCATTGCTAGAGCTTTACAT---AAT---CTATCTACCAGG---TTTCAGCATAATTGTTTTATGGAC---CAAGAACAACTTCTTTCAAAGATT------ATACAAGAAAGGCTACACGACCAAAGAGTTCTTATCATTCTTGATGATGTGGAGAGTCTAGATCAACTA---GAGGCTTTGGCTAAT---------ATCATG---------------TGGTTT---------GGTCCAGGAAGTAGGGTCATAGTGACC------------ACTGAAAACAAAGAGATT---CATATATACCATGTGGGTTTTCCATCAAGTAGAGAAGCTTTAATGATCTTTTGTCTATCTGCTTTTCGACAAGATCTTGCGGTCGAAGTT---------------GCAAAGCTTTGTGGTAATCTTCCATTGGCTCTACATGTTTTGGGGTCA------TCATTGCGGGGA---------------------------------TATTCTGACTGGATAGAAGAGCTACCAAGATTA---------------------------------------------CAAACTTGT---------------------------------------------------------------------GGAAGAATTGAGAGT---GTATTGAAAGTGGGCTATGAA------------------------------------------------------------------------------------GAGAAAGACCAAGCACTATTTCTCTACATTGCGGTC---TTCTTCAACTATGAACATATGCTG------------------TTAAAAATATTAGCCAATAGACATCTCATACAC------------------------------------------------------------GTGGTAATGCACCGTTTGCTACAAGTAATGGCTAGACAAGTC---------------------------CAGATTCTTGTAGATAACCAAGAGATT------------ATTGTGGGTATATCCTTTGAC------------------------------------------------------------------------------------------------------------ACATTAAGCGCTAGGGCGTTTGAAAGAATGCACAATCTTTTCTTACTAAAAGTT------------------------------------------------------------------------------------------------------------------------------------------------------------------------------------------------------------CTAAGC------TTACTACGTTGG---------GATGCATACCAGAGAAAGACT---CTTCCTCGTAGATTTTGCCCAGAAAATCTCGTTGAACTACACATGCCGGAT---------AGCCAG---CTCGAGAAGCTATGG---------------------------------------------------------------------AATCTCACGAAGATGAACTTCAGAGGGTCATCTTGTTTGAAGAAACTTCCAGATCTTTCAAATGCTTCAAATCTTGAGAGA------------------------------------------------------------------------------------------------------------------------------------------------------------------------------------------------------------------------------------------------------------------------------------------------------------------------------------------------------------------------------------------------------------------------------------------------------------------------------------------------------------------------------------------------------------------------------------------------------------------------------------------------------------------------------------------------------------------------------------------------------------------------------------------------------------------------------------------------------------------------------------------------------------------------------------------------------------------------------------------------------------------------------------------------------------------------------------------------------------------------------------------------------------------------------------------------------------------------------------------------------------------------------------------------------------------------------------------------------------------------------------------------------------------------------------------------------------------------------------------------------------------------------------------------------------------------------------------------------
>GT1_AT1G56540.1
ACCTGGAGATACAATGTCTTCACGAGTTTCCATGGA------------------------------------------------------------------------------------------------------------------------------------------------------------------------------------------------------------------------------CCAGACGTCCGC------AAAACATTTCTCAGTCATTTA---------------------------------------------CGCAAACAATTTAACTACAATGGA---------------------------------------------------------------------------------------------------------------------------------------------------------------------------------------------------------------------------------------------------------------------------------------------------------------------------------------------------------------------------------TCAAGGATCGCTATCGTATTGCTCTCGAAGAAC---------------------------------------------------------------------TATGCTTCTTCCAGTTGGTGTTTGGATGAGTTGTTGGAGATTTTAGATTGC---------------------------------------------------------------------------------------------------------------------ATTGTGATGACTGTCTTCTAC------------------------------------------------------------------------------------------------------------------GGAGTACATCCTTCTGATGTA---------------------------------------------------------------------------------------------------------------AGGAAACAAACTGGA------------------------------GATTTCGGGCAAAAATGGAGCCAAGCGTTGACCTATGTGGGCAAC---------------------------------------------ATC------------AACTGG------------------------------------------------------------------------------------------------------------------------------------------GAAGCGAAGATGATAGAGAAGATTGCAAGTGATGTTTCAGATAAA---------------------------------------------------------------------------------------------------------------ATTGGACTTGAAGCTCATTTGAGAAAAATAGAGTCTTTGCTTGATTTA---AAG---ATTGTTGGAATCTCTGGTCCTGCAGGCATTGGTAAGAGTACCATTGCCAGAGCTTTACAT---AGT---CTATCTAAACGG---TTTCAGCATAATTGTTTTATGGAC---CAAGAGCAACTTCTTTCAAAGATT------ATACGAGAGAGGCTACACGACCAGAAGGTTCTTATCATTCTTGATGATGTGGAGAGTCTAGATCAACTT---GATGCTTTGGCTAAT---------ATCGAG---------------TGGTTT---------GGTCCTGGAAGTAGGGTCATAGTGACC------------ACTGAAAACAAAGAGATT---CATATATACCACGTGGGTTTTCCATCAAGTAAAGAAGCTTTAATGATCTTTTGTCTATCCGCTTTTAGACAAAATCTTGCTGCTGAAGTT---------------GCAAAGCTTTGTGGTTATCTTCCATTGGCTCTGCATGTTTTAGGGTCA------TCATTGCGGGGA---------------------------------TATTCTGACTGGATAGAAGAACTACCAAGATTG---------------------------------------------CAAACTTGT---------------------------------------------------------------------GGAAGAATTGAGAGT---GTATTGAAAGTGGGCTATGAA------------------------------------------------------------------------------------GAGAAAGACCAAGCTCTATTTCTCTACATTGCAGTC---TTCTTCAATTATCAACATATGCTG------------------TTAAAAATATTAGCCAATAGACATCTTATACAT------------------------------------------------------------GTGGTAATGCACCGTTTGCTAAAAGTAATGGCTAGACAAGTC---------------------------CAGATTCTTGTAGATACCCAAGAGATT------------ATCGCAGGTATATCATTTGAC------------------------------------------------------------------------------------------------------------ACAATAAGCGCTAAGGCGTTTGAAAGAATGCACAATCTTTTGTTGCTAAAAGTT------------------------------------------------------------------------------------------------------------------------------------------------------------------------------------------------------------CTAAGC------TTACTTCGTTGG---------GATGCATACACGAGAAAGACC---CTTCCTCGTAGATTCTGCCCAGAAAATCTCGTCGAACTCAACATGCCGGAT---------AGCCAG---CTCGAGAAGCTATGG---------------------------------------------------------------------AATCTCAAAACGATGAAGCTCTCTAGGTCATCTCGTTTGAAGGAACTCCCAAATCTTTCAAATGCTAAAAATCTGGAGCGT------------------------------------------------------------------------------------------------------------------------------------------------------------------------------------------------------------------------------------------------------------------------------------------------------------------------------------------------------------------------------------------------------------------------------------------------------------------------------------------------------------------------------------------------------------------------------------------------------------------------------------------------------------------------------------------------------------------------------------------------------------------------------------------------------------------------------------------------------------------------------------------------------------------------------------------------------------------------------------------------------------------------------------------------------------------------------------------------------------------------------------------------------------------------------------------------------------------------------------------------------------------------------------------------------------------------------------------------------------------------------------------------------------------------------------------------------------------------------------------------------------------------------------------------------------------------------------------------------
>GT2_907022
ACGTGGAGATACCGCGTCTTCACGAGCTTCCACGGA------------------------------------------------------------------------------------------------------------------------------------------------------------------------------------------------------------------------------CCAGACGTCCGT------AAAACCTTTCTCAGCCATTTA---------------------------------------------CGAAAAGAGTTTATCTGTAATGGG---------------------------------------------------------------------------------------------------------------------------------------------------------------------------------------------------------------------------------------------------------------------------------------------------------------------------------------------------------------------------------TCGAGGATCTCTATAGTCTTACTATCAAAGAAT---------------------------------------------------------------------TATGCTTCTTCCAGCTGGTGTCTGGATGAGCTGTTGGAGATTTTGAAGTGC---------------------------------------------------------------------------------------------------------------------ATAGTGATGACTGTCTTCTAC------------------------------------------------------------------------------------------------------------------GGAGTAAATCCATCTGATGTG---------------------------------------------------------------------------------------------------------------CGGAAACAGACAGGA------------------------------GAATTTGGTCGAAAATGGAGCCAAGCTTTGAATGATGTGGGCAAC---------------------------------------------ATA------------AACTGG------------------------------------------------------------------------------------------------------------------------------------------GAATCGAAGATGATTGAAAAGATTGCTAGGGATGTTTCAAACAAA---------------------------------------------------------------------------------------------------------------GTGGGACTGGAAGCACACTTGAAGAAGATACAGTCTTTGTTACATTGC------------------------------------ATTGGTAAGACGACCATCGCCAGAGCTTTACAT---AGC---CTCTCTAGCAGT---TTCCAGCTCACTTGTTTTATGGAG---CAAGAGCAACTTCTCTCCAAAATT------GTACCGGAAAGACTATGCGACCAAAAA------------------------------------CAACTT---GAGGCTTTGGCTAATGAA------ACTAAC---------------TGGTTT---------GGTCCTGGAAGCAGGATTATCGTAACC------------ACAGAAGATCAAGAAATT---CATACATACCATGTAGATTTTCCAACTAAAGAAGAAGCTTGTAAAATATTTTGTAGATATGCTTTTAGACGGCAGCTTGCCGAAAGAGTA---------------ACAGAGCTTTGTAGTAACCTTCCTCTGGGTCTCCGTGTCATGGGTTCA------ACTTTACGCGGA---------------------------------GAAGGTGACTGGGAAGGTATATTGCATAGGCTA---------------------------------------------GAAAATAGC---------------------------------------------------------------------CAACAGATCAATGGA---GTACTTAGAGTCGGATACGAC------------------------------------------------------------------------------------AAGGATGATCAATATCTATTTCTCCTCATTGCATTC---TTCTTCAACTACCAAGACATGCTC------------------TTAAAAACCCTCACGTATAAATCTATTATACAA------------------------------------------------------------ATAGTGATGCATAAGTTACTACAACAAGTGGGTAGAGAAGCG---------------------------AAAATCCTAATAGATACTGATGAGATT------------GTGATGGGTATATCTTTTGAT------------------------------------------------------------------------------------------------------------TATATAAGCGCAAGAGCTTTTAAAAAAATGTGTAATCTTCGATTTCTCAACATT------------------------------------------------------------------------------------------------------------------------------------------------------------------------------------------------------------CTAAGG------TTACTACGCTGG---------GACGTATACCCTGGAAAATGT---CTCCCTCGTACGTTTAGTCCGGAATATCTTGTGGAACTCAAATTGCAACAT---------AACAAA---CTGGAGAAGCTTTGG---------------------------------------------------------------------AATCTCAAGAAGATGGATCTGACTGAGTCCCGGAAGTTAAAGGAACTCCCGGATCTTTCAAATGCTACAAATCTTGAGCAA------------------------------------------------------------------------------------------------------------------------------------------------------------------------------------------------------------------------------------------------------------------------------------------------------------------------------------------------------------------------------------------------------------------------------------------------------------------------------------------------------------------------------------------------------------------------------------------------------------------------------------------------------------------------------------------------------------------------------------------------------------------------------------------------------------------------------------------------------------------------------------------------------------------------------------------------------------------------------------------------------------------------------------------------------------------------------------------------------------------------------------------------------------------------------------------------------------------------------------------------------------------------------------------------------------------------------------------------------------------------------------------------------------------------------------------------------------------------------------------------------------------------------------------------------------------------------------------------------
>GT2_907036
ACCTGGAGATACCGAGTCTTCACGAGCTTCCATGGA------------------------------------------------------------------------------------------------------------------------------------------------------------------------------------------------------------------------------CCTGATGTCCGT------AAAACCTTTCTCAGTCATTTA---------------------------------------------CGCAAACAGTTTATCTGCAATGGG---------------------------------------------------------------------------------------------------------------------------------------------------------------------------------------------------------------------------------------------------------------------------------------------------------------------------------------------------------------------------------TCGAGGATCTCGATTGTAGTGCTCTCGAAGAAC---------------------------------------------------------------------TATGCTTCATCGAGCTGGTGTTTGGATGAGCTGTTAGAGATTTTAAAGTGC---------------------------------------------------------------------------------------------------------------------ATAGTGATGACGATCTTCTAC------------------------------------------------------------------------------------------------------------------GGAGTTTATCCTTCTCATGTT---------------------------------------------------------------------------------------------------------------CGGAAACAAACCGGA------------------------------GAATTCGGGCGAAGATGGAGCCAAGCTTTGAACGATGTGGGAAAC---------------------------------------------ATA------------AACTGG------------------------------------------------------------------------------------------------------------------------------------------GAATCGAAGATGGTCGAGAAGATTGCTAGAGATGTATCAAACAAA---------------------------------------------------------------------------------------------------------------GTGGGTATTGAAGCACACTTGCAGAAAATGCAGTCTTTGTTACATTTA---ATC---ATTGTTGGAATTTGTGGTCCTTCCGGCATTGGTAAGACTACCATTGCAAGGGCTTTACAT---AGC---CTCTCTAGCAGT---TTTCAGCTTACTTGTTTTATGGAG---CAACAGCAGCTTCTTTCAAAGATT------ATACCGGAAAGGCTGTGCGACCAAAAAGTTCTTATCATTCTTGCTGATGTGGACGATCTGCAGCAACTT---GAGGCTTTGGCTAATGAA------ACTAGT---------------TGGTTT---------GGTCCTGGAAGCAGGATTATTGTAACC------------ACGGAAGATCAAGAGCTT---CATACATACCATGTGGATTTCCCAACTACAAAAGAAGCTCGTAAGATCTTTTGTAGATCTGCTTTTAGACAGAAGCTTGTCGAACGAGTA---------------ATAAAACTTTGCAGTAACCTTCCGTTGGGTCTCCGTGTCATGGGTTCA------TCATTACGAAGA---------------------------------GAAGACGACTGGGAAAGTATATTGCATAGGCTA---------------------------------------------GAAAATAGC---------------------------------------------------------------------CGAAAGATCGAGGGA---GTACTTAGAGTCGGATACGAT------------------------------------------------------------------------------------AAGAACGATCAATTTCTTTTTCTCCTGATTGCATTC---TTCTTCAACAACCAAGACATGCTT------------------TTGAAAACCCTCACATATAAATCTCTCATACAA------------------------------------------------------------ATAATGATGCATAAGTTACTACAACAAGTGGGTAAAGAAGCG---------------------------CAAATCCTAATAGACACTGATGAGATT------------GTGATGGGTATATCTTTTGAT------------------------------------------------------------------------------------------------------------TATATAAGCGCAGAAGCTTTTAAAAGGATCCGTAATCTTCAATTTCTCAGCATT------------------------------------------------------------------------------------------------------------------------------------------------------------------------------------------------------------CTAAGG------TTATTACATTGG---------GAGGTATATCCAGGAAAGTGT---CTTCCTCATACATTTAGGCCGGAATATCTTGTGGAGCTTAATTTGCGAGAT---------AACCAG---CTCGAGAAGCTTTGG---------------------------------------------------------------------AATCTCAAGAAGATGGAATTGTTACGGTCCTGTCATTTAAAGGAACTCCCAGATCTTTCAGATGCTACAAATCTTGAGGTA------------------------------------------------------------------------------------------------------------------------------------------------------------------------------------------------------------------------------------------------------------------------------------------------------------------------------------------------------------------------------------------------------------------------------------------------------------------------------------------------------------------------------------------------------------------------------------------------------------------------------------------------------------------------------------------------------------------------------------------------------------------------------------------------------------------------------------------------------------------------------------------------------------------------------------------------------------------------------------------------------------------------------------------------------------------------------------------------------------------------------------------------------------------------------------------------------------------------------------------------------------------------------------------------------------------------------------------------------------------------------------------------------------------------------------------------------------------------------------------------------------------------------------------------------------------------------------------------------
>GT2_AT1G63730.1
ACCTGGAGATATCGCGTTTTCACGAGTTTCCATGGA------------------------------------------------------------------------------------------------------------------------------------------------------------------------------------------------------------------------------CCAGACGTCCGT------AAAACAGTTCTCAGTCATTTA---------------------------------------------CGCAAACAGTTTATCTGCAATGGG---------------------------------------------------------------------------------------------------------------------------------------------------------------------------------------------------------------------------------------------------------------------------------------------------------------------------------------------------------------------------------TCTAGGATCTCGATTGTGGTGCTCTCGAAGAAT---------------------------------------------------------------------TATGCTTCATCGAGCTGGTGTTTGGATGAGCTGTTGGAGATTTTGAAGTGC---------------------------------------------------------------------------------------------------------------------ATAGTGATGACTGTCTTTTAC------------------------------------------------------------------------------------------------------------------GGAGTTGATCCATCTGATGTG---------------------------------------------------------------------------------------------------------------CGTAAACAAACCGGA------------------------------GAATTTGGGCAAAAATGGAGCCAAGCTTTGAACGATGTGGGAAAC---------------------------------------------ATA------------AACTGG------------------------------------------------------------------------------------------------------------------------------------------GAATCGAAGATGGTTGAGACGATTGCTAGAGATGTATCAAACAAA---------------------------------------------------------------------------------------------------------------GTGGGTATTGAAGCACACTTGCAGAAAATGCAGTCTTTGTTACATTTA---ATG---ATAGTTGGGATTTGTGGTCCTTCCGGTATTGGTAAGACTACCATTGCAAGGGCTTTACAT---AGC---CTCTCTAGCAGT---TTTCAGCTTACTTGTTTTATGGAG---CAACAACAGCTTCTTTCAAAGATT------ATACCGGAAAGGCTATGCGACCAAAATGTTCTTATCATTCTTGATGGTGTGGACGATCTGCAGCAACTT---GAGGCTTTGACTAATGAA------ACTAGT---------------TGGTTT---------GGTCCTGGAAGCAGGATTATTGTAACC------------ACGGAAGATCAAGAGCTT---CATACATACCATGTGGATTTCCCAACTATAAAAGAAGCTCGTAAGATCTTTTGTAGATCTGCTTTTAGACAGAAGCTTGTCGAAAGAGTG---------------TTAAAACTTTGCAGTAACCTTCCCTTGGGTCTCCGTGTCATGGGTTCA------TCATTACGCAGA---------------------------------GAAGATGACTGGGAAAGTATATTACATAGGCAA---------------------------------------------GAAAATAGC---------------------------------------------------------------------AGAAAGATCGAGGGA---GTACTTAGAGTCGGATACGAT------------------------------------------------------------------------------------AAGAACGATCAATTTCTTTTTCTCCTGATTGCATTC---TTCTTCAACTACCAAGACATGCTT------------------TTGAAAACCCTCGCATATAAATCTCTCATACAA------------------------------------------------------------ATAGTGATGCATAAGTTACTACAACAAGTTGGTAAAGAAGCG---------------------------CAAATCCTAATAGACTCTGATGAGATT------------GTGATGGGTATATCTTTTGAT------------------------------------------------------------------------------------------------------------TATATAAGCGCAGAAGCTTTTAAAAGGATCCGTAATCTTCGTTTTCTCAGCATT------------------------------------------------------------------------------------------------------------------------------------------------------------------------------------------------------------CTAAGG------TTATTACATTGG---------GAGGTATATCCAGGAAAGAGT---CTTCCTCATACATTTAGGCCGGAATATCTTGTGGAACTTAATTTGCGAGAT---------AACCAG---CTCGAGAAGCTTTGG---------------------------------------------------------------------AATCTCAAGAAGATGGAATTGTTACGGTCCAGTAATTTAAAGGTACTCCCAAATCTTTCAGATGCTACAAATCTTGAGGTA------------------------------------------------------------------------------------------------------------------------------------------------------------------------------------------------------------------------------------------------------------------------------------------------------------------------------------------------------------------------------------------------------------------------------------------------------------------------------------------------------------------------------------------------------------------------------------------------------------------------------------------------------------------------------------------------------------------------------------------------------------------------------------------------------------------------------------------------------------------------------------------------------------------------------------------------------------------------------------------------------------------------------------------------------------------------------------------------------------------------------------------------------------------------------------------------------------------------------------------------------------------------------------------------------------------------------------------------------------------------------------------------------------------------------------------------------------------------------------------------------------------------------------------------------------------------------------------------------
>GT2_474976
---------------------------------------------------------------------------------------------------------------------------------------------------------------------------------------------------------------------------------------------------------------------------------------------------------------------------------------------------------------------------------------------------------------------------------------------------------------------------------------------------------------------------------------------------------------------------------------------------------------------------------------------------------------------------------------------------------------------------------------------------------------TCGAGGATCTCGATCGTAGTGCTCTCGAAGAAC---------------------------------------------------------------------TATGCTTCATCGAGTTGGTGTTTGGATGAGCTGTTGGAGATTTTGAAGTGC---------------------------------------------------------------------------------------------------------------------ATAGTGATGACTGTCTTCTAC------------------------------------------------------------------------------------------------------------------GGAGTAGATCCATCTGATGTG---------------------------------------------------------------------------------------------------------------CGCAAACAAACCGGA------------------------------GATATCTGGCGAAAATGGAGCCAAGCTTTGAACGATGCGGGGAAC---------------------------------------------ATA------------AACTGG------------------------------------------------------------------------------------------------------------------------------------------GAATCGAAGATGATTGAGAAGATTGGTAGAGATGTTTCAAACAAA---------------------------------------------------------------------------------------------------------------GTGGGACTTGAGACACACCTGGAGAAAATACAGTCTTTGTTACATTTA---ATT---ATTGTTGGAATCTGTGGCCCTGCAGGTATTGGTAAGACTACCATCGCTAGAGCTTTACAT---AGC---CTCACTTGCAGT---TTTCGGCGTACTTGTTTTATGGAG---CAAGAACAACTTCTTTCCAAGATT------ATACATGAAAGGCTATGCGACCAAAAAGTGCTTATCATTCTTGATGAAGTGGACGATCTGAAGCAACTT---GAAGCTTTGGCTAATGAC------ACTAAG---------------TGGTTT---------GGTCCTGGAAGTAGGATTGTAGTAACC------------ACAGAAAATCAAGAGCTT---CATACATACCATGTGGATTTTCCGACTCAAAAAGAAGCTCGTGAGATCTTTTGTAGATATGCTTTTAAACAGAATCTTTCTGAAAGAGTT---------------ACAAAGCTTTGCAGCAGACTTCCACTAGGTCTTCGTGTCATGGGTTCA------TATTTACTAAGA---------------------------------GAAGATGACTGGGAAGATATACTGTATAGGCTA---------------------------------------------GAAAGTAGC---------------------------------------------------------------------CGAGGTATCGAGAGA---GTACTAAGAGTCGGATATGAC------------------------------------------------------------------------------------GAGAAGAATCAATTGTTATTTCTCCTCATTGCATTC---TTCTTCAACTACAAAGACATGCTT------------------TTGAAAACCCTCGAGTATAAATCTCTTATACAA------------------------------------------------------------ATAGTGATGCACAAGTTACTACAACAAGTGGGTAGAGAAGCG---------------------------CAAATCTTAATTGATGCTCATGAGATT------------GTGATGGGCATATCTTTTAAT------------------------------------------------------------------------------------------------------------CATATAAGCGCAAAAGCTTTTCAAAATATGCGTAATCTTCGATTTCTAAGCATC------------------------------------------------------------------------------------------------------------------------------------------------------------------------------------------------------------CTAAGG------TTTTTACATTGG---------GAGGTATATCCAGGAAAGTGT---CTTCCTTCTACATTTAGGCCAGAATATCTTGTGGAACTCAACTTGCAGAAT---------AACAAG---CTAGAGAAGCTTTGG---------------------------------------------------------------------AATCTCAACAAGTTAGAATTGTGTGGGTCCTTACGATTGAAGGAACTCCCAGATCTTTCAAATGCCACAAATCTCAAGAGA------------------------------------------------------------------------------------------------------------------------------------------------------------------------------------------------------------------------------------------------------------------------------------------------------------------------------------------------------------------------------------------------------------------------------------------------------------------------------------------------------------------------------------------------------------------------------------------------------------------------------------------------------------------------------------------------------------------------------------------------------------------------------------------------------------------------------------------------------------------------------------------------------------------------------------------------------------------------------------------------------------------------------------------------------------------------------------------------------------------------------------------------------------------------------------------------------------------------------------------------------------------------------------------------------------------------------------------------------------------------------------------------------------------------------------------------------------------------------------------------------------------------------------------------------------------------------------------------------
>GT2_Araha.1542s0001.1
---------------------------------------------------------------------------------------------------------------------------------------------------------------------------------------------------------------------------------------------------------------------------------------------------------------------------------------------------------------------------------------------------------------------------------------------------------------------------------------------------------------------------------------------------------------------------------------------------------------------------------------------------------------------------------------------------------------------------------------------------------------TCGAGGATCTCGATCGTAGTGCTCTCGAAGAAC---------------------------------------------------------------------TATGCTTCATCGAGCTGGTGTTTGGATGAGCTGTTAGAGATTTTAAAGTGC---------------------------------------------------------------------------------------------------------------------ATAGTGATGACGGTCTTCTAC------------------------------------------------------------------------------------------------------------------GGAGTTGATCCTTCTGATGTT---------------------------------------------------------------------------------------------------------------CGGAAACAAACCGGA------------------------------GATATCTGGCGAAAATGGAGCCAAGCTCTGAACGATGTTGGCAAC---------------------------------------------ATT------------AACTGG------------------------------------------------------------------------------------------------------------------------------------------GAATCGAAGATGATTGAGAAGATTGCTAGAGATGTTTCAAACAAA---------------------------------------------------------------------------------------------------------------GTGGGACTTGAGACACACCTGGAAAAAATACAGGCTTTGTTACATTTA---ATT---ATTGTTGGAATCTGTGGCCCTGCAGGTATTGGTAAGACTACCATTGCCAGAGCTCTACAT---AGC---CTCACTTGCAGT---TTTCGGCGTACTTGTTTTATGGAG---CAAGAAAAACTTCTTTCCAAGATT------ATACATGAAAGGCTATGCGACCAAAAAGTGCTTATCATTCTTGATGAAGTGGACGATCTGAAGCAACTT---GAAGCTTTGGCTAATGAC------ACTAAG---------------TGGTTT---------GGTCCTGGAAGTAGGATTGTAGTAACC------------ACAGAAAATCAAGAGCTT---CATACATACCATGTGGATTTTCCAACTCAAAAAGAAGCTCGTGAGATCTTTTGTAGATATGCTTTTAAACAGAATCTTTCTGAAAGAGTT---------------ACAAAGCTTTGCAGCAGACTTCCACTAGGTCTTCGTGTCATGGGTTCA------TATTTACTAAGA---------------------------------GAAGATGACTGGGAAGATATACTGTATAGGCTA---------------------------------------------GAAAGTAGC---------------------------------------------------------------------CGAGGTATCGAGAGA---GTACTAAGAGTCGGATATGAC------------------------------------------------------------------------------------GAGAAGAATCAATTGTTATTTCTCCTCATTGCATTC---TTCTTCAACTACAAAGACATGCTT------------------CTGAAAACCCTCGAGTATAAATCTCTTATACAA------------------------------------------------------------ATAGTGATGCACAAGTTACTACAACAAGTGGGTAGAGAAGCG---------------------------CAAATCTTAATTGATGCTCATGAGATT------------GTGATGGGCATATCTTTTAAT------------------------------------------------------------------------------------------------------------CATATAAGCGCAAAAGCTTTTCAAAAAATGCGTAATCTTCGATTTCTAAGCATC------------------------------------------------------------------------------------------------------------------------------------------------------------------------------------------------------------TTAAGG------TTTTTACGTTGG---------GAGGTATACCCAGGAAAGTGT---CTTCCTTCTACATTCAGGCCAGAATATCTTGTGGAACTCAACTTGCAGAAT---------AACAAG---CTAGAGAAGCTTTGG---------------------------------------------------------------------AATCTCAACAAGTTGGAATTGTGTGGGTCCTTGAGTTTGAAGGAACTCCCAGATCTTTCAAATGCTACAAATCTCAAGAGA------------------------------------------------------------------------------------------------------------------------------------------------------------------------------------------------------------------------------------------------------------------------------------------------------------------------------------------------------------------------------------------------------------------------------------------------------------------------------------------------------------------------------------------------------------------------------------------------------------------------------------------------------------------------------------------------------------------------------------------------------------------------------------------------------------------------------------------------------------------------------------------------------------------------------------------------------------------------------------------------------------------------------------------------------------------------------------------------------------------------------------------------------------------------------------------------------------------------------------------------------------------------------------------------------------------------------------------------------------------------------------------------------------------------------------------------------------------------------------------------------------------------------------------------------------------------------------------------------
>GT2_AT1G63740.1
---------------------------------------------------------------------------------------------------------------------------------------------------------------------------------------------------------------------------------------------------------------------------------------------------------------------------------------------------------------------------------------------------------------------------------------------------------------------------------------------------------------------------------------------------------------------------------------------------------------------------------------------------------------------------------------------------------------------------------------------------------------TCGAGGATCTCGATCGTAGTGCTCTCGAAGAAC---------------------------------------------------------------------TATGCTTCATCGAGCTGGTGTTTGGATGAGCTGTTGGAGATTTTGAAATGC---------------------------------------------------------------------------------------------------------------------ATAGTGATGACTGTCTTCTAC------------------------------------------------------------------------------------------------------------------GGAGTAGATCCATCTGATGTG---------------------------------------------------------------------------------------------------------------CGCAAACAAACCGGA------------------------------GATATCTTGCGAAGATGGAGCCAAGCTTTGAACGATGTTGGCAAC---------------------------------------------ATT------------AACTGG------------------------------------------------------------------------------------------------------------------------------------------GAATCGAAGATGATGGAGAAGATTGCAAGAGATATTTCAAACAAA---------------------------------------------------------------------------------------------------------------GTGGGAGTTGAGACACACCTGGAGAAAATACAGTCTTTGTTACATTTA---ATG---ATTGTTGGAATCTATGGCCCTGCAGGTATTGGTAAGACTACCATTGCCAGAGCTTTGCAC---AGT---CTCTCTGATAGG---TTTCAGCTTACTTGTTTTATGGAG---CAAGAACAACTTCTTTCCAAGATT------ATACAGGGAATGCTATGCGACCAAAAAGTGCTTATCATTCTTGATGATGTGGACGATCTGAAGCAACTA---GAAGCTTTGGCTAATGAA------ACTAAG---------------TGGTTT---------GGTCCTGGGAGTAGGGTTGTAGTGACC------------ACAGAAAATCAAGAGCTT---CATACATACTATGTGGATTTTCCTACTCAGAAAGAAGCTCGTCAGATCTTTTGTAGATATGGTTTTAAACAGAATCTTTCCGAAAGAGTT---------------ATAAAGCTTTGCAGCAAACTTCCACTAGGTCTTAGTGTCATGGGTTTA------TATCTACGAAAA---------------------------------GAAGATGACTGGGAAGATATACTGCATAGGCTA---------------------------------------------GAAAGTAGC---------------------------------------------------------------------CGAAATATCGAGAGA---GTACTAAGAGTCGGATATGAC------------------------------------------------------------------------------------GAGAAGGATCAATTGTTATTTCTCCTCATTGCATTC---TTCTTCAACTACAAAGACATGCTT------------------TTGAAAACTCTCGAGTATAAATCTCTTATACAA------------------------------------------------------------ATAGTGATGCACAAGTTACTACAACAAGTGGGTAGAGAAGCG---------------------------CAAATCTTAATTGATGCTCATGAGATT------------GTGATGGGCATATCCTTTAAT------------------------------------------------------------------------------------------------------------CATATAAGCGCAAAAGCTTTTCAAAATATGCGTAATCTTCGATTTCTAAGCATC------------------------------------------------------------------------------------------------------------------------------------------------------------------------------------------------------------CTAAGG------TCTTTACATTGG---------GAGGTATACCCAGGAAAGTCT---CTTCCTTCTACATTTAGGCCAGAATATCTTGTGGAACTCAACTTGCAAAAT---------AACAAG---CTAGAGAAGCTTTGG---------------------------------------------------------------------AATCTCAACAAGTTGGAATTGTGTGGGTCCTTGAGATTGAAGGAACTTCCAGATCTTTCAAGTGCTACAAATCTCAAGAGA------------------------------------------------------------------------------------------------------------------------------------------------------------------------------------------------------------------------------------------------------------------------------------------------------------------------------------------------------------------------------------------------------------------------------------------------------------------------------------------------------------------------------------------------------------------------------------------------------------------------------------------------------------------------------------------------------------------------------------------------------------------------------------------------------------------------------------------------------------------------------------------------------------------------------------------------------------------------------------------------------------------------------------------------------------------------------------------------------------------------------------------------------------------------------------------------------------------------------------------------------------------------------------------------------------------------------------------------------------------------------------------------------------------------------------------------------------------------------------------------------------------------------------------------------------------------------------------------------
>GT2_Araha.15917s0002.1
ACGTGGAGATATCGTGTCTTTGCAAGCTTCCACGGA------------------------------------------------------------------------------------------------------------------------------------------------------------------------------------------------------------------------------CCAGACGTCCGT------AAAACATTTATGAGTCATTTA---------------------------------------------CGTAAACAGTTTAGCTGCAATGGG---------------------------------------------------------------------------------------------------------------------------------------------------------------------------------------------------------------------------------------------------------------------------------------------------------------------------------------------------------------------------------TCGAGGATCTCAATCGTGGTTCTCTCCAAGAAG---------------------------------------------------------------------TATGCATCTTCAAGCTGGTGTTTGAATGAGCTATTGGAGATTTTTAAGTGC---------------------------------------------------------------------------------------------------------------------ATAGTGATGACGATCTTCTAC------------------------------------------------------------------------------------------------------------------GAAGTAGACCCATCTGATGTG---------------------------------------------------------------------------------------------------------------CGGAAACAAACAGGG------------------------------GAATTCGGGCAAAGATGGAGCCAGGCTTTGAACGATGTGGGCAAC---------------------------------------------ATA------------AATTGG------------------------------------------------------------------------------------------------------------------------------------------GAATCAAAGATGATTGAAAAGATTGCCAGAGATGTTTCAGATAAA---------------------------------------------------------------------------------------------------------------GTGGGACTTGAAGCACACTTGGAGAAAATGAAGTATATATTACATTTA---ATG---ATTGTTGGAATCTGTGGCCCTGTAGGCGTTGGTAAGACTACCATTGCTAGAGCTTTATAT---AGC---CTCTCTAGCAGT---TTTCAGCTGAGTTGTTTTATGGAG---CAAGAGCAACTTCTTTCCAAAATT------ATACCGGAAAGGCTATGCGACCAAAAAGTGCTCATCATTCTTGATGATGTTGACAATCTAAAGCAGTTA---GAGGCTTTGGCTAATGAT------ACTAAC---------------TGGTTT---------GGTCCTGGAAGCAGGATTATTGTAACT------------ACGGAAGATCAAGAGATT---CATATATACCATGTGGGTTTTCCATCTAGAGAAGAAGCTCTTAAGATCTTTTGTAGATATGCTTTTAGACACAAGCTTCCAGAAAGAATA---------------GCAGAGCTTTGCAGCAACCTTCCATTGGGTCTTCGGGTCATGGGTTCA------TCTTTACGCGGA---------------------------------GAGAAAGAGTGGGAAGTTATACTACATAGGCTA---------------------------------------------GAAAATAGC---------------------------------------------------------------------CGAGATATCGAGGGA---GTACTTAGAGTCGGATATAAT------------------------------------------------------------------------------------AAGAACGATCAATCTTTATTTCTGTACATTGCATTC---TTCTTCAACTACAAAGACATGCTC------------------TTGAAAATCCTTGCCTATAAATCTCTTATACAA------------------------------------------------------------ATAATGATGCACAAGTTACTACAACAAGTTGGCAGACAAGTG---------------------------CAAATCTTAATCGATGCTCGTGAGATT------------GTGATGGGTATATTTTTGGAT------------------------------------------------------------------------------------------------------------TTTATAAGCACAAGAGCTTTGAAAAGAATGCATACTCTTCAATTTCTCTGCATC------------------------------------------------------------------------------------------------------------------------------------------------------------------------------------------------------------CTAAGG------TTATTACATTGG---------GAGGTTTACCCTGGAAAATGT---CTTCCTCGTACATTTACTCCTGCATATCTTGTGGAACTCGATTTGCTAGAT---------AACCAG---CTTGAGAAGCTTTGG---------------------------------------------------------------------AATCTCAAGGAGATGGCTTTGACAGGGTCTTGGAGTTTGAAGGAACTCCCAGATCTATCAAATGCTACAAAACTCGAGAGA------------------------------------------------------------------------------------------------------------------------------------------------------------------------------------------------------------------------------------------------------------------------------------------------------------------------------------------------------------------------------------------------------------------------------------------------------------------------------------------------------------------------------------------------------------------------------------------------------------------------------------------------------------------------------------------------------------------------------------------------------------------------------------------------------------------------------------------------------------------------------------------------------------------------------------------------------------------------------------------------------------------------------------------------------------------------------------------------------------------------------------------------------------------------------------------------------------------------------------------------------------------------------------------------------------------------------------------------------------------------------------------------------------------------------------------------------------------------------------------------------------------------------------------------------------------------------------------------------
>GT2_907021
AACTGGACATACCACGTCTTCGCGAGCTTTCATGGA------------------------------------------------------------------------------------------------------------------------------------------------------------------------------------------------------------------------------GAAGACGTCCGT------AAAACATTTCTGAGTCATATA---------------------------------------------CGCAAACAGTTTATCTGCAATGGG---------------------------------------------------------------------------------------------------------------------------------------------------------------------------------------------------------------------------------------------------------------------------------------------------------------------------------------------------------------------------------TCGAGGATCTCGATCATCGTACTCTCAAAAAAT---------------------------------------------------------------------TATGCTTCTTCCAGCTGGTGTTTGGATGAGCTACTGGAGATATTGAAGTGC---------------------------------------------------------------------------------------------------------------------ATAGTGATGACAGTCTTCTAC------------------------------------------------------------------------------------------------------------------GGAGTAGATACATCTGATGTG---------------------------------------------------------------------------------------------------------------CGGAAACAAACCGGA------------------------------GAATTTGGGAGAAGATGGAGCCAAGCTTTGACCGATGCTGCCAAC---------------------------------------------ATA------------AACTGC------------------------------------------------------------------------------------------------------------------------------------------GAGGCGGAAATGATTGAGGAGATTGCAAACCATGTTTCTAACCAA---------------------------------------------------------------------------------------------------------------GTAGGACTAGAGGCTCATTTGAGAGAATTGGAGTCTTTGCTAGATTTA---CAA---ATGGTTGGAATCTACGGTCCTGCGGGCATTGGTAAGAGTACCATTGCTAGAGCTCTACAT---AGT---CTTTCTAATAGG---TTTCAACATAATTGTTTTGTGGAC---CAAGAAAAATTTCTTTCAAATATT------ATAAAAGAACGGCTATCCAAGCTGAGGGTGCTTATCATTCTTGATGATGTGAACCATATGAAGCAACTA---GAGGCGTTGGCAAATGAA------ACTACG---------------TGGTTT---------GGTCCTGGAAGTAGGATTATTGTGACA------------ACAGAAAACAAAGAGCTT---CATACGTACCATGTGGGGTTTCCATCTGATGAAAAAGCGCTCAAGATCTTATGTCGATATGCTTTCAGGAAAAAGCTTGCATTAAGAGTA---------------ACAGAGCTTTGTGGCAACCTTCCATTGGCTCTCCGTGTGGTTGGTTCA------TCATTACGTGGG---------------------------------GAGGAGGAGTGGGAAGAAGTAATATGCAGGCTA---------------------------------------------GACAGTATT---------------------------------------------------------------------CAAGATATCAAGGAA---GTACTAAGAGTTGGTTATGAG------------------------------------------------------------------------------------GAGAATGAGCAATCTCTATTTCTCCACATTTCAGTC---TTCTTCAACTATCGAGATATGTTG------------------TTGAAAATCCTA---------------------------------------------------------------------------------------------------------------------------------------------------------------------------------------------GTGTCTGGCATATCATTTGAT------------------------------------------------------------------------------------------------------------ATTATAAAAAAGGGAGCTTTTAAAAGAATGCCCAATCTTCGATTCCTCAGAGTT------------------------------------------------------------------------------------------------------------------------------------------------------------------------------------------------------------CTAAGG------TTATTAGATTGG---------GAGGCATACCCAAGCAAGAGT---CTTCCTGCTAACTTTAATGCAGAATCTCTTGTTGAACTCATATTGTCAGAT---------AACCAG---CTCGAGAAGCTTTGG---------------------------------------------------------------------AATCTCAAGAAGATGGATTTGAGACATTCCTATGATCTAAAGCAACTCCCAGACCTTTCAAATGCTACAAATCTCGAGAGC------------------------------------------------------------------------------------------------------------------------------------------------------------------------------------------------------------------------------------------------------------------------------------------------------------------------------------------------------------------------------------------------------------------------------------------------------------------------------------------------------------------------------------------------------------------------------------------------------------------------------------------------------------------------------------------------------------------------------------------------------------------------------------------------------------------------------------------------------------------------------------------------------------------------------------------------------------------------------------------------------------------------------------------------------------------------------------------------------------------------------------------------------------------------------------------------------------------------------------------------------------------------------------------------------------------------------------------------------------------------------------------------------------------------------------------------------------------------------------------------------------------------------------------------------------------------------------------------------
>U_AT4G14370.1
---------------------------------------------------------------------------------------------------------------------------------------------------------------------------------------------------------------------------------------------------------------------------------------------------------------------------------------------------------------------------------------------------------------------------------------------------------------------------------------------------------------------------------------------------------------------------------------------------------------------------------------------------------------------------------------------------------------------------------------------------------------TCAAGAATCTCAATCATCTTGCTATCGAAGAAC---------------------------------------------------------------------TATGCTTCTTCGAGCTGGTGTTTGGATGAGTTGTTGGAGATTGTCAAGTGC---------------------------------------------------------------------------------------------------------------------ATAGTGATGACGGTCTTCTAC------------------------------------------------------------------------------------------------------------------GGAGTAGATCCATCTGATGTG---------------------------------------------------------------------------------------------------------------CGGAAACAAACAGGA------------------------------GAATTCGGGCGAAAATGGAGTCAAGCTTTGAACCATGTGGGAAAC---------------------------------------------ATA------------AACTGG------------------------------------------------------------------------------------------------------------------------------------------GAATCAAAGATGATTGAAAAGATTTCAAGAGATATTTCAAACAAA---------------------------------------------------------------------------------------------------------------GTTGGACTTGAAGCACACTTGGAGGAAATGAAGTACTTGTTAGATTTA---ATG---ATAGTTGGAATTTGTGGTCCTGCAGGCATTGGTAAGACTACTATTGCTAGAGCTTTATAT---AGT---CTTTTAAGTAGT---TTCCAGCTTAGTTGTTTTGTGGAG---CAAGAGCAACTTCTTTCAAAGATT------ATACAAGAAAGGCTATGCGACCAAAAAGTGCTTATCGTTCTTGATGATGTGAATGATCTAAAGCAATTA---GAGGCTTTGGCTAATGAG------ACTAGT---------------TGGTTT---------GGTCCTGGAAGTAGGATCATTGTGACC------------ACAGAAGATAAAGGGCTT---CATACTTACCATGTAGGTTTTCCATCTATAGAAGAAGCTCTTGAGATCTTTTGTATATATGCTTTTAGAAAAAAGCTTACAAAGAGAGTA---------------ACAAATGTTTTTGATAACCTTCCATTGGGTCTTCGTGTCATGGGTTCA------TCTTTACGCGGG---------------------------------GAAGATGAGTGGGAAGCTCTATTGGACAGGCTA---------------------------------------------GAAACTAGT---------------------------------------------------------------------CGAAATATCGAGGGA---GCGCTAAGAGTTGGGTATGAT------------------------------------------------------------------------------------GAAGAAGAACAAGCTCTATTTCTCCACATTGCGGTC---TTTTTCAACTACAACAAAATGCTC------------------TTAAAAATCCTAACCAATAAATCACTCGTATAT------------------------------------------------------------ATAGTAATGCACAAATTACTACAACAAGTGGGTAGAAAAGCA---------------------------CACATCTTAATAGATGCGCATGAGATT------------GCTTTAGGCATATCGCTTGAT------------------------------------------------------------------------------------------------------------ATCATAAGTGAGGGAGCTTTCAAAAGAATGCGTAATCTTCGATTCCTAAGTGTC------------------------------------------------------------------------------------------------------------------------------------------------------------------------------------------------------------CTACGG------TTGCTTCGGTGG---------GAAGCATACCCGAGTAATGCT---CTTCCTACTACATTTCATCCAGAATATCTTGTAGAACTTGATATGAAGGAG---------AGCCAG---CTTGAGAAGCTTTGG---------------------------------------------------------------------AATCTCAAGAAAATGGATTTGACACGATCCTCTCATTTGAAGGAACTTCCAGATCTTTCAAATGCTACAAATCTCGAGAGG------------------------------------------------------------------------------------------------------------------------------------------------------------------------------------------------------------------------------------------------------------------------------------------------------------------------------------------------------------------------------------------------------------------------------------------------------------------------------------------------------------------------------------------------------------------------------------------------------------------------------------------------------------------------------------------------------------------------------------------------------------------------------------------------------------------------------------------------------------------------------------------------------------------------------------------------------------------------------------------------------------------------------------------------------------------------------------------------------------------------------------------------------------------------------------------------------------------------------------------------------------------------------------------------------------------------------------------------------------------------------------------------------------------------------------------------------------------------------------------------------------------------------------------------------------------------------------------------------
>U_AT5G38850.1
ACTTGGAGATACAACGTCTTCCCGAGCTTCCATGGA------------------------------------------------------------------------------------------------------------------------------------------------------------------------------------------------------------------------------GGAGATATTCGT------AAGACTTTTCTCTCTCATTTA---------------------------------------------CGTAAGCAGTTCAACTCAAATGGG---------------------------------------------------------------------------------------------------------------------------------------------------------------------------------------------------------------------------------------------------------------------------------------------------------------------------------------------------------------------------------TCTAGGATATCGATTGTGGTTCTTTCAAAGAAC---------------------------------------------------------------------TATGCTTCTTCGAGTTGGTGCTTGAATGAATTGGTGGAGATTTTGAAATGC---------------------------------------------------------------------------------------------------------------------GTAGTGATGCCGATCTTCTAT------------------------------------------------------------------------------------------------------------------GAAGTAGATCCATCCGATGTA---------------------------------------------------------------------------------------------------------------CGGAAACAGACCGGA------------------------------GATTTTGGGCAGAGATGGATCCAAGCTTTAATTTTTGTTGGCAAC---------------------------------------------ATA------------AAATGG------------------------------------------------------------------------------------------------------------------------------------------GAAGCGGATATGATTGAAAAGATAGCCAAAGATGTTTCAGATAAA---------------------------------------------------------------------------------------------------------------GTGGGACTTGAGTTTCACATTAGGGAATTAAGTTCTCTGCTATACCTA---AGG---ATAGTAGGAATCTGTGGCCCTGCAGGAATCGGTAAGACTACCATTGCTCGTGCTTTACAA---AGC---CTCTCTAGCAAT---TTTCAGCGAAGTTGTTTTATGGAG---CAAGAACGACTTCTTTCAAAGATT------ATAAGAGATAGGTTACATGACCAAAAAGTGCTTATCATTCTAGATGATGTTAATGATCTC---GATTTG---TATGCTTTGGCTGATCAG------ACAACG---------------TGGTTT---------GGTCCTGGAAGTAGGATTATCGTGACA------------ACAGAAGACAACGAGCTT---CATGTCTACCATGTGGATTTTCCATCTAGAAAAGAAGCTCTTGAGATCTTTTGCAGATGTGCTTTTAGACAAAAGCTTGCAGAACGAGTA---------------ACAGAGCTTTGTGGTAATCTTCCATTGGGTCTCTGTGTCATAGGTTCA------TCTTTACACGGG---------------------------------GAGGATGAGTGGGAAATTTTAATTCGCAGACTA---------------------------------------------GAAATTAGT---------------------------------------------------------------------CGAGATAACGAGGCA---CAACTTAGAGTTGGGTATGAT------------------------------------------------------------------------------------GAGAACGAGCAAGCTTTATTTCTCAGCATTGCAGTC---TTCTTCAACTATAAAGACATGCTC------------------TTAAGAACCCTCGCCAATAAATCTCTAATACAT------------------------------------------------------------ATAGTGATGCATAACTTACTACAACATGTGGGTAGACAAGCC---------------------------CACATCTTAATAGATGCTGACGAGATA------------GTGTCAGGGATATCATTTGAT------------------------------------------------------------------------------------------------------------TTTTTAAGCGAGAGAGCTTTTAAAAGATTGTGTAATCTCCAATTCCTCAGGGTG------------------------------------------------------------------------------------------------------------------------------------------------------------------------------------------------------------CTAAGG------TTACTACAGTGG---------GAAGCATATCCGAGGAGAAGT---CTTTCTCTTAAACTTAACCTGGAATATCTTGTCGAACTTGATATGGAAGGT---------AGCCTG---CTCGAGAAGCTATGG---------------------------------------------------------------------AATCTCAAGAAGATGTCTTTGTCAAGTTCATGGTATTTAAAGAAACTTCCGGATCTGTCAAATGCTACAAATCTCGAAGAA------------------------------------------------------------------------------------------------------------------------------------------------------------------------------------------------------------------------------------------------------------------------------------------------------------------------------------------------------------------------------------------------------------------------------------------------------------------------------------------------------------------------------------------------------------------------------------------------------------------------------------------------------------------------------------------------------------------------------------------------------------------------------------------------------------------------------------------------------------------------------------------------------------------------------------------------------------------------------------------------------------------------------------------------------------------------------------------------------------------------------------------------------------------------------------------------------------------------------------------------------------------------------------------------------------------------------------------------------------------------------------------------------------------------------------------------------------------------------------------------------------------------------------------------------------------------------------------------------
>U_907475
AGTTGGAGATACAACGTCTTCCCTAGCTTCCACGGG------------------------------------------------------------------------------------------------------------------------------------------------------------------------------------------------------------------------------CCAGACGTCCGT------GTAACATTTCTAAGTCATTTA---------------------------------------------CAAAAACAGTTTCAACACAATGGG---------------------------------------------------------------------------------------------------------------------------------------------------------------------------------------------------------------------------------------------------------------------------------------------------------------------------------------------------------------------------------TCGAGAATCTCGATCGTGGTGCTCTCGGAGAAC---------------------------------------------------------------------TATGCTTCTTCAAGTTGGTGTTTGAACGAGCTGTTGGAAATTTCGAAGTGT---------------------------------------------------------------------------------------------------------------------ATAGTGATGACCGTTTTCTAC------------------------------------------------------------------------------------------------------------------AAAGTGGATCCAAGTGATGTG---------------------------------------------------------------------------------------------------------------AGGAAACAGATGGGA------------------------------GAGTTTGGGCATAGATGGACCCAATCTTTGACCCATGTCGCCAAC---------------------------------------------ATA------------AATTGG------------------------------------------------------------------------------------------------------------------------------------------GAAGCAAACATGATTGAGAAGATTGCTAGAGATGTGTCAGACAAA---------------------------------------------------------------------------------------------------------------GTAGGACTTGAAGCTCATTTGCGGAAAATTCAATATTTGTTACAATCA---ATG---ACCTTAGGAATCTCTGGTCCTGGGGGCATTGGTAAAACTACCATTGCGAGAGCTTTATAT---AAC---ATTTCTCGCAAT---TTTCCGCTTAGATATTTCATGGAA---CAAGAACAACTTCTTTCGCAGATT------ATATATGAAAGGTTACGCTGCCAAAAGGTTCTCATCATTCTTGATGATGTGGATAGCCTTGAGCAATTA---GATGCTTTGGCTAAGGAT------ATCTAT---------------CGTTTT---------GGTCATGGAAGTAGGATTATTGTAACT------------ACGAAAGATCAAGAGCTT---TATACATACCATGTGGGATTTCCATCTAATGAAGAAGCTCTTGAGATCTTTTGTAGATATGCTTTTAGGAGAAAGCTTGCAATAAGAGTA---------------ACAGAGCTTTGCAGTAATCTTCCATTAGGACTCCGTGTTGTGGGTTCA------TCTTTACGCGGG---------------------------------GAGGATGAATGGAAAGTTATAATGAATAGGCTA---------------------------------------------GAAACTAGT---------------------------------------------------------------------GGAGATCTCGAGAGA---GTGTTAAGAGTCGGATACGAT------------------------------------------------------------------------------------GAGAAAGATCAAGCTCTGTTTCTTCACATCGCAATC---TTCTTCAACTACAAAGACATACTC------------------TTGAGAAACCTAGTCAATAGATCTCTCATAGAC------------------------------------------------------------ATAGTAATGCACAAATTACTACAACAAATGGGTAGACAAGCC---------------------------CAAATCTTAATTGATGCTCATGAGATT------------GTGGCTGGCATATCATTTGAT------------------------------------------------------------------------------------------------------------TTTGTAAGCGAAGGAGCTTTCAAGAGAATGCGTAACCTTCAATTCCTCAGTGTA------------------------------------------------------------------------------------------------------------------------------------------------------------------------------------------------------------CTAAAG------TTACTACATTGG---------GAGGCATACCCGAGAAAGAGT---CTTCCTATTAGATTTTATCTGGAAAATCTCGTTGAACTCGATATGCAGAAT---------AGCCAA---CTCGAGAAGCTCTGG---------------------------------------------------------------------AATCTCAAGAAGATGGATTTGTCGATGTCCCGTCATTTGAAAGAACTCCCAGATCTTTCCAATGCCACAAATCTCAAGAGA------------------------------------------------------------------------------------------------------------------------------------------------------------------------------------------------------------------------------------------------------------------------------------------------------------------------------------------------------------------------------------------------------------------------------------------------------------------------------------------------------------------------------------------------------------------------------------------------------------------------------------------------------------------------------------------------------------------------------------------------------------------------------------------------------------------------------------------------------------------------------------------------------------------------------------------------------------------------------------------------------------------------------------------------------------------------------------------------------------------------------------------------------------------------------------------------------------------------------------------------------------------------------------------------------------------------------------------------------------------------------------------------------------------------------------------------------------------------------------------------------------------------------------------------------------------------------------------------------
>GT3_891572
TTCAAAAGATACCATGTCTTTTCGAGTTTTCACGGC------------------------------------------------------------------------------------------------------------------------------------------------------------------------------------------------------------------------------CCAGACGTCCGT------AATGGATTTCTCAGTCATTTA---------------------------------------------CACAATCACTTCGAAAGCAAAGGG---------------------------------------------------------------------------------------------------------------------------------------------------------------------------------------------------------------------------------------------------------------------------------------------------------------------------------------------------------------------------------TCTAGAGTCTCGATTGTGGTGCTCTCGGAGAAG---------------------------------------------------------------------TACGCTTCTTCCGGCTGGTGCTTAGATGAGTTGGTGGAAATCTTGAAGTGC---------------------------------------------------------------------------------------------------------------------GCTGTGTTGACTATCTTTTAC------------------------------------------------------------------------------------------------------------------AAAGTTGATCCGTCTGATGTA---------------------------------------------------------------------------------------------------------------CGGAAACAGCGGGGA------------------------------GATTTCGGACAGAGATGGATCAAAGCTTTGACTGATGTTGCAACC---------------------------------------------ATA------------AACTGG------------------------------------------------------------------------------------------------------------------------------------------GAAGCAGAGATGATCCAAAAGATTGCTACAGATGTTTCAAACAAA---------------------------------------------------------------------------------------------------------------GTGGGACTTGAAGCTCACCTGACTAAACTGGACTCTTTGTTATGCCTC---AAG---ATGATTGGCATTTGGGGTCCAGCGGGAATTGGTAAGACTACCATTGCTAGAGCTTTATTT---AAC---CTCTCTACCGGT---TTTCGGCATAGCTGTTTTATGGGG---CATAACATGCTTCTTTCCAAGATT------ATTAAAGAATGGCTACATAATCAGAGAGTGCTTATAGTTCTTGATGATGTGGATGATCTAGAGCAACTA---GAGGTGTTGGCTAAAGAA------AGTTTT---------------TGGTTC---------GGTCCTCGAAGTCGGATCATCGTTACC------------TTGAAAGATAAAAAAATT---CATATCTACCATGTGGATTATCCATCCAAAAAAGAAGCTCTTGAGATATTTTGTCTTTCTGCTTTCAAACAAGAGTTCGCAAGAAAAGTA---------------GTAGAGCTTTGCGGTAACCTTCCATTGGCCCTTTGTGTTGTGGGTTCT------TCATTTTATGGG---------------------------------GAGGATGAGTGGAGGCTTCAGTTATATGGGATA---------------------------------------------GAAATTAAT---------------------------------------------------------------------AGAAAAGTTGAGGAT---GTCTTGAGAGTGGGGTATGAC------------------------------------------------------------------------------------GAGAAACATCAATCTCTGTTTCTTCATATTGCATGC---TTTTTCAACCATGAAAGTATGCTC------------------TTGAAGAACTTAGCTGCTAAGTCTCTTGTGCAT------------------------------------------------------------ATAAGGATGCATTGTCTACTACAACAATTGGGTAGACACGTA---------------------------CAGTTTTTAGTAGAGGCCAAAGAGATT------------GTCATAGGTATATCATTTGAT------------------------------------------------------------------------------------------------------------TCTATAAGTAAGCGAGCCTTTGAAAGAATGTGTAATCTCAAGTTCTTAAAATTC------------------------------------------------------------------------------------------------------------------------------------------------------------------------------------------------------------CTAAGG------TTACTTCATTGG---------GATTCATACCCGAGAAAAAGT---CTTCCTTTGACATTTCAGCCAGAATGTCTCGTTGAACTCCATATGCGATAC---------AGCAAG---TTGGAGATGCTATGG---------------------------------------------------------------------AATCTCAAGAAAATAGACTTGGGATACTCCTTTAATTTGAAAGAAATCCCAAATCTTTCGAAAGCCACTAATCTCGAGACA------------------------------------------------------------------------------------------------------------------------------------------------------------------------------------------------------------------------------------------------------------------------------------------------------------------------------------------------------------------------------------------------------------------------------------------------------------------------------------------------------------------------------------------------------------------------------------------------------------------------------------------------------------------------------------------------------------------------------------------------------------------------------------------------------------------------------------------------------------------------------------------------------------------------------------------------------------------------------------------------------------------------------------------------------------------------------------------------------------------------------------------------------------------------------------------------------------------------------------------------------------------------------------------------------------------------------------------------------------------------------------------------------------------------------------------------------------------------------------------------------------------------------------------------------------------------------------------------------
>GT3_Araha.8703s0009.1
TTCAAGAGATACCATGTCTTTTCGAGTTTCCACGGC------------------------------------------------------------------------------------------------------------------------------------------------------------------------------------------------------------------------------CCAGACGTCCGT------AGTGGATTTCTCAGTCATTTA---------------------------------------------CACAATCACTTCGAAACCAAAGGG---------------------------------------------------------------------------------------------------------------------------------------------------------------------------------------------------------------------------------------------------------------------------------------------------------------------------------------------------------------------------------TCTAGAGTCTCGATAGTGGTGCTTTCGGAGAAG---------------------------------------------------------------------TATGCTTCTTCCGGCTGGTGCTTAGATGAGTTGGTGGAAATCTTGAACTGC---------------------------------------------------------------------------------------------------------------------ATTGTGATGACTATTTTTTAC------------------------------------------------------------------------------------------------------------------AAAGTTGATCCGTCTGATGTA---------------------------------------------------------------------------------------------------------------CGGAAACAGCGGGGA------------------------------GATTTCGGACAGAGATGGATCAAAGCTTTGACTGATGTTGCAACC---------------------------------------------ATA------------AACTGG------------------------------------------------------------------------------------------------------------------------------------------GAAGCAGAGATGATCCAAAAGATTGCCACAGATGTTTCAAACAAA---------------------------------------------------------------------------------------------------------------GTGGGACTTGAAGCTCACCTGACTAAACTGGACTCTTTGTTATGCCTC---AAG---ATGATTGGCATTTGGGGTCCTGCTGGAATTGGTAAGACTACCATTGCTAGAGCTTTATTC---AAC---CTCTCTACCGGT---TTTCTGCTTAGTTGTTTTATGGGG---CAAAACCAGCTTCTGTCCAAAATT------ATAAAAGAATGGCTTCATGACCAAAGAGTGCTTATAGTTCTTGATGATGTGGATGATCTAGAGCAACTA---GAGGTATTGGCTAAAGAA------ACTTCT---------------TGGTTC---------GGTCCTGGAAGTCGGATCATCGTTACC------------TTGAAAGATAAAAAGATT---CATATCTACCATGTGGATTATCCATCCGAAAAAGAAGCTCTTGAGATATTTTGTCTTTCTGCTTTCAAACAAGAGCTTGCAAGAAAAGTA---------------GTAGAGCTTTGCGGTAATCTTCCATTGGCCCTTTGTGTTGTGGGTTCG------TCATTTTATGGG---------------------------------GAGGATGAGTGGAGGCTTCAGTTATATGGGATA---------------------------------------------GAAATTAAT---------------------------------------------------------------------AGAAAAACTGAACAT---GTCTTGAGAGTGGGGTATGAC------------------------------------------------------------------------------------GAGAAACATCAATCTCTGTTCCTTCATATTGCATGC---TTTTTCAACCATGAAAGTATGCTC------------------TTGAAGAACTTAGCTGCTAAGTCTCTTGTGCAT------------------------------------------------------------ATAAGGATGCATTGTCTACTACAACAATTGGGTAGACAAGTA---------------------------CAGTTTTTAGTAGAGGCCAAAGAGATT------------GTCATAGGTATATCATTTGAT------------------------------------------------------------------------------------------------------------TCTATAAGGAAACGAGTCTTTGAAGGGATGCGTAATCTCAAATTCTTAAAAATC------------------------------------------------------------------------------------------------------------------------------------------------------------------------------------------------------------CTAAGG------TTACTTCATTGG---------GATTCATACCCGAGGAAAAGT---CTCCCTCTGACATTTCAGCCAGAATGTCTGGTCGAACTCCATATGCAATCC---------AGCAAG---TTAAAGAAGCTATGG---------------------------------------------------------------------AATCTAAAGGAAATAAATTTGGGATATTCCTCTAGTTTGAAAGAAATCCCAAATCTTTCGAAAGCCACTAATCTCAAGACG------------------------------------------------------------------------------------------------------------------------------------------------------------------------------------------------------------------------------------------------------------------------------------------------------------------------------------------------------------------------------------------------------------------------------------------------------------------------------------------------------------------------------------------------------------------------------------------------------------------------------------------------------------------------------------------------------------------------------------------------------------------------------------------------------------------------------------------------------------------------------------------------------------------------------------------------------------------------------------------------------------------------------------------------------------------------------------------------------------------------------------------------------------------------------------------------------------------------------------------------------------------------------------------------------------------------------------------------------------------------------------------------------------------------------------------------------------------------------------------------------------------------------------------------------------------------------------------------------
>GT3_891573
TTCAAGAGATACCATGTCTTCTCGAGTTTCCACGGC------------------------------------------------------------------------------------------------------------------------------------------------------------------------------------------------------------------------------CCAGACGTCCGT------AGTGGATTTCTCAGTCATTTA---------------------------------------------CACAATCACTTCGAAAGCAAAGGG---------------------------------------------------------------------------------------------------------------------------------------------------------------------------------------------------------------------------------------------------------------------------------------------------------------------------------------------------------------------------------TCTAGAGTCTCGATTGTGGTGCTCTCGGAGAAG---------------------------------------------------------------------TATGCTTCTTCGGGCTGGTGCTTAGATGAGTTGGTGGAAATCTTGAAGTGC---------------------------------------------------------------------------------------------------------------------GCTGTGATGACTATCTTTTAC------------------------------------------------------------------------------------------------------------------AAAGTTGATCCGTCTGATGTA---------------------------------------------------------------------------------------------------------------CGGAAACAGCGGGGA------------------------------GATTTCGGACAGAGATGGATCAAAGCTTTGAATGATGCAGCAACC---------------------------------------------ATA------------AACTGG------------------------------------------------------------------------------------------------------------------------------------------GAAGCAGAGATGATCCAAAAGATTGCTACAGATGTTTCAAACAAA---------------------------------------------------------------------------------------------------------------GTGGGACTTGAAGCTCACCTGACAAAGCTAGACTCTTTTTTATGCCTT---AAG---ATGATTGGCATTTGGGGTCCTGCTGGAATTGGTAAGACTACCCTTGCTAGAGCTTTATTT---AAC---CTCTCTACCCGT---TTTCGGCGTAGTTGTTTTATGGGG---CAAAACAAGCTTCTGTCCAAAATT------ATAAAAGAATGGCTTCATGACCAAAGAGTGCTTATAGTTCTTGATGATGTGGATGATCTAGAGCAACTA---GAGGTATTGGCTAAAGAA------ACTTCT---------------TGGTTC---------GGTCCTGGAAGTCGGATCATCGTTACC------------TTGAAAGATAAAAAGATT---CATATCTACCATGTGGATTATCCTTCCGAAAAAGAAGCTTTTGAGATATTTTGTCTTTCTGCTTTCAAACAAGAGCTTGCAAGAAAAGTA---------------GTAGAGCTTTGCGGTAATCTTCCATTGGCCCTTCGTGTTGTGGGTTCT------TCTTTTTATGGG---------------------------------GAGGATGAATGGAGGATTCAATTATATGGGATT---------------------------------------------GAAACTAAT---------------------------------------------------------------------AGAAAAATTGAGAAT---GTCTTGAGAGTGGGATATGAC------------------------------------------------------------------------------------GAACGACATCAATCTTTGTTTCTTCATATTGCATGC---TTTTTCAACCATAAAAGTATGCTC------------------TTGAACACCTTAGCCGCTAAATCTCTTGTG---------------------------------------------------------------ATAACGATGCACTGTCTACTACAACAATTGGGTAGACAAGTT---------------------------CAGTTTTTAGTAGAGGCCAAAGAGATT------------GTCATAGGTATATCATTTGAT------------------------------------------------------------------------------------------------------------TCTATAAGCAAGCGAGCCTTTAATAGAATGCGTAATCTCAAATTCTTAAATTTC------------------------------------------------------------------------------------------------------------------------------------------------------------------------------------------------------------CTAAGG------TTACTTCATTGG---------GGTTCATACCCGAGAAAAAGT---CTTCCTCTGGCATTTAAGCCAGAATGTCTCGTCGAACTCTATATGGGATCC---------AGCAAG---TTGGAGAAGCTATGG---------------------------------------------------------------------AATCTAAAGAAAATAAATTTGGGATATTCCTCTAATTTGAAAGAAATCCCAAATCTTTCGAAAGCCACTAACCTCAAGACG------------------------------------------------------------------------------------------------------------------------------------------------------------------------------------------------------------------------------------------------------------------------------------------------------------------------------------------------------------------------------------------------------------------------------------------------------------------------------------------------------------------------------------------------------------------------------------------------------------------------------------------------------------------------------------------------------------------------------------------------------------------------------------------------------------------------------------------------------------------------------------------------------------------------------------------------------------------------------------------------------------------------------------------------------------------------------------------------------------------------------------------------------------------------------------------------------------------------------------------------------------------------------------------------------------------------------------------------------------------------------------------------------------------------------------------------------------------------------------------------------------------------------------------------------------------------------------------------------
>GT3_AT5G40910.1
TTCAAGAGATACCATGTCTTTTCGAGTTTCCATGGA------------------------------------------------------------------------------------------------------------------------------------------------------------------------------------------------------------------------------CCAGATGTCCGT------AGTGGATTTCTCAGTCATTTA---------------------------------------------CACAATCACTTCGAAAGCAAAGGG---------------------------------------------------------------------------------------------------------------------------------------------------------------------------------------------------------------------------------------------------------------------------------------------------------------------------------------------------------------------------------TCTAGAGTCTCGATTGTGGTGCTTTCAGAGAAG---------------------------------------------------------------------TACGCTTCTTCGTGCTGGTGCTTAGATGAGTTGGTGGAAATCTTGAAGTGC---------------------------------------------------------------------------------------------------------------------GTTGTGATGACTATTTTTTAC------------------------------------------------------------------------------------------------------------------AAAGTTGATCCGTCCGATGTA---------------------------------------------------------------------------------------------------------------CGGAAACAGCGGGGA------------------------------GACTTCGGACAGAGATGGATCAAAGCTTTGGAATATATAGCAACC---------------------------------------------GTA------------AGCTGG------------------------------------------------------------------------------------------------------------------------------------------GAAGCAGAGTTGATCCAAAAGATTGCTACAGATGTTTCAAACAAA---------------------------------------------------------------------------------------------------------------GTGGGACTTGAAGCTCATTTGACAAAACTGGACTCTTTTTTATGCCTT---AAG---ATGATTGGCATTTGGGGTCCTGCTGGAATTGGTAAGACTACCATTGCTAGAGCTTTATTT---AAC---CTCTCTACCGGT---TTTCGGCTTAGTTGTTTTATGGGG---CAAAACAAGCTTCTGTCCAAAATT------ATTGAAGAATGGCTACATAACCAAAGAGTTCTTATAGTTCTTGATGATGTGGATGATCTAGAGCAACTA---GAGGTATTGGCTAAAGAA------AGTTCT---------------TGGTTC---------GGTCATGGAAGTCGGATCATTGTTTCC------------TTAAATGATAGAAAGATT---CATATCTACGATGTGGATTTTCCATCCGAAGAAGAAGCTCTTGAGATCTTATGTCTATCTGCTTTCAAACAAGAGGTTGCAAAAAGAGTA---------------GTAGAGCTTTGCGGTAAGCTTCCATTGGGCCTTCGTGTTGTGGGTTCT------TCTTTTTATGGG---------------------------------GAGGATGAGTGGAGAATTCAATTATATGGAATT---------------------------------------------GAAACTAAT---------------------------------------------------------------------AGGAAAATTGAGAAT---GTCTTGAGAGTGGGATATGAC------------------------------------------------------------------------------------GAGCGACATCAATCTTTGTTTCTTCATATTGCATGC---TTTTTCAACCATAAAAGTATGCTC------------------TTAAAGACCTTAGCCGCTAAATCTCTTGTG---------------------------------------------------------------ATAACGATGCACTGTCTACTACAACAATTGGGTAGACAAGTT---------------------------CAGTTTTTAGTAGAGGCCAAAGAGATT------------GTCATAGGTATATCGTTTGAC------------------------------------------------------------------------------------------------------------TCTATAAGCAAGCGAGCCTTTAATAGAATGCGTAATCTCAAATTCTTAAATTTC------------------------------------------------------------------------------------------------------------------------------------------------------------------------------------------------------------CTAAGG------TTACTTTATTGG---------GGTTCATACCCGAGAAAAAGT---CTTCCTCTGACATTTAAGCCAGAATGTCTCGTCGAACTCTATATGGGATTC---------AGCAAG---TTGGAGAAGCTATGG---------------------------------------------------------------------AATCTAAAGAAAATAAATTTGGGATATTCCTCTAATTTGAAAGAAATCCCAAATCTTTCGAAAGCCACTAACCTCAAGACG------------------------------------------------------------------------------------------------------------------------------------------------------------------------------------------------------------------------------------------------------------------------------------------------------------------------------------------------------------------------------------------------------------------------------------------------------------------------------------------------------------------------------------------------------------------------------------------------------------------------------------------------------------------------------------------------------------------------------------------------------------------------------------------------------------------------------------------------------------------------------------------------------------------------------------------------------------------------------------------------------------------------------------------------------------------------------------------------------------------------------------------------------------------------------------------------------------------------------------------------------------------------------------------------------------------------------------------------------------------------------------------------------------------------------------------------------------------------------------------------------------------------------------------------------------------------------------------------------
>GT3_Araha.4949s0002.1
ACAAGAAGATATCATGTCTTCCCAAGTTTCCACGGC------------------------------------------------------------------------------------------------------------------------------------------------------------------------------------------------------------------------------CCAGACGTCCGT------AAAAAGTTTCTCAGTCATTTA---------------------------------------------CACAATCATTTTGAAAGCAAAGGG---------------------------------------------------------------------------------------------------------------------------------------------------------------------------------------------------------------------------------------------------------------------------------------------------------------------------------------------------------------------------------TCAAGGGTCTCTATCGTGGTGCTCTCGAAGAAG---------------------------------------------------------------------TACGCTTCCTCAACCTGGTGTTTGGATGAATTGGTTGAAATCTTGAAGTGC---------------------------------------------------------------------------------------------------------------------ATTGTGATGACGATCTTTTAT------------------------------------------------------------------------------------------------------------------GAGGTTGATCCATCTGATGTA---------------------------------------------------------------------------------------------------------------CGGAAACAGAGGGGA------------------------------GATTTTGGAAAAAGATGGACCGAAGCTTTGACATATGTAGCTACC---------------------------------------------ATT------------AACTGG------------------------------------------------------------------------------------------------------------------------------------------GAAGCTGCGATGATCGAAAAGATTGTTATGGATGTTTCAAAGAAA---------------------------------------------------------------------------------------------------------------GTGGGAATGGAAGCTCACTTAAAAAAATTGAACTCTATTTTATGCCTA---AAG---ATGATTGGAATCTGGGGTCCTGCAGGGATTGGTAAGACTACCATTGCTAGAGCTTTATAT---GAC---CTCTCTGGTAGT---TTTCCATTTATATGTTTTATGGGG---CAAAACAAACTTCTATCCAAGATT------ATAAAAGAATGGCTACACGATAAAAGAGTGTTTATCATTCTTGATGACGTAGATGATGTAAAGAAACTA---GAGACTTTGGCTAAAGAA------CTTACT---------------TGGTTT---------GGTCTTGGAAGCCGGATCATTGTTACT------------ACAGAAGATAAGAAGATT---CATATCTACCATGTGGATTTTCCATCCGAGAAAGAAGCCCTTGAGATCTTATGTCTTTCTGCTTTTAAACAAGAGCTTGCAAATAAAGTA---------------GCTGAGTTTTGCGGTAATCTTCCATTAGGCCTTTGTATTGTAGGTTCA------TCTTTGCGTGGG---------------------------------AAAGACGAGTGGGAACTTCAACTATCTAGGATC---------------------------------------------GAAACAAGT---------------------------------------------------------------------AGAAAAGTTGAGGAC---ATATTAAGAGTGGGATATGAC------------------------------------------------------------------------------------GACAAAGCTCAATCTTTATTCCTTCACATTACATGCTTCTTTTTCGACGGCAAGGATATGCTC------------------TTGAAGATCCTAGTTGAAAAGTCTCTTATCTAT------------------------------------------------------------ATAGGGATGCACTATCTACTTCAGCAATTGGGTAAACAGATT---------------------------CAATTTTTAGTTGAATTCGAAGAGATA------------GTTATAGGTATATCATTTGAT------------------------------------------------------------------------------------------------------------TTTATAAGTAAGGGAGCTTTTAAAGGAATGCGTAATCTCAAATTCTTAAGAATA------------------------------------------------------------------------------------------------------------------------------------------------------------------------------------------------------------CTAAGG------TTATTACACTGG---------GATACATACCCTAGAAAAAGT---CTTCCTCCAACATTCGATCCAGAACTTCTCGTCGAGCTCCATATGCCAAAC---------AGCAAG---CTAGAGAAGCTCTGG---------------------------------------------------------------------AATCTCAAGAAGATAGATTTGACATCGTCCGGTAATTTGAAAGAAATCCCAAATTTTTTGAAAGCTACTAGTCTCGAGACA------------------------------------------------------------------------------------------------------------------------------------------------------------------------------------------------------------------------------------------------------------------------------------------------------------------------------------------------------------------------------------------------------------------------------------------------------------------------------------------------------------------------------------------------------------------------------------------------------------------------------------------------------------------------------------------------------------------------------------------------------------------------------------------------------------------------------------------------------------------------------------------------------------------------------------------------------------------------------------------------------------------------------------------------------------------------------------------------------------------------------------------------------------------------------------------------------------------------------------------------------------------------------------------------------------------------------------------------------------------------------------------------------------------------------------------------------------------------------------------------------------------------------------------------------------------------------------------------------
>GT3_891508
ATAAGGAGATACCATGTCTTTCCGAGCTTCCACGGT------------------------------------------------------------------------------------------------------------------------------------------------------------------------------------------------------------------------------GAAGATGTCCGT------AGAGGGTTTCTCAGTCATTTG---------------------------------------------CACTATCATTTTGCAAGCAAAGGT---------------------------------------------------------------------------------------------------------------------------------------------------------------------------------------------------------------------------------------------------------------------------------------------------------------------------------------------------------------------------------TCTAGAGTCTCGATTGTGGTGCTCTCGAAGAGG---------------------------------------------------------------------TACGCTTCTTCCAGCTGGTGTTTAGATGAACTGCTTGAAATCTTGAAGTGC---------------------------------------------------------------------------------------------------------------------ATTGTGTTGACCATTTTTTAC------------------------------------------------------------------------------------------------------------------CAAGTTGATCCGTCCGATGTA---------------------------------------------------------------------------------------------------------------CGGAAACAGAGGGGA------------------------------GACTTCGGGCTGAGATGGAGCAATGCTTTGGCACATGTTGCAACC---------------------------------------------ATT------------CATTGG------------------------------------------------------------------------------------------------------------------------------------------GAAACAGAGATGATCCAAAAGATTGCTACAGATGTTTCAAACAAA---------------------------------------------------------------------------------------------------------------GTGGGACTTGAAGCTCACTTGACAAAACTGCACTCTTTGTTATGGCTC---AAG---ATGATTGGTATTTGGGGTCTTGCAGGGATTGGTAAGACTACCATTGCTAGAGCTTTATTC---AAC---CTCTCTAGTAGT---TTTCAGCTTAATTGTTTTATGGAC---CAAACCCAACTTCTGTCTAAGATT------ATAAAAGAATGGCTACAAGATCAAAGAGTGCTTATCATTCTTGATGATGTAGATGATCTAGAGCAATTA---GAGGCCTTGGCTAAAGAA------CTTTCT---------------TGGTTT---------GGTTCTGGAAGTCGGATCATCGTTACC------------ACAGAAGATAATAAGATT---CATATCTACCATGTGGATTATCCATCCGAGAAAGAAGCTCTTGAGATCTTATGTCGATCTGCATTCAAACAAGAGCTCGCCAATAAAGTA---------------GCTGCGTTTTGCGGTAAACTTCCATTAGCCCTTTGTGTTGTGGGTTCA------TCTCTGCATGGT---------------------------------AAATACGAGTGGGAACTTCAATTATCTAGGATC---------------------------------------------AAAGCTAGT---------------------------------------------------------------------GGAAAAATCGAGACC---ATTTTAAAAGTGGGATATGAC------------------------------------------------------------------------------------GAGAAAGATCAATCTCTATTCCTTCACATTGCATGC---TTCTTCAACAATGAA---TTGCTC---------------------------CTAGCCGATAAATCTCTCGTGCAT------------------------------------------------------------ATAGTGATGCACCACCTACTACAAAAACTGGGTAGACAGATA---------------------------CAATTTTTAATTGAGGCCGCCGAGATT------------GTCATAGGTATATCATTTGAT------------------------------------------------------------------------------------------------------------TCTGTAAGTAAGGGTGCTTTTGAAGGAATGTGTAATCTCCAGTTCCTAAGAATC------------------------------------------------------------------------------------------------------------------------------------------------------------------------------------------------------------CTTAAG------TTACTACATTGG---------GAACATTACCCAAGAAAAAGTCGTCTTCCTCTGAGATTCCAGCCGGAACGTCTCGTGGAACTCCATATGCCACAC---------AGCAAT---CTCGAG------------------------------------------------------------------------------AACCTCAAGAGCATAGATCTTAGCTTTTCCTCTAGATTGAAAGAAATCCCAAATCTTTCAAATGCTACTAATCTCGAGACA------------------------------------------------------------------------------------------------------------------------------------------------------------------------------------------------------------------------------------------------------------------------------------------------------------------------------------------------------------------------------------------------------------------------------------------------------------------------------------------------------------------------------------------------------------------------------------------------------------------------------------------------------------------------------------------------------------------------------------------------------------------------------------------------------------------------------------------------------------------------------------------------------------------------------------------------------------------------------------------------------------------------------------------------------------------------------------------------------------------------------------------------------------------------------------------------------------------------------------------------------------------------------------------------------------------------------------------------------------------------------------------------------------------------------------------------------------------------------------------------------------------------------------------------------------------------------------------------------
>GT3_AT5G41550.1
ATCAGGAGATACCATGTCTTTCCAAGCTTCCATGGC------------------------------------------------------------------------------------------------------------------------------------------------------------------------------------------------------------------------------CCAGATGTTCGT------AAAGGTTTTCTCAGTCATTTA---------------------------------------------CACTATCATTTTGCAAGCAAAGGA---------------------------------------------------------------------------------------------------------------------------------------------------------------------------------------------------------------------------------------------------------------------------------------------------------------------------------------------------------------------------------TCTAGAGTCTCGATTGTGTTGCTTTCGAAAAAG---------------------------------------------------------------------TATGCTTCTTCGAGCTGGTGTTTAGATGAATTGGTTGAAATCTTAAAGTGC---------------------------------------------------------------------------------------------------------------------ATTGTGATGACCATCTTCTAC------------------------------------------------------------------------------------------------------------------GATGTTGATCCGTCGAGTGTA---------------------------------------------------------------------------------------------------------------CGGAAACAGAAGGGA------------------------------GATTTCGGACAGAGATGGACCAAAGCTTTGACTCATGTTGCAAAC---------------------------------------------ATA------------AATTGG------------------------------------------------------------------------------------------------------------------------------------------GAAGCAGATATGATCCAAAAGATTGCTACAGATGTTTCAACCAAA---------------------------------------------------------------------------------------------------------------GTCGGACTTGAAGCTCATTTGACAAAATTGAATTCTTTGCTATGCTTC---AAG---ATGATTGGAATTTGGGGTCCTGCGGGAATTGGTAAGTCTACCATTGCTAGAGCTTTATAC---AAC---CTCTCTAGCAGT---TTTCAACTTAAATGTTTTATGGGG---CAAAAGCTACTTCTGGCTAAGATT------ATAAAAGAATGGCTGCAAGATCAAAGAGTGCTTATCATTCTTGATGATGTAGATGATCTAGAGCAATTA---GAGGTATTGGCTAAAGAA------CTTTCA---------------TGGTTT---------GGTTCTGGAAGCCGGATCATCGTTGCC------------ACAGAAGATAAGAAGATT---CACATCTACCATGTGGATTTTCCGTCCATGGAAGAAGCTCTTGAGATCTTATGTCTCTCTGCTTTCAAACAAGAGCTTGCCAAGAAAGTA---------------GTACATCTTTGCGGTAATCTTCCGTTAGGCCTTTCTATTGTGGGTTCA------TCTTTGCGTGGG---------------------------------AAGCACGAGTGGGAACTTCAATTACCTAGGATC---------------------------------------------GAAGCAAGT---------------------------------------------------------------------GGAAAAATTGAAAGC---ATATTAAAAGTGGGATATGAG------------------------------------------------------------------------------------AAGAAAAATCAATCACTATTCCTTCACATTGCATGC---TTCTTCAACTACAGAAGTATGCTT------------------TTGAAGACACTAGCCGATAAATGTTTCGTGCAT------------------------------------------------------------ATAGTGATGCACCATCTACTACAACAATTGGGTAGACAGATA---------------------------CAATTTTTAATTGAGGCTGAAGAGATT------------GTCATAGGTATATCATATAAT------------------------------------------------------------------------------------------------------------TCTGTAAGTAAGGGTGCTTTTGAAGGAATGCGTAATCTCCGGTTCCTAAGAATC------------------------------------------------------------------------------------------------------------------------------------------------------------------------------------------------------------CTTAGG------TTACTACATTGG---------GATCGCTACCCAAGAAAAAGT---CTTCCTACAAAATTTCAGCCGGAACGTCTCTTGGAACTCCATATGCCACAC---------AGCAAT---CTCGAGAAGCTCTGG---------------------------------------------------------------------AATATCAAGAGCATAGATCTGAGCTTTTCCATTAGATTGAAAGAAATCCCAAATCTTTCGAATGCTACTAATCTCGAGACA------------------------------------------------------------------------------------------------------------------------------------------------------------------------------------------------------------------------------------------------------------------------------------------------------------------------------------------------------------------------------------------------------------------------------------------------------------------------------------------------------------------------------------------------------------------------------------------------------------------------------------------------------------------------------------------------------------------------------------------------------------------------------------------------------------------------------------------------------------------------------------------------------------------------------------------------------------------------------------------------------------------------------------------------------------------------------------------------------------------------------------------------------------------------------------------------------------------------------------------------------------------------------------------------------------------------------------------------------------------------------------------------------------------------------------------------------------------------------------------------------------------------------------------------------------------------------------------------------
>GT3_891488
ATCAAGAGACACCAAGTCTTTTCGAGCTTCCATGGT------------------------------------------------------------------------------------------------------------------------------------------------------------------------------------------------------------------------------CCAGATGTCCGT------AGAGGGTTTCTCAGTCATTTA---------------------------------------------CACAATCACTTTGCAAGCAAAGGT---------------------------------------------------------------------------------------------------------------------------------------------------------------------------------------------------------------------------------------------------------------------------------------------------------------------------------------------------------------------------------TCTAGAGTCTCGGTTGTGTTGCTCTCGAAGAAG---------------------------------------------------------------------TACGCTTCTTCAAGCTGGTGTTTAGATGAGCTGCTTGAAATCTTGAAATGT---------------------------------------------------------------------------------------------------------------------ATTGTGATGACCATTTTTTAC------------------------------------------------------------------------------------------------------------------GACGTTGATCCGTCTGATGTT---------------------------------------------------------------------------------------------------------------AAAAAACAGAGGGGA------------------------------GAGTTCGGGCAGAGATGGATCGAAGCTTTGGCACATGTCGCAACC---------------------------------------------ATA------------AACTGGTATGTCTCAATGAATTTTAGTGCTTTTATGTTCCTCAAGAAAGTTTTTGTAAATTTCGACCCACCAACAGCATTTTGTTTTGCTTTTGCTAGG---------------------------------------------GAAGCAGAGATGATCCAAAAGATTGCTACAGATGTTTTAAACAAA---------------------------------------------------------------------------------------------------------------GTGGGACTTGAAGCTCACTTGGCAAAATTGAAATCTATGTTATGCTTG---AAG---ATGATTGGGATTTGGGGTCCTGCAGGGATTGGTAAGTCCACCATTGCTAGAGCTTTAGAC---AAC---CTCTCTAGCAGT---TTTCAACTTAAATGTTTTATGGGG---CAAAACCAACTTATGTCTAAGATT------ATCAAAGAAAGGCTACACGATCAAAGAGTGCTCATCATTCTTGATGATGTAGATGATCTAAAGATATTA---GAGGTTTTGGCTGAAGAA------CTTTCT---------------TGGTTT---------GGTTTTGGAAGCCGGATCATCGTTACC------------ACAGAAGATAAGAAGATT---CATATCTACCATGTGAATTTTCCATCCAAGGAAGACGCTCTTGAGATCTTATGTCTCTCTGCTTTCAAACAAGAGGTTGCCAAAAAAGTA---------------GCAAACCTTTGCGGCAAGCTTCCATTAGGCCTTTGTGTTGTGGGTAAA------TCTTTGCGTGGG---------------------------------AAGCACGTGTGGGAACTTCAATTATCTAGGATC---------------------------------------------GAAGCTAGT---------------------------------------------------------------------AGAAAAATTGAAGAC---ATTTTAAGAATCGGATTCGAC------------------------------------------------------------------------------------AAGAAAAATCAATCTCTATTCCTTCACATTGCATGC---TTCTTCAACAATGAAGTCCTGCTT------------------TTAGAGACCCTAGCTGATAAATCTCTCGTGCGT------------------------------------------------------------ATAGTGATGCACCATCTACTACAACAGTTGGGTAGACAGATA---------------------------CAATTTTTATTTGAGGCCGATGAGATT------------GTCATAGGTATATCATTTGAT------------------------------------------------------------------------------------------------------------TCTGTAGGTAAAGGGGCTTTTGAAGGAATGCGTAATCTCCGATTCCTAAGAATC------------------------------------------------------------------------------------------------------------------------------------------------------------------------------------------------------------CTTAGG------TTACTACATTGG---------GAATTTTACCCAAGAACAAGT---CTTCCTCGGAGGTTTCAGCCGGAACGTCTCATGGAACTCCATATGCCATAC---------AGCAAA---ATTAAGAAGCTCTGG---------------------------------------------------------------------AATCTCAAGATCATAGATCTGATGTTTTCCCGTCAATTGAAAGAAATCCCAAATCTTTCAAATGCTACTAATCTCGAGGAA------------------------------------------------------------------------------------------------------------------------------------------------------------------------------------------------------------------------------------------------------------------------------------------------------------------------------------------------------------------------------------------------------------------------------------------------------------------------------------------------------------------------------------------------------------------------------------------------------------------------------------------------------------------------------------------------------------------------------------------------------------------------------------------------------------------------------------------------------------------------------------------------------------------------------------------------------------------------------------------------------------------------------------------------------------------------------------------------------------------------------------------------------------------------------------------------------------------------------------------------------------------------------------------------------------------------------------------------------------------------------------------------------------------------------------------------------------------------------------------------------------------------------------------------------------------------------------------------------
>GT3_900537
ATCAAGAGATACCATGTCTTTTCGAGCTTCCATGGT------------------------------------------------------------------------------------------------------------------------------------------------------------------------------------------------------------------------------CCAGATGTCCGT------AGAGGGTTTCTCAGTCATTTA---------------------------------------------CACAATCTCTTTGCAAGCAAAGGT---------------------------------------------------------------------------------------------------------------------------------------------------------------------------------------------------------------------------------------------------------------------------------------------------------------------------------------------------------------------------------TCTAGAGTCTCGATTGTGTTGCTCTCGAAGAAG---------------------------------------------------------------------TACGCTTCTTCAAGCTGGTGTTTAGATGAACTGCTTGAAATCTTGAAGTGC---------------------------------------------------------------------------------------------------------------------ATTTTGATGACCATTTTTTAC------------------------------------------------------------------------------------------------------------------GACGTTAATCCTTCTCATGTT---------------------------------------------------------------------------------------------------------------AAAAAACAGAGGGGA------------------------------GAGTTCGGGCAGAGATGGAGCAAAGCTTTGGCACATGTCGCAACC---------------------------------------------ATT------------AATTGG------------------------------------------------------------------------------------------------------------------------------------------GAAGCAGAGATGATCCAAAAGATTGCTACAGATGTTTTAAACAAA---------------------------------------------------------------------------------------------------------------GTGGGACTTGAAGCTCACTTGGCAAAATTGAACTCTTTGTTATGCTTG---AAG---ATGATTGGGATTTGGGGTCCTGCAGGGATTGGTAAGTCCACCATTGCTAGAGCTTTAAAC---AAC---CTCTCTAGCAGT---TTTCAACTTAAA---------------CAAAACCATCTTCTGTCTAAGATT------ATCAAAGAAAGGCTACACGACCAAAGAGTGCTTATCATTCTTGATGATGTAGATGATCTAAAGAAATTA---GAGGTTTTGGCTGAAGAA------CGTTCT---------------TGGTTT---------GGTTTTGGAAGCCGGATCATCGTTACC------------ACAGAAGATAAGAAGATT---CATATCTACCATGTGGATTTTCCATCCGAGGAAGAAGCTCTTGAGATCTTATGTCTCTCTGCTTTCAAACAAGAGGTTGCCAATAAAGTA---------------GCAGAGCTTTGCGGCAATCTTCCATTAGGCCTTTGTGTCGTGGGTAAA------TCTTTGTGTGGG---------------------------------AAGCAAGAGTGGGAACTTCAATTATCTAGCATC---------------------------------------------GAAGCTAGT---------------------------------------------------------------------CGAGGAATTGAAGAC---ATTTTAAAAGTGGGTTATGAC------------------------------------------------------------------------------------AAGAAAAATCAATCTCTATTCCTTCACATTGCATGC---TTCTTCAACTATGAAAAGATGCTA------------------TTGAAGACCCTAGCCGATAAGTCTCTCGTGCAT------------------------------------------------------------ATAGTGATGCACCATCTACTACAACAATTGGGTAGACAGATA---------------------------CAATTTTTAACTGAGGCCGATGAGATT------------GTCCTAGGGATATCATTTGAT------------------------------------------------------------------------------------------------------------TCTGTAGGTAAAGGGGCTTTTGAAGGAATGCGTAATCTCCGATTCCTAACAATC------------------------------------------------------------------------------------------------------------------------------------------------------------------------------------------------------------CTTAGG------TTACTACATTGG---------AAATATTACCCAAGAAAAAGT---CTGCCTTTAAGATTTCAGCCGGAACGCCTCGTGAAACTCCGTATGCGACAC---------AGCAAT---CTCGAGAAGCTCTGG---------------------------------------------------------------------AATCTCAAGATCATAGATCTGAAGCTATCAAGTGAATTGAAAGAAATCCCAAATCTTTCAAAATCTACTAATCTCGAGGAA------------------------------------------------------------------------------------------------------------------------------------------------------------------------------------------------------------------------------------------------------------------------------------------------------------------------------------------------------------------------------------------------------------------------------------------------------------------------------------------------------------------------------------------------------------------------------------------------------------------------------------------------------------------------------------------------------------------------------------------------------------------------------------------------------------------------------------------------------------------------------------------------------------------------------------------------------------------------------------------------------------------------------------------------------------------------------------------------------------------------------------------------------------------------------------------------------------------------------------------------------------------------------------------------------------------------------------------------------------------------------------------------------------------------------------------------------------------------------------------------------------------------------------------------------------------------------------------------------
>GT3_AT5G41750.1
ATCAAGAGATACCAAGTCTTTTCGAGCTTCCACGGT------------------------------------------------------------------------------------------------------------------------------------------------------------------------------------------------------------------------------CCAGATGTCCGT------AAAGGGTTTCTCAGTCATTTA---------------------------------------------CACAGTGTCTTTGCAAGCAAAGGT---------------------------------------------------------------------------------------------------------------------------------------------------------------------------------------------------------------------------------------------------------------------------------------------------------------------------------------------------------------------------------GCTAGAGTCTCGATCGTTGTGCTCTCGAAGAAG---------------------------------------------------------------------TACGCTTCTTCCAGCTGGTGTTTAGATGAACTTGTGGAAATCTTGAAGTGC---------------------------------------------------------------------------------------------------------------------ATTGTGATGACTGTTTTTTAC------------------------------------------------------------------------------------------------------------------GAAGTTGATCCGTCAGATGTT---------------------------------------------------------------------------------------------------------------AAGAAACAGAGTGGA------------------------------GTGTTCGGGATCCGATGGAGAAATGCTTTGGCACATGTCGCTACC---------------------------------------------ATT------------AATTGG------------------------------------------------------------------------------------------------------------------------------------------GAAGCAAAGATGATCCAAAAGATTGTTACAGATGTTTCAGACAAA---------------------------------------------------------------------------------------------------------------GTAGGGATGGAAGCTCACTTGAAAAGATTGAACTCTTTGTTATGCCTG---AAG---ATGATTGGAATTTGGGGTCCTGCAGGGATTGGTAAGACTACCATTGCTAGAACTTTATTC---AAC---ATCTCTAGTATT---TTTCCGTTTAAATGTTTTATGGAG---CAAAAGCAACTTCTGTCTGAGATT------ATCAAACAATGGCTACACGATCAAAAAGTGCTCATCATTCTTGACGATGTAGATGATCTTGAGCAATTA---GAGGTATTGGCTGAAGAT------CCTTCT---------------TGGTTT---------GGTTCTGGCAGTCGGATCATCGTTACC------------ACAGAAGATAAGAATATT---CATATCTACCATGTGGATTTTCCATCCGAGGAAGAAGCTCTTGAGATCTTATGTCTCTCTGCATTCAAACAAGAGCTTGCCAATAAAGTA---------------GCTGAGCTTTGCGGCAATCTTCCATTAGGCCTTTGTGTCGTGGGTGCA------TCTTTGCGTCGG---------------------------------AAGAACGAGTGGGAACGTCTATTATCTAGGATC---------------------------------------------GAATCTAGT---------------------------------------------------------------------AAAAATATTGATAAC---ATATTAAGAATCGGATATGAC------------------------------------------------------------------------------------ACGGAAGATCAATCTCTATTCCTTCACATTGCATGC---TTCTTCAACAATGAAAAGTTGCTA------------------TTCAATATCCTAGCCGATAGATCTCTCGTGCGT------------------------------------------------------------GTAGTGATGCACCACCTACTACAAAAATTGGGTAGACGGATA---------------------------CAATTTTTAATTGAGGCAGAAGAGATT------------GTCAAAGGTATATCATTTGAT------------------------------------------------------------------------------------------------------------TCGGTAGGTAAGGGGGCTTTTGAAGGAATGCGTAATCTCCAATTCCTAAGAATC------------------------------------------------------------------------------------------------------------------------------------------------------------------------------------------------------------GTTAGG------TTACTACATTGG---------CAAAATTACCCAAGAAAAAGT---CTTCCTCAGAGATTCAACCCGGAACATCTCGTCAAAATTCGTATGCCAAGC---------AGCAAG---CTCAAGAAGCTCTGG---------------------------------------------------------------------AATCTCAAGAGCATAGATATGAGTTTTTCCTATAGTTTGAAAGAAATCCCAAATCTTTCGAAAGCCACTAATCTCGAGATA------------------------------------------------------------------------------------------------------------------------------------------------------------------------------------------------------------------------------------------------------------------------------------------------------------------------------------------------------------------------------------------------------------------------------------------------------------------------------------------------------------------------------------------------------------------------------------------------------------------------------------------------------------------------------------------------------------------------------------------------------------------------------------------------------------------------------------------------------------------------------------------------------------------------------------------------------------------------------------------------------------------------------------------------------------------------------------------------------------------------------------------------------------------------------------------------------------------------------------------------------------------------------------------------------------------------------------------------------------------------------------------------------------------------------------------------------------------------------------------------------------------------------------------------------------------------------------------------------
>GT3_AT5G41740.1
ATAAGGAGACACCATGTCTTTTCGCGCTTCCACGGT------------------------------------------------------------------------------------------------------------------------------------------------------------------------------------------------------------------------------CCAGATGTCCGT------AAAGGGTTTCTCAGTCATTTA---------------------------------------------CACAGTCTCTTTGCAAGCAAAGGT---------------------------------------------------------------------------------------------------------------------------------------------------------------------------------------------------------------------------------------------------------------------------------------------------------------------------------------------------------------------------------GCTAGAGTCTCGATCGTTGTGCTCTCGAAGAAT---------------------------------------------------------------------TACGCTTCTTCCAGCTGGTGTTTAGATGAACTTGTGGAAATCTTGAAGTGC---------------------------------------------------------------------------------------------------------------------ATTGTGATGACG------------------------------------------------------------------------------------------------------------------------------------------------------------------------------------------------------------------------------------------------------------------------AGTGGA------------------------------GTGTTCGGGATCCGATGGAGAAATGCTTTGGCACATGTCGCTACC---------------------------------------------ATT------------AATTGG------------------------------------------------------------------------------------------------------------------------------------------GAAGCAAAGATGATCCAAAAGATTGCTACAGATGTTTCAGACAAA---------------------------------------------------------------------------------------------------------------GTAGGGATGGAAGCTCACTTGAAAAGATTGAACTCTTTGTTATGCCTG---AAG---ATGATTGGAATTTGGGGTCCAGCGGGAATTGGTAAGACTACCATTGCTAGAGCTTTATTCGACGAC---CTCTCTAGCAGT---TTTCAACATAAATGTTTTATGGGG---CAAAAGCAACTTCTGTCTAAGATT------ATACGAGAAAGGCTACACGATCAAAGAGTGCTCATCATTCTTGACGATGTAGATGATCTAAAGCAATTA---GAGGTATTGGCTAAAGAA------ATCTCT---------------TGGTTT---------GGTTCTGGAAGCCGAATCATCGGTACC------------ACAGAAGATAAGAAGATT---CATATCTACCGTGTGGATTTTCCATCGAAGAAAGACGCTCTTGAGATCTTATGTCTCTCTGCATTCAAACAAGAGCTTGCCAATAAAGTA---------------GCTAAGCTTTGCAGCAACCTTCCATTAGGCCTTTGTGTCGTGGGTGCA------TCTTTGCGTGGG---------------------------------AATCAAGAGTGGGAACGTCTATTATCTAGGATC---------------------------------------------GAATCTAGT---------------------------------------------------------------------AGGGATATCGATGAC---ATATTACGAATCGGATATGAC------------------------------------------------------------------------------------ACGAATGATAAATCTCTATTCCTTCACATTGCATGC---TTCTTCAACTATGCAAAGTTGTTA------------------TTCAATACCCTAGCCGATAGATCTCTCGTGCGT------------------------------------------------------------TCTGTGCTTTCTGATAACTTGGAT---------------ATA---------------------------GAATTTATAATTGAGCCAGAAGAGATT------------GTCATTGGTATATCATTTGAT------------------------------------------------------------------------------------------------------------TCTGTAAGTAAGGATGCTTTTGAAGGAATGCGAAATCTCCGTTTCCTAAGAATC------------------------------------------------------------------------------------------------------------------------------------------------------------------------------------------------------------CTTAGG------TTACTATATTGG---------GATCGCTATCCAAGAAAAAGT---CTTCCTCGGAGATTCAAGCCGGAACGTCTCGTGGAACTCCATATGCCACGC---------AGCAAT---CTCGAGCTGCTCTGG---------------------------------------------------------------------AATCTCAAGATCATAAATCTGAACCGATCCTATAGGTTGAAAGAAATCCCAAATCTTTCGAAAGCCACTAATCTCGAGAGA------------------------------------------------------------------------------------------------------------------------------------------------------------------------------------------------------------------------------------------------------------------------------------------------------------------------------------------------------------------------------------------------------------------------------------------------------------------------------------------------------------------------------------------------------------------------------------------------------------------------------------------------------------------------------------------------------------------------------------------------------------------------------------------------------------------------------------------------------------------------------------------------------------------------------------------------------------------------------------------------------------------------------------------------------------------------------------------------------------------------------------------------------------------------------------------------------------------------------------------------------------------------------------------------------------------------------------------------------------------------------------------------------------------------------------------------------------------------------------------------------------------------------------------------------------------------------------------------------
>GT3_891510
ATTAGGAGATACCATGTCTTTCCAAGTTTCCACGGT------------------------------------------------------------------------------------------------------------------------------------------------------------------------------------------------------------------------------CCAGATGTCCGC------AGAGGATTTCTCAGTCATTTA---------------------------------------------CACAATCACTTTACAAGCAAGGGA---------------------------------------------------------------------------------------------------------------------------------------------------------------------------------------------------------------------------------------------------------------------------------------------------------------------------------------------------------------------------------TCGAGAATCTCGGTTGTGGTGCTCTCGAAGAGT---------------------------------------------------------------------TACGGTTCTTCAAGCTGGTGTTTAGATGAATTGGTTGAAATCTTGAGATGC---------------------------------------------------------------------------------------------------------------------ATTGTGATGACTATTTTTTAC------------------------------------------------------------------------------------------------------------------GAAATCGACACGTCTGATGTA---------------------------------------------------------------------------------------------------------------CGGAAACAGAGCGGT------------------------------GATTTCGGACAGAGATGGATCCAAGCTTTGGCACATGTAGCAACC---------------------------------------------ATA------------AACTGG------------------------------------------------------------------------------------------------------------------------------------------GAAGCGGCTATGGTCCAAAAGTTTGCCACGGATGTTTCGAACAAA---------------------------------------------------------------------------------------------------------------GTAGGGATGGAAACTCACTTGAGAAAATTGAACTCTTTGTTATGCCTT---AAG---ATGATTGGCATTTGGGGTCCTGCGGGAATTGGTAAAACTACCATTGCTAGAACTTTGTTC---AAC---CTCTCTACCAGT---TTTAGATTTATATGTTTTATGGGG---CAAAACCAACTTCTGTCTAAGATT------ATAAAAGAATGGCTACAAGATCAAAGAGTACTTATCATTCTTGATGATGTAGATGATATAGAGAAACTA---GAGGCCTTGGCTAAAGAA------CCTTCT---------------TGGTTT---------GGTTCCGGAAGTCGGATTATCGTTACC------------ACAGAAGATAAAAAGATT---CATTTTTACCTTGTGGATTTTCCATCCGAGGAAGAAGCTCTTGAGATCTTATGTCTATCTGCTTTCAAACAAGAGCTTGCAAATAAAATA---------------GTTGAGTTTTGCGGTTATCTTCCATTAGGCCTTTCTGTTGTGGGTTCA------TCTTTGCGTGGG---------------------------------AAGCACGAGTGGGAACTTCAGTTATCTAGGATT---------------------------------------------GGAACAAGT---------------------------------------------------------------------AGAAAAATTGAAGAC---GTACTAAGAGTGGGATATGAC------------------------------------------------------------------------------------AAGAAAGATCAATCTCTCTTTCTTCACATTGCATGC---TTCTTTAACAGTAAGAAGTTGCTA------------------TTGAAGACCCTTGTGGAGAAATCTCTGATCTCT------------------------------------------------------------ATAGAGATGCATCGTTTACTTGAACAATTGGGTAGACAAATA---------------------------CAGTTTTTAGTAGAGGCTGAAGAGATT------------GTCATAGGTATATCATTTGAT------------------------------------------------------------------------------------------------------------TCTATAAGCAAGCGAGCTTTTGAAGGAATGCGTAATCTGAAGTTCTTAAGATTT------------------------------------------------------------------------------------------------------------------------------------------------------------------------------------------------------------CTAAGG------TTACTGGATTGG---------TATGCATACCCAGGAAAACGT---CTTCCTCCAACATTTCAGCCAGAATATCTCATCGAGCTCCATATGAAATTC---------AGCAAG---CTTGAGAAGCTCTGG---------------------------------------------------------------------AATCTTAAGGAGATAGATTTGAGTTTTTCCTATAAGTTGAAAGAAATCCCTGATCTTTCGAATGCTTCTAAACTCAAGATA------------------------------------------------------------------------------------------------------------------------------------------------------------------------------------------------------------------------------------------------------------------------------------------------------------------------------------------------------------------------------------------------------------------------------------------------------------------------------------------------------------------------------------------------------------------------------------------------------------------------------------------------------------------------------------------------------------------------------------------------------------------------------------------------------------------------------------------------------------------------------------------------------------------------------------------------------------------------------------------------------------------------------------------------------------------------------------------------------------------------------------------------------------------------------------------------------------------------------------------------------------------------------------------------------------------------------------------------------------------------------------------------------------------------------------------------------------------------------------------------------------------------------------------------------------------------------------------------------
>GT3_AT5G41540.1
GTTAGGAAATATCATGTCTTCCCGAGCTTCCACGGC------------------------------------------------------------------------------------------------------------------------------------------------------------------------------------------------------------------------------TCAGACGTTCGT------AGAAAATTTCTCAGTCATTTA---------------------------------------------CGTTTTCACTTTGCAATCAAGGGA---------------------------------------------------------------------------------------------------------------------------------------------------------------------------------------------------------------------------------------------------------------------------------------------------------------------------------------------------------------------------------TCTAGAGTGTCGCTGGTGGTGCTATCTAAGAAT---------------------------------------------------------------------TACCCTTCTTCAAGCTGGTGTTTAGATGAATTGGTAGAAATCTTAAAATGC---------------------------------------------------------------------------------------------------------------------ATTGTGATGCCTATATTTTAC------------------------------------------------------------------------------------------------------------------GAAATCGACCCGTCTGATGTA---------------------------------------------------------------------------------------------------------------CGGAAACAGAGCGGT------------------------------GATTTCGGACAGAGATGGACCAACGCTTTGACTGAGGCGGCAAAC---------------------------------------------ATA------------AACTGG------------------------------------------------------------------------------------------------------------------------------------------GAAGCTGAGATGATTGAAAAGATTGTCGCAGATGTTTCAAACAAA---------------------------------------------------------------------------------------------------------------GTGGGACTTGACGCTCACTTGAGGAAATTGGACTCTTTGTTATGTCTC---AAG---ATGATTGGAATTTGGGGTCCTGCAGGAATTGGTAAGACTACCATTGCTAGAGCTTTATAC---AAC---CTCTCTACGAAT---TTTCAATTTAAATGCTTTATGGGA---CAAAACCAACTTCTGTCCAAGATT------ATAAAAGACTGGCTAGAGGATAAAAAAGTTCTTATAGTTATTGATGATGTGGATGATCTAGAGCAACTA---TTGGCATTGGCTAAAGAA------CCTTCT---------------TGGTTT---------GGTTCCGGAAGTCGAATCATCGTTACC------------ACAAAAGATAAAACTATT---CTTTTTTACCATGTCGGTTATCCAACCAATAAGGTAGCTCTTGAGATCCTCTGTCTGTCTGCTTTTCAGAAAGAGCTTGCAAGAAAAGTA---------------GCTTATCTTTGTGGTAATCTTCCATTATGCCTTTCTGTTGTGGGTTCA------TCTTTGCGTGGC---------------------------------AAGCATAGATGGAAACTACAATCGGATAGGCTA---------------------------------------------GAAACTAGT---------------------------------------------------------------------AGAAAGATTGAGGAC---GTATTAAAATCGGCATATGAA------------------------------------------------------------------------------------AAGAAAGAGCAAGTTCTCTTTCTTCACATTGCATGC---TTCTTCAACAATACATACTTACTT------------------TTGAAGACCCTAGCCGATAAATGTCTTGTACAT------------------------------------------------------------ATATTTATGCATCCTTTGCTTCAACAATTAGGTAGATACATA---------------------------CAGTTTCTAGTAGAGGCCGAAGAGATT------------GTATTAGGAATATCATTTGAC------------------------------------------------------------------------------------------------------------TCTATAAGTGGGCGAGCCTTTGAAGCAATGCGTAATCTTCGATTCTTAAGAATT------------------------------------------------------------------------------------------------------------------------------------------------------------------------------------------------------------CTAAGG------TTACTACATTGG---------GAACATTACCCAAGAAAAAGT---CTTCCTCGGAGATTCCAGCCAGAACGTCTCGTGGTACTCCATATGCCACAC---------AGCAAT---CTAGAGAAGCTCTGG---------------------------------------------------------------------AATCTCAAGAATATAGATTTGAGCTTTTCGCGTAAGTTGAAAGAAATTCCTAATCTTTCAAATGCTACTAATCTTGAGACA------------------------------------------------------------------------------------------------------------------------------------------------------------------------------------------------------------------------------------------------------------------------------------------------------------------------------------------------------------------------------------------------------------------------------------------------------------------------------------------------------------------------------------------------------------------------------------------------------------------------------------------------------------------------------------------------------------------------------------------------------------------------------------------------------------------------------------------------------------------------------------------------------------------------------------------------------------------------------------------------------------------------------------------------------------------------------------------------------------------------------------------------------------------------------------------------------------------------------------------------------------------------------------------------------------------------------------------------------------------------------------------------------------------------------------------------------------------------------------------------------------------------------------------------------------------------------------------------------
>U_AT5G49140.1
TGTTGGAAGTATGACGTCTTCCCCAGCTTCCGAGGG------------------------------------------------------------------------------------------------------------------------------------------------------------------------------------------------------------------------------GAAGATGTTCGC------GGAAACTTTCTCAGCCACTTG---------------------------------------------ATGAAAGAATTTGAAAGCAAGGGA---------------------------------------------------------------------------------------------------------------------------------------------------------------------------------------------------------------------------------------------------------------------------------------------------------------------------------------------------------------------------------TCTAAGATCTTTGTGGTGATATTCTCAAAGAAC---------------------------------------------------------------------TATGCTTCTTCAAGCTGGTGTTTGGATGAGTTGGTTGAAATTTTAAAGTGC---------------------------------------------------------------------------------------------------------------------AGGCTAATACCGATTTTCTAC------------------------------------------------------------------------------------------------------------------AAAGTGAATCCATCCGATGTA---------------------------------------------------------------------------------------------------------------AGAAATCAGACCGGG------------------------------AAATTTGGGAATAAATGGAAGGCAGCCTTGACCGAAGCGGCAAAT---------------------------------------------ATA------------AGCTGG------------------------------------------------------------------------------------------------------------------------------------------GAGGCAGATTTTCTCACAAAAATCGCGAAAGATATATTGGCCAAA---------------------------------------------------------------------------------------------------------------ATTGGAATTGAATCCCATATGGAGAAAATGGTTCAATTATTATGTTTA---AGG---ATGGTTGGGATTTGGGGTCCCGCTGGTATTGGTAAGACCACCATCGCAAGGGTTTTACAC---AGC---TTTTCTGGTGAC---TTCCGCTTTACTGTTTTCATGGAG---CAAAAAGAGTTTTTGCCCATAATA------ATAGAAGAAAGGCTAAAGAAGCAAAAAGTTCTCATTGTTCTTGGTGATGTGGATAAGGTAGAGCAATTA---GAAGCCTTAGCTAACGAG------ACACGC---------------TGGTTT---------GGTCCTGGAAGTAGGATCATCGTTACC------------ACCAAAGATAAACAGATA---CATATATACGAGGTCAAATTACCATGCAGAAAAACAGCACTTGAGATCTTATGCCTCTATGCTTTCAAGCAAGATGTGGTGGTTGAAGTA---------------GCAGAGCTTTCTGGTCATCTTCCATTAGGTCTCCGTGTGTTAGGTTCT------CATATGCGCGGA---------------------------------AAGGATCGGTGGAAACTTGAACTAGGAAGGCTC---------------------------------------------ACAACTAGT---------------------------------------------------------------------GAAAAGGTGGAGAAA---ATATTAAAAATCAGCTATGAT------------------------------------------------------------------------------------ATTAGGGATAAAGCTTTGTTCCTTCACATTGCATGT---ATGTTCAATGGTGAGAACATGCTT------------------CTCCAACTCTTGCTTGATAAATCTCTCATTCAA------------------------------------------------------------ATAGTCATGCATAGTTTGTTACTAAAAATGGGAAAAGAAGTC---------------------------CAGTTCTTGTTCAATACAAAGGAGACT------------GTACTTGGCATATCATTAGAT------------------------------------------------------------------------------------------------------------TTCATGAGTGAGAGAGTTTTTGAAGACATGCGCAATCTAAAGTTCCTAAGATTC------------------------------------------------------------------------------------------------------------------------------------------------------------------------------------------------------------GTAAGA------TTATTACATTGG---------GATTCATATCCCATGAAGTAT---ATTCCTTCTCAATTTCGTCCAGAATGCCTTGTGGAACTCCGCATGATGCAT---------AGCAAA---GTGGTGAAGCTTTGG---------------------------------------------------------------------TATCTCAAGACGATAGATTTGAGCTTCTCCAATAATTTAGTAGAAGTTCCGGATCTTTCAAAGGCAATAAGTCTCGAGACA------------------------------------------------------------------------------------------------------------------------------------------------------------------------------------------------------------------------------------------------------------------------------------------------------------------------------------------------------------------------------------------------------------------------------------------------------------------------------------------------------------------------------------------------------------------------------------------------------------------------------------------------------------------------------------------------------------------------------------------------------------------------------------------------------------------------------------------------------------------------------------------------------------------------------------------------------------------------------------------------------------------------------------------------------------------------------------------------------------------------------------------------------------------------------------------------------------------------------------------------------------------------------------------------------------------------------------------------------------------------------------------------------------------------------------------------------------------------------------------------------------------------------------------------------------------------------------------------------
>U_AT4G11170.1
TCTTGGAGATACGACGTCTTTCCTAGTTTCAGAGGG------------------------------------------------------------------------------------------------------------------------------------------------------------------------------------------------------------------------------GAAGATGTCCGT------AATAACTTTCTCAGCCACTTG---------------------------------------------CTCAAAGAATTTGAAAGCAAAGGA---------------------------------------------------------------------------------------------------------------------------------------------------------------------------------------------------------------------------------------------------------------------------------------------------------------------------------------------------------------------------------TCTAAGATCTCAGTAGTCTTGTTCTCAGAGAAC---------------------------------------------------------------------TATGCTTCTTCAAGCTGGTGTTTGGACGAGCTGATTGAGATCATGAAGTGT---------------------------------------------------------------------------------------------------------------------AAAGTGATGCCGGTTTTCTAC------------------------------------------------------------------------------------------------------------------AAAGTGGATCCATCTGATATA---------------------------------------------------------------------------------------------------------------AGAAAACAGACCGGA------------------------------AAGTTTGGACATAACTGGAGGCGGGCGTTGACTGATGCTGCCAAT---------------------------------------------ATT------------AATTGG------------------------------------------------------------------------------------------------------------------------------------------GAAGCATATAAGATCACAACAATTTCCAAGGATGTATTAGAAAAA---------------------------------------------------------------------------------------------------------------GTTGGAATGGAAGCTCACATTGCAAAGATGGAATCATTGTTATGCCTT---AGG---ATAGTAGGGATATGGGGTCCTGCAGGCGTTGGTAAGACTACCATAGCTAGAGCTTTATAT---AAC---TATCATGAAAAC---TTCAATCTTTCTATATTTATGGAG---CAACAAAGATTTTTATCCAAACTT------ATAGAAGAAAGGCTAAAGAGCCAAAAAGTTCTAATTATTCTTGATGATGTGGACAATATTGAGCAACTC---AAAGCCTTGGCAAAGGAA------AATCAA---------------TGGTTT---------GGTAACAAGAGCAGAATTGTCGTGACA------------ACCCAAAACAAACAACTT---CATATGTACCAGGTGGCTTATCCTTCAAAACAAGAAGCTCTTACTATATTTTGCCAGCATGCTTTTAAGCAACACCTTGCAATTGAATTT---------------ACAACTCTTGCTGGTCATCTTCCGCTGGCTCTACGGGTTCTTGGTTCG------TTTATGCGTGGA---------------------------------AAGGAAGAGTGGGAATTTTCCCTGCCTACGCTA---------------------------------------------AAAAGTCGA---------------------------------------------------------------------GGAGAGGTAGAGAAA---GTATTAAAAGTCGGGTATGAT------------------------------------------------------------------------------------GACCATGAAAAAGATTTATTTCTTCATATTGCATGT---ATTTTTAGCGGTCAACACATCATA------------------CTTCAAGTCCTGGCTGATAAATCTCTCATACAA------------------------------------------------------------ATCGAGATGCACTCCTTACTACGACAATTAGGCAAAGAAGTT---------------------------CAATTCTTGATGAATGCTAAGGAAACG------------GTATTAGGTATATCGTTAGAT------------------------------------------------------------------------------------------------------------TATATAAGTGAGAAAACTTTTGAAGAGATGCGGAACCTCGTATATCTAAAATTC------------------------------------------------------------------------------------------------------------------------------------------------------------------------------------------------------------TTGAGG------TTATTACACTGG---------GATGCATATCCTCTTGAGTTT---TTCCCTTCTAGCTTTCGACCCGAATGTCTTGTCGAACTCAACATGTCTCAT---------AGCAAG---CTTAAGAAGCTATGG---------------------------------------------------------------------AATCTCAGGACAATGAATCTAAATAGCTCTCGGAATCTGGAAATCCTTCCAAATCTTATGGAAGCAACAAAGCTTAACAGA------------------------------------------------------------------------------------------------------------------------------------------------------------------------------------------------------------------------------------------------------------------------------------------------------------------------------------------------------------------------------------------------------------------------------------------------------------------------------------------------------------------------------------------------------------------------------------------------------------------------------------------------------------------------------------------------------------------------------------------------------------------------------------------------------------------------------------------------------------------------------------------------------------------------------------------------------------------------------------------------------------------------------------------------------------------------------------------------------------------------------------------------------------------------------------------------------------------------------------------------------------------------------------------------------------------------------------------------------------------------------------------------------------------------------------------------------------------------------------------------------------------------------------------------------------------------------------------------------
>GT6_891927
---------------------------------------------------------------------------------------------------------------------------------------------------------------------------------------------------------------------------------------------------------------------------------------------------------------------------------------------------------------------------------------------------------------------------------------------------------------------------------------------------------------------------------------------------------------------------------------------------------------------------------------------------------------------------------------------------------------------------------------------------------------------------------------------------------------------------------------------------------------------------------------------------------------------------------------------------------------------------------------------------------------------------------------------------------------------------------------------------------------------------------------------------------------------------------------------------------------------------------------------------------------------------------------------------------------------------------------------------------------------------------------------------------------------------------------------------------------------------------------------------------------------------------------------------------------------------------------------------------------------------------------ATGACTGAAAAAATCGCCACTGATGTTTCAGACATG---------------------------------------------------------------------------------------------------------------ATTGGAATGGGAGCTCATATGAAAGAAATGGAATCGTTGTTATGCCTA---AGG---ATGATTGGGATTTGGGGTCCGTCTGGGATAGGGAAGACTACAATTGCCAGAGTCTTGTAT---AGC---TTTTCTGAAAAT---TTTGAATTGAGTATCTTCATGGAG---CAGAAACAATTTTTGTCCCAAATA------GCACAAGATAGGTTGAACGACAAGAGAGTGCTTATTGTTCTTGATAGCATTGATCAATCAATACAACTA---GATGCTATCGCAAAAGAA------ACTCGG---------------TGGTTC---------GGTCATGGAAGTCGGATTATCATCACA------------ACACAAGACCAACGGCTT---CATATTTACAAGGTGGAGTTTCCATCAGCATATGAAGCTTATCAGATCTTTTGTATGTATGCTTTTGGCCAAGAGCTTGCGTGGCAAGTT---------------ACAAAACTTTTAGGTAATCTACCTTTGGGACTAAGAGTTATGGGATCC------CACTTCCGGGGA---------------------------------AGGCATGAGTGGGTAAATGCATTACCAAGGTTA---------------------------------------------AAGATTCGC---------------------------------------------------------------------GCTAGTATTCAAAGC---ATTTTAAAGTTCAGTTACGAT------------------------------------------------------------------------------------GAAGAAGATAAAGATTTATTCCTTCATATAGCCTGC---CTTTTCAACGATGAAGAATATCTT------------------CTTCACCTCTTAGCTGAGAAATCTCTCATAGCT------------------------------------------------------------ATAAAGATGCACAATCTATTAGTGCAATTAGGTAGAGACATT---------------------------CAATTTTTGGTTGATGCTAGAGATATT------------GTTATAGGTATACTTTTCGAG------------------------------------------------------------------------------------------------------------AATATCAGTGAGAGAGCTTTTGAAGGATTGTCTAACCTTAAATTCTTAAGATTC------------------------------------------------------------------------------------------------------------------------------------------------------------------------------------------------------------CTTAGA------TTAATAGAATGG---------AGCTGTTTTCCAATGAAATGT---TTACCTTCCAATTTTTGTACGAAGTATCTAGTCCATATAGATATGTGGAAC---------AGCAAA---CTTCAGAACATGTGG---------------------------------------------------------------------AATCTCAAGAGGATGGATTTGTGGGAGTCTAAACACCTAAAAGAGTTACCTGATCTCTCAACTGCC---------------------------------------------------------------------------------------------------------------------------------------------------------------------------------------------------------------------------------------------------------------------------------------------------------------------------------------------------------------------------------------------------------------------------------------------------------------------------------------------------------------------------------------------------------------------------------------------------------------------------------------------------------------------------------------------------------------------------------------------------------------------------------------------------------------------------------------------------------------------------------------------------------------------------------------------------------------------------------------------------------------------------------------------------------------------------------------------------------------------------------------------------------------------------------------------------------------------------------------------------------------------------------------------------------------------------------------------------------------------------------------------------------------------------------------------------------------------------------------------------------------------------------------------------------------------------------------------------------------------
>GT6_891936
AATCGGAAACACGATGTCTTCCCCAGCTTCCACGGG------------------------------------------------------------------------------------------------------------------------------------------------------------------------------------------------------------------------------GCAGATGTTCGC------AAAAACTTTCTTGCTCACATC---------------------------------------------CTAAAAGAGTTCAAAGGAAAGGGA---------------------------------------------------------------------------------------------------------------------------------------------------------------------------------------------------------------------------------------------------------------------------------------------------------------------------------------------------------------------------------TCGAAGATCGCGATCGTCTTGCTCTCGAGGAAC---------------------------------------------------------------------TACGCTTCTTCGTCTTGGTGCTTAAACGAGTTGGTGGAGATCATGAATTGT---------------------------------------------------------------------------------------------------------------------ACAGTGATGACCATTTTCTAT------------------------------------------------------------------------------------------------------------------GACGTTGATCCAACAGACGTA---------------------------------------------------------------------------------------------------------------AAGAAGCAGACAGGA------------------------------GATTTTGGGAAGAGATGGCAAAACGTTTTGGAGGCTGTGGCAACA---------------------------------------------ATC------------AACTGG------------------------------------------------------------------------------------------------------------------------------------------GAAGCAGCCATGACTGAAAAAATCGCCACTGATGTTTCAAACATG---------------------------------------------------------------------------------------------------------------ATTGGGATGGGGGCTCATATGAACGAAATGGAATCGTTGTTATGCCTA---AGG---ATGATTGGGATTTGGGGTCCGTCTGGGATAGGGAAGACTACCATTGCCAGAGTCTTATAT---AGT---TTTTCTGAAAAT---TTTGAATTGAGTATCTTCATGGAG---CAGCAACAGTTTTTGTCCCAAATA------GCACAAGATAGGTTGAACGACAAGAGGGTGCTTATTGTTCTTGATAGCATTGATCAATCAATACAACTA---GATGCTATCGCAAAAGAA------ACTCGG---------------TGGTTC---------GGTCATGGAAGTCGGATTATCATCACA------------ACACAAGACCAACGGCTT---CATATTTACAAGGTGGAGTTTCCATCAGCATATGAAGCTTATCAGATCTTTTGTATGTATGCTTTTGGCCAAGAGCTTGCGTGGCAAGTT---------------ACAAAACTTTTAGGTAATCTACCTTTGGGACTAAGAGTTATGGGATCC------CACTTCCGAGGA---------------------------------AGGCATGAGTGGGTAAATGCATTACCAAGGTTA---------------------------------------------AAGATTCGC---------------------------------------------------------------------GCTAGTATTCAAAGC---ATTTTAAAGTTCAGTTACGAT------------------------------------------------------------------------------------GATGAAGATAAAGATTTATTCCTTCATATAGCCTGC---CTTTTCAACAATGACGGATATCTT------------------CTTCACCTCTTAGCTGAGAAATCTCTCATAGCA------------------------------------------------------------ATAAAGATGCACAATCTATTAGTGCAATTAGGTAGAGACATT---------------------------CAATTTTTGGTTGATGCTAGAGATATT------------GTTATAGGTATACTTTTCGAG------------------------------------------------------------------------------------------------------------AATATCAGTGAGAGAGCTTTTGAAGGAATGTCTAACCTCAAGTTCTTAAGATTC------------------------------------------------------------------------------------------------------------------------------------------------------------------------------------------------------------CTTAGA------ATACTAGAATGG---------AGCCATTTTCCAATGAAATGT---TTGCCTTCCAATTTTTGTACGAAGTATCTAGTCCAGCTATGTATGGGGTAC---------AGCAAA---CTTCAGAACTTGTGGGTGTCAAAAAGGAGTGAT---------------------------------------------------AATCTCAAGAGGATGGATTTGTGGGAGTCTAAACACCTAAAAGAGTTACCTGATCTCTCAACTGCC---------------------------------------------------------------------------------------------------------------------------------------------------------------------------------------------------------------------------------------------------------------------------------------------------------------------------------------------------------------------------------------------------------------------------------------------------------------------------------------------------------------------------------------------------------------------------------------------------------------------------------------------------------------------------------------------------------------------------------------------------------------------------------------------------------------------------------------------------------------------------------------------------------------------------------------------------------------------------------------------------------------------------------------------------------------------------------------------------------------------------------------------------------------------------------------------------------------------------------------------------------------------------------------------------------------------------------------------------------------------------------------------------------------------------------------------------------------------------------------------------------------------------------------------------------------------------------------------------------------------
>GT6_891930
AATCGGAAACACGATGTCTTCCCAAGCTTCCACGGG------------------------------------------------------------------------------------------------------------------------------------------------------------------------------------------------------------------------------GCAGATGTTAGA------AAAACATTTCTTGCTCACATC---------------------------------------------CTAAAAGAGTTCAAAGGAAAGGGA---------------------------------------------------------------------------------------------------------------------------------------------------------------------------------------------------------------------------------------------------------------------------------------------------------------------------------------------------------------------------------TCGAAGATCGCGATCGTCTTGCTCTCGAGGAAC---------------------------------------------------------------------TACGCTTCTTCGTCTTGGTGCTTAAACGAGTTGGTGGAGATCATGAATTGT---------------------------------------------------------------------------------------------------------------------ACAGTGATGACCATTTTCTAT------------------------------------------------------------------------------------------------------------------GACGTTGATCCAACAGACGTA---------------------------------------------------------------------------------------------------------------AAGAAGCAGACAGGA------------------------------GATTTTGGGAAGAGATGGCAAAACGTTTTGGAGGCTGTGGCAACA---------------------------------------------ATC------------AACTGG------------------------------------------------------------------------------------------------------------------------------------------GAAGCAGCCATGACTAAAAAAATCGCCACTGATGTTTCAAACATG---------------------------------------------------------------------------------------------------------------ATTGGGATGGGGGCTCATATGAACGAAATGGAGTCGTTGTTATGCCTA---AGG---ATGATTGGGATTTGGGGTCCATCTGGGATAGGGAAGACTACCATTGCCAGAGTCTTGTAT---AGC---TTTTCTGAAAGT---TTTGAATTGAGTATCTTCATGGAG---CAGCAACAGTTTTTGTCCCAAATA------GCACAAGATAGGTTGAACGACAAGAGAGTGCTTATTGTTCTTGATAGCATTGATCAATCAATACAACTA---GATGCTATCGCAAAAGAA------ACTCGG---------------TGGTTC---------GGTCATGGAAGTCGGATTATCATCACA------------ACACAAGACCAAAGGCTT---CATATTTACAAGGTGGAGTTTCCATCAGCATATGAAGCTTATCAGATCTTTTGTATGTATGCTTTTGGCCAAGAGCTTGCGTGGCAAGTT---------------ACAAAACTTTTAGGTAATCTACCTTTGGGACTAAGAGTTATGGGATCC------CACTTCCGAGGA---------------------------------AGGCATGAGTGGGTAAATGCATTACCAAGGTTA---------------------------------------------AAGATTCGC---------------------------------------------------------------------GCTAGTATTCAAAGC---ATTTTAAAGTTCAGTTACGAT------------------------------------------------------------------------------------GATGAAGATAAAGATTTATTTCTTCATATAGCCTGC---CTTTTCAACAATGAAGAATATCTC------------------CTTCACCTCTTAGCTGAGAAATCTCTCATAGCT------------------------------------------------------------ATAAAGGTGCACAATCTATTAGTGCAATTAGGTAGAGACATT---------------------------CAATTTTTGGTTGATGCTAGAGATATT------------GTTATAGGTATACTTTTGGAG------------------------------------------------------------------------------------------------------------AATATCAGTGAGAGAGGTTTCGAAGGAATGTCTAACCATAAATTCTTAAGATTC------------------------------------------------------------------------------------------------------------------------------------------------------------------------------------------------------------CTTAGA------ATAATAGAATGG---------TTTCGTTTTCCAATGAAATGT---TTGCCTTCCAATTTTTGTACGAAGTACCTAGTCCAGCTACATATGTGGAAC---------AGCAAA---CTTCAGAACATGTGGGAGTCAAGAAGGAGTGAT---------------------------------------------------AATCTCAAGAGGATGGATTTGCGTGAGTCGAAACACCTAAAAGAGTTACCTGATCTCTCAACTGCC---------------------------------------------------------------------------------------------------------------------------------------------------------------------------------------------------------------------------------------------------------------------------------------------------------------------------------------------------------------------------------------------------------------------------------------------------------------------------------------------------------------------------------------------------------------------------------------------------------------------------------------------------------------------------------------------------------------------------------------------------------------------------------------------------------------------------------------------------------------------------------------------------------------------------------------------------------------------------------------------------------------------------------------------------------------------------------------------------------------------------------------------------------------------------------------------------------------------------------------------------------------------------------------------------------------------------------------------------------------------------------------------------------------------------------------------------------------------------------------------------------------------------------------------------------------------------------------------------------------------
>GT6_891933
AATCGGAAACACGATGTCTTCCCAAGCTTCCACGGG------------------------------------------------------------------------------------------------------------------------------------------------------------------------------------------------------------------------------GCAGATGTTCGA------AAAACATTTCTTGCTCACATC---------------------------------------------CTAAAAGAGTTCAAAGGAAAGGGA---------------------------------------------------------------------------------------------------------------------------------------------------------------------------------------------------------------------------------------------------------------------------------------------------------------------------------------------------------------------------------TCAAAGATCGCAATCGTCTTGCTCTCGAGGAAC---------------------------------------------------------------------TACGCTTCTTCGTCGTGGTGTTTAAACGAGTTGGTGGAAATCATGAAGTGT---------------------------------------------------------------------------------------------------------------------ACAGTGATGACCATTTTCTAT------------------------------------------------------------------------------------------------------------------GACGTTGATCCAACGGACGTA---------------------------------------------------------------------------------------------------------------AAGAAGCAGACAGGA------------------------------GATTTTGGGAAGAGATGGCAAAACGTTTTGGAGGCTGTGGCAACA---------------------------------------------ATC------------AACTGG------------------------------------------------------------------------------------------------------------------------------------------GAAGCAGCCATGACTGAAAAAATCGCCACTGATGTTTCAAACATG---------------------------------------------------------------------------------------------------------------ATTGGGATGGGGGCTCATATGAACGAAATGGAATCGTTGTTATGCCTA---AGG---ATGATTGGGATTTGGGGTCCGTCTGGGATAGGGAAGACTACCATTGCCAGAGTCTTATAT---AGT---TTTTCTGAAAAT---TTTGAATTGAGTATCTTCATGGAG---CAGCAACAGTTTTTGTCCCAAATA------GCACAAGATAGGTTGAACGACAAGAGGGTGCTTATTGTTCTTGATAGCATTGATCAATCAATACAACTA---GATGCTATCGCAAAAGAA------ACTCGG---------------TGGTTC---------GGTCATGGAAGTCGGATTATCATCACA------------ACACAAGACCAACGGCTT---CATATTTACAAGGTGGAATTTCCATCAGCATATGAAGCTTATCAGATCTTTTGTATGTATGCTTTTGGCCAAGAGCTTGCGTGGCAAGTT---------------ACAAAACTTTTAGGTAATCTACCTTTGGGACTAAGAGTTATGGGATCC------CACTTCCGGGGA---------------------------------AGGCATGAGTGGGTAAATGCATTACCAAGGTTA---------------------------------------------AAGATTCGC---------------------------------------------------------------------GCTAGTATTCAAAGC---ATTTTAAAGTTCAGTTACGAT------------------------------------------------------------------------------------GATGAAGATAAAGATTTATTCCTTCATATAGCCTGC---CTTTTCAACGATGAAGAATATCTT------------------CTTCACCTCTTAGCTGAGAAATCTCTCATAGCA------------------------------------------------------------ATAAAGATGCACAATCTATTAGTGCAATTAGGTAGAGACATT---------------------------CAATTCTTGGTTGATGCTAGAGATATT------------GTTATAGGTATACTTTTGGAG------------------------------------------------------------------------------------------------------------AATATCAATGAGAGAGCTTTTGAAGGATTGTCTAACCTTAAATTCTTAAGATTC------------------------------------------------------------------------------------------------------------------------------------------------------------------------------------------------------------CTTAGA------ATACTAGAATGG---------AGCTGTTTTCAAATGAAATGT---TTGCCTTCCAATTTTTGTACGAAGTATCTAGTCCATATAGATATGTGGAAC---------AGCAAA---CTTCAGAACTTGTGG---------------------------------------------------------------------AATCTCAAGAGGATGTATTTGGCTGAGTCGAAACACCTAAAAGAGTTACCTAATCTCTCAACTGCC---------------------------------------------------------------------------------------------------------------------------------------------------------------------------------------------------------------------------------------------------------------------------------------------------------------------------------------------------------------------------------------------------------------------------------------------------------------------------------------------------------------------------------------------------------------------------------------------------------------------------------------------------------------------------------------------------------------------------------------------------------------------------------------------------------------------------------------------------------------------------------------------------------------------------------------------------------------------------------------------------------------------------------------------------------------------------------------------------------------------------------------------------------------------------------------------------------------------------------------------------------------------------------------------------------------------------------------------------------------------------------------------------------------------------------------------------------------------------------------------------------------------------------------------------------------------------------------------------------------------
>GT6_AT5G38350.1
---------------------------------------------------------------------------------------------------------------------------------------------------------------------------------------------------------------------------------------------------------------------------------------------------------------------------------------------------------------------------------------------------------------------------------------------------------------------------------------------------------------------------------------------------------------------------------------------------------------------------------------------------------------------------------------------------------------------------------------------------------------------------------------------------------------------------------------------------------------------------------------------------------------------------------------------------------------------------------------------------------------------------------------------------------------------------------------------------------------------------------------------------------------------------------------------------------------------------------------------------------------------------------------------------------------------------------------------------------------------------------------------------------------------------------------------------------------------------------------------------------------------------------------------------------------------------------------------------------------------------------------ATGACCGAAAAGATCGCTACAGATGTTTCTAACATG---------------------------------------------------------------------------------------------------------------ATTGGGATGGATGCTCATATGAAAGAAATGGAATCGTTGTTATGCCTA---AGG---ATGATTGGGATTTGGGGTCCGTCTGGGATTGGGAAGACCACCATTGCCAGAGTCTTATAT---AGC---TTTTCTGAAAAT---TTTGAATTGAGTATCTTCATGGGG---CAGAAACAATTTTTATCCCAAATA------GCACAGGATAGGTTGAACGACAAGAAAGTGCTTATTGTTCTCGATAGCATTGATCAGTCAATACAACTA---GATGCTATTGCAAAAGAA------ACTCGG---------------TGGTTT---------GGCCATGGAAGTCGGATTATCATCACA------------ACACAAGACCAAAAACTT---CATATTTACAAGGTGGAGTTTCCATCAGCATATGAAGCTTATCAGATGTTTTGTATGTATGCTTTTGGCCAAGAGCTTGCTTGGGAAGTT---------------ACAAAACTTTTAGGTCATCTACCTTTGGGACTAAGAGTTATGGGTTCC------CACTTCCGAGGA---------------------------------AGGCATGAGTGGGTAAATGCTTTACCAAGGTTA---------------------------------------------AAGATTCGC---------------------------------------------------------------------GCTAGTATTCAAAGC---ATTTTAAAGTTCAGTTACGAT------------------------------------------------------------------------------------GAGGAAGATAAAGATTTGTTCCTTCATATAGCTTGC---CTTTTCAACAATCAAGAATATCTT------------------TTTCACCTCTTAGCCGAGAAATCTCTCATAAAT------------------------------------------------------------ATAGAGATGCACAATCTACTAGTGCAATTAGGTAAAGACATT---------------------------CAATTTTTGATTGATGCTAGAGATATT------------GTTGTAGGTATATTTTTGGAA------------------------------------------------------------------------------------------------------------AATATAAGTGAGAGAGCTTTTGACGGAATGTCAAACCTTAAATTCTTAAGATTC------------------------------------------------------------------------------------------------------------------------------------------------------------------------------------------------------------CTTAGA------TTAATAGAATGG---------AGCCGGTTTCCGATGACTTGT---TTGCCTTCTAATTTTTGTACGAAGTATCTAGTCGAGATACGTATGAAGAAC---------AGCAAA---CTTCAGAACTTGTGG---------------------------------------------------------------------AATCTCAAGAGGATGGATTTGAGTGAGTCGAAACACCTAAAAGAACTACCTGATCTCTCAACTGCC---------------------------------------------------------------------------------------------------------------------------------------------------------------------------------------------------------------------------------------------------------------------------------------------------------------------------------------------------------------------------------------------------------------------------------------------------------------------------------------------------------------------------------------------------------------------------------------------------------------------------------------------------------------------------------------------------------------------------------------------------------------------------------------------------------------------------------------------------------------------------------------------------------------------------------------------------------------------------------------------------------------------------------------------------------------------------------------------------------------------------------------------------------------------------------------------------------------------------------------------------------------------------------------------------------------------------------------------------------------------------------------------------------------------------------------------------------------------------------------------------------------------------------------------------------------------------------------------------------------------
>GT6_AT5G38340.1
TCCCGAAAATACGATGTCTTTCCGAGTTTCCACGGA------------------------------------------------------------------------------------------------------------------------------------------------------------------------------------------------------------------------------GCAGATGTTCGC------AAAACCTTTCTTTCTCACATG---------------------------------------------CTAAAAGAGTTCAAACGAAAGGGA---------------------------------------------------------------------------------------------------------------------------------------------------------------------------------------------------------------------------------------------------------------------------------------------------------------------------------------------------------------------------------TCAAAGATCGCAATCGTCATGCTCTCAAAGAAC---------------------------------------------------------------------TATGCTTCTTCATCATGGTGCCTAAACGAGTTGGTGGAGATCACGAAATGT---------------------------------------------------------------------------------------------------------------------ACAGTGATGACCATTTTCTAT------------------------------------------------------------------------------------------------------------------GGCGTTGACCCAACAGATGTA---------------------------------------------------------------------------------------------------------------AAGAAGCAGACAGGA------------------------------GAGTTTGGGAAGACATGGAGAGAAGTTTTGGATGGTGCGGCAACA---------------------------------------------ATC------------ATCTGG------------------------------------------------------------------------------------------------------------------------------------------GAAGCGAGCATGATTGAAAAAATTTCCATTGACGTTTCAAACATT---------------------------------------------------------------------------------------------------------------ATTGGGATGGAAGCTCATATGGAAAAAATGAAATCGTTGTTGAGCCTA---AAG---ATGATTGGGATTTGGGGTCCTTCTGGGATTGGGAAGACCACCATTGCAAGAGTCTTATAT---AAC---TTTTCTGGCGAT---TTTGGATTGAGTGTCTTTATGGAC---CAGAACCAGTTAATGTCCGAGATA------GTACCTGATAGGTTGAAGGACAATAAAGTGCTTATTGTCCTTGATAGCATTGATCAATCAATACAACTA---GATGCTATCGCAAAAGAA------ACTCAA---------------TGGTTC---------GGTCCTGGGAGTCGGATTATCATCACA------------ACGCAAGACCAAAAACTT---CATATTTACAAGGTGGAGTTTCCATCAAAATATGAAGCTTTTCAAATCTTTTGTACGTATGCTTTTGGTCAAAAGCTTGCTTGGGAAGTT---------------ACAGACCTTTTAGGTGAACTACCATTGGGACTAAGAGTTATGGGCTCC------CACTTCCGAAGA---------------------------------AAGGATGATTGGGTAATTGCATTACCAAGGTTA---------------------------------------------AAGACTCGC---------------------------------------------------------------------GCTAATATTCAAAGC---ATTTTGAAGTTTAGTTACGAT------------------------------------------------------------------------------------CCTGAAGATAAAGATTTATTCCTTCATATAGCATGC---CTTTTCAACAATGAAGAATATCTT------------------CTTCACCTCTTAGCTGAGAAATCTCTCATTGAT------------------------------------------------------------CTAAAAATGCATAATCTACTAGAACAATTGGGTAAAGAAATT---------------------------CAGTTTTTGGTTGATACTAAAGATATT------------ATTAAAGGTATATGTTTCGAC------------------------------------------------------------------------------------------------------------AATATAAGTGAGAGAGCTTTTGAAGGAATGACTAACCTTAAATTCTTAAGAGTT------------------------------------------------------------------------------------------------------------------------------------------------------------------------------------------------------------CTTAGA------TTAATAGAATGG---------GACTATTTTCCGATGAAAAGT---TTGCCTTCAAACTTTTGTACAACGTACCTAGTCAACCTACATATGCGGAAA---------AGCAAA---CTTGAGAAGTTATGG---------------------------------------------------------------------AACCTGAAGTGGATGAATTTAAGTAACTCGAGAAACCTAAAGGAGCTACCTGATCTCTCAACAGCTACTAAACTTCAAGAT------------------------------------------------------------------------------------------------------------------------------------------------------------------------------------------------------------------------------------------------------------------------------------------------------------------------------------------------------------------------------------------------------------------------------------------------------------------------------------------------------------------------------------------------------------------------------------------------------------------------------------------------------------------------------------------------------------------------------------------------------------------------------------------------------------------------------------------------------------------------------------------------------------------------------------------------------------------------------------------------------------------------------------------------------------------------------------------------------------------------------------------------------------------------------------------------------------------------------------------------------------------------------------------------------------------------------------------------------------------------------------------------------------------------------------------------------------------------------------------------------------------------------------------------------------------------------------------------------
>GT6_AT1G65850.1
AAGTGGACACATCAAGTCTTTCCAAGCTTCCGTGGG------------------------------------------------------------------------------------------------------------------------------------------------------------------------------------------------------------------------------GAAGATGTACGT------AGAGGTTTTCTCAGTCATATT---------------------------------------------CACAAGGAGTTTCAAAGAAAGGGA---------------------------------------------------------------------------------------------------------------------------------------------------------------------------------------------------------------------------------------------------------------------------------------------------------------------------------------------------------------------------------TCTAAGATCGCGATTGTCTTGCTCTCTAGGAAC---------------------------------------------------------------------TATGCTTCTTCATCTTGGTGTCTTGACGAGTTGGTGGAGATCATGAAATGC---------------------------------------------------------------------------------------------------------------------ATAGTGATCCCCATTTTCTAT------------------------------------------------------------------------------------------------------------------AGAGTGGATCCATCCGATGTT---------------------------------------------------------------------------------------------------------------AAGAAGCTCACAGGA------------------------------AATTTTGGGAGGAAATGGAGACAAGCTCTGGCAAAAATGGGAACA---------------------------------------------ACC------------AACTGG------------------------------------------------------------------------------------------------------------------------------------------GAAGCGACCATGATTGAAAACATTGCCACTGATATTTCGAATATG---------------------------------------------------------------------------------------------------------------ATTGGGATGAGAGCTCATATGAAAGTAATGGAACCGATGTTATGCCTA---AGG---ATGATTGGAATTTGGGGTCCTTCTGGGATCGGGAAAACTACCATTGCTAGAATCTTATTT---AGC---TTTAGCGACAGT---TTTGAATTGAGTGTCTTTATGGAG---CAGAAACAGTTCATGTCCCAGATT------GTAGAAGATAGATTGAAAGACAAGAAAGTGTTTATTGTTCTTGATAATATCGACCAGTCAATACAACTA---GATGCTATTGCAAAAGAA------AGTCGA---------------TGGTTT---------GGTCATGGAAGTCGGATTATCATCACA------------ACACAAGACCGGAAACTT---CATATTTACAACGTAAATTTTCCATCAGCATATGAAGCTTGCCAAATATTTTGTATGTATGCTTTTGGACAAGAGCTTGCATGGGAAGTT---------------GCAAAACTTTTAGGTGGACTACCATTGGGTTTAAGAGTTATGGGCTCT------CATTTTCGGGGA---------------------------------AAACATGAGTGGATAAATGCCCTACCGAGGTTA---------------------------------------------AGGACTCGC---------------------------------------------------------------------GCCAATATTCAAAGC---ATCTTAAAGTTTAGTTACAAT------------------------------------------------------------------------------------GAAGAAGATAAAGACTTATTTCTTTATATAGCATGC---CTTTTCAACAATAAAAGGCATCTT------------------CTTCACGTTTTAACTGAAAAATCTCTCATATCT------------------------------------------------------------ATAAAGATGCATAATTTGCTAGAACAATTGGGTAAAGAAATT---------------------------CAATTTTTGGTTGATACTAGAGATATT------------GTTATAGGCATACATTTCTAC------------------------------------------------------------------------------------------------------------AATATAAGTGAGAGAGCTTTTGAAGGAATGCCTAACCTTAAATTCTTAAGATTC------------------------------------------------------------------------------------------------------------------------------------------------------------------------------------------------------------CTTAAA------ATACTAGAATGG---------GATCATTTTCCGTTGACATGT---ATGCCTTCCAATTTTTGTACGGAGTACCTTGTTGAACTAAACATGCGGTTC---------AGCAAA---CTTCATAAGCTGTGG---------------------------------------------------------------------AACCTTAACTGGATGTATTTGAATCATTCGAAAATCCTAAAGGAGCTACCTGATCTCTCAACAGCCACGAACCTTCAAGAA------------------------------------------------------------------------------------------------------------------------------------------------------------------------------------------------------------------------------------------------------------------------------------------------------------------------------------------------------------------------------------------------------------------------------------------------------------------------------------------------------------------------------------------------------------------------------------------------------------------------------------------------------------------------------------------------------------------------------------------------------------------------------------------------------------------------------------------------------------------------------------------------------------------------------------------------------------------------------------------------------------------------------------------------------------------------------------------------------------------------------------------------------------------------------------------------------------------------------------------------------------------------------------------------------------------------------------------------------------------------------------------------------------------------------------------------------------------------------------------------------------------------------------------------------------------------------------------------------
>GT6_908051
AAGTTAATACATCAAGTCTTTCCAAGCTTCCGTGGG------------------------------------------------------------------------------------------------------------------------------------------------------------------------------------------------------------------------------GAAGATGTCCGC------AGAGATTTCCTCAGTCATATT---------------------------------------------CACAAGGAGTTTCAAAGAAAGGGA---------------------------------------------------------------------------------------------------------------------------------------------------------------------------------------------------------------------------------------------------------------------------------------------------------------------------------------------------------------------------------TCTAAGATTGCGATTGTCTTGCTATCTAGGAAC---------------------------------------------------------------------TATGCTTCTTCATCTTGGTGTCTTGACGAGCTGGTGGAGATCATGAAGTGC---------------------------------------------------------------------------------------------------------------------ATAGTGATCCCCATTTTCTAT------------------------------------------------------------------------------------------------------------------AAAGTGGATCCATCTGATGTT---------------------------------------------------------------------------------------------------------------AAGAAACTCACCGGA------------------------------AGTTTTGGGAGGAGATGGAGACAAGCTCTAGCAAAAGTGGCAACA---------------------------------------------ATT------------TGCTGG------------------------------------------------------------------------------------------------------------------------------------------GAAGCGGCCATGATTGAAAAAATTGCCAATGATATTTCGAATATG---------------------------------------------------------------------------------------------------------------ATTGGGATGAGAGCACATATGAAAATAATGGAACCGTTGTTATGCCTA---AGG---ATGATTGGGATTTGGGGTCCTTCTGGGATCGGGAAAACTACCATTGCTAGAGTCTTATTT---AGC---TTTAGCGGCACT---TTTGAATTGAGTGTCTTTATGGAG---CAGAAACAGTTCATGTCCCAGATA------GTAGAAGATCGGTTGAAAGACAAGAAAGTGTTTATTGTTCTTGATAATATCGATCAGTCAATACAACTA---GATGCTATTGCAAAAGAA------ACTCGA---------------TGGTTT---------GGATGTGGAAGTCGGATTATCATCACG------------ACACAAGACCGAAAACTT---CATATTTACAAGGTAGATTTTCCATCAGCATATGAAGCTTGCCAAATATTTTGTATGTATGCTTTTGGACAAGAGCTTGCATGGGAAGTT---------------GCAAGACTTTTAGGTGGACTACCACTGGGTTTAAGAGTTATGGGCTCC------CATTTCAAGGGA---------------------------------AAACATGAGTGGATAAATGCACTACCAAGGTTA---------------------------------------------AGGACTCGC---------------------------------------------------------------------GCCAATATTCAAAGC---ATTTTAAAGTTCAGCTACAAT------------------------------------------------------------------------------------GAAGAAGATAAAGACTTATTTCTTCAGATAGCATGC---CTTTTCAATAATAAAAGGCATCTT------------------ATTCACGTATTAGCTGAAAAATCTCTCATATCT------------------------------------------------------------ATAAAGATGCATAATTTGCTAGAAAAATTGGCTAAAGAAATT---------------------------CAATTTCTGGTTCATGCTACAGATATT------------GTTATAGGCATACATTTCTAC------------------------------------------------------------------------------------------------------------AATATAAGTGAGAGAGCTTTTGAAGGAATGTCTAACCTTAAATTCTTAAGATTC------------------------------------------------------------------------------------------------------------------------------------------------------------------------------------------------------------CTTAAA------ATACTAGAATGG---------GATCGTTTTCCGTTGACATGT---ATGCCTTCTAATTTTTGTACGGAGTACCTCGTTGAACTAAACATGCGGTTC---------AGCAAA---CTTCATAAGCTGTGG---------------------------------------------------------------------AACCTGAAGTGGATGTATTTGAATCATTCAAAAATCCTAAAGGAGCTACCTGATCTTTCAACTGCCACTAACCTACAAGAA------------------------------------------------------------------------------------------------------------------------------------------------------------------------------------------------------------------------------------------------------------------------------------------------------------------------------------------------------------------------------------------------------------------------------------------------------------------------------------------------------------------------------------------------------------------------------------------------------------------------------------------------------------------------------------------------------------------------------------------------------------------------------------------------------------------------------------------------------------------------------------------------------------------------------------------------------------------------------------------------------------------------------------------------------------------------------------------------------------------------------------------------------------------------------------------------------------------------------------------------------------------------------------------------------------------------------------------------------------------------------------------------------------------------------------------------------------------------------------------------------------------------------------------------------------------------------------------------------
>GT6_896915
AACTGGACACATCAAGTCTTTCCAAGCTTCCGCGGG------------------------------------------------------------------------------------------------------------------------------------------------------------------------------------------------------------------------------GAAGATGTCCGC------AGAAACTTTCTTAGTCATATT---------------------------------------------CAAAAAGAGTTTCAGAGAAAGGGA---------------------------------------------------------------------------------------------------------------------------------------------------------------------------------------------------------------------------------------------------------------------------------------------------------------------------------------------------------------------------------TCTAAGATCGCGCTCGTCTTGCTTTCTAAGAAC---------------------------------------------------------------------TATGCTTCTTCATCGTGGTGTCTTGACGAATTGGTGGAGATCATGAAGTGC---------------------------------------------------------------------------------------------------------------------ACAGTGTTGCCTATTTTCTAT------------------------------------------------------------------------------------------------------------------AAGATTGATCCATCTGATGTT---------------------------------------------------------------------------------------------------------------AAGAAGCTCACCGGA------------------------------AAATTTGGGCGCAAATGGAGACAAGCTCTAGCGAAAGTGGCAACA---------------------------------------------ACC------------AACTGG------------------------------------------------------------------------------------------------------------------------------------------GAAGCGGACATGATTGAAAAAATATCCTCTGATATATTGAAAATG---------------------------------------------------------------------------------------------------------------ATTGGGATGGAAGCTCATATGAAAAAAATGGAACAGTTGTTATGCCTA---AGG---ATGATAGGGATTTGGGGTCCGTCTGGGATTGGTAAGACCATCATTGCCAGAGTCTTATTT---AAC---TTTAACGGCAGT---TTTGAACTAAGTGTCTTTGTGGAG---CAGAGACAGTTTATGTCTCAGATA------GTACAAGATATGTTACACGACAAGAAGGTGCTTGTTGTTCTTGATAACATCGATCAGTCAATACAACTA---GATGCTATCGCAAAAGAA------ACTTGT---------------TGGTTT---------GGTCAAGGAAGTCGGATTATAATCACA------------ACGCACGATCAAAAACTT---CATATTTACAAAGTGGGTTTCCCATCAGCAAGTGAAGCTTGTCAAATATTTTGTATGTATGCTTTTGGACAAGATCTTGCATGGCAAGTT---------------ACAAAACTTTTAGGAGGACTACCATTGGGACTAAGAGTTATGGGCTCC------CATTTCCGAGGA---------------------------------AAGGAAGAGTGGATAAATGCACTACCACGGTTA---------------------------------------------AAGACTCGC---------------------------------------------------------------------TCCAGTATTCAAAGC---ATTTTAAAGTTCAGTTATGAT------------------------------------------------------------------------------------GATGAAGATAAAGATTTATTCCTCCATATAGCTTGT---CTTTTCAACAATAAAAGGCATCTA------------------TTGTACGTATTAGCTGAAAAATGTCTCATATCT------------------------------------------------------------ATAAAGATGCATAATCTGCTAGAGCAATTGGGTAAAGAAATT---------------------------CAATTGTTAGTTGATGCTAGAGATATT------------GTTATAGGTATACATTTCGAC------------------------------------------------------------------------------------------------------------AATATAAGTGAGGGAGCTTTTGAGGGAATGTCCAACCTCAAATTCTTAAGATTC------------------------------------------------------------------------------------------------------------------------------------------------------------------------------------------------------------CTTACT------ACAATGGGGTTGTTTTCCGATGTCATGTTTGCC---------------------------------------------------------------------------------TTCCAATTTTTGTAC---------------------------------------------------------------------AACCTCAAGTGGATGGTTTTGAGTTACTCGAAAAACCTAAAGGAGCTACCTAATCTCTCAACCGCTACTAAACTTCAAGAA------------------------------------------------------------------------------------------------------------------------------------------------------------------------------------------------------------------------------------------------------------------------------------------------------------------------------------------------------------------------------------------------------------------------------------------------------------------------------------------------------------------------------------------------------------------------------------------------------------------------------------------------------------------------------------------------------------------------------------------------------------------------------------------------------------------------------------------------------------------------------------------------------------------------------------------------------------------------------------------------------------------------------------------------------------------------------------------------------------------------------------------------------------------------------------------------------------------------------------------------------------------------------------------------------------------------------------------------------------------------------------------------------------------------------------------------------------------------------------------------------------------------------------------------------------------------------------------------------
>GT6_Araha.8173s0001.1
AATGGGAAACATGATGTTTTCCCGAGCTTCCATGGG------------------------------------------------------------------------------------------------------------------------------------------------------------------------------------------------------------------------------AAAGATGTCCGA------AGAACTATTCTTACTCACATC---------------------------------------------CTAAAAGAGATCAGAAGAAAGGGA---------------------------------------------------------------------------------------------------------------------------------------------------------------------------------------------------------------------------------------------------------------------------------------------------------------------------------------------------------------------------------TCGAAGATATCGATTGTCTTGCTCTCGAGGAAC---------------------------------------------------------------------TATGCTTCTTCGTCGTGGTGTTTGAACGAGTTAGTGGAGATCATGCAGTGC---------------------------------------------------------------------------------------------------------------------ATAGTGATACCCATTTTTTAT------------------------------------------------------------------------------------------------------------------GGAGTTGATCCAACTGATGTA---------------------------------------------------------------------------------------------------------------AAGAAACAGACGAGA------------------------------GATTTTGGGGAGAGATGGAGACATGCTTTGGCAGAAGTGGCCCAA---------------------------------------------ATC------------AACTGG------------------------------------------------------------------------------------------------------------------------------------------------------------------------------------------------------------------------------------------------------------------------------------------------------GTTGGGATGGAAGCTCATATGGAAAGAATGGATCTGTTGTTAAGCCTA---ATG---ATGATTGGGATCTGGGGTCCTTCAGGGATTGGTAAGAGCACCATTGCCAGAATTCTATTC---GAC---TATTCTCCTCGA---TTCCAACTGAAAACCATCATGGTG---CAGAACCGAATGTTATCTCAAATG------GCACAAGAAAGGTTAAGAAATAAGAAAGTACTTCTCATTCTTGACGACGTGGATCGGTTAGCACAATTA---GATGCCTTGGCCAAAGAT------ATTCGA---------------TGGTTT---------GGTCTTGGAACTCGGATTATCATCACA------------ACAGAAGATCGTAGTATT---CATATTTACAAAGTGGATTACCCATCAACTAATGAAGCTCTTCAAATCTTTTGTATGAATGCCTTTGGTCAAAACCTTTCTCTTGAAGTT---------------ACATACCTTGCCGGTAAACTTCCTCTAGGACTAAAGGTATTGGGCTCC------TACTTTCGTAAA---------------------------------AAGAATGAGTGGGTAGATGCGCTACCAATGTTA---------------------------------------------AGGAATAAC---------------------------------------------------------------------GGAGAAATTGAGAGC---ATTTTGAAGTTCAGTTATGAT------------------------------------------------------------------------------------GATGAATATAAAGATTTCTTCCTTCATATAGCTTGT---CTTTTTAACCTTGAATATTGTCTT------------------CTTCGAGACTTAGCAGATAAATCTCTCATTTCT------------------------------------------------------------ATATCGATGCATGATCTTCTAGTACAACTGGGCACAAAAATT---------------------------CAGTTTTTGGTTAATTCTAGAGATATT------------GTTATTGGCATTCATTTAAGG------------------------------------------------------------------------------------------------------------AATATAAGTGAGAGAGCTTTTGAAGAAATGCCTAACCTTAAATTTTTACGAATT------------------------------------------------------------------------------------------------------------------------------------------------------------------------------------------------------------CTTAGA------TTACTAGAATGG---------GATCTTTTTCCGATGACATCT---TTGCCTTCCAACTTTTGTACGGAGTACCTTGTTGAACTAAGTATGCGAGAT---------AGTAAA---CTTCAGAAGCTGTGG---------------------------------------------------------------------AACCTCAAGCGGATGGATTTGTCGGAGTCGACCAACCTAAAGAAGCTACCTGATCTCTCAACTGCTAGTAACCTCATATTA------------------------------------------------------------------------------------------------------------------------------------------------------------------------------------------------------------------------------------------------------------------------------------------------------------------------------------------------------------------------------------------------------------------------------------------------------------------------------------------------------------------------------------------------------------------------------------------------------------------------------------------------------------------------------------------------------------------------------------------------------------------------------------------------------------------------------------------------------------------------------------------------------------------------------------------------------------------------------------------------------------------------------------------------------------------------------------------------------------------------------------------------------------------------------------------------------------------------------------------------------------------------------------------------------------------------------------------------------------------------------------------------------------------------------------------------------------------------------------------------------------------------------------------------------------------------------------------------------
>GT6_Araha.46613s0001.1
---------------------------------------------------------------------------------------------------------------------------------------------------------------------------------------------------------------------------------------------------------------------------------------------------------------------------------------------------------------------------------------------------------------------------------------------------------------------------------------------------------------------------------------------------------------------------------------------------------------------------------------------------------------------------------------------------------------------------------------------------------------------------------------------------------------------------------------------------------------------------------------------------------------ATGAAGTGT---------------------------------------------------------------------------------------------------------------------ACAGTGATACCTATTTTCTAT------------------------------------------------------------------------------------------------------------------AAAGTGGATCCATCTAATGTA---------------------------------------------------------------------------------------------------------------AAGAAACTCACTGGA------------------------------GATTTTGGGGGAAGATGGAGACAAGCTCTAGCCAAAATGGCAACA---------------------------------------------ATT------------AACTGG------------------------------------------------------------------------------------------------------------------------------------------GAAGCGGCCATGATTGAAAAAATTGTCATTGATATTTTGAACATG---------------------------------------------------------------------------------------------------------------GTTGGGATGAGAGCTCATATGGAAAATATGGAATCGAAGTTAGGCTTA---AGG---ATGGTAGGAATTTGGGGTCCTCCTGGGATAGGTAAGACCACCATTGCGAGATTTTTATTT---AAA---TTATCCGACAGT---TTTGAACTGAGTGCTTTTATGGAG---CACAAACAGTTTGTGTCCCAAATT------GCACAATACATGTTGCAAAACAAGAAAGTGATTGTTGTTCTTGATAACATCGACCGGTCAATATACCTA---GATGCTATTGCAAAAGAA------ATTAGG---------------TGGTTT---------GGTCCTGGAAGTCGTATTATCATCACA------------ACACAAGATAAAAAGCTT---TATATTTACAAAGTGGATTATCCATCACCATATGAAGCTTGTCAAATATTTTGTATGTATGCTTTTGATCAAGAGCTTGCATGGGAAGTT---------------ACACTTCTTTTAGGTCAACTCCCTTTAGGACTAAGGGTTATGGGATCC------TATTTTCGGGGG---------------------------------AAGCAGGAGTGGACAAATGCACTTCCAAGGTTA---------------------------------------------AAGGTTCGC---------------------------------------------------------------------GGAGAGATTGAGAGC---ATTTTAAAGTTCAGTTACGAT------------------------------------------------------------------------------------AACGTAGAGAAAGATTTATTTCTTCATATAGCCTGC---TTTTTTAACGAGGAGTCGATTCTT------------------CTTCATATTTTAGCTGAAAAATCATTCATATCC------------------------------------------------------------ATAGAGATGCATAATCTGCTAGTACAGTTGGGTAGAGAAATC---------------------------CAGTTTTTGGTTGATGCTAAAGATGTT------------GTTGTAGGTATAGATCTCAAC------------------------------------------------------------------------------------------------------------AATGTTTGTGAGAGAGCCTTCAAGAGAATGTCTAATCTTAAATTCTTAAGATTC------------------------------------------------------------------------------------------------------------------------------------------------------------------------------------------------------------CTGAGA------TTACTAGAATGG---------GAACGTTTCCCCATGACATGT---TTTCCTTCAAATTTTCATACGGGGTACCTTGTCAAACTAAAGATGCGGTAC---------AACAAA---CTTCATAAGCTGTGG---------------------------------------------------------------------AACCTCAAGTGGATTGATTTTAGTTATTCCAAAGACCTGAAAAAGCTTCCTGATCTCTCAACTGCTACTAATCTTCGTGAA------------------------------------------------------------------------------------------------------------------------------------------------------------------------------------------------------------------------------------------------------------------------------------------------------------------------------------------------------------------------------------------------------------------------------------------------------------------------------------------------------------------------------------------------------------------------------------------------------------------------------------------------------------------------------------------------------------------------------------------------------------------------------------------------------------------------------------------------------------------------------------------------------------------------------------------------------------------------------------------------------------------------------------------------------------------------------------------------------------------------------------------------------------------------------------------------------------------------------------------------------------------------------------------------------------------------------------------------------------------------------------------------------------------------------------------------------------------------------------------------------------------------------------------------------------------------------------------------------
>GT22_AT3G44400.1
AACTGGAAACACGATGTCTTCCCGAGCTTCCATGGG------------------------------------------------------------------------------------------------------------------------------------------------------------------------------------------------------------------------------GCAGATGTCCGA------AGAACCTTTCTTAGTCACATC---------------------------------------------AAGGAATCGTTCAGAAGAAAGGGA---------------------------------------------------------------------------------------------------------------------------------------------------------------------------------------------------------------------------------------------------------------------------------------------------------------------------------------------------------------------------------TCAAAGATCGCAATCGTTTTGCTCTCAAGGAAA---------------------------------------------------------------------TATGCTTCTTCGTCATGGTGTCTTGATGAGTTGGCCGAGATCATGAAATGC---------------------------------------------------------------------------------------------------------------------ATTGTCATGACCATTTTCTAT------------------------------------------------------------------------------------------------------------------GAAGTGGAGCCAACTGACATA---------------------------------------------------------------------------------------------------------------AAGAAACAGACTGGT------------------------------GAATTCGGAGAGAGATGGAGAAAAGCTTTGGAGGATGTGGCAACA---------------------------------------------ATC------------AAATGG------------------------------------------------------------------------------------------------------------------------------------------GAAGCGGAGATGATTGAAAAGATATCCACTGATGTT------------------------------------------------------------------------------------------------------------------------GTTGGGATGGCAGCTCATATGGAAAGGACGGAACAATTGTTACGCCTA---AGG---ATGATTGGGATTTTGGGTCCGCCTGGGATTGGTAAGACGACCATCGCTACATGTATGTTT---GAT---TTCTCCAGGAGA---TTTCCATTTGCTGCAATCATGACG---CAAGAACAAATGTTGTCTCAGATT------GCACCAGAACGTTTGAAAGACAAGAAAGTGTTTCTCGTTCTTGATGAAGTGGGTCACTTAGGACAACTA---GATGCCTTGGCGAAAGAA------ACTCGA---------------TGGTTT---------GGTCCTGGAAGTCGGATTATTATCACA------------ACAGAAGATCTAGGAGTT---CATGTTTACAAAGTGGGATATCCATCAAATGACGAGGCTTTTCAAATCTTCTGTATGAATGCCTTTGGTCAGGACCTTGCTTGGGAGGTT---------------AAGGCATTAGCTGGTGAACTCCCTTTGGGATTGAAGGTTCTAGGCTCC------GCTTTGCGGGGG---------------------------------AAGCCAGAGTGGGAAAGAACACTACCAAGGTTA---------------------------------------------AGAACTAGC---------------------------------------------------------------------GGAAAAATCGGGAAC---ATTATACAGTTCAGTTACGAT------------------------------------------------------------------------------------GACGAAGATAAATATCTATTTCTTTATATAGCCTGC---CTTTTTAACTACGAATCACTTCTT------------------CTTCACGTATTAGCTCAGAAATCTCTCATATCC------------------------------------------------------------ATACGGATGCATACTCTGCTAGAACAATTTGGAAGAGAAACT---------------------------CAACTTTTGGTAGGTGAAAGGGATATA------------TTTATAGGGATAAATTTGGAT------------------------------------------------------------------------------------------------------------AAAATAAGTGAGAAAACACTTGAAAGAATGCATGATTTTCAATTCGTTAGAATC------------------------------------------------------------------------------------------------------------------------------------------------------------------------------------------------------------ATTAGA------TCATTGAAATGG---------TTTGGTTACCAGAATATATGT---TTGCCTTCTACTTTTAATCCAGAGTTTCTCGTCGAACTAGATATGAGTTCC---------AGCAAG---CTTCGGAAGCTATGG---------------------------------------------------------------------AATCTCAAGTGGATGGATTTGAGTGATTCTGAAGACTTGAAAGAGCTTCCCAATCTTTCAACTGCAACTAATCTCGAAGAA------------------------------------------------------------------------------------------------------------------------------------------------------------------------------------------------------------------------------------------------------------------------------------------------------------------------------------------------------------------------------------------------------------------------------------------------------------------------------------------------------------------------------------------------------------------------------------------------------------------------------------------------------------------------------------------------------------------------------------------------------------------------------------------------------------------------------------------------------------------------------------------------------------------------------------------------------------------------------------------------------------------------------------------------------------------------------------------------------------------------------------------------------------------------------------------------------------------------------------------------------------------------------------------------------------------------------------------------------------------------------------------------------------------------------------------------------------------------------------------------------------------------------------------------------------------------------------------------------
>GT22_AT3G44670.1
ATCTGGAAACACCACGTCTTCCCGAGCTTCCACGGG------------------------------------------------------------------------------------------------------------------------------------------------------------------------------------------------------------------------------GCAGATGTTCGA------AAAACCATTCTTAGTCACATC---------------------------------------------CTCGAATCGTTCAGAAGAAAGGGA---------------------------------------------------------------------------------------------------------------------------------------------------------------------------------------------------------------------------------------------------------------------------------------------------------------------------------------------------------------------------------TCAAAGATCGCGATCGTCTTGCTCTCAAAGAAC---------------------------------------------------------------------TATGCTTCTTCATCTTGGTGCCTTGATGAATTAGCAGAAATCATGAAGTGT---------------------------------------------------------------------------------------------------------------------ATAGTCATGACTATTTTCTAT------------------------------------------------------------------------------------------------------------------GAAGTGGATCCAACTGACATA---------------------------------------------------------------------------------------------------------------AAGAAACAGACCGGT------------------------------GAATTTGGAGAGAGATGGAGAAAAGCTTTGGAGGATGTGGCCACA---------------------------------------------ATC------------AACTGG------------------------------------------------------------------------------------------------------------------------------------------GAAGCAGACATGATTGAGAAAATAGCCACTGATGTTTCAAACATG---------------------------------------------------------------------------------------------------------------GTAGGGATGAGAGCTCATATGGATATGCTGGAACAATTGTTGCGCCTA---AGG---ATGATCGGGATTTGGGGACCGCCTGGGATTGGTAAGACAACTATCGCCAGATTTCTGTTT---AAT---GTCTCCGACAGA---TTCCAACTTAGTGCCATCATTGTG---CAAAACCAAATGTTGTCCCAGATG------GCTCAAGAACGGTTGAGAGACAAGAAAGTGTTTCTTGTTCTCGATGAAGTGGATCAATTAGGACAACTA---GATGCCTTGGCGAAAGAA------ACTCGA---------------TGGTTT---------GGTCCTGGAAGTCGGATTATTATCACA------------ACAGAAGATCTAGGAGTT---CATGTTTACAAAGTGAAATATCCATCAAATGACGAGGCTTTTCAAATCTTCTGTATGAATGCCTTTGGTCAGGAGATTGCATGGGAAGTT---------------ATGGCTTTAGCTGGTGAACTCCCTTTGGGATTGAAGGTTCTAGGCTCT------GCTTTGCGGGGG---------------------------------AAGCCAGAGTGGGAAAGAACACTACCAAGGTTA---------------------------------------------AAAACTAGC---------------------------------------------------------------------GGAAATATCGGGAGC---ATTATACAGTTCAGTTACGAT------------------------------------------------------------------------------------GACGAAGATAAATATCTCCTTCTTTATATAGCCTGC---CTTTTTAACTACGAATCAGTTCTT------------------CTTCACGTATTAGCTCAGAAATCTCTCATATCC------------------------------------------------------------ATAAATATGCATACTTTGCTCAGACAATTCGGAAGAGAAACT---------------------------CAGCTTTTGGTTGGTGAAAGGGATATA------------TTTATAGGGATAACTTTCGAT------------------------------------------------------------------------------------------------------------AATATAAGTGAGAAAGCTCTTGAAAGAATGAATGATTTTGAATTCGTTAGAATC------------------------------------------------------------------------------------------------------------------------------------------------------------------------------------------------------------ATTAGA------TCACTGAAGTGG---------TATAGTTACCAGAATATATGT---TTGCCTTCTACTTTTAATCCGGAGTTTCTCGTCGAACTACATATGAGTTTC---------AGCAAG---CTTCGGAAGCTATGG---------------------------------------------------------------------AATCTCAAGTGGATGGATTTGAGTAATTCTGAAGACTTGAAAGAGCTTCCCAATCTTTCAACTGCAACTAATCTCGAAGAA---------------------------------------------GCCAATAATCTTCAGCAATTGTCTCTAATAAATTGTTCACGTGTTGTGGAGCTCCCCGCTATCGAG---------------------------------------------------------------------------------------------------------------------------------------------------------------------------------------------------------------------------------------------------------------------------------------------------------------------------------------------------------------------------------------------------------------------------------------------------------------------------------------------------------------------------------------------------------------------------------------------------------------------------------------------------------------------------------------------------------------------------------------------------------------------------------------------------------------------------------------------------------------------------------------------------------------------------------------------------------------------------------------------------------------------------------------------------------------------------------------------------------------------------------------------------------------------------------------------------------------------------------------------------------------------------------------------------------------------------------------------------------------------------------------------------------------------------------------------------------------------------------------
>GT22_AT3G44630.1
AACTGGAAACACGATGTCTTCCCGAGCTTCCACGGA------------------------------------------------------------------------------------------------------------------------------------------------------------------------------------------------------------------------------GCAGATGTCCGA------AGAACCTTTCTTAGTCACATC---------------------------------------------ATGGAATCGTTCAGAAGAAAGGGA---------------------------------------------------------------------------------------------------------------------------------------------------------------------------------------------------------------------------------------------------------------------------------------------------------------------------------------------------------------------------------TCAAAGATCGCAATCGTTTTGCTCTCAAGAAAA---------------------------------------------------------------------TATGCTTCTTCGTCTTGGTGTCTTGATGAGTTGGCCGAGATCATGAAATGC---------------------------------------------------------------------------------------------------------------------ATTGTCATGACCATTTTCTAT------------------------------------------------------------------------------------------------------------------GAAGTGGAGCCAACTGACATA---------------------------------------------------------------------------------------------------------------AAGAAACAGACCGGT------------------------------GAATTTGGAGAGAGATGGAGAAAAGCTTTGGAGGATGTGGCAACA---------------------------------------------ATC------------AGCTGG------------------------------------------------------------------------------------------------------------------------------------------GAAGCAGACATGATTGAGAAAATAGCCACTGATGTTTCAAACATG---------------------------------------------------------------------------------------------------------------GTAGGGATGAGAGCTCATATGGATATGCTGGAACAATTGTTGCGCTTA---AGG---ATAATCGGGATTTGGGGACCGCCTGGGATTGGTAAGACAACTATCGCCAGATTTCTGCTT---AAC---GTCTCCGACAGA---TTCCAACTTAGTGCAATCATGGTC---CAAAACCAAATGTTGTCCCAGATG------GCTCAAGAACGGTTGAGAGACAAGAAAGTGTTTCTTGTTCTCGATGAAGTGGATCAATTAGGACAACTA---GATGCCTTGGCGAAAGAA------ACTCGA---------------TGGTTT---------GGTCCTGGAAGTCGGATTATTATCACA------------ACAGAAGATCTAGGAGTT---CATGTTTACAAAGTCGAATATCCATCAAATGACGAGGCTTTTCAAATCTTCTGTATGAATGCCTTTGGTCAGGAGATTGCTTGGGAAGTT---------------AAGGCTTTAGCTGGTAAACTCCCTTTGGGATTGAAGGTTCTAGGCTCT------GCTTTGCGGGGG---------------------------------AAGCCAGAGTGGGAAAGAACACTACCAAGGTTA---------------------------------------------AGAACTAGC---------------------------------------------------------------------GGAAAAATCGGGGGC---ATTATACAGTTCAGTTACGAT------------------------------------------------------------------------------------GACGAAGATAAATATCTATTTCTTTATATAGCCTGC---CTTTTTAACGGCGAATCACTTCTT------------------CTTCACGTATTAGCTCAGAAATCTCTCATATCCCAAGTTCTTCTTTTAAACAAGTTCTCGCATGTGAGGCATACGAAGAGAAACAAGTCGCAAATACGGATGCATACTCTGCTAGAACAATTCGGAAGAGAAACT---------------------------CAGCTTTTGGTTGGTGAAAGGGATATA------------TTTATAGGGATAAATTTGGAT------------------------------------------------------------------------------------------------------------AATATAAGTGAGAAAGCACTTGAAAGAATCCATGATTTTCAATTCGTTAAAATC------------------------------------------------------------------------------------------------------------------------------------------------------------------------------------------------------------ATTAGA------TCATTGAAATGG---------TTTCCTTACCAGAATATATGT---TTGCCTTCTACTTTTAATCCGGAGTTTCTCGTCGAACTAGATATGCGTTGC---------AGCAAG---CTTCGGAAGCTATGG---------------------------------------------------------------------AATCTCAAGTGGATGGATTTGAGTGATTCTAGAGATTTGAAAGAGCTTCCCTCTATTGAAAAACTCACCAGTCTCCAAATA------------------------------------------------------------------------------------------------------------------------------------------------------------------------------------------------------------------------------------------------------------------------------------------------------------------------------------------------------------------------------------------------------------------------------------------------------------------------------------------------------------------------------------------------------------------------------------------------------------------------------------------------------------------------------------------------------------------------------------------------------------------------------------------------------------------------------------------------------------------------------------------------------------------------------------------------------------------------------------------------------------------------------------------------------------------------------------------------------------------------------------------------------------------------------------------------------------------------------------------------------------------------------------------------------------------------------------------------------------------------------------------------------------------------------------------------------------------------------------------------------------------------------------------------------------------------------------------------------
>GT22_AT3G44480.1
AACTGGAAACACGATGTCTTCCCGAGCTTCCACGGA------------------------------------------------------------------------------------------------------------------------------------------------------------------------------------------------------------------------------GCAGATGTCCGA------AGAACCTTTCTTAGTCACATC---------------------------------------------ATGGAATCGTTCAGAAGAAAGGGA---------------------------------------------------------------------------------------------------------------------------------------------------------------------------------------------------------------------------------------------------------------------------------------------------------------------------------------------------------------------------------TCAAAGATCGCAATCGTTTTGCTCTCAAGAAAA---------------------------------------------------------------------TATGCTTCTTCGTCTTGGTGTCTTGATGAGTTGGCCGAGATCATGAAATGC---------------------------------------------------------------------------------------------------------------------ATTGTCATGACCATTTTCTAT------------------------------------------------------------------------------------------------------------------GAAGTTGATCCAACTGACATA---------------------------------------------------------------------------------------------------------------AAGAAACAGACCGGT------------------------------GAATTTGGAGAGAGATGGAGAAAAGCTTTGGAGGATGTGGCAACA---------------------------------------------ATC------------AGCTGG------------------------------------------------------------------------------------------------------------------------------------------GAAGCAGACATGATTGAGAAAATATCCACTGATGTTTCAAACATG---------------------------------------------------------------------------------------------------------------GTAGGGATGAGAGCTCATATGGATATGCTGGAACAATTGTTGCGCCTA---AGG---ATGATCGGGATTTGGGGACCGCCTGGGATTGGTAAGACAACTATCGCCAGATTTCTGTTT---AAT---GTCTCCGACAGA---TTCCAACTTAGTGCAATCATGGTC---CAAAACCAAATGTTGTCCCAGATG------GCTCAAGAACGGTTGAGAGACAAGAAAGTGTTTCTTGTTCTCGATGAAGTGGATCAATTAGGACAACTA---GATGCCTTGGCGAAAGAA------ACTCGA---------------TGGTTT---------GGTCCTGGAAGTCGGATTATTATCACA------------ACAGAAGATCTAGGAGTT---CATGTTTACAAGGTCGAATATCCATCAAATGACGAGGCTTTTCAAATCTTCTGTATGAATGCCTTTGGTCAGGAGATTGCTTGGGAAGTT---------------ACCTGCCTTGCTGGTGAACTTCCTTTGGGATTGAAGGTTCTAGGCTCT------GCTTTGCGGGGG---------------------------------AAGCGAGAGTGGGAAAGAACACTACCAAGGTTA---------------------------------------------AAAACTAGC---------------------------------------------------------------------GGAAAAATCGGGAGC---ATTATACAGTTCAGTTACGAT------------------------------------------------------------------------------------GACGAAGATAAATATCTATTTCTTTATATAGCCTGT---CTTTTTAACGGCGAATCACTTCTT------------------CTTCACTTATTAGCTCAGAAATCTCTCATATCC------------------------------------------------------------ATACATATGCATACTCTGCTCGAACAATTCGGAAGAGAAACT---------------------------CAGCTTTTGGTTGGTGCAAGGGGTATA------------TTTATAGGGATACATTTGGAG------------------------------------------------------------------------------------------------------------AATATAAGTGAGAAAGTACTTGAAAGAGTGCATGATTTTCATTTCGTTAGAATC------------------------------------------------------------------------------------------------------------------------------------------------------------------------------------------------------------ATTAGA------TCACTGAACTGG---------TATGGTTACGAGAGTTTATGT---TTGCCTTCAACTTTTAATCCGGAGTTTCTGGTCGAACTTGATATGCGTTCC---------AGCAAT---CTTCGGAAGCTATGG---------------------------------------------------------------------AATCTCAAGTGGATGGATTTGAGTTATTCTAGTTATCTGAAAGAGCTTCCCAATCTTTCAACTGCAACTAATCTCGAAGAA------------------------------------------------------------------------------------------------------------------------------------------------------------------------------------------------------------------------------------------------------------------------------------------------------------------------------------------------------------------------------------------------------------------------------------------------------------------------------------------------------------------------------------------------------------------------------------------------------------------------------------------------------------------------------------------------------------------------------------------------------------------------------------------------------------------------------------------------------------------------------------------------------------------------------------------------------------------------------------------------------------------------------------------------------------------------------------------------------------------------------------------------------------------------------------------------------------------------------------------------------------------------------------------------------------------------------------------------------------------------------------------------------------------------------------------------------------------------------------------------------------------------------------------------------------------------------------------------------
>GT22_897230
ATCTGGAAACATGATGTATTCCCGAGCTTCCATGGG------------------------------------------------------------------------------------------------------------------------------------------------------------------------------------------------------------------------------GCAGATGTCCGA------AGAACCCTTCTTAGCCACATC---------------------------------------------ATGGAATCGTTCAGAAGAAAGGGA---------------------------------------------------------------------------------------------------------------------------------------------------------------------------------------------------------------------------------------------------------------------------------------------------------------------------------------------------------------------------------TCGAAGATTGCGATAGTCTTGCTCTCCAAGAAC---------------------------------------------------------------------TATGCTTCTTCTTCCTGGTGTCTTGATGAATTAGCGGAAATCATGAAGTGC---------------------------------------------------------------------------------------------------------------------ATAGTCATGACTATTTTTTAT------------------------------------------------------------------------------------------------------------------GAAGTGGATCCAACTGACATA---------------------------------------------------------------------------------------------------------------AAGAAACAAACCGGA------------------------------GATTTTGGAGAGAGATGGAGAAAAGCTTTGAAGGATGTGGCCATA---------------------------------------------ATC------------AACTGG------------------------------------------------------------------------------------------------------------------------------------------GAAGCGGAGATGATTGAAAAGATATCCATTGATGTTTCAAACATG---------------------------------------------------------------------------------------------------------------GTAGGGATGAGAGCTCATATGGATAGGATGGAACAATTCTTACGCCTA---AGG---ATGATTGGGATTTGGGGACCGCCTGGGATTGGTAAGACAACTATCGCCAGATTTCTGCTT---AAC---GTCTCCGACAGA---TTTCAACTTAGTACAATCATGGTC---CAAACCCAAATGTTGTCTCAGCTG------GCACAAGAACGTTTGAAAGACAAGAAAGTGATTCTCGTTCTTGATGAAGTGGACCACTTAGGACAGTTA---GAAGCCTTGGCGAAAGAA------ATTCAA---------------TGGTTT---------GGTCCTGGAAGTCGGATTATTATCACA------------ACAGAAGATCTTGGAGTT---CATGTTTATAAAGTGGATTTTCCATCAAGTGATGAGGCTTTTCAAATCTTCTGTATGAATGCCTTTGGTCAGAACCTTGCTTGGGAAGTT---------------ATCGCTCTAGCTGGTGAACTCCCTTTGGGATTGAAGGTTCTAGGCTCC------GCTCTGCGGGGG---------------------------------AAGCCAGAGTGGGAAAGGGCACTACCAAGGTTA---------------------------------------------AAAGCTAGC---------------------------------------------------------------------GGAAAAATAGGGAGC---ATTATACAGTTCAGTTACGAT------------------------------------------------------------------------------------GACGAAGATAAATATCTATTTCTTTATATAGCCTGC---CTTTTCAACTTTGCATCAGCTCTG------------------CTTCACGTTTTACATGAGAAATCTCTCATATCT------------------------------------------------------------ATACAGATGCATACTCTGCTACAACAATTCGGAAGAAAAATA---------------------------CAACTTTTGGTTGGTGAAAGAGATATA------------TTTATAGGGATAAATTTAGAT------------------------------------------------------------------------------------------------------------AATATAAGTGAGAAAGCACTTGAAAGAATGCATGATTTTCAATTCGTTAGAATC------------------------------------------------------------------------------------------------------------------------------------------------------------------------------------------------------------ATTAGA------TCACTGAATTGG---------AGATATTTCCAGGATATATGT---TTGCCTTCTACTTTTAATCCTGAGTTTCTCGTCGAACTAAATCTGCAAGAC---------AGCAAG---CTTCAGAAGCTATGG---------------------------------------------------------------------AATCTCAAATGGATGGATTTGGGTGGTTCTAGAGATCTGAAAGAGCTTCCCGATCTTTCAACAGCAACTAATCTCGAAGAA------------------------------------------------------------------------------------------------------------------------------------------------------------------------------------------------------------------------------------------------------------------------------------------------------------------------------------------------------------------------------------------------------------------------------------------------------------------------------------------------------------------------------------------------------------------------------------------------------------------------------------------------------------------------------------------------------------------------------------------------------------------------------------------------------------------------------------------------------------------------------------------------------------------------------------------------------------------------------------------------------------------------------------------------------------------------------------------------------------------------------------------------------------------------------------------------------------------------------------------------------------------------------------------------------------------------------------------------------------------------------------------------------------------------------------------------------------------------------------------------------------------------------------------------------------------------------------------------------
>GT22_897229
ATCTGGAAACATGATGTATTCCCGAGCTTCCATGGG------------------------------------------------------------------------------------------------------------------------------------------------------------------------------------------------------------------------------GCAGATGTCCGA------AGAACCCTTCTTAGCCACATC---------------------------------------------ATGGAATCGTTCAGAAGAAAGGGA---------------------------------------------------------------------------------------------------------------------------------------------------------------------------------------------------------------------------------------------------------------------------------------------------------------------------------------------------------------------------------TCGAAGATTGCGATAGTCTTGCTCTCCAAGAAC---------------------------------------------------------------------TATGCTTCTTCTTCCTGGTGTCTTGATGAATTAGCGGAAATCATGAAGTGC---------------------------------------------------------------------------------------------------------------------ATAGTCATGACTATTTTTTAT------------------------------------------------------------------------------------------------------------------GAAGTGGATCCAACTGACATA---------------------------------------------------------------------------------------------------------------AAGAAACAAACCGGA------------------------------GATTTTGGAGAGAGATGGAGAAAAGCTTTGAAGGATGTGGCCATA---------------------------------------------ATC------------AACTGG------------------------------------------------------------------------------------------------------------------------------------------GAAGCGGAGATGATTGAAAAGATATCCATTGATGTTTCAAACATG---------------------------------------------------------------------------------------------------------------GTTGGGATAACAGCTCATATGGAAAGGATGGAAAAGTATTTAAGCCTA---AGG---ATGATTGGGATTTGGGGTCCGCCTGGGATTGGTAAGACGACCATCGCTACATGTATGTTT---GAC---TTCTCCAGCAGA---TTCCCACTTGCTGCAATCATGGCG---CAAAAACAAATGTTGTCTCTTATT------GCACAAGAACGTTTGAAAGACAAGAAAGTGCTTCTCGTTCTTGATGAAGTAGATCACTCAGGACAATTA---GATGCCTTGGCGAAAGAA------ATTCAA---------------TGGTTT---------GGTCCTGGAAGTCGGATTATTATCACA------------ACAGAAGATCTAGGAGTT---CGTGTTTACAAAGTGGATTTTCCATCAAATGACGAGGCTTTTCAAATCTTCTGTATGAATGCCTTTGGTCAGAAGCTAGCTTTGGAAGTT---------------ATGGCTCTAGCTGGTGAGCTCCCTTTGGGATTGAAGGTTCTAGGCTCC------GCTTTGCGAGGG---------------------------------AAGCCAGACTGGGAAAGGGCACTACCAAGGTTA---------------------------------------------AAAACTAGC---------------------------------------------------------------------GGAAAAATAGGGAGC---ATTATACAGTTCAGTTACGAT------------------------------------------------------------------------------------GACGAAGATAAATATCTATTTCTTTATATAGCCTGC---CTTTTTATATACGAATCACTTCTT------------------CTTTACGTATTAGCTCAGAAATCTCTCATATCC------------------------------------------------------------ATCAAGATGCATACTTTGCTAGAACAATTCGGAAGAGAAACT---------------------------CAGCTTTTGGTTGGTGAAAGGGATATA------------TTTATAGGGATAAATTTAGAT------------------------------------------------------------------------------------------------------------AATATAAGTGAGAAAGCACTTGAAAGAATGCATGATTTTCAATTCGTTAGAATC------------------------------------------------------------------------------------------------------------------------------------------------------------------------------------------------------------ATTAGA------TTACTGGATTGG---------AGTTATTTCCAGGATATATGT---TTGCCTTCTACTTTTAATCCGGAGTTTCTCGTCGAACTAACTCTGAAATAC---------AGCAAG---CTTCAAAAGCTATGG---------------------------------------------------------------------AATCTCAAATGGATGGATTTGGGTGGTTCTGAAGATCTAAAAGAGCTTCCCGATCTTTCAACAGCAACTAATCTCGAAGAA------------------------------------------------------------------------------------------------------------------------------------------------------------------------------------------------------------------------------------------------------------------------------------------------------------------------------------------------------------------------------------------------------------------------------------------------------------------AATGCGACT---------------------------------------------------------------------------------------------------------------------------------------------------------------------------------------------------------------------------------------------------------------------------------------------------------------------------------------------------------------------------------------------------------------------------------------------------------------------------------------------------------------------------------------------------------------------------------------------------------------------------------------------------------------------------------------------------------------------------------------------------------------------------------------------------------------------------------------------------------------------------------------------------------------------------------------------------------------------------------------------------------------------------------------------------------------------------------------------------------------------------
>U_891298
------------------------------------------------------------------------------------------------------------------------------------------------------------------------------------------------------------------------------------------------------------------------------------------------------ATG---------------------------------------------CTAAAAGAGTTCAAAGGAAAGGGA---------------------------------------------------------------------------------------------------------------------------------------------------------------------------------------------------------------------------------------------------------------------------------------------------------------------------------------------------------------------------------TCGAAGATCGCGATCGTCTTGCTTTCGAGAAAC---------------------------------------------------------------------TATGCTTCTTCGTCATGGTGCTTAAACGAGTTGATGGAGATCATGAATTGC---------------------------------------------------------------------------------------------------------------------ATAGTAATGACCATTTTCTAT------------------------------------------------------------------------------------------------------------------GATGTAGATCCAACTGATGTA---------------------------------------------------------------------------------------------------------------AAGAAACAAACCGGA------------------------------GATTTTGGG------------------------------------------------------------------------------------------------------------------------------------------------------------------------------------------------------------------------------------------------------GCCATGATTGAAAAAATTGCCACAGATGTTTCGAACGTG---------------------------------------------------------------------------------------------------------------ATCGGAATGGGAGTTCATATAGCAAATTTGGGATTATTACTACGCCTA---AGG---ATGGTTGGGATTTGGGGTCCGTCTGGGATCGGTAAGACCAGCATTGCCAGATCCATGTTT---AAT---ATCTCCAGCAGC---TTTCAACTGAGCACAATCATGGTG---CAGAACCAAATGTTGTCTCAGATT------GCTCAAGAAAGGTTGAAAGACAAGAAAGTTTTTCTTGTTCTTGATGATGTGGATCGTTTAGGACAATTA---GTTGCATTGGCG---AAT------ATTGAG---------------TGGTTT---------GGTCGTGGAAGTCGGATTATCATCATA------------ACAGAAGATCTCAGAGTT---TATATTTACAAAGTGGATTTTCCATCAATTGACGAGGCTATTGAAATCTTTTGCATGTATGCATTTGGTCAA---------------------------------------------------------------------------------------GCTTTGCGGGGA---------------------------------AAATATGAGTGGAAGATTACCCTACCAAGATTA---------------------------------------------AAAACTTGC---------------------------------------------------------------------GGAGAAATTGAGAGC---ATTTTAAAGTTTGGTTACGAT------------------------------------------------------------------------------------GATGAAGATAAAGAATTGTTTCTTTATATAGCCTGC---TTTTTCAACTCTGGGCCACTTCTA------------------TTGCGCATATTAGCTGAAAAATCTCTCATACAT------------------------------------------------------------GTAAAGATGCATGATCTGCTAGTACAATTTGGAAAGGAAATT---------------------------CAGATTTTAGTCGATGCTAGAGATATA------------ATTATAGGGATAAATTTGGAC------------------------------------------------------------------------------------------------------------AATATAAGTGAAAAAGCAGTTAAAAAATTGTCTAACCTCAGATTCTTGAACATC------------------------------------------------------------------------------------------------------------------------------------------------------------------------------------------------------TAT---CTTATA------TCACTCCGTTGG---------ATGCATTTTCAAAAGACAAGT---TTGCCTTCTACCTTTAATTCGGAGTTTCTCGTCGAGTTAACCATGCATGAC---------AGCAAG---CTTCAGAAACTATGG---------------------------------------------------------------------AATATCAAGTGGATGGTGTTGAGTAATTCTAAAAATTTGAAGGAGCTTCCTGATCTTTCAACTGCCACCAATCTTGAAACCTTAGATAATCTCAAAAATTGTTCAAATGTTGTGAAGATTCCCGCT---------------------------------------------------------------------------------------------------------------------------------------------------------------------------------------------------------------------------------------------------------------------------------------------------------TTGCATTTGTCTTTTTTTTTTTTTGTCAAACAG---------------------------------------------------------------------------------------------------------------------------------------------------------------------------------------------------------------------------------------------------------------------------------------------------------------------------------------------------------------------------------------------------------------------------------------------------------------------------------------------------------------------------------------------------------------------------------------------------------------------------------------------------------------------------------------------------------------------------------------------------------------------------------------------------------------------------------------------------------------------------------------------------------------------------------------------------------------------------------------------------------------------------------------------------------------------------------------------------------------------------------------------------------------------------------------------------------------
>U_AT3G25510.1
ACTTGGAAGCACCAAGTCTTCCCGAGCTTCCATGGG------------------------------------------------------------------------------------------------------------------------------------------------------------------------------------------------------------------------------GCAGATGTTCGA------AAAACCTTTCTTAGTCACGTC---------------------------------------------CTAGAGGCGTTCAGAGGAAAGGGA---------------------------------------------------------------------------------------------------------------------------------------------------------------------------------------------------------------------------------------------------------------------------------------------------------------------------------------------------------------------------------TCAAGGATTGCGATTGTCTTGCTCTCGAGGAAC---------------------------------------------------------------------TATGCTTCTTCGTCGTGGTGCATGAACGAGTTGGTGGAGATTATGAAGTGC---------------------------------------------------------------------------------------------------------------------ATAGTGATAACCATTTTCTAT------------------------------------------------------------------------------------------------------------------GAAGTTGATCCAACTCATATA---------------------------------------------------------------------------------------------------------------AAGAAACAGACCGGA------------------------------GATTTTGGGAAGAGATGGAGAAAAGCTTTGGAGGGTGTGGCCACA---------------------------------------------ATC------------AACTGG------------------------------------------------------------------------------------------------------------------------------------------------------------------------------------------------------------------------------------------------------------------------------------------------------ATTGGAATGGGAGCTCATATGGAAAATATGCGAGCATTGTTACGCCTA---AGG---ATGATTGGGATATGGGGTCCGCCTGGGATTGGTAAGACCACTATCGCTAGGTTTCTGTTA---AGC---GTCTCCAAGAGT---TTCCAACTGAGCACAATCATGGTG---CAAAACAAAATGTTGTCTAAGATG------GCACAAGAACGGTTGAAAGACAAGAAGGTGTTTCTAGTACTTGATGATGTGGATCAGTTAGGACAACTA---GATGCATTGGCGAAAGAA------ACTAGA---------------TGGTTT---------GGTCCTGGAAGTCGGATTATCATCACA------------ACAGAAAATCTAAGACTT---CATATTTACAAAGTAGAATTTTCATCAACTGATGAGGCTTTTCAAATCTTCTGTATGCATGCCTTTGGTCAAGAGCTTTCTCGGGAAGTT---------------ACTGAGCTTGCTGGTGGGCTCCCTTTGGGATTGAAGGTCATGGGCTCG------TCCTTACGAGGA---------------------------------AAGCAGGAGTGGAAAAGGACACTACCAAGGTTA---------------------------------------------AGGACATGC---------------------------------------------------------------------GGAAAAATTGAGAGC---ATTTTAATGTTTAGCTACGAG------------------------------------------------------------------------------------CATGAAGACAAAGATTTGTTTCTTTGTATAGCTTGC---TTTTTCAACTATCAAAAGCATCTT------------------CTTTATGTCTTAGCCGAAAAATCTCTCATACAT------------------------------------------------------------ACAGAGATGCATACTTTGCTAGTGCAACTAGGTAGAGAAATA---------------------------CTTTTTTTGGTTGATGAAAGAGAGATT------------ATTATAGGGATGGATTTTGAC------------------------------------------------------------------------------------------------------------AACATAAGTGAGAAAGGTCTTCAAAGAATGTCTAATCTCCAATTCATAAGATTT------------------------------------------------------------------------------------------------------------------------------------------------------------------------------------------------------------ATTAGA------TTACTGCATTGG---------ATAAATTTTAGGAGATTATGC---TTGCCTTCTACTTTTAATCCGGAGTTTCTTGTTGAACTTAACATGCCTTCT---------AGCACG---TGTCATACACTCTGG---------------------------------------------------------------------AATCTCAAGTGGATGGATTTGAGTTATTCTATAAGCCTGAAGGAGCTTCCTGATCTTTCAACTGCCACTAATCTTGAAGAG---------------------------------------------------------------------------------------------------------------------------------------------------------------------------------------------------------------------------------------------------------------------------------------------------------------------------------------------------------------------------------------------------------------------------------------------------------------------------------------------------------------------------------------------------------------------------------------------------------------------------------------------------------------------------------------------------------------------------------------------------------------------------------------------------------------------------------------------------------------------------------------------------------------------------------------------------------------------------------------------------------------------------------------------------------------------------------------------------------------------------------------------------------------------------------------------------------------------------------------------------------------------------------------------------------------------------------------------------------------------------------------------------------------------------------------------------------------------------------------------------------TGCCTAGACTCTGATGAAGTGAGGATGATAGGGATTTGGGGTCCGTCTGGGATTGGTAAGACCACCATTGCTAGATTCTTGTTTAGCCAGTTT
>U_Araha.6034s0001.1
AACTGGAAACACCATGTCTTTCCCAGCTTCCATGGA------------------------------------------------------------------------------------------------------------------------------------------------------------------------------------------------------------------------------GAAGATGTTCGA------AAAACCTTTCTTACTCACATC---------------------------------------------TTAAAAGAGTTCAGAAGAAAGGGA---------------------------------------------------------------------------------------------------------------------------------------------------------------------------------------------------------------------------------------------------------------------------------------------------------------------------------------------------------------------------------TCGAAGATCGCAGTCGTCTTGCTCTCAAGAAAC---------------------------------------------------------------------TACGCTTCTTCGTCATGGTGCCTAAACGAGTTGGTGGAGATTATGAAGTTC---------------------------------------------------------------------------------------------------------------------ATAGTGATAACCATTTTCTAT------------------------------------------------------------------------------------------------------------------GAAGTAGATCCATCTGATGTA---------------------------------------------------------------------------------------------------------------AAAAAGCAGATGGGC------------------------------GATTTTGGGATGAGATGGAGAAAAGCTTTGGAGGGTGTGGCCACA---------------------------------------------ATC------------AATTGG------------------------------------------------------------------------------------------------------------------------------------------GAAGCGGTGATGATCGAAAAAATAGCCACTGACGTTTCAAACATG---------------------------------------------------------------------------------------------------------------GTTGGGATGAGAGATCATATGGAAAGGATGGATCTGCTGTTACGCCTA---AGG---ATGATTGGAATTTGGGGTCCGTCTGGGATCGGTAAGACCACCATCGCCAGATTTTTGTTT---AAC---GTCTCCAGCAAT---TTCCAACTGAGCACAATCATGGTG---CAGAGTCAAATGTTGTCTCAAATA------GCTCAAGAAAGATTGAAAGAGAAGAAAGTGTTTCTAGTTCTTGATGATGTGGATCGATTAGGACAAATA---GTTGCCTTGGCCAAAGAA------ACTCAA---------------TGGTTT---------GGTCCCGGAAGTCGGATTATTATTACA------------ACAGAAGATCTAAGAGTT---CATATTTACCGAGTGGATTTTCCATCAGCTAATGAGGCTCTTGAAATATTTTGTATAAATGCCTTTGGTCAAGAGCTTGCTTATGAAGTT---------------ACATTCCTTGCTGGTAAACTTCCTCTAGGACTAAAGGTTATGGGCTCC------TACTTCCGGGGA---------------------------------AAGCAGGAATGGACAAGGTCACTACCAAAGTTA---------------------------------------------AGGAGTCGC---------------------------------------------------------------------GGAGAAATTGAAAGT---ATTTTGAAATTCAGCTATGAT------------------------------------------------------------------------------------GATGAAGATAAAGAGTTATTCCTTCATATAGCCTGC---TTTTTTAGTAACAACATACATCTT------------------ATTCACGTCTTGGTTGAGAAATCTCTCATATCT------------------------------------------------------------GTAAAGATGCATAGTTTACTAGTGCAATTGGGTAGAGAAATT---------------------------CAATTTTTGGATTATTCAAGAGATATA------------GTTGTAGGCATAATTCTCAAT------------------------------------------------------------------------------------------------------------AATATAAGTGAGAGAGTTTTTGAAGGAATGACTAATCTCCAATTTTTAAGATTC------------------------------------------------------------------------------------------------------------------------------------------------------------------------------------------------------------CTTAGA------TTATTAGAATGG---------GCAGATTTTCCCTTGACATAT---TTGCCTTCCATATTTAATACGAAATTCCTCATCGAACTGAACATGAGTTAC---------AGCAAA---CTTGAAAAGCTGTGG---------------------------------------------------------------------AATATCAAGTGGATTGATTTGAGTGATTCGAGAAACTTGAAGGAGCTTCCTGATCTCTCAACTGCCATTAATCTACTTGAA------------------------------------------------------------------------------------------------------------------------------------------------------------------------------------------------------------------------------------------------------------------------------------------------------------------------------------------------------------------------------------------------------------------------------------------------------------------------------------------------------------------------------------------------------------------------------------------------------------------------------------------------------------------------------------------------------------------------------------------------------------------------------------------------------------------------------------------------------------------------------------------------------------------------------------------------------------------------------------------------------------------------------------------------------------------------------------------------------------------------------------------------------------------------------------------------------------------------------------------------------------------------------------------------------------------------------------------------------------------------------------------------------------------------------------------------------------------------------------------------------------------------------------------------------------------------------------------------------
>GT23_915002
ACCTGGGAACACGATGTCTTTCCGAGCTTCCACGGG------------------------------------------------------------------------------------------------------------------------------------------------------------------------------------------------------------------------------AAGGATGTACGC------AAAGCCTTTCTCAGCCACATT---------------------------------------------CTCAAGGAGTTTGGAAGAAAAGCA---------------------------------------------------------------------------------------------------------------------------------------------------------------------------------------------------------------------------------------------------------------------------------------------------------------------------------------------------------------------------------TCTAAGATTGCTCTTGTCTTGCTCTCCAAGAAT---------------------------------------------------------------------TACGCTTCTTCGTCATGGTGTCTTGACGAATTGGCGGAGATAATGAAG------------------------------------------------------------------------------------------------------------------------ACGGTGATTACCATTTTCTAT------------------------------------------------------------------------------------------------------------------GAAGTAGATCCAACGGATGTG---------------------------------------------------------------------------------------------------------------AAGAAGCAGAAGGGA------------------------------GACTTTGGGAAGACTTGGAGGAAAGCTTTGGAGGATGTGGCCACA---------------------------------------------ATC------------AACTGG------------------------------------------------------------------------------------------------------------------------------------------GAAGCAGCCATGATTGAAAACATCGCTGCTGAAATTTCGAACAAG---------------------------------------------------------------------------------------------------------------ATTGGGATGGAAGCTCATATGAAAAGGATGGAACAGTATTTACGTCTA---AGG---ATGATTGGGATTTGGGGTCCGCCTGGGATTGGGAAGACCACAATTGCCAGGTTTCTGTTT---AAC---GTTTCCAGCCGT---TTCCAGAATAGCGCACTCATTGAG---CAATATAAAATGTTGTCTCGGATG------GCACAAGAACGATTGAGAAATAGGAACGTGTTTCTCGTTCTTGATGATGTGGATCGGTTAGCACAACTA---GAAGCCTTGGCCAACAAT------GTTCAG---------------TGGTTT---------GGTCCTAGAAGTCGGATTATCATCACA------------ACAGAAGATCGAAGTCTT---CATATATACAAGGTTGGTTTTCCATCAAATGATGAGGCTCTTCAAATGTTCTGCATGTATGCTTTTGGTCAAGAACTTGCGCGTGAAATT---------------ACATACCTTGTCGGTGAACTTCCTTTAGGACTAAGGGTTATTGGATCC------CACTTTCGTGGA---------------------------------AAGGAGCAGTGGTCAATGGAAATATCAAGGTTA---------------------------------------------AGGACTAAC---------------------------------------------------------------------GGAGATATTGAGAGC---ATTTTGAAGTTCAGTTTTGAT------------------------------------------------------------------------------------GATGAAGATAAAGATTTATTCCTTCATATAGCTTGC---TTTTTCAACAACGAAAATTTTATT------------------CTTTACGTTTTAGTGGAGAAATCTCTCATATCT------------------------------------------------------------ATAAAAATGCACAATTTGCTGGCCCAACTAGGTAAAGAAATC---------------------------CGATTTTTGTTTGATAATAAAGATATT------------GTTGTAGGCATAGAC------------------------------------------------------------------------------------------------------------------AATATAACTGAGAAAGCCTTTGAAGGAATGCCTAATCTCCAGTTCTTAAGAGTC------------------------------------------------------------------------------------------------------------------------------------------------------------------------------------------------------------CTACGA------TTAATAGAGTGG---------TGGTATTTTCCGATGACATCT---TTGCGTTTTATTAATAATCTGGAATTCCTTGTCGAATTAAAAATGCGTTAC---------AGCAAA---CTTGAGAAGCTGTGG---------------------------------------------------------------------AACCTCAAGTGTATGGATTTGGCAAATTCTGAAAACCTGAAGGAGCTTCCTAATCTCTCAATGGCCACTAGTCTTGAGGAG------------------------------------------------------------------------------------------------------------------------------------------------------------------------------------------------------------------------------------------------------------------------------------------------------------------------------------------------------------------------------------------------------------------------------------------------------------------------------------------------------------------------------------------------------------------------------------------------------------------------------------------------------------------------------------------------------------------------------------------------------------------------------------------------------------------------------------------------------------------------------------------------------------------------------------------------------------------------------------------------------------------------------------------------------------------------------------------------------------------------------------------------------------------------------------------------------------------------------------------------------------------------------------------------------------------------------------------------------------------------------------------------------------------------------------------------------------------------------------------------------------------------------------------------------------------------------------------------------
>GT23_915006
AACTGGGAGTACGATGTCTTTCCGAGCTTCCACGGG------------------------------------------------------------------------------------------------------------------------------------------------------------------------------------------------------------------------------AAAGATGTACGC------AAAACCTTTCTCAGCCACCAA---------------------------------------------CTGAAGGAGTTCGGAAGAAAAGCA---------------------------------------------------------------------------------------------------------------------------------------------------------------------------------------------------------------------------------------------------------------------------------------------------------------------------------------------------------------------------------TCTAAGATTGCTGTTGTCTTGCTCTCCAAGAAT---------------------------------------------------------------------TACGCTTCTTCTTCGTGGTGTCTTGACGAATTGGTGGAGATCATGAAG------------------------------------------------------------------------------------------------------------------------ACGGTGATTACCATTTTCTAT------------------------------------------------------------------------------------------------------------------GAAGTAGATCCAACTGATGTG---------------------------------------------------------------------------------------------------------------AAGAAGCAGAAGGGA------------------------------GACTTTGGGCAGACATGGAAGAAAGCTTTGGAGGGTGTGGCCACA---------------------------------------------ATC------------AACTGG------------------------------------------------------------------------------------------------------------------------------------------GAATCAACCATGATTGAAAACATCGCTGCTGAAATTTCGAACAAG---------------------------------------------------------------------------------------------------------------ATTGGGATGGGAGCTCATATGAAAAAGATGGAACAGTATTTACGTCTA---AGG---ATGATTGGGATTTGGGGTCCGCCAGGGATTGGAAAGACCACCATAGCCAGGTTTATGTTT---AAC---CTCTCCAACAAT---TTCCAAAATAGCGCATTCATGGTG---CAGAAAGAAATGTTGTGTGAGATG------GTACAAGGACGGTTGGGAGACAGGAAAGTGATTCTTGTTCTTGATGATGTGGATCGGTTAGCACAACTA---AATGCCTTGGCCAAAAAT------GTTCAT---------------TGGTTT---------GGTCGTGGAAGTCGGATTATCATCACA------------ACAGAAGATCTAAGACTT---CATATATACAAGGTGAATTTTCCATCAAATGATGAGTCTCTTCAAATGTTCTGCATGTATGCTTTTGATCAAGGACTTGCTCGTGAAATT---------------ACATACCTTGTCGGTGAACTTCCTTTAGGACTGAAGGTTATGGGATCC------TACTTTCGAGGA---------------------------------AAGGAGCGGTGGTCAATGGAAGTATCAAGGTTA---------------------------------------------AGGACTAAC---------------------------------------------------------------------GGAGAAATTGAGAGC---ATTTTGAAGTTCAGTTATGAT------------------------------------------------------------------------------------GATGAAGATAAAGATTTATTCCTTCATATAGCTTGC---TTTTTCAATGGGGAAAAATTTCTT------------------CTTGACGTTTTAGTTGAGAAATCTCTCATATCT------------------------------------------------------------GTAACGATGCATAAATTGTTGGGCCAACTAGGTAGAAAAATC---------------------------CAGTTTTTGATTGAAACT---GATATT------------TTTATTGGCATAGAA------------------------------------------------------------------------------------------------------------------AATATAACTGGGGAAATCTTTGAAGGAATGTCTAATCTCCAGTTCTTAAGAATC------------------------------------------------------------------------------------------------------------------------------------------------------------------------------------------------------------CTACGA------TTACTATATTGG---------TCTTTTTGTCCAATGACATGT---TTGAGTTTTACAAATGACCTAGAGTTCCTTGTTGAATTAAAAATGTTTTGC---------AGCACG---CTTGAGAAGCTCTGG---------------------------------------------------------------------AATCTCAAGCGGATAGATTTGTCATCGTCTCGTTACCTGAAGGAGCTTCCTAATCTCTCAATGGCCACTAATCTCACATCC------------------------------------------------------------------------------------------------------------------------------------------------------------------------------------------------------------------------------------------------------------------------------------------------------------------------------------------------------------------------------------------------------------------------------------------------------------------------------------------------------------------------------------------------------------------------------------------------------------------------------------------------------------------------------------------------------------------------------------------------------------------------------------------------------------------------------------------------------------------------------------------------------------------------------------------------------------------------------------------------------------------------------------------------------------------------------------------------------------------------------------------------------------------------------------------------------------------------------------------------------------------------------------------------------------------------------------------------------------------------------------------------------------------------------------------------------------------------------------------------------------------------------------------------------------------------------------------------------
>U_Araha.27944s0001.1
AATTCTACTCATCGTGTTTTTCCGAGTTTCCACGGA------------------------------------------------------------------------------------------------------------------------------------------------------------------------------------------------------------------------------GCAGATGTTCGT------AAAGCTTTTCTCAGTCATATT---------------------------------------------CTAAAAGAGTTCAGAAGCAAAGGG---------------------------------------------------------------------------------------------------------------------------------------------------------------------------------------------------------------------------------------------------------------------------------------------------------------------------------------------------------------------------------TCTAAGATAGCAATCATCGTTCTCTCGAGGAAC---------------------------------------------------------------------TACGCTTCGTCAAAATGGTGTCTGAACGAGTTGGTGGAGATCGTGAAGTGC---------------------------------------------------------------------------------------------------------------------ACAGTGATGGCTATTTTCTAT------------------------------------------------------------------------------------------------------------------GATGTGGATCCAACTGATGTG---------------------------------------------------------------------------------------------------------------AAGAAGCAGACTGGA------------------------------GATTTTGGGGAGAAATGGATTCATGCTTTGGCAGAAGCAGCCACA---------------------------------------------ATC------------AATTGG------------------------------------------------------------------------------------------------------------------------------------------GAAGCAGCCATGATTGAAAAAATCGCCACCGATATTTCAAATATT---------------------------------------------------------------------------------------------------------------GTAGGGATGAGCAGTCACATGGAGAATTTGGAACCATTGTTATGCCTA---AGG---ATGATAGGAGTTTGGGGTCCGTCAGGGATTGGTAAGAGCACCATAACAAGATTTTTATTT---CAC---TACTCTCATCAA---TTTCAGTTTAGCACAATTGTTGAG---CAACAACAATTGATGTCACAAATA------GCGCAAGAGAGGTTGAAAGACAAGAAAGTGCTGGTCATTCTTGATGATGTGAATGGTTTAGGACAATTA---GATGCCTTGGCGAGAGAG------ACTGGA---------------TGGTTT---------GGTCCTGGAAGTAGGATTTTCATCACA------------ACTCAGGATCTAAGACTT---CATATTTACAAGGTGAATTTTCCACCAGCTTCCGAGGCACTTCAAATATTTTGCATGTATGCCTTTGGTCAAAAGCTTGCATGGGAAGTT---------------ACAAACCTTGTTGGTACACTCCCTTTAGGACTAAAGGTTATGGGTTCT------TATTTCCGTGGA---------------------------------AAGCGAGAGTGGAAAGAGGAACTACCAAGGTTA---------------------------------------------AAGACTCAC---------------------------------------------------------------------GGTGATATTCAAAGT---ATTTTGAGGTTCAGCTATGAT------------------------------------------------------------------------------------GACAAAGATAAAGATTTATTTCTTCATATTTCCTGC---CTTTTCAACGGGGAACACATTCTC------------------CTTCGTGTATTAGTTGAGAAATCTCTCATATCT------------------------------------------------------------ATAGAAATGCATAATTTACTAGTACAGCTAGGTAAAGAAATT---------------------------CAGTTTTTGTTTGATGTTAAAGAGATT------------GTTTTAGGCATAGATCTCAAC------------------------------------------------------------------------------------------------------------AATATAAGTGAGGAAGCCTTCAGTGGAATGTCTAATCTTCAATTCGTAAAAGTC------------------------------------------------------------------------------------------------------------------------------------------------------------------------------------------------------------CTTAGA------TTACTACATTGG---------GAAGATTTTCACATGACATGT---TTACCCCATGAGTTTCATACGGAGTTCCTCGTCAAACTAGACATGCCGTAT---------AGCAAT---CTTGAGAAGTTGTGG------------------------------------------------------------------------------AGATTAGTACTTGCTGAATGCTCAAGTCTAATGGAACTCCCCTCTATTGGAAATGTCATTAATCTCCAAATA------------------------------------------------------------------------------------------------------------------------------------------------------------------------------------------------------------------------------------------------------------------------------------------------------------------------------------------------------------------------------------------------------------------------------------------------------------------------------------------------------------------------------------------------------------------------------------------------------------------------------------------------------------------------------------------------------------------------------------------------------------------------------------------------------------------------------------------------------------------------------------------------------------------------------------------------------------------------------------------------------------------------------------------------------------------------------------------------------------------------------------------------------------------------------------------------------------------------------------------------------------------------------------------------------------------------------------------------------------------------------------------------------------------------------------------------------------------------------------------------------------------------------------------------------------------------------------------------------
>U_AT2G14080.1
AACCAGAAACACGATGTCTTCCCCAGCTTCCACGGG------------------------------------------------------------------------------------------------------------------------------------------------------------------------------------------------------------------------------GCAGATGTGCGC------AAATCATTTCTCAGTCACATT---------------------------------------------TTGAAAGAGTTTAAAAGAAAAGGG---------------------------------------------------------------------------------------------------------------------------------------------------------------------------------------------------------------------------------------------------------------------------------------------------------------------------------------------------------------------------------TCTAAGATTGCAGTTGTCTTGCTCTCGAAGGAC---------------------------------------------------------------------TACGCTTCCTCGTCGTGGTGCCTGAACGAGTTGGTGGAGATCATGAAGTGT---------------------------------------------------------------------------------------------------------------------ACAGTGATGACAATTTTCTAT------------------------------------------------------------------------------------------------------------------GAAGTGGATCCAACTGATGTA---------------------------------------------------------------------------------------------------------------AAGAAGCAAACCGGA------------------------------GACTTTGGGCGAAAATGGATCGAGGCTTTGAGTGAAGTAGCCACA---------------------------------------------ATA------------AATTGG------------------------------------------------------------------------------------------------------------------------------------------GAAGCTGCCATGATCGAAAAAATCTCTACTGATATCTCGAACAAG---------------------------------------------------------------------------------------------------------------GTTGGGATGGGAGCTCATATGGAAAAGTTGGAATTGTTGCTCTGCCTA---AGG---ATGATTGGAATTTGGGGTCCTCCAGGGATTGGTAAAACCACCATCGTCAGATTTTTATAT---AAC---CTCTCAAGCAGT---TTCGAGTTGAGCATCTTCATGGAG---CAACGACAGTTTTTGTCAAAAATA------CTGCAAGAACGTTTATATAACAAGAAAGTGCTTGTCGTTCTTGATGACGTGGATCAATCAGTACAACTA---GATGCCTTGGCCAAAGAA------ACTCGG---------------TGGTTT---------GGTCCTAGAAGTCGGATTCTAATCACA------------ACCCAAGATAGGAAACTT---CATATTTACAAGGTGGATCTTCCAAATTCTGATGATGCTCTTCAAATCTTCTGCATGTATGCGTTTGGTCAAAAGCTTGCGAGGAAAGTT---------------ACATGGCTTGTTGGTAACTTTCCTTTGGGATTAAGGGTTGTGGGATCA------TATTTTCGAGAA---------------------------------AAGCAGGAGTGGAGAAAGGAAATACCAAGGCTA---------------------------------------------AGGGCTCGC---------------------------------------------------------------------GGAAAAATTGAGAGC---GTTTTGAAGTTTAGTTATGAT------------------------------------------------------------------------------------GATGAAGACAAAGATTTATTTCTTCATATAGCATGT---TTTTTCAACCATGAAAGTTTTCTT------------------TTTCACGTCTTAGCTGAGAAATCGCTCATATCT------------------------------------------------------------GTCGAGATGCATGATTCTCTAGCGCAACTAGGTAAAGAAATT---------------------------CAATTTTTAGTTGATGCTAGAGATATT------------GTTATAGGGATATATCTCGAC------------------------------------------------------------------------------------------------------------AATATAAGTGAAAAAGCTTTTGAAGGAATGTCCAATCTCCAATTCTTAAGAGTC------------------------------------------------------------------------------------------------------------------------------------------------------------------------------------------------------------CTTCGA------TTACTAGATTGG---------ATGTATTTTCCGATGACATGC---TTTCCTTCAAAGTTCAATCCTGAGTTCCTCGTGGAACTAAACATGTGGGGC---------TCCAAG---CTTGAGAAGTTATGG---------------------------------------------------------------------AATCTCAAGCGGATGGATTTGTTTTCTTCTAAAAACCTAAAAGAACTTCCTGATCTCTCAAGTGCTACTAACCTCGAGGTG------------------------------------------------------------------------------------------------------------------------------------------------------------------------------------------------------------------------------------------------------------------------------------------------------------------------------------------------------------------------------------------------------------------------------------------------------------------------------------------------------------------------------------------------------------------------------------------------------------------------------------------------------------------------------------------------------------------------------------------------------------------------------------------------------------------------------------------------------------------------------------------------------------------------------------------------------------------------------------------------------------------------------------------------------------------------------------------------------------------------------------------------------------------------------------------------------------------------------------------------------------------------------------------------------------------------------------------------------------------------------------------------------------------------------------------------------------------------------------------------------------------------------------------------------------------------------------------------------
>GT5_893040
---------------------------------------------------------------------------------------------------------------------------------------------------------------------------------------------------------------------------------------------------------------------------------------------------------------------------------------------------------ATGGAGTTTCAAAGAATGGGA---------------------------------------------------------------------------------------------------------------------------------------------------------------------------------------------------------------------------------------------------------------------------------------------------------------------------------------------------------------------------------TCTAGGATCTCAGTTATTTTGCTCTCTAAGAAT---------------------------------------------------------------------TACGCTTCTTCAAAGTGGTGTCTTGACGAACTGGTGGAGATTATGAAGTGC---------------------------------------------------------------------------------------------------------------------ACAGTAGTGGCCATTTTCTAT------------------------------------------------------------------------------------------------------------------AAAGTAGATCCATCTGAAGTA---------------------------------------------------------------------------------------------------------------AAAAAGTTGATCGGA------------------------------AATTTTGGGGGAAGATGGAGAGAAGCTTTGGCTAAAGTGGCTACA---------------------------------------------ATC------------AACTGG------------------------------------------------------------------------------------------------------------------------------------------GAAGCAGCCATGATCAAGAAAATCGTAACTGATATTTCAAACATG---------------------------------------------------------------------------------------------------------------GTTGGTATGAGAGCTCATTTGGAAAAGATGGAACCATTGTTATGCCTA---AGG---ATGATTGGGATTTGGGGTCCTCCTGGGATTGGGAAGACCACAATCGCCAGAGTTGTGTAC---AAC---TTCTCCAACAGT---TTTCAATTGGGTGTCTTTCTGGAC---CAAAAACACTTTATGTCTCAAATA------GCCCAAGATAGGTTGAAAGACAAGAAAGTTCTTGTCGTCCTTGATGGTGTGAACCAGTCAGTACAACTA---GATGCGATGGTGAAAGAA------ACCTGG---------------TGGTTT---------GGTCCTGGGAGTCGAATTATCATTACA------------ACACAAGATCATAGGCTT---CATATTTACCAGGTGGATTTTCCACCAGCTGATGAGGCTCTTCAAATCTTCTGCATGTATGCTTTTGGTCAGGAGCTTGCTTGGGAAGTT---------------ACAACATTTGCGGGTAAACTTCCTTTGGGGCTAAGGGTTCTGGGCTCC------CATTTCCGGGGA---------------------------------AAGCAGGAGTGGATAAAGTCACTACCAAGGTTA---------------------------------------------AAAACTAGT---------------------------------------------------------------------ACTGATATTCAAAGC---ATTTTGAAATTCAGCTATGAC------------------------------------------------------------------------------------GATGAAGATAAAGATTTATTTCTTCATATTGCCTGC---TTTTTCAACTATGGAGTGCATCTT------------------CTTAACGTCTTATCTCAGAAATCTCTCATACTC------------------------------------------------------------ATTGAGATGCATAGTTTGCTAGAAAAACTAGGTAGAGAAATT---------------------------CAGTTTTTGGTCGATGAAAGAGAGATC------------ATTATAGGTATAGATCTCAAC------------------------------------------------------------------------------------------------------------AATATAAGTGAGAGAGCCTTTGAAGGAATGTGTAATCTCCAGTTCTTAAGAATC------------------------------------------------------------------------------------------------------------------------------------------------------------------------------------------------------------CTTCGA------ATACTACACTGG---------AGTTATTTCCCGATGGCATGT---TTGCCTTCTAATGTGAACTTGGAGTTTCTTGTCGAACTAATCATGGATAAC---------AGTAAG---CTTGAGAAGTTGTGG---------------------------------------------------------------------AATCTCAAGAGGATGGATATGCGTGATTCTGCAAACTTGAAGGAGCTTCCTGATTTCTCAACTGCCACTAATCTTCAGAAG------------------------------------------------------------------------------------------------------------------------------------------------------------------------------------------------------------------------------------------------------------------------------------------------------------------------------------------------------------------------------------------------------------------------------------------------------------------------------------------------------------------------------------------------------------------------------------------------------------------------------------------------------------------------------------------------------------------------------------------------------------------------------------------------------------------------------------------------------------------------------------------------------------------------------------------------------------------------------------------------------------------------------------------------------------------------------------------------------------------------------------------------------------------------------------------------------------------------------------------------------------------------------------------------------------------------------------------------------------------------------------------------------------------------------------------------------------------------------------------------------------------------------------------------------------------------------------------------------
>GT5_AT5G11250.1
ATCTGGACACACCAAGTCTTTCCCAGCTTCAGCGGG------------------------------------------------------------------------------------------------------------------------------------------------------------------------------------------------------------------------------GAAGATGTCCGT------AGAGACTTTCTCAGTCACATT---------------------------------------------CAGATGGAGTTTCAAAGAATGGGA---------------------------------------------------------------------------------------------------------------------------------------------------------------------------------------------------------------------------------------------------------------------------------------------------------------------------------------------------------------------------------TCTAAGATAGCAATTATCTTGCTCTCTAGGAAC---------------------------------------------------------------------TATGCTTCTTCAAAATGGTGTCTTGACGAACTGGTGGAGATTATGAAATGC---------------------------------------------------------------------------------------------------------------------ACTGTGATGGCCATATTTTAC------------------------------------------------------------------------------------------------------------------AAAGTGGATCCTTCTGATGTA---------------------------------------------------------------------------------------------------------------AAAAATCTGACCGGA------------------------------GATTTCGGGGGGAGATGGAGACAAGCTTGGGAAAAAGTGGCCACA---------------------------------------------GTA------------AACTGG------------------------------------------------------------------------------------------------------------------------------------------GAAGCGGCCATGATCAAGAAAATCGCCACTGATATTTCGAACATA---------------------------------------------------------------------------------------------------------------GTTGGGATGAGAGCTCATTTAGAAAAGATGAAACCGTTGTTATGCCTA---AGG---ATAATTGGGATTTGGGGTCCTCCTGGGATTGGGAAGACCACAATTGCCAGAGTTGTATAC---AAC---CTCTCCCACAGT---TTCCAACTGAGTGTCTTTATGGAG---CAACAAATGTTTATGTCTCAAATA------GCCCAAGATAGGTTGAAAGACAAGAAAGTTCTGGTCGTTCTTGATGGGGTGAACCAGTCAGTACAACTA---GATGCGATGGCGAAAGAA------GCTTGG---------------TGGTTT---------GGTCCTGGGAGTCGAATCATCATTACA------------ACACAAGATCAGAAACTT---CATATTTACAAGGTGGATTTTCCACCAACTGAAGAGGCTCTTCAAATCTTCTGCATGTATGCTTTTGGTCAAAACCTTGCTTGGAAAGTA---------------ATAAATCTTGCCGGTAACCTCCCTTTGGGGCTAAGAATTATGGGCTCC------TATTTTAGGGGA---------------------------------AGAGAAGAGTGGAAAAAGTCATTACCAAGATTA---------------------------------------------GAGAGTAGC---------------------------------------------------------------------GCTGATATTCAAAGC---ATTTTGAAGTTCAGCTATGAC------------------------------------------------------------------------------------GACGAAGATAAAAATTTATTTCTTCATATAGCATGT---TTTTTCAACGGTAAAGAGCATCTT------------------CTTAACGTCTTAGCTGAGAAATCTCTCATATCT------------------------------------------------------------ATAGAGATGCATAAACTGCTAGCAAAACTAGGTGGAGAAATT---------------------------CAGTTTTTGTTTGATGGAGAAGAGATA------------GTAATAGGCATAGATTTCCAC------------------------------------------------------------------------------------------------------------GATATGAATGAGAGAGTTTTTGAAGGAATGTCTAATCTTCAGTTCTTAAGATTC------------------------------------------------------------------------------------------------------------------------------------------------------------------------------------------------------------CTTCAG------TTACTAGATTGG---------ATATATTTTCCGATGACATGT---TTGCCTTCTACTGTGAACGTGGAGTTCCTTATTGAACTAAACCTGACGCAC---------AGCAAG---CTTGATATGTTGTGG---------------------------------------------------------------------AATCTCAGGCAGATGGATTTGAGTTATTCTGTAAACTTGAAGGAGCTTCCTGATCTCTCAACTGCCATTAATCTCCGAAAG------------------------------------------------------------------------------------------------------------------------------------------------------------------------------------------------------------------------------------------------------------------------------------------------------------------------------------------------------------------------------------------------------------------------------------------------------------------------------------------------------------------------------------------------------------------------------------------------------------------------------------------------------------------------------------------------------------------------------------------------------------------------------------------------------------------------------------------------------------------------------------------------------------------------------------------------------------------------------------------------------------------------------------------------------------------------------------------------------------------------------------------------------------------------------------------------------------------------------------------------------------------------------------------------------------------------------------------------------------------------------------------------------------------------------------------------------------------------------------------------------------------------------------------------------------------------------------------------------
>GT5_887645
ATCTGGACACACCATGTGTTTCCAAGTTTCCGAGGG------------------------------------------------------------------------------------------------------------------------------------------------------------------------------------------------------------------------------GAAGATGTCCGT------AGAGACTTTCTTAGTCACATT---------------------------------------------CATATGGAGTTTCAAAGAATGGGA---------------------------------------------------------------------------------------------------------------------------------------------------------------------------------------------------------------------------------------------------------------------------------------------------------------------------------------------------------------------------------TCCAAGATCGCAATTATCTTGCTGTCAAGAAAC---------------------------------------------------------------------TACGCTTCTTCGAGCTGGTGTCTTGACGAATTGGCGGAGATTATGAAGTGC---------------------------------------------------------------------------------------------------------------------ACAGTTTTGGCTGTTTTCTAT------------------------------------------------------------------------------------------------------------------AAAGTGGATCCATCTGATGTA---------------------------------------------------------------------------------------------------------------AAGAAGCTGACCGGA------------------------------GATTTTGGAGGGAGATGGAGACAAGCTTTGGCAAATGTCGCCACA---------------------------------------------ATC------------AACTGG------------------------------------------------------------------------------------------------------------------------------------------GAAGCTACCATGATTAGAAATATCGCTACTGATATATCCAACAAG---------------------------------------------------------------------------------------------------------------GTTGGGATGACTGCTCATTTGAAGAAGATGGAACCATTGTTATGCCTA---AGG---ATGATTGGGATTTGGGGTCCTTCTGGGATTGGGAAGACGACCATCGCCAGAGTTGTATAC---AAC---CTCTCTAGCAGT---TTTCAACTGAGTGTCTTTATGGAA---CAACAGCAGTTTATGTCTCAAATA------GTTCAAGATAGGCTAAAAGACAAGAAAGTTCTTGTTGTTCTTGATGGTGTGGACAAGTCAATGCAACTA---GACGCCATGGCAAAAGAA------ACTTGG---------------TGGTTT---------GGTCCTGGGAGTCAGATTATCATCACA------------GCACAAGATCGAAAGATT---CATATATACAAGGTGGGTTTTCCATCAACTGATGAGGCCCTTCAAATCTTGTGCACATATGCTTTTGGTCAAGAACTTGCTTGGGAAGTT---------------ACACATCTTGCTGGTGAACTCCCTTTGGGTTTAAGGGTTATGGGCTCT------TATTTTCGGGGA---------------------------------AAGCTGGAGTGGACGAAAGCACTACCAAGGTTA---------------------------------------------AGGAGTAGC---------------------------------------------------------------------GCTGATATTCTTAGC---ATTTTGAAGTTCAGCTATGAT------------------------------------------------------------------------------------GACGAAGACAAATATTTGTTTCTTCATATAGCTTGC---TTCTTCAATTATAAAAGGTATCTT------------------CTTAATGGCTTAGCTGAAAAATCGCTCATATCT------------------------------------------------------------ATAATCATGCATGATCTGCTAGTCAAACTAGGTATAGACATT---------------------------CTATTTTTGGTTGATGCACGAGAAATT------------GTTATAGGTATAAATTACAAC------------------------------------------------------------------------------------------------------------CATCTAAGTGAGAGAGCCTTTCAAGGAATGTCTAATCTCCAATTCTTAAGAGTC------------------------------------------------------------------------------------------------------------------------------------------------------------------------------------------------------------CTTCGA------TTACTGGACTGG---------ACTTATTTTCCGATGACATGT---TTGCCTCCTATTTTCAACACGGACTTCCTTGTTGAACTAGACATGCGTTGC---------AGCAAA---CTTGAGAAGTTGTGG---------------------------------------------------------------------AATCTCAAGCGGATGGATTTGAGTTCGTCTCTCCTCTTAAAGGAGCTTCCTGATCTCTCAACTGCCACCAATCTTCGGACA------------------------------------------------------------------------------------------------------------------------------------------------------------------------------------------------------------------------------------------------------------------------------------------------------------------------------------------------------------------------------------------------------------------------------------------------------------------------------------------------------------------------------------------------------------------------------------------------------------------------------------------------------------------------------------------------------------------------------------------------------------------------------------------------------------------------------------------------------------------------------------------------------------------------------------------------------------------------------------------------------------------------------------------------------------------------------------------------------------------------------------------------------------------------------------------------------------------------------------------------------------------------------------------------------------------------------------------------------------------------------------------------------------------------------------------------------------------------------------------------------------------------------------------------------------------------------------------------------
>GT5_916001
ATCTGGACACACCATGTGTTTCCAAGTTTTCGAGGG------------------------------------------------------------------------------------------------------------------------------------------------------------------------------------------------------------------------------GAAGATGTCCGT------AGAGACTTTCTTAGTCACATT---------------------------------------------CAGATGGAGTTTCAAAGAATGGGA---------------------------------------------------------------------------------------------------------------------------------------------------------------------------------------------------------------------------------------------------------------------------------------------------------------------------------------------------------------------------------TCCAAGATCGCAATTATCTTGCTGTCAAGAAAC---------------------------------------------------------------------TACGCTTCTTCGAGCTGGTGTCTTGACGAATTGGCGGAGATTATGAAGTGC---------------------------------------------------------------------------------------------------------------------ACAGTTTTGGCTGTTTTCTAT------------------------------------------------------------------------------------------------------------------AAAGTGGATCCATCTGATGTA---------------------------------------------------------------------------------------------------------------AAGAAGCTGACCGGA------------------------------GATTTTGGAGGGAGATGGAGACAAGCTTTGGCAAATGTCGCCACA---------------------------------------------ATC------------AACTGG------------------------------------------------------------------------------------------------------------------------------------------GAAGCTACCATGATTAGAAATATCGCTACTGATATATCCAACAAG---------------------------------------------------------------------------------------------------------------GTTGGGATGACTGCTCATTTGAAGAAGATGGAACCATTGTTATGCCTA---AGG---ATGATTGGGATTTGGGGTCCTTCTGGGATTGGGAAGACGACCATCGCCAGAGTTGTATAC---AAC---CTCTCTAGCAGT---TTTCAACTGAGTGTCTTTATGGAA---CAACAGCAGTTTATGTCTCAAATA------GTTCAAGATAGGCTAAAAGACAAGAAAGTTCTTGTTGTTCTTGATGGTGTGGACAAGTCAATGCAACTA---GATGCCATGGCAAAAGAA------ACTTGG---------------TGGTTT---------GGTCCTGGGAGTCGGATTATCATCACA------------ACACAAAATCGAAAGATT---CATATTTACAAGGTGAATTTTCCATCAACTGATGAGGCCCTTCAAATCTTGTGCACATATGCTTTTGGTCAAGAACTGGCTCGGGAAGTT---------------ACACAACTTGCTGGTGAACTTCCTTTGTGTCTTAGGGTTATAGGCTCG------TATTTTCGAGGA---------------------------------AAGCTGGAGTGGACGAAAGCACTACCAAGGTTA---------------------------------------------AGGAGTAGC---------------------------------------------------------------------GCTGATATTCTTAGC---ATTTTGAAGTTCAGCTATGAT------------------------------------------------------------------------------------GACGAAGACAAATATTTGTTTCTTCATATAGCTTGC---TTCTTCAATCGTGAATGGTATCTT------------------CTTAATGGCTTAGCTGAAAAATCGCTCATATCT------------------------------------------------------------ATAAACATGCATGATTTGCTAGTCAAACTAGGTAGAGATATT---------------------------CTATTTTTGGTTGATGCACGAGAAATT------------GTTATGGGCATAAATTTCAAC------------------------------------------------------------------------------------------------------------CATATAAGTGAGAGAGCCTTTCAAGGAATGTCTAATCTCCAATTCTTAAGATTC------------------------------------------------------------------------------------------------------------------------------------------------------------------------------------------------------------CTTCGA------TTACTACACTGG---------ACTTATTTTCCGATGACATGT---TTGCCTCCTATTTTCAACACGGAGTTCCTGGTTGAACTACACATGCGTTAC---------AGCAAA---CTTGAGAAGTTGTGG---------------------------------------------------------------------AATCTCAAGCGGATGGATTTGAGTTCGTCTCTCCTCTTAAAGGAGCTTCCTGACCTCTCAACTGCCACCAATCTTCAGGAA------------------------------------------------------------------------------------------------------------------------------------------------------------------------------------------------------------------------------------------------------------------------------------------------------------------------------------------------------------------------------------------------------------------------------------------------------------------------------------------------------------------------------------------------------------------------------------------------------------------------------------------------------------------------------------------------------------------------------------------------------------------------------------------------------------------------------------------------------------------------------------------------------------------------------------------------------------------------------------------------------------------------------------------------------------------------------------------------------------------------------------------------------------------------------------------------------------------------------------------------------------------------------------------------------------------------------------------------------------------------------------------------------------------------------------------------------------------------------------------------------------------------------------------------------------------------------------------------------
>GT5_887643
ATCTGGACACACCATGTGTTTCCAAGTTTTCGAGGG------------------------------------------------------------------------------------------------------------------------------------------------------------------------------------------------------------------------------GAAGATGTCCGT------AGAGACTTTCTTAGTCACATT---------------------------------------------CAGATGGAGTTTCAAAGAATGGGA---------------------------------------------------------------------------------------------------------------------------------------------------------------------------------------------------------------------------------------------------------------------------------------------------------------------------------------------------------------------------------TCCAAGATCGCAATTATCTTGCTCTCAAGAAAC---------------------------------------------------------------------TACGCTTCTTCGAGTTGGTGTCTTGACGAATTGGCGGAGATTATGAAGTGC---------------------------------------------------------------------------------------------------------------------ACAGTGTTGGCTGTTTTCTAT------------------------------------------------------------------------------------------------------------------AAAGTGGATCCATCTGATGTA---------------------------------------------------------------------------------------------------------------AATAAGCTGACCGGA------------------------------GATTTTGGAGGGAGATGGAGACAAGCTTTGGCAAATGTCGCCACA---------------------------------------------ATC------------AACTGG------------------------------------------------------------------------------------------------------------------------------------------GAAGCGACCATGATTAGAAATATCGCTACTGATATATCCAACAAG---------------------------------------------------------------------------------------------------------------GTTGGGATGACTGCTCATTTGAAGAAGATGGAACCATTGTTATGCCTA---AGG---ATGATTGGGATTTGGGGTCCTTCTGGGATTGGAAAGACGACCATTGCTAGAGTTGTATAC---AAC---CTCTCCAACAGT---TTCCAACTGAGTGTCTTTATGGAA---CAACAGCAGTTTATGTCTCAAATA---------------------------------------------------------------------------------------------------------------------------------------------------------------------------------------------------------------------------------------------------------------------------------------------------------------------------------------------------------------------TATTTTCGAGGA---------------------------------AAGCTGGAGTGGACGAAAGCACTACCAAGGTTA---------------------------------------------AGGAGTAGC---------------------------------------------------------------------GCTGATATTCTTAGC---ATTTTGAAGTTCAGCTATGAT------------------------------------------------------------------------------------GACGAAGACAAATATTTGTTTCTTCATATAGCTTGC---TTCTTCAATCGTGAATGGTATCTT------------------CTTAATGGCTTAGCTGAAAAATCGCTCATATCT------------------------------------------------------------ATAAACATGCATGATCTGCTAGTCAAACTAGGTATAGACATT---------------------------CTATTTTTGGTTGATGCACGAGAAATT------------GTTATGGGCATAAATTTCAAC------------------------------------------------------------------------------------------------------------CATATAAGTGAGAGAGCCTTTCAAGGAATGTCTAATCTCCAATTCTTAAGAGTC------------------------------------------------------------------------------------------------------------------------------------------------------------------------------------------------------------CTTCGA------TTACTACAATGG---------ACTTATTTTCCGATGACATGT---TTGCCTCCTATTTTCAACACGGAGTTTCTGGTTGAACTAGTCATGCCTTAC---------AGCAAA---CTTGAGAAGTTGTGG------------------------------------------------------------------------------------------------------------------CTCCCTTCTATTGGGAATGCCACTAATCTCGAGTTA------------------------------------------------------------------------------------------------------------------------------------------------------------------------------------------------------------------------------------------------------------------------------------------------------------------------------------------------------------------------------------------------------------------------------------------------------------------------------------------------------------------------------------------------------------------------------------------------------------------------------------------------------------------------------------------------------------------------------------------------------------------------------------------------------------------------------------------------------------------------------------------------------------------------------------------------------------------------------------------------------------------------------------------------------------------------------------------------------------------------------------------------------------------------------------------------------------------------------------------------------------------------------------------------------------------------------------------------------------------------------------------------------------------------------------------------------------------------------------------------------------------------------------------------------------------------------------------------------
>GT5_887642
ATCTGGACACACCATGTGTTTCCAAGTTTTCGAGGG------------------------------------------------------------------------------------------------------------------------------------------------------------------------------------------------------------------------------GAATATGTCCGT------AGAGACTTTCTTAGTCACATT---------------------------------------------CAGATGGAGTTTCAAAGAATGGGA---------------------------------------------------------------------------------------------------------------------------------------------------------------------------------------------------------------------------------------------------------------------------------------------------------------------------------------------------------------------------------TCCAAGATCGCAATTATCTTGCTCTCAAGAAAC---------------------------------------------------------------------TACGCTTCTTCGAGCTGGTGTCTTGACGAATTGGCGGAGATTATGAAGTGC---------------------------------------------------------------------------------------------------------------------ACAGTTTTGGCTGTTTTCTAT------------------------------------------------------------------------------------------------------------------AAAGTGGATCCATCTGATGTA---------------------------------------------------------------------------------------------------------------AAGAAGCTGACCGGA------------------------------GATTTTGGAGGGAGATGGAGACAAGCTTTGGCAAATGTCGCCACA---------------------------------------------ATC------------AACTGG------------------------------------------------------------------------------------------------------------------------------------------GAAGCGGCCATGATTAAAAAAATCGCTACTGATATTTCGAACTTG---------------------------------------------------------------------------------------------------------------GTTGGAATGAGAGAACATTTAGAGAAGATGGAACCGTTATTATGTTTA---AGG---ATGATTGGGATTTGGGGTCCTTCTGGGATTGGGAAGACGACCATCGCCAGAGTTATATAC---AAC---CTCTCCGGCAGT---TTTCAACTGAGTGTCTTTATGGAA---CAACAGCAGTTTATGTCTCAAATA------GTTCAAGATAGGCTAAAAGACAAGAAAGTTCTTGTTGTTCTTGATGGTGTGGACAAGTCAATGCAACTA---GATGCCATGGTGAAAGAA------ACTTGG---------------TGGTTT---------GGTCCTGGGAGTCGGATTATTATTACA------------ACGCAAGATCGAAAGCTT---CATATTTACAAGATTGATTTTCCATCAACTGAAGAGGCCCTTCAAATCTTGTGCACATATGCTTTTGGTCAAAACTTGCTCAGGAAGTTA---------------CACAACTTGCTG------------------------------------------------------------------------------------------ATGGAGTGGATGAAAGCACTACCAAGGTTA---------------------------------------------AGGAATAGC---------------------------------------------------------------------GCTAATATTCTTAGC---ATTTTGAAGTTCAGCTATGAT------------------------------------------------------------------------------------GATGAAGACAAATATTTGTTTCTTCATATAGCATGC---TTCTTCAATCATGAAGAGTATCTC------------------CTTAATGTCTTAGCTGAGAAATCTCTCATATCT------------------------------------------------------------ATAAACATGCATGATTTGCTAGTCAAACTAGGTAGAGATATT---------------------------CTATTTTTGGTTGATGCACGAGAAATT------------CTTATGGGCATAAATTTCAAC------------------------------------------------------------------------------------------------------------CATATAAGTGAGAGAGCCTTTCAAGGAATGTCTAATCTCCAATTCTTAAGAGTC------------------------------------------------------------------------------------------------------------------------------------------------------------------------------------------------------------CTTCGA------TTACTACACTGG---------ACTTATTTTCCGATGACATGT---TTGCCTCCTATTTTCAACACGGAGTTTCTGGTTGAACTAGACATGTCTTAC---------AGCAAA---CTTGAGAAGTTGTGG------------------------------------------------------------------------------------------------------------------------------------------------------------------------------------------------------------------------------------------------------------------------------------------------------------------------------------------------------------------------------------------------------------------------------------------------------------------------------------------------------------------------------------------------------------------------------------------------------------------------------------------------------------------------------------------------------------------------------------------------------------------------------------------------------------------------------------------------------------------------------------------------------------------------------------------------------------------------------------------------------------------------------------------------------------------------------------------------------------------------------------------------------------------------------------------------------------------------------------------------------------------------------------------------------------------------------------------------------------------------------------------------------------------------------------------------------------------------------------------------------------------------------------------------------------------------------------------------------------------------------------------------------------------------------------------------------------------------------------------------------------
>GT5_887641
[truncated: 854,245 more chars]
