# Supplementary material for: Diversification of defensins and NLRs in Arabidopsis species by different evolutionary mechanisms
Source: BMC Evol Biol. 2017 Dec 15;17:255. doi: 10.1186/s12862-017-1099-4 (PMC5731061; doi:10.1186/s12862-017-1099-4)
Supplement: Supplementary file 7 — Results for all LRTs of NLR and DEFL families. (XLSX 52 kb) [file 12862_2017_1099_MOESM7_ESM.xlsx]

## Sheet: NLR
Results of analysis of natural selection with codeml site models and FUBAR as well as recombination breakpoints detected with GARD
for groups of NLR subfamilies CNL and TNL.
Group	n1	LRT M1:M2	P2	LRT M7:M8	P2	Estimates for M83	M8 BEB sites4	FUBAR positive5	FUBAR positive partitions6	FUBAR negative5	FUBAR negative partitions6	GARD breakpoints7
CNL
GC1	9	147.05	<0.001	165.85	<0.001	ω = 5.77; P1 = 0.05	16	26	28	72	65	2 (7)
GC2	13	22.85	<0.001	45.72	<0.001	ω = 2.00; P1 = 0.07	4	2	1	280	266	2 (7)
GC3	5	127.18	<0.001	129	<0.001	ω = 8.65; P1 = 0.08	36	32	30	26	22	2 (9)
GC4	6	87.78	<0.001	111.74	<0.001	ω = 4.06; P1 = 0.09	17	13	16	20	44	1 (8)
GC5	12	125.11	<0.001	152.85	<0.001	ω = 3.44; P1 = 0.08	19	22	14	145	122	5 (6)
GC6	5	50.57	<0.001	57.46	<0.001	ω = 5.17; P1 = 0.07	7	13	4	31	28	0 (7)
GC7	10	64.06	<0.001	108.68	<0.001	ω = 2.51; P1 = 0.10	19	13	13	183	170	1 (7)
GC8	7	7.69	0.03	17.54	<0.001	ω = 2.22; P1 = 0.06	1	9	5	82	82	4 (7)
GC10	5	0.43	0.89	9.8	0.008	ω = 1.13; P1 = 0.23	0	0	0	174	172	0 (8)
TNL
GT1	21	174.03	<0.001	209.33	<0.001	ω = 2.73; P1 = 0.07	21	3	12	316	302	1(3)
GT2	8	22.84	<0.001	44.7	<0.001	ω = 2.19; P1 = 0.1	3	11	4	137	110	1 (8)
GT3	13	218.48	<0.001	259.31	<0.001	ω = 3.10; P1 = 0.1	43	10	23	214	189	3 (5)
GT5	6	77.9	<0.001	90.03	<0.001	ω = 5.72; P1 = 0.05	17	15	13	118	83	2 (7)
GT6	11	24.74	<0.001	52.4	<0.001	ω = 1.82; P1 = 0.17	14	9	14	237	221	2 (6)
GT7	5	0	1	1.36	0.61	ω = 3.36; P1 = 0.009	0	1	1	198	192	0 (8)
GT10	21	0	1	31.83	<0.001	ω = 3.21; P1 = 0.01	5	16	N.D.	367	N.D.	N.E.
GT11	9	113.42	<0.001	126.25	<0.001	ω = 4.17; P1 = 0.07	15	5	10	79	42	1 (7)
GT12	5	0.37	1	0.73	0.78	ω = 3.60; P1 = 0.01	0	1	0	23	24	0 (7)
GT14	8	34.66	<0.001	44.31	<0.001	ω = 3.09; P1 = 0.07	7	4	3	65	58	4 (7)
GT15	7	71.62	<0.001	82.99	<0.001	ω = 3.13; P1 = 0.09	21	19	4	96	63	4 (7)
GT19	11	12.76	0.002	38.69	<0.001	ω = 1.96; P1 = 0.06	4	2	2	269	268	4 (7)
GT21	6	25.63	<0.001	39.91	<0.001	ω = 2.83; P1 = 0.09	5	1	3	93	81	0 (7)
GT22	6	95.8	<0.001	106.74	<0.001	ω = 4.76; P1 = 0.07	11	32	21	71	43	5 (8)
GT32	5	0	1	0.49	0.83	ω = 2.38; P1 = 0.006	0	1	2	283	282	0 (6)
1 number of sequences in the group
2 P-values are corrected for multiple comparisons with the Benjamini-Hochberg procedure employing a False Discovery Rate of 0.10.
Values in bold represent significant tests in which ω is inferred to be >1.0
3 ω is dN:dS estimated under M8; P1 is the inferred proportion of positively selected sites. Positions under positive selection are provided in Supplementary table 1.
4 Number of codon position under positive selection with P>0.9
5 According to FUBAR analysis this is the number of codon positions under positive or negative selection with P>0.9
6 Results obtained with FUBAR analysis based on the partitions of all breakpoints detected with GARD regardless of their statistical significance.
7 Number of breakpoints with significant phylogenetic topological incongruence at p ≤ 0.1, between parenthesis is the total number of breakpoints detected.
N.E. means no evidence for recombination was detected. For such groups no second FUBAR analysis was performed.

## Sheet: DEFL
Results of analysis of natural selection with codeml site models and FUBAR as well as recombination breakpoints detected with GARD for groups of DEFL genes.
CRPs groups1	Group	LRT M1:M2	P2	LRT M7:M8	P2	Estimates for M83		M8 BEB sites4		FUBAR positive5	FUBAR positive partitions7	FUBAR negative5	FUBAR negative partitions7	GARD breakpoints8
CRP0000	S116	2.41	0.78	11.86	0.04	w = 1.49989	p1 = 0.20353	0	0	1		14		N.E.
CRP0000	S117	0	1	0	1	w = 1.00000	p1 = 0.00001	0	0	0		2		N.E.
CRP0090	S119	N.T.	N.T.	0	1	w = 1.00000	p1 = 0.00001	0		N.T.	0	N.T.	11	1 (2)
CRP0220	S19	0.11	1	1.03	1	w = 1.08183	p1 = 0.59068	0	0	0		6		N.E.
CRP0220	S44	0	1	3.23	0.49	w = 5.38922	p1 = 0.03985	0	0	1		2		0 (1)
CRP0240	S114	0.97	1	2.51	0.59	w = 2.03531	p1 = 0.11624	0	0	1		3		N.E.
CRP0260	S125	12.03	0.03	12.08	0.04	w = 4.92112	p1 = 0.19861	5	5	4	3	2	2	0 (3)
CRP0300	S89	2.7	0.84	3.09	0.46	w = 3.59717	p1 = 0.04628	1	1	0		2		0 (2)
CRP0300	S94	0.2	1	0.37	1	w = 1.14261	p1 = 0.61967	0	0	0		3		N.E.
CRP0300	S95	0.75	1	0.45	1	w = 1.16902	p1 = 0.67052	0	0	0		3		N.E.
CRP0300	S99	0	1	0.03	1	w = 1.08837	p1 = 0.20526	0	0	0		5		0 (1)
CRP0300	S100	0	1	1.1	1	w = 1.00000	p1 = 0.43951	0	0	1		6		N.E.
CRP0300	S107	0.13	1	0.24	1	w = 1.12671	p1 = 0.51245	0	0	0		3		2 (2)
CRP0340	S43	44.01	0.01	24.85	0.01	w = 5.42845	p1 = 0.22552	8	8	6	6	3	3	0 (1)
CRP0360	S78	0	1	0	1	w = 1.00000	p1 = 0.00001	0	0	0		5		0 (2)
CRP0360	S81	16.99	0.01	19.27	0.01	w = 5.66140	p1 = 0.16038	3	3	2	3	3	2	0 (2)
CRP0360	S87	38.6	0.01	44.39	0.01	w = 5.25678	p1 = 0.27930	14	14	4	6	2	2	0 (2)
CRP0500	S6	0	1	0	1	w = 1.00000	p1 = 0.00001	0	0	0		1		N.E.
CRP0500	S8	0	1	0.8	1	w = 2.89561	p1 = 0.01758	0	0	1		4		N.E.
CRP0500	S1326	0.22	1	0.26	1	w = 1.02981	p1 = 0.63411	0	0	0		5		0 (1)
CRP0560	S14	22.32	0.01	10.52	0.05	w = 3.25050	p1 = 0.53532	7	7	3	3	2	2	0 (4)
CRP0570	S130	4.25	0.48	6.83	0.13	w = 2.58317	p1 = 0.19541	0	0	1		6		0 (1)
CRP0580	S12	0.19	1	0.53	1	w = 1.16471	p1 = 0.54691	0	0	2		9		N.E.
CRP0580	S13	0.4	1	2.01	0.73	w = 1.93464	p1 = 0.09326	0	0	0		7		N.E.
CRP0580	S65	7.64	0.03	9.57	0.06	w = 3.66347	p1 = 0.08029	4	2	2		3		N.E.
CRP0660	S25	7.9	0.17	7.65	0.1	w = 2.65776	p1 = 0.23374	4	4	3	3	12	13	0 (1)
CRP0670	S17	2.76	0.87	3.17	0.48	w = 2.19303	p1 = 0.11508	1	1	0		9		0 (2)
CRP0680	S9	2.61	0.83	6.14	0.16	w = 1.99155	p1 = 0.14044	0	0	2		4		1 (1)
CRP0700	S124	0	1	0	1	w = 1.00000	p1 = 0.00001	0	0	0		19		N.E.
CRP0730	S42	9.31	0.1	11.33	0.04	w = 4.54223	p1 = 0.11751	1	1	0		4		0 (2)
CRP0730	S126	0	1	0	1	w = 1.00000	p1 = 0.00001	0	0	0		14		N.E.
CRP0810	S1	2.51	0.81	4.97	0.26	w = 1.77351	p1 = 0.37635	1	1	2	2	1	1	0 (1)
CRP0810	S26	0.16	1	0.32	1	w = 1.11493	p1 = 0.51960	0	0	0		1		N.E.
CRP0810	S57	4.49	0.46	4.61	0.31	w = 2.93790	p1 = 0.16547	2	2	2	4	1	0	1 (1)
CRP0830	S54	1.48	1	3.12	0.47	w = 1.86710	p1 = 0.22171	0	0	1		3		N.E.
CRP0830	S56	2.13	0.9	4.35	0.33	w = 2.83149	p1 = 0.03803	0	0	0		13		1 (1)
CRP0830	S63	9.3	0.1	9.52	0.06	w = 9.65009	p1 = 0.04563	3	3	7	8	3	4	0 (2)
CRP0860	S28	0	1	0.28	1	w = 1.00000	p1 = 0.76659	0	0	2		4		0 (1)
CRP0860	S62	0	1	0.41	1	w = 1.00740	p1 = 0.52622	0	0	0		4		N.E.
CRP0920	S122	0	1	0	1	w = 1.00000	p1 = 0.00001	0	0	0		7		0 (2)
CRP0940	S2	6.71	0.2	6.6	0.14	w = 3.41423	p1 = 0.16695	4	4	3	3	4	2	0 (2)
CRP0940	S70	0	1	0	1	w = 1.00000	p1 = 0.00001	0	0	0		6		N.E.
CRP0960	S73	1.25	1.32	4.05	0.36	w = 2.09854	p1 = 0.20558	0	0	0		7		0 (1)
CRP0960	S82	2.94	0.85	3.73	0.4	w = 1.76205	p1 = 0.53530	2	2	2	1	3	3	0 (1)
CRP0980	S109	0	1	0	1	w = 1.00000	p1 = 0.00001	0	0	0		6		0 (1)
CRP1050	S71	6.53	0.18	7.82	0.1	w = 3.03669	p1 = 0.14198	1	1	8	5	3	4	1 (2)
CRP1100	S74	0.73	1	1.29	1	w = 5.03649	p1 = 0.01434	0	0	0		6		N.E.
CRP1110	S68	16.57	0.01	16.68	0.01	w = 5.45231	p1 = 0.16642	7	7	5	5	2	4	0 (1)
CRP1120	S66	0	1	0.03	1	w = 1.00000	p1 = 0.63290	0	0	0		6		0 (2)
1 Cysteine Rich Peptide groups of defensin and defensin-like genes as defined for A. thaliana in Huang et al. 2015
2 P-values are corrected for multiple comparisons with the Benjamini-Hochberg procedure employing a False Discovery Rate of 0.10. Values in bold represent significant tests in which ω is inferred to be >1.0
3 ω is dN:dS estimated under M8; P1 is the inferred proportion of positively selected sites. Positions under positive selection are provided in Supplementary table 1.
4 Number of codon position under positive selection with M8 inferred with Bayes Empirical Bayes analysis with P>0.9.
5 According to the FUBAR procedure this is the number of codon positions under positive or negative selection with P>0.9.
6 Group S132 contains genes from both CRP0500 and CRP0560.
7 Results obtained with FUBAR analysis based on the partitions of all breakpoints detected with GARD regardless of their statistical significance.
8 Number of breakpoints with significant phylogenetic topological incongruence at p ≤ 0.1, between parenthesis is the total number of breakpoints detected. N.E. means no evidence for recombination was detected. For such groups no second FUBAR analysis was performed.
