# Supplementary material for: Diversification of defensins and NLRs in Arabidopsis species by different evolutionary mechanisms
Source: BMC Evol Biol. 2017 Dec 15;17:255. doi: 10.1186/s12862-017-1099-4 (PMC5731061; doi:10.1186/s12862-017-1099-4)
Supplement: Supplementary file 9 — Characteristics of the Arabidopsis transcriptomes compared. (XLSX 54 kb) [file 12862_2017_1099_MOESM9_ESM.xlsx]

## Sheet: Sheet1
Supplementary data 6. Characteristics of the transcriptomes sequenced.
Sample	Total reads		Mean Quality Score		Mapped reads		Genes expressed4
A. thaliana mature pistils unpollinated	109,362,994		36.51		89,537,597		69.79
A. thaliana pistils selfed 8HAP2	101,942,362		36.52		96,071,451		69.06
A. thaliana pistils x A. lyrata pollen 8HAP	100,332,498		36.84		95,899,345		68.89
A. thaliana pistils x A. halleri pollen 8HAP	103,676,026		36.9		98,639,610		69.28
A. thaliana pistils 3DAI with Fusarium3	97,213,704		36.59		70,661,826		65.38
A. thaliana leaf untreated	80,329,562		35.59		74,144,556		58.16
A. thaliana leaf 3DAI with Fusarium	95,285,902		36.88		91,697,050		57.79
A. halleri mature pistils unpollinated	106,156,558		36.88		75,012,556		73.92
A. halleri pistils selfed 8HAP	93,961,972		36.71		67,574,404		72.59
A. halleri pistils x A. lyrata pollen 8HAP	121,254,382		36.44		87,023,215		73.3
A. halleri pistil 3DAI with Fusarium	83,771,668		36.68		56,172,094		66.81
A. halleri leaf untreated	127,526,910		36.42		89,168,588		65.78
A. halleri leaf 3DAI with Fusarium	93,279,706		36.76		66,208,233		65.35
A. lyrata pistils untreated	96,737,148		36.69		82,058,723		67.49
A. lyrata pistils infected	117,134,804		36.4		89,328,582		62.79
A. lyrata leaf untreated	123,196,130		36.81		104,112,543		58.43
A. lyrata leaf Infected	92,065,932		36.65		77,815,224		58.74
1 Data for A. thaliana and A. halleri from Table 1 in Mondragón-Palomino et al. 2017
2 HAP: hours after pollination.
3 3DAI: Three days after infection.
4 As percentage of the total number of genes included in the reference genomes: A. thaliana TAIR10 28,642 (including mitochondrial genes),
A. halleri V1: 25,008 (including 68 chloroplast and mitochondrial genes).
As percentage of the 29,675 genes included in the reannotated genomes of A. lyrata V 2.1, Rawat et al. 2015.
Genes expressed are those with a RPKM≥1.
