# Supplementary material for: Diversification of defensins and NLRs in Arabidopsis species by different evolutionary mechanisms
Source: BMC Evol Biol. 2017 Dec 15;17:255. doi: 10.1186/s12862-017-1099-4 (PMC5731061; doi:10.1186/s12862-017-1099-4)
Supplement: Supplementary file 10 — Differentially expressed genes in the transcriptome of A. lyrata pistils and leaves infected with F. graminearum. Expression data in RPKM units was employed to draw heat maps. (XLSX 761 kb) [file 12862_2017_1099_MOESM10_ESM.xlsx]

## Sheet: Alyrata
Supplementary data 7. Differentially expressed genes in the transcriptome of A. lyrata pistils and leaves infected with F. graminearum.
Expression data in RPKM units employed to draw heat maps.
Feature ID	CrossRefV2_Phytozome	EDGE test: Alyrata_pistil_S13 vs Alyrata_pistil_infected, tagwise dispersions - Log2Fold change	EDGE test: Alyrata_pistil_S13 vs Alyrata_pistil_infected, tagwise dispersions - FDR p-value correction	Alyrata_pistil_S13 - A_lyrata_nonpollinated_pistil_2_AGTTCC_L001_R1_001 (paired) trimmed (paired) (GE) - RPKM	Alyrata_pistil_S13 - A_lyrata_nonpollinated_pistil_3_ATGTCA_L001_R1_001 (paired) trimmed (paired) (GE) - RPKM	Alyrata_pistil_infected - A_lyrata_infected_pistil_1_GCCAAT_L002_R1_001 (paired) trimmed (paired) (GE) - RPKM	Alyrata_pistil_infected - A_lyrata_infected_pistil_3_CTTGTA_L002_R1_002 (paired) trimmed (paired) (GE) - RPKM		Feature ID	CrossRefV2_Phytozome	EDGE test: Alyrata_leaf vs Alyrata_leaf_infected, tagwise dispersions - Log2Fold change	EDGE test: Alyrata_leaf vs Alyrata_leaf_infected, tagwise dispersions - FDR p-value correction	Alyrata_leaf - A_lyrata_leaf_1_AGTCAA_L006_R1_001 (paired) trimmed (paired) (GE) - RPKM	Alyrata_leaf - A_lyrata_leaf_2_AGTTCC_L006_R1_001 (paired) trimmed (paired) (GE) - RPKM	Alyrata_leaf_infected - A_lyrata_Infected_leaf_1_CGATGT_L006_R1_001 (paired) trimmed (paired) (GE) - RPKM	Alyrata_leaf_infected - A_lyrata_Infected_leaf_2_TGACCA_L006_R1_001 (paired) trimmed (paired) (GE) - RPKM
AL8G28030	917041	-12.8296	1.79252e-29	28.2946	8.41503	0	0		AL5G38520	486259	-10.3517	1.30766e-14	2.99113	3.61743	0	0
AL8G28040	917041	-11.4761	1.8822e-16	25.3439	6.77474	0	0		AL4G26380	482142	-10.3334	1.86389e-12	5.89138	2.0628	0	0
AL8G24180	949621	-10.091	2.89249e-09	2.54909	0.605449	0	0		AL6G47140	327420	-10.0076	1.71333e-12	2.63168	1.27306	0	0
AL1G47920	913294	-9.81156	4.63893e-48	43.9633	15.6117	0.0222285	0.0241323		AL1G52250	923040	-9.93299	1.00351e-11	18.1476	7.89652	0	0
AL4G20970	933186	-9.77673	2.71634e-11	4.55118	1.32439	0	0		AL8G25440	331566	-9.7068	2.17207e-10	2.07522	0.806495	0	0
AL4G27260	933867	-9.72409	3.67352e-12	7.25892	2.80023	0	0		AL7G24630	#N/A	-9.19689	1.17349e-08	7.20035	2.79023	0	0
AL4G34870	321600	-9.39492	1.26402e-18	610.787	288.565	0.94046	0.0300296		AL5G20110	936862	-9.16847	1.56014e-08	3.81388	8.90904	0	0
AL2G22440	475714	-9.38757	2.67678e-54	115.877	40.8916	0.11578	0.0523733		AL1G38050	313311	-8.88267	3.3653e-66	27.8679	26.2627	0.0734937	0.0340167
AL8G20370	949233	-9.34236	2.70941e-12	1.8945	1.37238	0	0		AL1G63920	924296	-8.56637	3.68085e-06	1.95873	0.507482	0	0
AL6G26240	488428	-9.27671	2.90765e-08	3.76233	0.991629	0	0		AL1G30860	920822	-8.53726	5.75089e-51	25.5683	18.7913	0.114571	0
AL1G32880	312965	-9.11945	2.32399e-32	159.117	71.7588	0.278336	0.020145		AL1G23640	911021	-8.14907	3.01252e-13	2.09452	0.867415	0	0.00789634
AL7G27560	492337	-9.01512	1.33043e-13	13.0882	3.50451	0	0.0221203		AL904U10010	887864	-8.03165	2.51375e-15	4.57349	4.73561	0	0.027135
AL6G10770	349471	-8.87782	5.92933e-07	1.01643	0.220294	0	0		AL7G37250	946577	-7.85794	4.3299e-56	20.4639	23.1775	0.147805	0.035693
AL4G44740	935693	-8.83626	5.3501e-06	3.43591	0.418251	0	0		AL1G10010	918720	-7.85061	7.22259e-60	125.581	133.066	0.768018	0.321391
AL6G13880	939831	-8.76353	2.87668e-07	3.99893	0.849878	0	0		AL1G65520	474859	-7.57948	3.13957e-64	213.343	160.082	1.21158	0.670022
AL6G50290	943568	-8.71448	5.3551e-10	1.18199	1.20385	0	0		AL1G16210	470653	-7.38416	3.30336e-57	76.9361	44.7881	0.430604	0.265741
AL4G36700	345842	-8.66032	1.63664e-05	2.85424	0.398772	0	0		AL7G24650	945290	-7.37376	8.85052e-05	1.26886	0.632835	0	0
AL3G51520	931897	-8.62548	3.27909e-49	230.422	69.553	0.263368	0.293449		AL1G22640	#N/A	-7.28373	2.42664e-11	3.45152	3.43952	0.0364711	0
AL728U10010	887827	-8.60666	7.52897e-39	74.4732	21.7922	0.0849205	0.0921936		AL5G37210	486140	-7.21639	1.32699e-17	9.61429	5.97906	0.0648081	0.0299965
AL6G43650	942879	-8.48718	8.10957e-09	1.74987	0.813899	0	0		AL1G11390	470177	-7.1254	1.04023e-32	325.26	294.875	1.09558	3.05973
AL8G40200	#N/A	-8.36681	3.22505e-07	3.13399	0.820786	0	0		AL3G36190	930243	-6.95498	6.59803e-18	12.7907	11.8879	0.188263	0
AL1G27120	471733	-8.28509	3.35474e-14	7.83355	2.60591	0	0.0212062		AL2G30160	476341	-6.93853	3.96837e-20	3.94536	2.69915	0.0309533	0.0191024
AL5G10550	935864	-8.26361	6.57108e-08	1.26852	0.635132	0	0		AL1G52360	#N/A	-6.69413	4.28215e-48	82.8728	44.7585	0.444882	0.711339
AL1G28310	920557	-8.125	3.1979e-07	2.88786	1.67595	0	0		AL8G20720	494910	-6.6823	5.6584e-21	60.8708	24.9257	0.697391	0.107596
AL5G33130	898260	-8.12137	4.33187e-32	127.94	60.2453	0.426976	0.0609927		AL6G46280	943165	-6.65816	1.68852e-56	69.562	64.0089	0.463097	0.779437
AL1G47890	922578	-8.10956	5.63661e-05	2.68465	0.430338	0	0		AL6G46270	943164	-6.53326	5.00539e-62	89.6425	83.0126	1.07277	0.715005
AL2G14240	924854	-8.08661	1.36314e-41	30.7228	11.5255	0.0399494	0.0722849		AL1G27340	#N/A	-6.40293	1.30656e-06	1.20979	0.378422	0.0153817	0
AL9U10110	497040	-7.93218	1.00791e-20	4.6848	3.76269	0.0201935	0		AL7G23470	#N/A	-6.40271	4.61093e-15	3.84559	3.30978	0.0399601	0.0369912
AL2G10260	#N/A	-7.9162	1.87317e-10	5.7263	1.07946	0.0165942	0		AL7G23660	#N/A	-6.33766	1.49636e-34	10.0769	7.43455	0.106032	0.0981542
AL5G22940	937177	-7.9044	0.000120382	1.89587	0.402512	0	0		AL1G52270	923042	-6.30442	8.14902e-21	144.776	73.5103	2.34392	0.351855
AL3G13650	477636	-7.82391	3.65662e-07	1.45767	1.28668	0	0		AL3G21170	478343	-6.25238	9.07085e-13	4.01622	2.41237	0.0596283	0.0183993
AL3G38700	930506	-7.8033	6.41622e-05	1.67643	0.38756	0	0		AL7G44680	330267	-6.23267	5.8596e-08	167.122	158.994	4.17493	0.145839
AL7G30420	945879	-7.74137	4.34794e-06	1.42745	0.519232	0	0		AL8G29940	495619	-6.18982	1.44512e-15	6.71173	4.6376	0.128526	0.0198294
AL8G42740	951495	-7.65724	3.70135e-06	1.60603	0.632872	0	0		AL2G38290	927355	-6.12463	5.51776e-25	12.7054	8.46058	0.0566084	0.222711
AL3G37790	930417	-7.52991	0.000460322	1.66875	0.192464	0	0		AL4G10210	932036	-6.10597	1.21219e-15	6.26754	20.4425	0.294785	0.0852761
AL1G56010	923447	-7.3887	9.25829e-41	155.883	61.4765	0.681961	0.264417		AL3G20870	341128	-6.10215	3.27015e-17	9.95089	7.84184	0.229865	0.0212787
AL6G46290	490054	-7.35403	9.21843e-32	167.972	58.693	0.817723	0.177551		AL7G17860	#N/A	-6.09231	6.49336e-06	2.18226	0.964	0.0379196	0
AL5G36160	938553	-7.32306	6.41604e-17	13.3163	3.23267	0.0727541	0		AL3G25400	341506	-6.06617	5.88734e-28	7.51825	9.02272	0.18589	0.0537747
AL3G18940	478122	-7.28065	2.81156e-81	331.911	241.288	1.66109	1.02707		AL7G38840	329949	-6.0658	4.78956e-08	1.86045	0.960593	0	0.0349783
AL3G25770	478813	-7.19152	4.11017e-65	34.4774	18.7571	0.152223	0.112377		AL5G43150	939265	-6.03727	2.51659e-08	2.69609	1.66754	0.0598061	0
AL2G30580	316211	-7.15854	8.87928e-22	3.33076	2.00623	0.0247007	0		AL6G27540	488566	-6.00524	2.13239e-12	53.4477	31.5172	1.21138	0.092168
AL2G33140	926860	-7.1329	3.22734e-12	699.702	315.986	5.00793	0.275981		AL2G18680	925310	-5.95738	2.98798e-44	83.8529	88.9264	1.90633	0.799628
AL2G26400	#N/A	-7.05965	1.85984e-16	9.99106	6.9976	0	0.0877745		AL1G17460	470767	-5.94625	9.19069e-14	4.89966	2.73691	0.085138	0.031525
AL4G18880	481524	-6.91395	4.70874e-15	1.71209	0.3938	0.00798149	0.00433253		AL3G20290	341087	-5.92704	1.28621e-48	10.6785	13.2002	0.194637	0.180176
AL7G40370	#N/A	-6.82361	2.42496e-21	8.51708	7.77601	0.0948799	0		AL2G20940	315582	-5.91702	1.27068e-26	9.7009	10.9539	0.277095	0.0582971
AL4G44490	483853	-6.77147	1.07178e-24	5.94729	3.38737	0.0285796	0.0310273		AL1G42320	921991	-5.89612	2.86394e-08	2.8445	2.80617	0	0.0791908
AL4G13430	932364	-6.69978	3.21651e-11	1.30507	0.905128	0.0124385	0		AL7G39110	946766	-5.88114	4.52224e-12	2.76267	1.20117	0.0184241	0.042638
AL5G18430	936699	-6.68482	2.33556e-45	85.578	41.7348	0.635649	0.264534		AL7G21320	491707	-5.87777	8.14221e-40	40.1885	50.1225	0.681438	0.77638
AL3G21510	478378	-6.65389	2.10846e-11	7.76929	2.30727	0.0643896	0		AL6G27860	488595	-5.87104	1.12468e-48	25.9609	20.3011	0.518999	0.244752
AL1G42320	921991	-6.58968	5.65928e-14	21.7825	7.01863	0.206459	0		AL1G64550	924368	-5.83199	6.28838e-08	7.84659	6.0199	0	0.202845
AL3G47780	480556	-6.55698	1.90669e-63	7.34064	5.30184	0.0640503	0.0320935		AL1G18410	#N/A	-5.79549	1.98956e-10	8.38858	4.61066	0.110241	0.10205
AL1G64660	924379	-6.51541	1.01242e-14	3.98871	4.2478	0.057503	0		AL6G27060	941156	-5.73165	7.08467e-19	4.61817	8.65551	0.173432	0.0688057
AL4G35190	482956	-6.51046	2.3222e-06	4.10826	0.6173	0	0.035755		AL1G52260	923041	-5.72491	8.13636e-13	123.48	74.1075	3.41277	0.263267
AL7G17620	491323	-6.50985	6.56666e-48	41.4619	82.688	0.692206	0.285048		AL4G20640	481640	-5.69287	4.07528e-55	89.1723	102.736	2.00182	1.5667
AL2G35680	927110	-6.44171	6.69361e-59	23.983	12.9838	0.20572	0.102615		AL5G44200	939371	-5.58578	4.59491e-39	26.8564	28.6243	0.605283	0.498055
AL7G20040	944813	-6.4231	6.7829e-09	3.5545	0.682834	0.0340287	0		AL6G41220	327089	-5.55422	1.20264e-12	4.33793	5.42187	0.114982	0.0798294
AL5G22320	937109	-6.40303	6.53521e-27	6.41043	6.58228	0.104738	0		AL5G33740	485777	-5.55411	3.7516e-33	35.9867	38.9897	0.481084	1.02121
AL7G20470	353697	-6.39034	2.17303e-14	2.72386	1.95157	0	0.038433		AL6G14950	487319	-5.528	1.75576e-14	23.6789	6.43331	0.472213	0.15511
AL3G10970	477403	-6.33827	7.2756e-11	5.52371	2.30671	0	0.0668041		AL6G32120	489019	-5.52108	2.82934e-11	47.3983	44.2754	1.79874	0.178404
AL6G19630	487769	-6.304	3.66129e-30	31.6698	63.8965	0.679141	0.184326		AL7G17400	888706	-5.51982	6.2029e-16	27.9347	29.9485	1.05886	0.185719
AL1G10920	311290	-6.2948	1.22272e-42	5.18896	6.12741	0.0831958	0.0180642		AL1G57420	923607	-5.51937	7.28723e-46	43.7449	28.6025	0.94353	0.572246
AL5G18180	484653	-6.29108	4.18512e-18	313.058	175.556	3.8874	0.669355		AL1G65510	915023	-5.46178	3.78364e-07	1.60864	0.665923	0.0159222	0.0294784
AL3G18700	903660	-6.27257	4.07285e-13	1.46619	1.2984	0.0228667	0		AL7G17670	491330	-5.44994	9.55019e-21	15.7359	15.6802	0.424901	0.262221
AL3G10990	927651	-6.25969	2.12972e-26	180.243	224.123	3.18173	0.639672		AL7G40030	493413	-5.44473	1.01929e-09	16.5087	16.4776	0.744183	0
AL6G43890	489926	-6.25919	1.37725e-09	1.20627	0.877557	0.0159187	0		AL1G12130	918938	-5.44242	7.33418e-46	98.3747	109.13	1.65849	2.85122
AL4G39470	321945	-6.25637	9.61478e-13	1.45463	1.91671	0.0140196	0.0152204		AL6G24170	488219	-5.43393	1.80215e-12	255.01	50.317	4.89679	1.89007
AL5G44490	939402	-6.25433	4.18792e-09	8.18356	2.41553	0.0894225	0		AL6G39770	942456	-5.41427	1.77017e-16	3.24074	3.2775	0.0964329	0.0495934
AL1G11390	470177	-6.21768	2.04669e-21	25.455	116.302	0.766831	0.610865		AL675U10010	497512	-5.38585	6.12488e-12	6.00121	6.2971	0.121885	0.150438
AL5G13000	322644	-6.21166	7.24261e-13	7.48614	2.84874	0.0759933	0.0206255		AL5G33070	938223	-5.38435	5.62246e-09	2.96488	6.41655	0.0724481	0.134131
AL6G35180	#N/A	-6.2088	1.25328e-15	36.9144	37.1025	0.692902	0.0283867		AL7G51060	356177	-5.36761	2.56172e-29	15.1206	7.76701	0.359466	0.173613
AL4G31120	934243	-6.17195	6.80864e-10	588.459	235.95	7.82898	0.541276		AL4G11650	932186	-5.35257	1.82967e-47	268.004	347.158	6.97636	7.43874
AL1G63090	924208	-6.15485	9.55165e-16	6.05184	17.1705	0.123598	0.107347		AL7G47660	947662	-5.35169	3.26342e-09	2.00875	7.4556	0.104021	0.115551
AL7G25190	945347	-6.13524	1.58931e-22	3.88728	2.50927	0.00882121	0.0574603		AL4G37570	902084	-5.34708	4.07027e-08	33.7428	16.4424	1.16232	0.0537981
AL5G18190	484654	-6.12762	3.50945e-08	21.8275	1.99203	0.0291411	0.221458		AL8G29250	495552	-5.30774	1.46809e-07	2.38313	3.5853	0.143342	0
AL4G11250	481063	-6.11639	1.64754e-46	14.3299	15.1877	0.259557	0.0402552		AL1G21020	919828	-5.30657	6.58306e-11	18.7493	5.26587	0.196569	0.363928
AL5G26470	937553	-6.1125	3.47958e-08	1.98344	1.17239	0	0.0288603		AL6G24320	488239	-5.27835	0.000317104	1.4101	0.412448	0.0386879	0
AL2G34880	909257	-6.07373	8.41166e-28	33.3064	33.0839	0.611548	0.0995887		AL5G35110	485932	-5.26216	2.61571e-24	25.0879	23.8012	0.974702	0.271561
AL2G28790	926418	-6.06282	6.63631e-07	3.24089	0.787549	0.0193053	0.0209587		AL3G45320	480385	-5.25892	2.20839e-44	216.268	201.336	6.6649	3.87655
AL1G42220	921978	-6.05497	2.72365e-41	75.5102	53.192	1.15469	0.235047		AL5G44110	939363	-5.23216	6.59461e-32	15.8681	9.13681	0.385627	0.250848
AL5G15400	936392	-6.04707	1.37473e-18	3.66906	3.25794	0.0349693	0.0379643		AL5G19840	484746	-5.22976	5.9708e-16	25.0438	18.1997	0.971238	0.157339
AL2G22630	475724	-6.02255	1.04509e-24	28.2627	27.3447	0.531264	0.0876098		AL1G36190	472578	-5.19022	4.82317e-21	72.2566	74.5056	3.13485	0.806095
AL6G45330	895373	-6.0044	2.23251e-21	9.43108	4.49639	0.0998736	0.0542137		AL7G29700	945805	-5.16178	1.66881e-06	5.42936	2.69834	0.223835	0
AL1G14100	470434	-5.96569	5.15975e-18	72.8603	67.6201	1.43673	0.194973		AL8G29870	495611	-5.14136	2.14904e-48	24.4002	31.4624	0.811725	0.708883
AL6G48420	943386	-5.92177	1.57905e-21	145.7	147.236	2.99452	0.510486		AL3G35380	930155	-5.11854	2.29883e-24	14.6897	19.8673	0.602645	0.357037
AL3G24380	904201	-5.86018	1.36489e-53	7.1133	6.03898	0.124871	0.0369723		AL1G22770	471329	-5.1045	3.43754e-07	3.67744	2.87397	0	0.166367
AL6G18410	892752	-5.85825	1.50894e-16	2.44443	3.94673	0.0566696	0.0205077		AL3G29480	929548	-5.05787	6.48333e-35	22.5804	17.7734	0.776638	0.393168
AL3G10530	477352	-5.84538	7.75937e-63	19.2245	16.9625	0.32585	0.126342		AL3G28010	479043	-5.05364	2.0643e-17	6.33742	4.4527	0.213392	0.098769
AL4G10170	480959	-5.84331	5.07437e-17	15.4404	60.8019	0.671259	0.280288		AL6G28680	#N/A	-5.02985	5.34189e-07	3.58379	3.25391	0.198392	0
AL3G44020	931100	-5.84154	5.88564e-08	1.25207	1.32854	0	0.0284385		AL5G37230	324207	-5.01847	4.18961e-15	87.272	47.5588	3.33322	0.729696
AL5G18100	484650	-5.83075	0	749.01	774.474	14.9059	4.59418		AL1G57640	474256	-5.01163	2.6628e-26	12.714	12.0508	0.512609	0.230072
AL2G12120	924652	-5.82025	5.97656e-31	11.7305	10.3644	0.233551	0.0422589		AL1G30750	335126	-5.00198	3.1889e-07	1.72165	5.55726	0.20921	0.0168405
AL6G14960	487321	-5.82005	1.6639e-09	2.01701	1.5305	0.040236	0		AL5G30600	485476	-4.99308	3.69962e-47	162.557	182.184	5.813	4.60168
AL5G30020	#N/A	-5.79992	7.73466e-07	2.71301	0.752047	0.0401234	0		AL8G10310	494214	-4.99029	1.11496e-25	34.0195	31.6639	1.48886	0.52067
AL5G35520	938484	-5.77709	2.64135e-12	3.38516	1.66067	0.0621115	0		AL6G28600	#N/A	-4.98965	2.13326e-10	8.77381	9.30076	0.455682	0.0937391
AL5G32330	485631	-5.76412	1.83451e-29	20.9136	14.6125	0.349693	0.113893		AL2G36530	476952	-4.97809	2.05353e-08	2.92687	2.60223	0.0280812	0.129974
AL7G50610	494134	-5.75851	1.68635e-19	10.2197	8.7957	0.242664	0		AL5G26960	485206	-4.93803	1.014e-48	50.928	55.852	1.81472	1.52946
AL5G18140	936671	-5.75398	6.25905e-27	31.6205	9.98675	0.318113	0.245386		AL7G25840	492160	-4.93661	4.55028e-20	86.6758	46.2648	3.08505	1.12344
AL2G33150	316417	-5.75112	6.70431e-10	1.03653	0.738104	0	0.0227121		AL3G52280	931980	-4.93386	5.94827e-05	1.84587	0.994951	0	0.0774558
AL3G29540	929555	-5.74176	3.9886e-17	6.83447	12.7545	0.1881	0.06807		AL1G52280	923043	-4.92857	2.33857e-16	724.774	446.495	29.5925	7.94025
AL2G33130	316416	-5.70844	7.86941e-13	2.83803	0.899681	0.0362666	0.0147648		AL5G23570	897373	-4.92122	1.66408e-05	1.61725	0.340672	0.0244363	0.0339312
AL6G36150	942086	-5.69387	1.65752e-08	3.77739	1.96288	0.0712123	0		AL2G30330	476354	-4.88344	4.25616e-07	3.34805	4.23188	0.251726	0
AL8G23750	#N/A	-5.68694	3.21174e-07	4.51552	1.38284	0.0737774	0		AL4G29760	482457	-4.87138	4.59352e-05	1.77253	1.27147	0.093966	0
AL6G48400	#N/A	-5.6865	3.47455e-14	4.30288	4.61415	0.116249	0		AL1G59290	474403	-4.85686	5.57077e-10	25.3486	5.45489	0.789992	0.234015
AL4G30950	482576	-5.66185	5.26106e-20	44.1625	45.8528	1.0938	0.196489		AL6G28690	488668	-4.82495	1.04336e-06	8.89931	5.66555	0.500624	0
AL3G18910	478120	-5.65061	0	459.994	473.492	11.6744	1.85755		AL1G30680	920798	-4.82329	7.1916e-14	6.19509	3.81222	0.231708	0.107246
AL2G28660	476202	-5.64399	1.95556e-22	38.816	19.913	0.72674	0.116886		AL4G11080	481046	-4.80203	1.13637e-11	19.5364	17.288	0.992952	0.282824
AL2G17670	475423	-5.63723	4.63443e-17	93.3119	90.3052	2.31557	0.367072		AL5G37130	938656	-4.79521	3.56315e-15	4.94906	3.92487	0.150418	0.1519
AL6G10350	892040	-5.632	5.84329e-09	1.48666	0.497958	0	0.0288425		AL7G11290	943905	-4.77108	0	168.941	206.159	10.2272	3.24282
AL5G20340	323063	-5.62302	5.05945e-16	117.041	111.411	2.90732	0.468814		AL1G25830	920316	-4.74633	7.54718e-37	95.3298	112.219	4.40203	3.0606
AL3G49860	480741	-5.60237	1.43003e-21	56.3772	18.0785	0.475273	0.644973		AL2G38960	477170	-4.69736	4.54858e-31	73.0939	105.796	3.3527	3.26695
AL5G18150	936672	-5.59701	4.7025e-18	54.7927	11.8558	0.375853	0.636945		AL3G13650	477636	-4.68667	9.04426e-09	7.78522	5.90567	0.41447	0.0959191
AL1G36380	472595	-5.59403	1.30495e-32	51.3107	55.4464	1.32553	0.264317		AL7G25510	492123	-4.65684	7.14989e-16	6.80698	6.22679	0.345819	0.153104
AL2G24430	475824	-5.59354	1.41244e-60	40.8749	30.2266	0.696912	0.372972		AL4G34720	482911	-4.64858	6.74617e-06	3.35713	4.5529	0	0.279313
AL7G51200	494165	-5.58595	2.80058e-14	13.3297	2.77048	0.182493	0.0609609		AL6G20420	892936	-4.63463	4.71147e-20	10.2592	8.17093	0.531397	0.189198
AL1G11090	470143	-5.58341	4.60819e-24	95.9525	102.655	2.48694	0.514274		AL6G35800	942048	-4.63385	1.81839e-19	11.6491	10.4254	0.623474	0.239307
AL1G16790	470713	-5.55722	1.6542e-09	3.71436	1.49091	0.0370476	0.0402205		AL5G29660	937893	-4.62984	7.29898e-22	10.5674	7.14479	0.229274	0.441458
AL1G39270	921700	-5.54474	4.91668e-19	42.5283	43.2324	1.18473	0.142911		AL3G30260	904738	-4.60406	3.19544e-07	1.06974	1.05638	0.0501877	0.0309726
AL6G17460	325356	-5.53116	4.30741e-12	226.337	172.176	5.6665	0.616493		AL6G30730	488866	-4.6024	7.4109e-14	3.01352	2.13418	0.108435	0.0926569
AL3G10630	902931	-5.52867	5.9882e-13	71.329	20.9887	1.25538	0.201083		AL8G11380	915381	-4.58884	1.0291e-08	17.0307	25.273	1.59404	0.153709
AL2G16500	925072	-5.52637	6.2782e-14	2.47067	2.62108	0.0368571	0.0400137		AL5G15700	484479	-4.57283	8.77886e-13	9.1189	6.64784	0.521553	0.124149
AL3G17530	340860	-5.51454	1.33449e-24	32.4716	29.7054	0.851284	0.129711		AL7G24710	492036	-4.56492	2.31522e-11	5.37765	4.17327	0.0991347	0.275308
AL6G14940	325159	-5.51129	5.64807e-18	2.57573	3.11555	0.0379297	0.0514727		AL6G28770	941329	-4.54384	9.86298e-06	10.3738	7.55821	0.75457	0
AL2G11060	924544	-5.49069	3.0517e-09	1.90032	1.8262	0	0.0570856		AL5G33900	485791	-4.541	1.06878e-10	39.7934	53.4731	3.47471	0.492624
AL6G24140	488216	-5.48658	2.1466e-13	6.81302	18.1059	0.146101	0.253783		AL1G13740	470398	-4.49864	5.76423e-27	45.6908	59.812	2.86584	1.6611
AL4G25600	900951	-5.48334	9.859e-13	4.01225	2.20329	0.0792998	0.0172183		AL7G10710	490650	-4.48194	1.40129e-43	162.49	122.371	6.46461	5.71433
AL6G28600	#N/A	-5.47291	2.54173e-09	4.98589	3.27831	0.0407313	0.0884395		AL7G48980	947820	-4.47367	3.89995e-10	12.3167	6.72687	0.68547	0.14806
AL7G49510	#N/A	-5.46848	2.92192e-17	22.173	20.5804	0.619984	0.079612		AL8G27030	357563	-4.45734	4.30946e-21	18.8051	13.9763	0.547728	0.858056
AL6G21740	487980	-5.46051	2.49391e-11	2.77754	1.40098	0.0317668	0.0344875		AL1G42260	473156	-4.45183	1.01091e-29	59.0585	53.2316	3.21873	1.73809
AL3G51150	480832	-5.45773	2.22475e-15	25.5334	9.34644	0.494773	0.0716197		AL8G32730	950472	-4.44822	3.84832e-15	61.7124	25.6435	2.53832	1.29985
AL8G37210	950935	-5.45257	1.39199e-08	278.076	225.335	7.93548	0.443317		AL4G14810	481310	-4.43634	4.60104e-45	43.2539	44.9304	2.13184	1.77611
AL3G16010	477851	-5.42931	4.22159e-19	153.064	147.981	4.18917	0.898361		AL7G21310	491706	-4.43303	1.2792e-24	71.6991	115.746	5.28965	3.13737
AL1G52050	314188	-5.42583	1.11344e-37	11.1533	9.27542	0.2372	0.103006		AL6G43040	489863	-4.43251	3.20053e-07	1.28586	1.71838	0.0337969	0.0938576
AL1G22940	471348	-5.40995	3.88931e-35	6.37952	5.7965	0.161145	0.0437365		AL4G13470	932367	-4.42472	2.97957e-13	14.157	16.5699	0.379931	0.959191
AL1G61760	474617	-5.40119	1.86078e-17	157.964	162.267	4.62428	0.891834		AL1G52230	923038	-4.41646	6.68369e-20	241.109	160.68	13.1199	5.13979
AL1G59170	474393	-5.39691	6.31159e-05	4.46195	0.574131	0	0.0847991		AL2G26480	476013	-4.41473	5.37453e-30	50.4132	65.3513	2.78897	2.42434
AL3G33840	479584	-5.39078	1.63905e-10	48.7211	46.9508	1.53847	0.119806		AL7G10850	943862	-4.41293	2.83912e-31	27.3816	25.2079	0.904862	1.4289
AL6G25470	488352	-5.3515	8.81641e-11	154.083	143.947	4.86199	0.45336		AL6G52130	943760	-4.39165	1.02268e-22	92.9946	73.2361	5.28379	2.39524
AL6G43620	942876	-5.33128	2.67073e-19	15.9135	14.9065	0.520834	0.0235601		AL4G24310	481955	-4.35713	6.39401e-05	1.6026	0.426572	0.0630503	0.0291829
AL7G18050	353497	-5.32853	3.52602e-35	12.1151	11.1122	0.332471	0.0825018		AL428U10010	952164	-4.35264	8.91959e-09	1.7819	0.900074	0.0427619	0.0791697
AL3G24810	478720	-5.32744	1.31317e-13	129.175	115.609	3.89866	0.541375		AL6G13680	892333	-4.35188	2.89227e-21	164.949	126.022	9.70517	4.12452
AL4G43820	483788	-5.31612	8.80457e-35	27.4873	20.4299	0.671154	0.190079		AL8G32720	917490	-4.34195	1.37224e-07	3.58184	1.95937	0.159285	0.0983004
AL2G26880	476042	-5.31119	1.78152e-06	123.181	30.7569	2.73464	0.104432		AL6G19080	487705	-4.33251	4.19856e-22	53.6663	29.6642	2.62979	1.35424
AL2G36610	476961	-5.30904	1.41025e-12	1.73246	1.32693	0.0418611	0.0113616		AL5G35630	485985	-4.32888	2.955e-08	1.167	1.75303	0.10984	0.0312859
AL7G49740	356074	-5.30482	5.51314e-15	8.96565	5.46288	0.258377	0		AL7G23220	491877	-4.3064	2.02291e-10	14.8502	12.4757	1.17492	0.183626
AL6G36300	894442	-5.29644	2.89281e-44	20.973	22.7867	0.624659	0.174384		AL3G45340	480386	-4.30313	1.30273e-12	8.99052	10.9484	0.41922	0.537332
AL4G18530	320434	-5.29376	1.21928e-15	87.5264	82.841	2.70574	0.455353		AL8G24210	495144	-4.2915	1.61091e-09	8.52274	7.18931	0.152908	0.589779
AL5G25710	897583	-5.29244	3.46745e-10	2.37167	1.94926	0.0484372	0.0262928		AL4G10310	932045	-4.28488	8.14933e-07	3.88813	4.5136	0.31451	0.0970475
AL3G45380	931241	-5.2892	2.27973e-09	5.50853	2.60483	0.0694866	0.0754379		AL2G36850	927222	-4.28345	1.76796e-13	35.6212	47.2962	3.38523	0.80647
AL3G43880	480303	-5.28828	4.45868e-12	72.965	74.633	2.49932	0.243716		AL1G42250	473154	-4.26812	5.14289e-16	47.0748	34.9134	3.13175	1.00837
AL6G44610	942980	-5.28659	1.03647e-22	26.0931	10.862	0.507819	0.179176		AL4G20870	933179	-4.25903	8.25991e-09	11.1838	6.19937	0.687232	0.190852
AL6G30560	488852	-5.28435	4.96921e-14	536.338	470.387	16.2661	2.5688		AL7G40590	493451	-4.25856	5.3601e-24	33.4891	28.6904	2.16187	0.98842
AL5G11860	484177	-5.28142	2.01185e-12	64.6459	63.2764	2.15577	0.23516		AL7G14300	944223	-4.24823	2.50933e-07	2.72809	1.47653	0.117423	0.0905824
AL6G17480	487574	-5.27637	4.27923e-69	102.221	93.2288	2.14703	1.52805		AL4G39340	483346	-4.23994	0	289.708	548.463	14.8026	27.3407
AL1G48670	922672	-5.27325	2.16493e-10	1.2651	0.800934	0.0269051	0.00973646		AL1G53470	473969	-4.21047	1.16774e-08	5.43647	7.38231	0.409184	0.252522
AL4G25680	933698	-5.25595	1.71524e-14	58.2123	52.0993	1.83159	0.26893		AL1G46650	336421	-4.19409	5.12699e-22	42.1248	50.4587	3.36522	1.5576
AL7G44510	891298	-5.25234	4.10469e-20	1.59282	1.03743	0.0418908	0.00699671		AL5G24510	485020	-4.19022	0.000162762	2.0278	1.54846	0.193661	0
AL5G21680	897179	-5.24951	2.41827e-12	3.64512	3.02748	0.120258	0		AL2G17300	925155	-4.1704	0	39.2083	36.4389	1.3399	2.61757
AL3G30160	318525	-5.24369	3.43468e-19	14.2326	14.6064	0.49665	0.0501569		AL3G49570	319764	-4.1579	1.97661e-06	1.48475	1.53345	0.12329	0.0380432
AL9U10650	333002	-5.23924	5.31105e-07	4.96875	1.03094	0.0869813	0.0236077		AL7G15910	491144	-4.14538	0	985.138	1075.52	62.4661	49.5643
AL1G41850	336019	-5.23293	1.0542e-15	90.0565	75.3455	2.77747	0.418799		AL8G30350	495659	-4.13836	1.58076e-12	10.2635	11.1078	0.972121	0.219974
AL5G21300	484821	-5.23046	1.05553e-11	76.0327	65.1768	2.4683	0.270506		AL3G12940	477584	-4.1381	7.39305e-07	4.41895	8.60027	0.363719	0.336695
AL3G33280	479539	-5.22938	3.26474e-21	24.635	24.9418	0.809141	0.147948		AL3G32080	479442	-4.13287	2.2878e-11	2.24606	3.19234	0.181059	0.117325
AL5G24860	485044	-5.2236	4.77961e-12	2.57615	1.64886	0.0781229	0		AL7G18510	491407	-4.1319	2.28657e-08	2.77547	2.16805	0.157835	0.109581
AL7G14300	944223	-5.22149	8.12222e-10	10.5721	2.13509	0.0944632	0.15383		AL7G51190	948067	-4.12385	9.1589e-13	6.81962	6.61038	0.265739	0.459191
AL1G53150	923128	-5.20705	1.88713e-24	5.55063	4.18178	0.161397	0.026283		AL4G44470	935667	-4.122	7.61754e-15	70.8654	75.5989	2.13504	5.75372
AL8G10080	915254	-5.20009	4.22331e-15	7.08246	5.84082	0.170105	0.0791458		AL7G51390	494179	-4.1218	0.000138347	1.05495	0.683048	0.0961055	0
AL3G35510	905222	-5.18852	5.07401e-08	1.04156	0.773969	0.0319082	0		AL2G33590	926904	-4.11968	8.73593e-07	8.29082	5.76927	0.726203	0.0700258
AL6G13890	939832	-5.17845	6.84205e-18	8.43541	8.59822	0.160793	0.174565		AL5G17390	347194	-4.11083	1.73948e-05	434.671	622.542	57.1738	3.91507
AL1G53750	923194	-5.17724	1.0877e-15	2.79345	2.21029	0.0593109	0.0386343		AL1G42450	473169	-4.08601	1.36441e-19	42.2708	32.7677	3.05264	1.23856
AL6G38210	942303	-5.17461	6.0299e-21	11.8611	4.85277	0.254559	0.0802338		AL3G43400	480276	-4.07723	0	157.529	107.375	4.6847	10.0245
AL4G19380	933004	-5.17091	1.48471e-11	37.0603	41.7097	1.45462	0.1316		AL7G40660	493458	-4.07592	1.49599e-14	7.54008	7.89831	0.346329	0.519064
AL4G37320	483165	-5.17091	7.60059e-14	38.6641	42.2516	1.44962	0.17986		AL8G37540	332437	-4.07246	2.12939e-05	3.17914	15.5512	0.217344	0.829934
AL4G11590	932182	-5.16117	6.60294e-23	31.3169	28.9881	1.0438	0.171048		AL7G21360	491711	-4.07153	1.87736e-07	3.5243	2.14403	0.211982	0.109018
AL4G43200	483717	-5.14996	1.47224e-16	111.676	121.121	4.03122	0.732806		AL7G31010	492672	-4.0677	6.00299e-08	5.8082	3.53761	0.364545	0.16873
AL8G24220	495145	-5.14567	1.47663e-10	73.386	78.4463	2.87031	0.245607		AL2G10300	474897	-4.06541	0	257.311	339.327	17.3739	16.8267
AL5G43550	939304	-5.14065	8.1246e-11	95.7632	103.404	3.77376	0.325895		AL4G20860	481659	-4.05539	1.289e-08	8.13812	7.15128	0.707053	0.187006
AL6G37480	942228	-5.13603	2.98617e-12	285.556	299.765	10.821	1.278		AL4G19040	#N/A	-4.04713	5.09757e-05	2.08293	3.68457	0.112325	0.207959
AL8G16720	948842	-5.13261	1.30915e-29	7.46198	5.41251	0.203086	0.0608219		AL3G29540	929555	-4.02829	3.30672e-07	3.83751	3.9628	0.15588	0.288596
AL7G15990	491156	-5.12546	2.83256e-13	120.411	110.486	4.18795	0.63179		AL3G35050	479675	-4.02701	8.55786e-25	39.8869	48.2311	3.2404	1.99068
AL8G23250	495062	-5.12497	1.05678e-13	16.47	5.28785	0.195313	0.259161		AL627U10010	887390	-4.02623	1.75423e-07	7.95987	12.4769	1.08057	0.160046
AL3G39310	319167	-5.12285	2.3784e-17	4.87382	2.86822	0.137608	0.0213419		AL7G13130	490868	-4.02362	9.61545e-06	3.0997	2.55837	0.0959904	0.222146
AL3G43420	480278	-5.12108	9.31529e-05	2.42433	0.406319	0.0526466	0		AL1G15820	919306	-4.01929	4.91398e-18	70.0587	33.2048	3.9184	2.19835
AL1G25980	471616	-5.11418	2.20568e-10	179.267	179.704	6.8577	0.688792		AL3G20490	478281	-4.00984	6.42635e-21	59.5625	57.594	2.46133	4.40374
AL1G40940	921882	-5.11144	3.11668e-17	47.5549	32.8934	1.49023	0.190337		AL6G28670	941320	-4.00675	1.97217e-05	14.4345	16.0558	1.77483	0.102685
AL3G13060	927858	-5.11131	8.5248e-39	38.342	26.275	0.823432	0.525856		AL4G27400	482241	-3.99986	0.000255789	1.67029	2.37641	0.244886	0
AL4G27910	345092	-5.10745	5.9206e-10	31.285	27.8712	1.15785	0.0902165		AL1G42220	921978	-3.98889	5.14991e-08	19.7044	18.9805	2.06331	0.332176
AL3G51130	931853	-5.10609	3.32531e-05	3.88956	0.994197	0	0.0978953		AL1G58320	914363	-3.98569	8.5442e-05	1.68209	7.08812	0.492422	0.0599785
AL6G39810	942461	-5.09806	9.70669e-28	19.9861	20.8977	0.687379	0.177327		AL5G32500	938167	-3.96623	8.52907e-05	1.02452	0.425812	0.0593415	0.0274663
AL1G23280	#N/A	-5.09706	1.8616e-10	2.0559	2.32374	0.0860245	0		AL4G27500	#N/A	-3.95001	2.35032e-19	28.0051	40.0564	2.89127	1.39906
AL7G34670	492980	-5.09074	3.20778e-14	2.75477	2.13261	0.0897334	0.0108243		AL6G26160	488422	-3.9499	0	234.087	218.861	17.8164	10.5115
AL3G51640	343604	-5.08984	2.03165e-15	3.48533	2.65825	0.0688857	0.0598284		AL5G17430	896745	-3.94676	1.83831e-09	1686.35	1927.75	192.451	38.7901
AL7G39520	890784	-5.06433	4.88881e-28	6.96792	5.79402	0.222617	0.051266		AL1G52240	923039	-3.93091	7.62957e-14	2011.72	1606.19	174.691	56.8094
AL8G12540	494394	-5.06175	8.12123e-13	314.751	321.684	12.0934	1.78217		AL2G35500	316611	-3.92847	1.85226e-12	34.828	13.8766	1.48107	1.54241
AL3G34210	930035	-5.04729	2.85349e-13	253.226	208.055	8.95255	1.19455		AL8G21430	494953	-3.91583	2.23062e-13	4.30345	4.37773	0.421756	0.139436
AL7G42900	947157	-5.04628	2.41553e-25	98.0468	105.842	3.53792	0.93755		AL4G11820	481103	-3.90654	4.55544e-27	27.5216	26.6222	1.91623	1.54778
AL1G35850	472551	-5.0457	0	261.664	118.057	5.70693	2.7112		AL6G17810	487604	-3.8863	4.59731e-13	31.8158	94.7896	4.72027	3.60008
AL3G42810	480229	-5.04445	7.53471e-26	24.1588	22.7072	0.825848	0.203348		AL2G13200	475095	-3.88472	1.47462e-09	4.75808	4.37723	0.339256	0.25124
AL3G44080	480314	-5.02922	1.72509e-09	1.39143	0.744867	0.045039	0		AL3G26280	478858	-3.86868	9.57346e-14	31.1972	39.2791	3.47533	1.23736
AL4G40340	935238	-5.02619	0.000183769	9.37031	1.24546	0	0.235839		AL5G31340	485547	-3.86553	0	64.6326	77.9112	6.08336	3.40425
AL7G48890	330513	-5.02548	1.12307e-10	210.011	215.85	8.56094	0.957579		AL520U10010	497463	-3.85824	8.73688e-21	14.3131	13.774	1.0874	0.774315
AL3G29470	479173	-5.0186	6.88117e-13	61.6312	53.7446	2.2864	0.302403		AL7G27880	492372	-3.85738	2.52152e-12	21.9405	19.7948	1.81683	0.961053
AL1G35160	313123	-5.0065	1.03439e-21	64.9721	25.4822	1.41428	0.643878		AL6G31770	488984	-3.84618	3.15477e-11	6.91015	10.1743	0.640025	0.501323
AL7G36660	493156	-5.00369	4.30077e-22	8.49668	6.07265	0.268987	0.0556236		AL7G17660	491329	-3.8421	1.24814e-05	6.19361	5.17442	0.110697	0.614835
AL6G15840	349873	-4.99961	2.18919e-16	3.54034	6.87076	0.135472	0.0980494		AL6G10020	#N/A	-3.83614	3.3519e-08	7.16229	8.03732	0.350027	0.648042
AL3G33750	479578	-4.99614	2.02645e-24	50.4453	49.3963	1.77925	0.494138		AL7G13350	490888	-3.83597	4.87698e-23	40.4541	43.2129	3.55627	2.11145
AL3G10460	477345	-4.9951	1.14185e-11	352.752	375.45	14.7405	1.87534		AL1G42230	473153	-3.83068	8.89685e-15	21.1485	18.2804	1.45378	1.19624
AL5G36340	486059	-4.98367	5.00613e-12	25.4031	26.463	1.11588	0.0660793		AL1G48700	922677	-3.82639	8.95112e-06	2.54364	2.4554	0.171093	0.158382
AL6G17470	487573	-4.98199	1.37625e-17	8.74122	3.37099	0.19759	0.079031		AL1G52220	923037	-3.82542	6.98006e-14	663.691	502.71	60.12	20.0862
AL1G40890	473036	-4.97835	2.24724e-15	43.8976	47.9645	1.81441	0.301265		AL1G36140	912183	-3.81979	4.79574e-16	9.38749	11.3268	1.01171	0.417372
AL1G12080	918933	-4.97706	4.34857e-10	734.425	698.08	29.9231	3.22215		AL7G28660	889762	-3.81788	1.25318e-06	37.2001	27.3939	4.06488	0.458887
AL1G53100	923122	-4.9754	6.62708e-11	92.9323	90.9669	3.91296	0.329309		AL3G21340	928723	-3.80757	1.03113e-21	15.1837	22.3959	1.13	1.43217
AL9U11070	497089	-4.97091	8.41025e-11	9.28355	5.55461	0.325029	0		AL8G17820	331125	-3.8069	6.7986e-26	31.3188	26.1825	2.05792	1.86873
AL8G35950	496210	-4.96856	4.08402e-11	154.65	181.305	7.07276	0.71428		AL3G31480	318635	-3.79917	7.95709e-23	7.86598	7.79346	0.570847	0.506106
AL8G11190	494280	-4.96698	8.1228e-13	168.655	169.237	6.85324	1.00974		AL4G10440	932060	-3.79882	0	769.44	941.695	64.5016	53.8
AL7G40940	890921	-4.96389	7.69068e-10	5.52309	6.04818	0.249346	0		AL5G29350	485379	-3.78732	5.64528e-25	8.38132	7.00655	0.606011	0.463238
AL4G20430	344480	-4.9636	4.13023e-07	2.14831	0.441	0.0285701	0.031017		AL4G35800	483012	-3.77936	2.5928e-07	321.732	644.275	59.2315	10.673
AL3G17660	477995	-4.95244	4.712e-09	1.20483	2.5683	0.0492131	0.0356186		AL6G25720	488379	-3.77571	2.90627e-12	30.1557	16.1547	2.48564	0.798294
AL7G23340	945158	-4.94682	3.14951e-14	3.00805	1.9737	0.0617282	0.053612		AL4G37210	321777	-3.75256	6.30688e-23	23.1677	28.4196	2.27213	1.43063
AL5G20610	347421	-4.94415	3.51237e-18	3.24988	2.41359	0.0940625	0.037134		AL8G26250	495328	-3.75156	7.99803e-24	62.5602	63.9566	4.09132	4.85768
AL8G37770	496400	-4.93213	3.27629e-22	7.74095	7.68651	0.313631	0.0486417		AL5G16790	484556	-3.74043	0	157.423	149.343	7.92459	13.7524
AL5G43540	486726	-4.92752	3.05243e-08	444.08	418.88	19.2524	1.41		AL1G37070	313253	-3.73908	0.000189039	1.98909	6.07435	0.562078	0.0427658
AL1G57700	914284	-4.91904	7.58414e-08	68.6234	73.0377	3.21721	0.18902		AL2G13670	338169	-3.73087	6.91916e-09	4.5876	3.90925	0.479092	0.144136
AL4G10300	343684	-4.91204	4.56445e-20	8.5568	7.26646	0.0554997	0.331391		AL1G17540	919476	-3.71955	6.49924e-05	1.73318	2.28367	0.222778	0.068742
AL4G28300	933966	-4.90987	7.64126e-18	73.8054	70.5716	2.95709	0.52533		AL6G16670	487492	-3.71659	5.51237e-16	20.7259	15.9022	1.714	0.97094
AL2G13970	475144	-4.90969	3.11213e-26	38.4089	42.6686	1.50822	0.448767		AL6G45250	352252	-3.70899	4.68179e-06	2.0222	1.36588	0.126498	0.1171
AL6G42810	942791	-4.90422	8.88031e-14	5.21033	4.66791	0.222828	0.0138236		AL7G16220	491179	-3.70525	5.21801e-06	13.4661	5.21535	1.10437	0.282018
AL1G54650	923288	-4.90292	5.39344e-11	6.01364	4.12655	0.0775694	0.168426		AL3G51560	480864	-3.70094	2.91297e-06	5.2442	3.19559	0.271864	0.335554
AL8G27070	495398	-4.90174	5.75827e-31	24.6198	23.4395	0.810886	0.344479		AL5G18470	484671	-3.69898	4.09231e-11	57.8194	55.0903	6.7796	1.74991
AL3G49210	906621	-4.89726	2.94954e-23	3.90042	3.74044	0.153902	0.0290579		AL7G10500	490626	-3.68151	1.0606e-22	24.0819	21.561	1.99732	1.42225
AL1G58970	923770	-4.89304	1.61529e-15	3.20747	2.41708	0.0986519	0.0357003		AL1G12420	470283	-3.67412	2.11836e-07	1.93965	2.22373	0.13788	0.170181
AL5G18160	322957	-4.89229	2.16747e-08	184.446	161.577	7.90396	0.585363		AL2G15690	924996	-3.67412	4.90201e-22	35.1454	26.2941	2.03843	2.52751
AL5G40220	#N/A	-4.89115	5.8625e-16	232.138	207.747	9.11554	1.65925		AL3G26980	478943	-3.6723	1.72846e-09	5.06034	5.06914	0.492145	0.273348
AL3G10980	477404	-4.88345	1.71244e-10	396.364	437.946	18.4431	2.12255		AL6G35450	489321	-3.67214	2.45186e-07	2.30116	2.73036	0.293773	0.0906488
AL6G49650	943509	-4.88293	1.59818e-11	210.539	210.46	9.22092	1.15977		AL6G12920	487132	-3.65686	1.98243e-06	7.34975	18.2517	0.516586	1.39477
AL8G17000	948875	-4.88271	5.61048e-13	13.6105	18.0834	0.756259	0		AL3G12210	#N/A	-3.65467	5.35584e-11	11.4458	12.5548	1.16232	0.676319
AL1G21470	471212	-4.8723	2.14657e-10	253.678	263.415	11.5718	1.27407		AL4G24420	933555	-3.64746	1.4479e-11	520.705	437.401	18.5108	52.9438
AL8G20180	494865	-4.86184	2.44722e-09	255.936	188.21	10.1479	0.99551		AL3G40920	930741	-3.64698	1.24355e-14	8.05099	7.82767	0.828488	0.39967
AL3G35060	930118	-4.85987	3.85063e-35	23.2032	23.1519	0.80147	0.348045		AL7G16370	944437	-3.63676	1.30371e-20	10.9717	11.1474	1.08575	0.633121
AL5G34320	348528	-4.85795	1.4455e-07	1.02486	0.646169	0.0382218	0		AL5G34330	#N/A	-3.6141	3.97817e-09	7.65792	5.71172	0.712582	0.340459
AL5G27930	323502	-4.85554	3.6202e-16	11.5762	10.1128	0.484873	0.0548333		AL6G37350	489466	-3.61323	0.000451156	1.07484	1.79389	0.207235	0.0213153
AL7G27940	492378	-4.85332	4.45134e-17	77.9894	58.5974	2.8475	0.589802		AL4G36300	483061	-3.60777	7.04178e-21	11.6443	11.1257	0.921421	0.864185
AL4G38530	483274	-4.85251	3.32238e-15	352.403	405.368	15.95	3.12		AL3G28610	479089	-3.59839	2.30815e-10	143.526	148.769	18.8211	4.87774
AL3G31780	479420	-4.84948	1.82746e-49	141.27	126.097	4.29574	2.46943		AL7G12560	490815	-3.59678	0.000138184	1.23872	1.18013	0.138371	0.0512363
AL7G11100	943888	-4.84421	4.13139e-24	5.29004	4.43038	0.198182	0.0445148		AL1G21260	471186	-3.5796	1.93927e-09	3.86826	2.74364	0.347186	0.185043
AL3G16180	477867	-4.84165	3.84456e-11	54.8923	64.1291	2.76973	0.235839		AL4G24680	900858	-3.5702	0	703.567	573.019	58.9487	44.2524
AL1G10320	470076	-4.83098	0	228.278	221.918	8.88344	2.64227		AL3G28270	479066	-3.56671	6.0016e-11	13.3156	12.5309	1.4633	0.65124
AL4G14640	481301	-4.82465	4.95032e-17	177.917	191.764	7.74374	1.74798		AL4G33460	482796	-3.56585	1.64577e-11	3.31438	6.47018	0.417043	0.378179
AL4G38470	483269	-4.8212	9.55823e-08	12.4159	12.3563	0.617948	0.0165648		AL1G52340	923049	-3.56277	1.74976e-16	28.385	20.6705	1.38311	2.52249
AL5G15690	484478	-4.81878	2.28967e-22	10.6158	10.4562	0.419632	0.113893		AL6G30430	941495	-3.55919	5.36524e-08	4.29805	4.2826	0.571182	0.141628
AL6G25500	488355	-4.81686	1.37407e-10	42.3747	30.1519	1.69651	0.176461		AL6G35430	942012	-3.55808	2.01196e-06	9.00182	7.98798	0.99539	0.394901
AL1G22700	471317	-4.81364	2.75356e-09	196.16	208.627	9.6296	0.836347		AL7G10840	490663	-3.55447	4.77172e-15	3.13965	2.93509	0.294102	0.203034
AL7G47230	493874	-4.8065	1.56235e-33	28.3698	69.782	1.42011	1.12238		AL4G28860	901243	-3.55356	8.25618e-10	2.09292	2.234	0.230401	0.125461
AL1G49010	473679	-4.8055	3.22621e-12	49.6664	50.6118	2.2902	0.317598		AL4G12790	899620	-3.55062	1.07242e-07	10.4299	8.00147	0.344946	1.11761
AL2G37780	477067	-4.80304	1.66637e-15	1.36573	1.20299	0.0229705	0.0436412		AL5G24910	897504	-3.52169	8.01032e-09	12.632	7.36644	0.930478	0.728831
AL7G18980	944709	-4.80277	9.06849e-41	4.09497	3.71862	0.117459	0.0850123		AL2G26930	476049	-3.50033	9.27878e-11	72.8918	86.5863	3.305	9.90247
AL8G10060	948117	-4.79663	9.39454e-11	7.29103	5.39643	0.321356	0		AL7G18870	328475	-3.49771	6.89384e-23	28.671	29.5498	2.79719	2.1594
AL6G28160	941270	-4.79607	8.22017e-14	7.86787	4.63752	0.071291	0.257989		AL1G20870	471148	-3.49383	1.2776e-17	23.7458	20.6782	2.46201	1.34846
AL3G10950	477401	-4.79426	2.37413e-10	365.681	355.304	16.8604	2.07201		AL4G40320	902344	-3.49178	2.09567e-06	3.50521	6.28909	0.270034	0.549936
AL3G11160	#N/A	-4.78152	2.93626e-12	42.6531	40.7556	1.93517	0.270821		AL7G25290	492093	-3.48739	1.23293e-21	36.3311	32.5102	2.64756	3.18828
AL3G14230	477695	-4.77265	9.0385e-51	20.6973	19.5907	0.711927	0.354246		AL6G23060	488108	-3.47889	2.16253e-18	11.4502	8.2504	0.896384	0.790736
AL8G34590	917675	-4.77208	2.35961e-14	81.594	301.93	7.27541	2.87506		AL6G27120	#N/A	-3.47811	1.70507e-13	16.7397	13.3936	1.94153	0.69126
AL3G33310	479541	-4.76345	4.01722e-07	119.946	107.703	5.8653	0.227416		AL5G38340	486242	-3.47457	2.845e-07	3.28175	2.19232	0.31451	0.158805
AL5G20720	484787	-4.75312	4.56215e-11	20.8674	24.0542	1.10971	0.0963799		AL120U10010	887794	-3.47115	0.000224529	5.1043	1.03702	0.434688	0.100598
AL1G15340	919261	-4.75265	3.42975e-13	53.119	52.5037	2.44759	0.403896		AL6G15300	487353	-3.45894	1.60224e-15	13.2275	7.70073	1.06112	0.760475
AL4G44700	483877	-4.74889	6.8268e-08	1145.08	1055.6	55.477	4.17405		AL7G41400	947013	-3.45561	5.88087e-10	10.0731	10.5921	1.00125	0.803277
AL7G11030	943881	-4.74662	2.62286e-22	78.1108	76.2878	3.17395	1.0148		AL3G39830	480010	-3.45241	1.05402e-19	37.9653	35.0953	2.53902	3.78105
AL1G43710	922139	-4.74392	4.94452e-16	126.823	138.65	5.90929	1.30059		AL3G45540	480399	-3.43674	1.03425e-12	4.20204	3.78178	0.467935	0.244835
AL7G17170	491276	-4.73804	1.05174e-14	178.302	180.797	8.15281	1.64864		AL5G14040	896416	-3.43049	1.23235e-08	6.81442	8.66459	1.10738	0.3015
AL7G49530	330553	-4.73368	7.47163e-34	34.2123	33.0404	1.31787	0.518384		AL5G16130	484507	-3.41068	3.58887e-14	152.093	179.396	21.33	9.06902
AL8G37140	358371	-4.73295	7.31275e-08	58.6633	57.82	3.00418	0.181193		AL3G31670	318651	-3.40965	1.19338e-05	1.01254	1.60316	0.175942	0.0633381
AL1G39530	921734	-4.72766	7.8417e-12	393.012	448.037	20.1174	2.97453		AL7G24660	945291	-3.4047	0.000374074	2.65392	1.00106	0.213623	0.113001
AL5G44070	486769	-4.7202	2.21409e-10	202.256	200.502	9.88516	1.24565		AL8G37630	496390	-3.40327	2.32683e-19	78.5134	85.0748	9.272	5.67925
AL1G50310	473769	-4.72006	2.12903e-07	2.56182	1.14015	0.0969472	0		AL6G13220	487155	-3.40062	2.2527e-10	6.89312	7.40119	1.04267	0.284813
AL8G12610	494400	-4.71434	6.4209e-18	4.39077	4.34813	0.163752	0.0740737		AL6G43190	489874	-3.39334	2.57284e-10	7.77839	6.55036	1.02341	0.308087
AL4G25610	344912	-4.71243	3.65453e-10	3.48143	2.07111	0.096332	0.0522912		AL8G24110	495136	-3.37726	4.91418e-11	10.2058	9.61813	1.39003	0.471045
AL6G49170	943462	-4.7072	1.23841e-08	41.4796	39.5655	2.10035	0.155913		AL8G12970	494429	-3.37425	1.24613e-06	2.07383	1.88776	0.276234	0.0947077
AL3G24820	478721	-4.69634	7.11225e-09	852.534	833.029	43.1171	4.25545		AL7G46880	493847	-3.37375	1.61158e-08	1.73647	2.66181	0.250782	0.159188
AL3G35490	479715	-4.69466	9.02679e-08	1.67467	0.672265	0.041338	0.0224392		AL2G26380	476008	-3.37161	9.60759e-08	2.54505	2.42849	0.258096	0.201196
AL1G31740	312884	-4.69041	2.18989e-11	4.7728	2.84205	0.101086	0.109744		AL6G45240	943047	-3.37104	3.33098e-05	2.8171	1.57	0.138395	0.256226
AL6G11300	939587	-4.68903	1.56087e-21	13.124	12.7647	0.60286	0.120213		AL1G61450	924035	-3.3665	4.90961e-14	42.8874	44.6988	5.94584	2.33463
AL4G45050	935722	-4.68874	1.85912e-12	4.74865	3.09484	0.168841	0.0458254		AL5G42160	324558	-3.36318	1.19452e-05	3.24916	3.09302	0.488918	0.113148
AL2G14430	924870	-4.6821	1.37254e-07	309.124	349.882	17.5222	1.14826		AL6G35640	489339	-3.35096	1.87613e-17	20.7168	18.4135	1.59201	2.04791
AL3G15340	477798	-4.6781	1.99518e-21	2.49479	2.5595	0.0876013	0.0543451		AL8G37600	496387	-3.34923	1.33141e-10	11.4408	12.2338	1.68791	0.580359
AL8G18210	949009	-4.67728	6.95419e-15	5.61025	4.72914	0.239123	0.0486755		AL6G26240	488428	-3.34449	1.55013e-05	2.96471	6.44483	0.394588	0.487028
AL4G16620	#N/A	-4.67532	2.4851e-24	4.41044	3.30652	0.171098	0.0464381		AL4G23000	481846	-3.34271	5.82896e-21	58.6181	53.5073	6.03531	4.58413
AL3G24640	478708	-4.65722	1.22525e-12	5.15557	4.73423	0.256899	0.0199215		AL4G37630	321816	-3.34105	2.19885e-08	4.52959	4.30656	0.577082	0.267103
AL6G31710	488975	-4.65652	2.83164e-12	1.48582	1.95688	0.0755263	0.0204987		AL5G42930	349233	-3.34068	3.86818e-05	1.94476	2.7219	0.374961	0.0771339
AL6G39820	351825	-4.65409	1.66368e-10	99.6188	113.555	5.49388	0.660615		AL3G37900	930431	-3.3341	6.89215e-09	15.5603	20.4125	2.44199	1.03113
AL5G28360	485310	-4.64942	1.07062e-10	380.773	498.783	22.3654	3.1184		AL3G23690	478601	-3.33386	6.64711e-05	7.62298	3.99705	0.970587	0.156256
AL7G42150	493562	-4.6492	9.0819e-06	8.96493	1.38483	0.0512661	0.250456		AL8G12100	494352	-3.33321	1.90962e-09	3.25329	3.6851	0.472213	0.197413
AL4G44690	483877	-4.63561	2.4893e-08	1485.78	1488.06	79.9428	7.20854		AL2G23490	#N/A	-3.32935	1.07319e-13	30.0512	21.7277	3.16713	1.79692
AL1G12410	470282	-4.6347	1.26797e-24	60.6332	55.7877	2.5565	0.856064		AL1G32450	472246	-3.32718	7.27209e-09	20.3644	18.5683	3.09325	0.715858
AL5G34780	485890	-4.63119	4.10547e-09	42.019	40.0211	2.19356	0.216494		AL7G28170	#N/A	-3.32456	1.86476e-07	4.47294	3.29967	0.584548	0.171354
AL6G22410	940686	-4.62774	1.2547e-09	52.4694	49.8272	2.71726	0.294998		AL8G14910	915745	-3.32386	0	108.639	120.211	10.7445	11.1155
AL6G25400	893411	-4.62732	1.55768e-21	7.72357	7.48432	0.244619	0.199177		AL1G48580	473659	-3.32098	1.45725e-05	1.31575	1.49994	0.163307	0.105822
AL1G30860	920822	-4.62042	5.32526e-06	1.4685	0.762159	0.061446	0		AL7G30710	492644	-3.3159	9.83232e-07	9.57136	12.0363	1.45606	0.646984
AL4G22300	344647	-4.61856	2.66714e-12	3.09106	2.72846	0.157122	0.0106612		AL4G37660	934955	-3.31326	4.65997e-10	27.8531	28.8221	3.73893	1.78825
AL1G16220	470654	-4.61555	8.88323e-09	8.89649	3.73079	0.339794	0.0307413		AL7G29270	492520	-3.31219	9.27073e-14	7.97974	9.51371	1.17397	0.539097
AL1G37120	921469	-4.61535	2.49583e-15	9.36252	7.26271	0.421099	0.0653092		AL4G32170	934352	-3.31055	0.000112506	5.74724	5.95329	0.691379	0.426674
AL1G61770	924070	-4.60933	1.41951e-09	57.057	45.3964	2.76733	0.289704		AL3G20520	478284	-3.29942	5.26362e-17	12.867	18.7692	1.45795	1.61723
AL6G34860	894303	-4.60905	7.45124e-21	51.5121	31.6853	1.86794	0.619144		AL7G14560	491005	-3.28507	1.1501e-07	3.03313	2.15537	0.262828	0.2433
AL1G55260	914043	-4.60416	4.34603e-52	154.635	159.791	6.02686	3.38337		AL1G64520	924364	-3.28173	1.93331e-18	114.246	157.386	13.8983	12.936
AL7G14410	944233	-4.6006	8.52646e-12	52.6174	48.1984	2.62392	0.402082		AL3G14570	340616	-3.28029	8.04078e-06	1.73408	1.49822	0.214095	0.1057
AL3G39940	930627	-4.5983	8.82828e-12	112.262	131.033	6.45986	0.827635		AL1G23070	471358	-3.27789	8.17749e-05	7.15764	8.66672	1.40702	0.202608
AL8G20390	#N/A	-4.59596	1.54812e-07	1.62503	1.5055	0.0568945	0.0308836		AL1G10850	311286	-3.27683	0	57.5192	61.218	4.48902	7.11612
AL3G39950	930628	-4.59447	4.16648e-20	52.7456	60.0843	2.79985	0.572687		AL7G46070	891467	-3.26972	1.91074e-14	10.2132	15.9055	1.71608	0.918399
AL1G56600	474192	-4.59335	1.53809e-12	4.02686	3.51283	0.20679	0.0166296		AL4G17250	320379	-3.26403	2.03314e-06	4.89263	5.99732	0.921437	0.194349
AL6G36040	942073	-4.58509	8.17492e-07	2.2059	1.06855	0.0923009	0		AL60U10040	887485	-3.26271	0	39.2266	31.4264	3.59504	3.43415
AL6G24670	488278	-4.58469	1.40518e-10	450.363	443.019	23.8727	3.24367		AL2G22030	#N/A	-3.2585	2.22313e-06	3.05809	2.63666	0.465706	0.116067
AL5G11350	935955	-4.58462	1.08409e-14	57.8212	53.9825	2.92687	0.449		AL6G12510	892230	-3.25788	2.82373e-08	1.32851	0.793942	0.109534	0.101396
AL4G36220	934795	-4.58201	5.00182e-13	12.9861	12.5305	0.684815	0.0870014		AL4G42230	483622	-3.25313	4.44787e-05	1.10238	0.735939	0.0708481	0.109307
AL3G12170	477523	-4.58107	6.92096e-14	61.3115	62.9042	3.16723	0.608997		AL7G21930	491767	-3.25204	1.61058e-12	96.1238	90.8248	5.49215	12.9291
AL2G14250	924854	-4.58031	6.44893e-26	51.1679	25.8824	1.39335	0.953652		AL8G41950	#N/A	-3.25019	3.40122e-11	12.4089	16.4721	2.20826	0.763991
AL1G14030	470425	-4.57841	4.74462e-30	55.7007	51.4677	2.30969	0.95875		AL2G22460	475716	-3.24346	0	66.4937	55.5737	7.06317	5.31446
AL3G44210	480325	-4.56728	1.28724e-17	3.75861	2.34229	0.097245	0.0893316		AL7G23810	491944	-3.24178	1.21745e-16	74.1988	87.1004	6.3871	9.79183
AL6G51800	490532	-4.56316	2.81963e-19	16.4572	12.5707	0.727756	0.162069		AL6G26640	350745	-3.23532	2.46288e-07	3.79331	3.31124	0.401861	0.318861
AL8G23240	949519	-4.56294	1.18486e-09	233.958	266.461	13.7563	1.64898		AL1G46020	473472	-3.23477	0	342.445	453.442	46.7422	34.873
AL7G24680	492035	-4.55647	2.11323e-26	66.5905	79.9353	3.42082	1.09399		AL1G53220	923134	-3.23376	1.05954e-13	6.40895	9.20716	0.656198	0.923648
AL7G10080	490578	-4.55616	1.76032e-16	10.1924	8.14274	0.477402	0.0874224		AL3G41260	930777	-3.23313	5.1572e-06	3.15148	4.59285	0.627263	0.179728
AL1G29910	920720	-4.55465	4.73982e-07	1.03318	2.52424	0.0738534	0.0320715		AL1G21560	471223	-3.22957	1.51307e-14	7.16758	6.23937	0.734051	0.6336
AL4G14530	481293	-4.55459	2.26058e-08	18.6127	17.7234	1.05101	0.0725503		AL6G32920	941755	-3.2279	2.62144e-08	6.14884	7.17694	1.11903	0.278619
AL3G27210	929318	-4.55136	1.76727e-06	1.63118	1.14273	0.025911	0.0562603		AL2G38950	340143	-3.22461	0.000232809	1.41676	1.9126	0.233224	0.107948
AL6G37600	489492	-4.54936	3.63738e-17	129.593	133.734	6.53104	1.65497		AL2G13170	315143	-3.22409	3.02992e-12	8.46219	12.4381	1.56118	0.626396
AL6G37150	942189	-4.54647	5.66542e-11	21.8545	18.8505	1.17796	0.0730767		AL6G41830	895021	-3.21513	3.79164e-18	45.8735	37.5254	4.54956	4.0375
AL7G42860	493584	-4.54323	2.86005e-12	18.7859	13.6325	0.929659	0.0672854		AL6G22500	940697	-3.21506	7.13732e-19	22.8132	28.5678	2.83021	2.48519
AL6G50600	943598	-4.541	0.000109535	2.33907	0.599127	0	0.09076		AL6G33360	351306	-3.21398	1.19518e-15	15.7362	11.7917	1.87515	0.990806
AL3G44140	931113	-4.53822	7.88304e-13	2.46732	2.20578	0.130049	0.0154725		AL1G23080	471359	-3.20406	0	1071.92	1105.44	134.184	93.6239
AL3G21050	928694	-4.53452	0	405.541	250.858	11.0108	9.71539		AL7G28080	492392	-3.20176	3.0693e-15	23.1942	27.2329	3.56828	1.75814
AL7G34290	946272	-4.53361	4.4558e-07	17.6852	16.1459	1.05164	0		AL4G27230	933864	-3.19997	7.61754e-15	57.7779	60.8002	4.62927	7.58583
AL5G38950	486294	-4.52693	6.4887e-17	5.83237	4.18844	0.103794	0.214099		AL4G21200	933211	-3.19688	2.01367e-10	93.1412	30.9834	6.52898	6.28711
AL4G40880	902397	-4.52653	3.43857e-05	1.24667	0.884272	0.0594092	0		AL3G26600	929257	-3.19573	8.69168e-08	5.19734	4.47838	0.698496	0.3233
AL8G35360	917747	-4.52564	1.90831e-08	1.15836	0.716299	0.0573242	0		AL1G62320	314809	-3.19217	0	114.038	117.478	11.8633	12.3444
AL1G13450	311482	-4.51935	1.09237e-08	2.51798	1.71799	0.131135	0		AL7G12840	888283	-3.19137	1.76063e-07	2.64479	2.2153	0.31385	0.197147
AL8G33170	950518	-4.51265	2.68219e-15	41.4798	38.2214	2.08484	0.456964		AL8G43810	496970	-3.1878	0.000251109	1.8395	1.40595	0.232464	0.107596
AL1G42260	473156	-4.50974	3.23962e-12	16.3512	9.27845	0.575414	0.234261		AL1G48270	922628	-3.18672	1.96786e-07	4.70276	3.65904	0.378124	0.490042
AL8G28650	917111	-4.50825	9.03333e-52	19.9584	19.3608	0.758861	0.494312		AL5G39390	486344	-3.18544	1.10918e-06	9.88763	6.32187	0.946712	0.751177
AL1G14680	919193	-4.50573	7.58003e-14	6.62982	5.82855	0.350426	0.0434786		AL3G14150	477690	-3.18039	1.94047e-05	2.13751	0.847452	0.170734	0.141412
AL3G45400	931243	-4.50524	6.80458e-07	5.9695	2.35234	0.227578	0.0308836		AL5G25910	897601	-3.179	4.07163e-07	7.73347	9.46501	1.44025	0.420062
AL2G28430	476179	-4.50286	6.32259e-16	10.4066	6.69255	0.192264	0.357824		AL7G40160	493422	-3.17867	3.76656e-12	8.14113	8.98788	1.01916	0.798294
AL4G18450	900198	-4.50123	1.76326e-11	21.5457	21.7783	1.23619	0.15229		AL5G15760	896580	-3.17817	4.97725e-15	28.8873	30.8035	3.95924	2.41206
AL4G14450	320242	-4.50047	1.16039e-09	1.62303	1.43264	0.0795541	0.0143946		AL3G38990	479955	-3.17268	2.30719e-15	7.49632	9.65824	1.18975	0.656363
AL5G21750	347509	-4.49613	1.73005e-32	73.303	59.4501	2.7788	1.50839		AL6G34360	941899	-3.16604	6.16925e-06	5.17661	4.0803	0.229894	0.729645
AL5G38090	486219	-4.49012	7.16891e-13	499.002	585.088	29.5365	5.55337		AL1G37850	912339	-3.15888	2.2905e-05	2.9559	2.10098	0.306319	0.232004
AL4G28260	933963	-4.48621	0.000228962	1.677	0.219843	0.0284849	0.0309245		AL4G33700	482816	-3.15516	1.35743e-06	2.8408	3.30711	0.49855	0.174348
AL2G14460	924873	-4.48284	2.00007e-14	213.235	251.719	12.4778	2.63532		AL1G33990	921118	-3.15225	6.01936e-15	35.5718	42.4275	5.72734	2.80307
AL7G49550	891791	-4.48114	1.1143e-07	1.11015	0.436482	0.0374485	0.0116159		AL1G39460	921726	-3.14909	4.10189e-17	60.9304	78.3198	8.92715	6.2369
AL1G26340	920365	-4.46816	7.45341e-08	2.04306	1.63818	0.114293	0		AL7G23990	491965	-3.13857	1.37198e-17	15.6038	15.3761	1.73366	1.63183
AL1G22710	471318	-4.46801	6.1275e-12	67.1285	53.1181	3.40485	0.553211		AL890U10010	359757	-3.13626	5.13426e-07	2.17324	2.65798	0.381313	0.153471
AL8G12590	494398	-4.46754	9.9838e-31	7.69725	7.98761	0.378027	0.134927		AL6G13760	487203	-3.13478	0	43.9419	33.9913	5.18204	3.35925
AL4G45910	322456	-4.46652	8.93297e-12	9.70617	33.2658	0.873838	0.527043		AL3G17720	478003	-3.12366	8.48978e-05	1.67227	2.29631	0.237747	0.195629
AL146U10010	359365	-4.4637	1.74794e-08	1.92573	1.83009	0.12028	0		AL63U10050	887492	-3.11513	6.09613e-05	2.29797	2.22671	0.429251	0.0831681
AL3G22900	317949	-4.45651	6.65505e-07	6.94164	1.32039	0.0586226	0.218206		AL8G38400	332502	-3.11498	3.05811e-08	2.65355	2.74342	0.304122	0.290608
AL5G34200	485821	-4.45309	4.64104e-11	35.1422	29.8481	1.92947	0.225585		AL1G42240	473154	-3.10791	9.4769e-08	16.6241	14.5445	2.4657	1.04114
AL4G18640	#N/A	-4.44088	1.21781e-16	11.7319	8.31427	0.551776	0.114102		AL8G30240	950218	-3.10436	0	630.056	480.419	72.2324	51.791
AL1G42250	473154	-4.43955	5.34408e-20	62.5734	39.8548	2.55591	0.872082		AL5G29870	485421	-3.10412	9.55226e-09	10.7446	6.13781	0.990904	0.878249
AL3G52270	931979	-4.43836	3.75188e-10	16.1202	6.05191	0.479913	0.260508		AL4G30970	482579	-3.10328	5.00345e-05	2.58439	2.49581	0.413904	0.157769
AL2G22280	475704	-4.43671	2.1023e-12	405.016	445.951	24.108	4.49962		AL7G25830	492157	-3.10089	1.58069e-12	975.458	716.326	129.68	61.2948
AL8G22040	494981	-4.4346	2.4932e-08	187.315	206.685	12.1506	1.09576		AL6G30970	941548	-3.09838	6.67955e-07	3.88508	3.40742	0.450782	0.362861
AL6G34650	894281	-4.43163	4.7169e-13	6.94045	2.4419	0.215925	0.100465		AL6G31280	326421	-3.0958	2.97373e-15	9.12162	10.2816	1.33272	0.859021
AL3G10650	477367	-4.43133	2.63589e-07	2.03987	2.0695	0.0636276	0.069077		AL6G39430	489625	-3.0943	1.14653e-13	54.798	76.9319	9.78743	5.21491
AL6G19640	487770	-4.42661	0	109.472	331.132	10.0652	4.77966		AL7G12820	490840	-3.09216	0	49.7598	51.9524	5.32169	6.05562
AL7G27130	492287	-4.4219	1.60997e-10	4.75014	2.36521	0.0809515	0.161122		AL6G27750	488585	-3.08858	0.000308204	1.27076	1.56276	0.16334	0.151204
AL8G28370	331754	-4.42132	2.2351e-19	238.544	275.88	13.3428	4.12563		AL92U10100	359293	-3.08087	1.68982e-07	4.51005	6.9675	0.82978	0.484255
AL8G18710	949064	-4.41328	1.14863e-11	1.66765	1.09951	0.0572189	0.0354968		AL3G11660	477472	-3.08056	0	126.871	112.361	14.704	12.4047
AL4G38540	345991	-4.40801	6.02508e-08	1.12824	2.23284	0.0716871	0.0389134		AL7G45430	493757	-3.07999	8.38302e-09	6.98985	9.79624	1.48664	0.461428
AL8G26710	916929	-4.40695	3.65572e-09	1.95611	1.41235	0.0721682	0.0391745		AL5G25580	485094	-3.07471	2.2284e-17	62.084	56.6441	8.06877	5.49936
AL2G25390	926073	-4.40127	1.24074e-15	75.077	78.3514	4.30122	0.978217		AL1G23410	471385	-3.06817	3.7114e-11	5.27925	6.19432	0.7246	0.589459
AL3G33210	479532	-4.39792	3.33756e-29	7.64136	5.67985	0.318872	0.138473		AL1G45030	473393	-3.04938	1.4006e-16	26.2233	34.1155	3.14144	3.815
AL3G12390	477543	-4.39487	2.25756e-10	31.9637	33.5526	2.03849	0.221308		AL3G12730	927823	-3.04032	5.06884e-10	12.9463	19.9432	1.6872	2.12734
AL6G41520	894990	-4.38744	1.65404e-07	1.22994	3.72227	0.0973862	0.0704846		AL1G12300	470268	-3.03543	1.94089e-06	6.36312	5.80271	0.407831	0.981579
AL4G44710	483878	-4.38703	2.05401e-08	374.134	376.085	23.6316	2.48119		AL5G42780	899139	-3.03538	1.43213e-07	33.3113	19.5563	4.58962	1.66441
AL1G42270	473157	-4.3866	1.36533e-11	8.48075	6.72471	0.381201	0.13795		AL7G40840	493464	-3.0331	0.000247437	3.89767	4.51659	0.835417	0.171855
AL1G42240	473154	-4.38431	5.11037e-11	12.4548	6.48424	0.208797	0.45336		AL7G20420	491611	-3.03092	2.04264e-09	9.64482	8.41544	1.40702	0.729389
AL4G27950	345096	-4.38121	1.23302e-25	21.0118	22.2348	1.146	0.355472		AL8G42110	496809	-3.02915	4.37587e-13	136.871	81.5592	10.2093	15.0268
AL8G13050	915544	-4.37693	9.25279e-14	3.33861	1.69078	0.0739042	0.100292		AL6G20310	350224	-3.02879	4.86247e-17	28.5635	30.7096	3.0166	3.89296
AL4G10710	481021	-4.37586	1.77881e-10	17.7789	12.7294	0.949692	0.119887		AL1G55100	914030	-3.02751	7.07726e-12	133.787	164.54	24.7317	10.9392
AL3G49640	931702	-4.36925	1.23995e-08	4.29151	3.10222	0.248931	0.00818941		AL5G36540	938592	-3.01988	3.65785e-17	11.6991	11.3575	1.64534	1.09512
AL1G52320	473891	-4.36836	8.20799e-05	1.05013	1.36559	0.075065	0		AL5G13980	936240	-3.01882	1.88384e-10	6.35034	8.88224	1.2991	0.536091
AL7G15330	944327	-4.36377	1.88035e-18	10.5313	8.01068	0.387498	0.262928		AL8G38650	951089	-3.01073	7.87029e-07	4.86567	3.34462	0.662929	0.320178
AL4G37210	321777	-4.36262	2.88036e-38	15.1564	19.7173	0.773957	0.455876		AL2G26330	476005	-3.01012	1.28873e-12	25.2303	22.2028	3.98288	1.73588
AL504U10010	497462	-4.36194	6.82607e-13	3.08261	2.1768	0.0587599	0.127585		AL1G18770	470911	-3.00694	0.000354743	1.30049	2.67258	0.294042	0.181464
AL3G32120	479446	-4.35729	1.0846e-09	13.3662	10.9585	0.793509	0.0662669		AL7G36570	890493	-3.00068	1.86422e-06	3.21524	5.12687	0.636907	0.37237
AL6G22570	488060	-4.35689	3.70376e-37	22.688	20.8006	1.05768	0.484822		AL2G34120	316499	-2.99758	0.000491413	1.41181	1.9819	0.149182	0.248576
AL5G44000	939350	-4.3548	3.92279e-53	61.4529	65.1144	2.86748	1.62277		AL4G39070	483330	-2.99498	2.40133e-05	4.418	1.80191	0.512694	0.237301
AL2G30530	926607	-4.34928	5.24085e-14	31.155	12.6186	0.634229	0.938928		AL1G23560	471398	-2.9923	1.14996e-07	2.46954	2.09772	0.259141	0.286318
AL4G11960	932214	-4.33676	9.58243e-11	23.666	97.5426	2.94788	1.38197		AL3G30100	479237	-2.99066	1.08375e-15	43.8572	37.0102	4.05312	5.58806
AL1G50970	314132	-4.32441	4.87499e-20	90.3115	44.797	3.42098	1.51113		AL1G20880	919812	-2.98602	6.55615e-09	9.72569	6.36628	1.13561	0.809968
AL3G46880	480492	-4.32019	2.01067e-08	6.97973	4.73363	0.407014	0.014254		AL1G55110	474084	-2.98334	4.92198e-06	1.86011	2.83085	0.397558	0.179522
AL6G25990	488404	-4.31906	4.38466e-38	40.4422	42.3021	2.00788	0.998003		AL6G31630	941617	-2.98188	3.14497e-07	23.4432	11.2073	3.05279	1.1885
AL7G39300	#N/A	-4.31899	8.77048e-09	4.41266	4.58424	0.315423	0		AL6G27110	#N/A	-2.9757	8.08699e-11	15.0264	13.8811	2.13867	1.40032
AL6G30320	326334	-4.30357	3.57925e-19	15.3265	14.986	0.890676	0.221595		AL4G25550	482070	-2.97405	0	84.3814	75.5149	8.01112	11.2801
AL8G33050	950506	-4.29684	1.84824e-31	48.2158	40.7251	2.2273	1.07148		AL1G18400	470877	-2.97391	1.68982e-07	8.66979	6.98578	0.821721	1.06494
AL3G13660	477637	-4.29342	2.26915e-06	3.08741	2.26544	0.0913211	0.0991423		AL8G15910	#N/A	-2.97281	5.29328e-07	7.68268	10.2504	0.739758	1.41682
AL3G13230	340511	-4.29098	1.31105e-05	1.91323	0.918217	0.0979778	0		AL2G27260	315955	-2.97077	1.82892e-09	6.11094	5.61123	0.805817	0.628166
AL5G29500	#N/A	-4.28874	1.94016e-09	2.01128	1.33586	0.0921879	0.0285952		AL4G29520	482436	-2.96768	6.38762e-17	29.659	36.5713	3.81337	4.27773
AL6G17070	325328	-4.28715	7.91827e-13	2.86402	5.35065	0.151026	0.15303		AL1G11470	909881	-2.96429	4.25682e-05	1.08847	1.18236	0.195338	0.0861069
AL1G25490	471558	-4.28669	1.16363e-22	41.3854	36.9111	2.14344	0.778267		AL7G10630	490641	-2.96322	4.0175e-09	218.175	224.742	41.7584	13.8038
AL8G30300	357809	-4.28033	4.04773e-14	4.05889	4.79375	0.183243	0.144682		AL3G44460	480339	-2.9521	2.65714e-10	261.049	136.948	34.2786	15.4033
AL4G13910	932414	-4.27869	2.11386e-10	2.83165	2.8082	0.168675	0.0366243		AL8G35570	496158	-2.946	7.30825e-07	5.85818	4.01163	0.600749	0.615699
AL8G38420	496457	-4.2767	4.31997e-17	128.317	110.599	7.03782	1.93474		AL3G10480	477347	-2.94492	1.80339e-14	14.2348	11.7997	1.2917	1.90712
AL5G32310	898182	-4.27502	1.44705e-05	137.738	132.999	9.75365	0.432371		AL6G10240	939481	-2.94314	2.66619e-05	9.75955	7.38548	1.70638	0.468031
AL1G50880	922902	-4.27481	1.40084e-12	7.26884	6.89561	0.460434	0.0624836		AL7G50620	494136	-2.93528	3.89487e-10	488.559	373.911	78.8284	30.8108
AL6G30440	488838	-4.27233	3.64994e-11	17.1018	16.0434	1.1049	0.139231		AL4G14380	481283	-2.93448	0	808.271	781.143	107.92	91.5535
AL4G37170	483147	-4.27175	1.05172e-15	51.5383	51.5079	3.09841	0.78458		AL7G24200	945245	-2.92906	4.01622e-12	6.13742	6.29527	0.846307	0.718911
AL6G13710	487198	-4.27167	2.3549e-08	141.608	143.754	9.70383	1.05349		AL3G36490	930279	-2.92447	1.22055e-05	81.3187	99.5645	20.0958	3.46799
AL2G39330	#N/A	-4.26224	3.60837e-20	13.1274	12.8867	0.775891	0.205186		AL6G39190	489610	-2.92412	8.57214e-15	20.7725	26.2492	3.72469	2.27599
AL4G30700	482548	-4.25656	3.50705e-11	86.3295	67.2991	5.15062	0.686707		AL3G42720	480225	-2.92279	3.33136e-06	29.2987	101.166	5.53237	10.8754
AL2G38180	316818	-4.25434	1.2249e-16	3.94324	2.50475	0.117796	0.127884		AL8G22740	#N/A	-2.92165	6.41677e-17	13.3293	12.2174	1.6202	1.60042
AL3G21490	928737	-4.24645	0.000102497	3.44905	0.836388	0.0758593	0.0823563		AL1G37770	472704	-2.92047	0.000469314	1.32343	1.03723	0.2108	0.0886994
AL6G34770	941940	-4.23897	1.0584e-28	19.7064	41.3022	1.23734	1.10876		AL8G16850	948853	-2.91423	8.88855e-17	14.6041	11.4447	1.67562	1.62195
AL6G47320	490143	-4.23527	5.19738e-11	4.00314	3.24509	0.251254	0.0259783		AL2G40110	316979	-2.91173	1.85132e-05	5.97183	5.87172	0.544784	0.936572
AL4G39660	935169	-4.23319	8.99902e-13	3.91707	3.1717	0.195615	0.0749535		AL8G12990	494430	-2.91107	1.41368e-06	2.10079	1.59336	0.229622	0.237088
AL5G22690	347584	-4.22832	1.85157e-10	1.90256	2.2263	0.0968121	0.0600592		AL6G28720	488668	-2.90903	1.05884e-09	44.7696	36.5509	7.6508	2.88236
AL1G37890	472711	-4.22037	1.13935e-10	2.21082	1.62749	0.102508	0.0445148		AL4G43300	483730	-2.90601	0.000119599	1.03507	1.5487	0.253435	0.0832472
AL4G13690	932390	-4.21788	8.20243e-12	93.9778	94.4134	6.20756	1.1648		AL7G26240	492197	-2.90346	6.20926e-07	9.24513	4.13126	0.940369	0.761689
AL6G29750	941423	-4.2135	6.18715e-30	13.4311	12.7529	0.733424	0.290295		AL7G24520	945277	-2.90338	3.95081e-05	8.43899	6.43821	1.08287	0.814462
AL1G15820	919306	-4.21313	1.78974e-17	84.2677	45.8585	3.82088	1.3037		AL3G35450	930165	-2.90114	1.81106e-07	3.67444	2.69186	0.288922	0.512624
AL7G15220	328182	-4.21066	2.07821e-09	64.2538	56.6502	4.25143	0.498978		AL6G35880	942058	-2.89965	2.09186e-09	10.0305	8.29158	1.16503	1.17477
AL8G25490	495263	-4.20402	8.96095e-06	16.5423	10.4918	1.02875	0.0385122		AL6G21720	487977	-2.89942	4.91317e-17	10.503	9.98059	1.42549	1.20685
AL7G48910	947807	-4.1985	4.26617e-18	5.33561	4.55695	0.140105	0.253507		AL4G23990	481926	-2.8952	4.57018e-09	6.2828	6.1385	0.867865	0.731654
AL3G36160	479770	-4.18577	3.58804e-20	16.2353	14.9341	0.919448	0.316501		AL6G38840	894704	-2.8941	1.1762e-09	2.77997	2.29865	0.266952	0.379503
AL7G26920	492268	-4.18056	1.71299e-14	7.95161	5.88953	0.434994	0.11334		AL1G54740	474072	-2.89119	8.34198e-10	21.3155	26.0927	2.46012	3.60579
AL8G24460	495168	-4.17967	1.04393e-06	3.02787	1.61913	0.18205	0		AL6G17820	892702	-2.89084	3.72235e-05	1.55249	1.33824	0.172473	0.196503
AL7G40160	493422	-4.17328	1.3225e-14	18.6164	7.69062	0.693746	0.369734		AL6G27130	#N/A	-2.89036	1.39558e-10	5.9998	5.58837	1.07373	0.446148
AL2G14440	924871	-4.15854	5.31299e-07	116.74	130.67	9.42213	0.642185		AL6G50610	327641	-2.88925	1.65724e-13	59.6298	35.9746	7.30749	5.06551
AL4G45900	484008	-4.1565	4.10166e-05	1.69	12.7662	0.440398	0.139451		AL6G21140	487924	-2.88516	5.40715e-13	66.3616	112.227	12.3106	10.9874
AL8G25980	495305	-4.15477	4.44995e-11	9.6109	8.29906	0.645183	0.0778267		AL4G37580	934945	-2.88497	5.76763e-08	363.954	350.716	23.7372	66.8412
AL8G12420	494382	-4.15294	1.21086e-08	2.38743	0.879311	0.0743455	0.0587002		AL4G38830	935081	-2.87979	1.79998e-07	20.3532	17.7164	4.04576	1.02423
AL4G20220	481606	-4.15292	3.50925e-20	65.8816	56.0114	1.14823	3.87449		AL5G14380	484357	-2.87412	8.77019e-05	4.4594	4.17018	0.678019	0.448317
AL1G58060	923674	-4.1485	5.64931e-26	4.87263	3.99034	0.256478	0.103127		AL7G23820	491945	-2.87275	1.943e-06	18.7388	18.8334	1.10641	3.68162
AL5G42330	#N/A	-4.14761	8.95717e-06	1.20717	0.526924	0.0398261	0.0288247		AL3G24990	478739	-2.87206	0	194.022	185.608	24.8539	24.7116
AL5G37130	938656	-4.14573	1.10627e-10	1.75696	1.34629	0.0660034	0.0597136		AL8G15590	494585	-2.87097	2.06496e-07	5.86517	6.33179	0.536989	1.03449
AL1G54640	314348	-4.14464	3.37903e-14	9.72839	9.47179	0.660332	0.126509		AL2G38460	#N/A	-2.87029	4.8648e-05	6.50782	5.60286	1.24737	0.367402
AL5G38980	#N/A	-4.13746	2.4025e-12	9.04356	7.45717	0.58627	0.0931437		AL3G16740	477915	-2.86382	3.2437e-15	24.9459	31.3144	4.44071	3.02713
AL4G13330	481221	-4.12641	2.97837e-09	4.93664	23.2337	0.789113	0.374051		AL1G11020	909838	-2.86127	3.69758e-05	3.63476	3.95522	0.516753	0.478359
AL3G49360	931672	-4.12326	1.23487e-06	2.50421	1.40973	0.102288	0.0555244		AL6G51740	943721	-2.8597	1.12299e-10	136.935	203.051	30.5621	15.0971
AL6G33760	941840	-4.12245	3.34832e-10	3.93876	12.4812	0.400424	0.280756		AL9U11370	497108	-2.85849	3.92483e-08	16.228	11.1107	2.18096	1.43772
AL6G34800	941943	-4.122	1.35049e-21	80.2681	95.9767	5.38235	1.97307		AL1G13770	470401	-2.85482	4.51463e-09	20.0864	19.4497	4.04842	1.29522
AL4G41780	935393	-4.12097	2.92005e-19	12.0948	12.0958	0.790321	0.218138		AL5G36050	486035	-2.85221	0.00033633	1.98589	2.52365	0.519186	0.0961223
AL5G34800	485893	-4.11877	5.79102e-52	48.6259	37.5149	2.20342	1.41353		AL8G31700	495776	-2.85149	1.24481e-14	31.3676	29.5203	5.14926	3.00532
AL4G10310	932045	-4.11453	3.97056e-05	3.14628	1.20883	0.0843377	0.0915609		AL3G42190	480193	-2.85023	6.7719e-14	21.8341	13.9799	2.76197	1.99785
AL7G34310	492953	-4.10692	3.95046e-08	3.71207	1.20133	0.148099	0.0574226		AL7G40300	330043	-2.84991	3.49728e-09	14.0906	12.206	1.42507	2.02765
AL1G57100	923570	-4.10559	1.13007e-12	332.276	168.841	17.071	4.17902		AL3G38950	930532	-2.84814	2.78325e-13	93.8712	101.868	10.5859	15.2254
AL7G48920	330516	-4.10269	3.49589e-09	4.45404	3.19325	0.215677	0.10035		AL4G27000	482197	-2.82869	8.29697e-14	178.941	233.926	32.812	23.333
AL2G14450	924872	-4.09609	2.43948e-07	10.0545	7.37559	0.718713	0		AL4G10730	481023	-2.82829	3.2927e-10	20.0621	38.1753	5.05891	2.92153
AL4G29680	482446	-4.09461	1.50927e-06	1.93148	0.608895	0.0720339	0.034757		AL8G32700	950467	-2.82694	1.77298e-06	2.39843	1.43235	0.326706	0.191928
AL4G28520	901221	-4.09302	6.27551e-08	1.69344	1.44566	0.128548	0		AL3G22090	478427	-2.82684	0.000115913	5.06036	8.43906	1.45411	0.414178
AL3G10270	927569	-4.0799	1.08058e-06	3.06793	3.21844	0.265371	0		AL6G10870	486949	-2.82264	0	56.6148	59.5456	8.77078	7.01493
AL6G40450	489694	-4.0744	1.88597e-28	41.4172	39.5408	2.405	1.09518		AL8G22870	949485	-2.82199	8.93214e-14	208.811	163.896	28.9849	21.6136
AL2G36970	476993	-4.07306	0.000117908	1.67146	0.271961	0.071944	0.011158		AL7G39180	493346	-2.82054	2.81877e-10	18.9887	19.8626	1.62042	3.55513
AL6G17530	487581	-4.06539	7.07114e-09	8.8866	26.2672	1.1231	0.389134		AL8G42270	951445	-2.82042	2.73867e-14	18.1885	13.8704	1.83152	2.46755
AL4G32560	901607	-4.06371	0.000272496	2.02162	0.357371	0.0486197	0.0527838		AL4G30680	#N/A	-2.8167	2.04223e-13	24.8016	34.2953	4.49618	3.58545
AL6G28040	941257	-4.05817	1.76351e-07	3.22285	2.77905	0.0813086	0.176545		AL7G30720	492645	-2.80734	7.4468e-11	52.0885	52.237	10.069	4.43166
AL1G57590	314503	-4.04675	4.20494e-08	3.06403	3.08304	0.252025	0.013029		AL6G29810	488781	-2.80724	5.11531e-07	7.49726	6.08424	0.875705	0.968268
AL6G19660	487772	-4.04615	3.0045e-10	1.96424	1.31416	0.117721	0.0239631		AL5G42370	486618	-2.8056	4.37587e-13	341.687	472.838	57.4261	54.496
AL2G34300	316513	-4.03828	1.35072e-10	97.825	85.7265	6.99903	1.13286		AL6G29710	893806	-2.80262	6.97697e-12	6.10994	9.14579	0.846476	1.23514
AL1G21140	471170	-4.02855	5.18083e-08	16.64	2.62843	0.363654	0.504466		AL7G21140	491690	-2.79825	0.000244601	1.12026	0.464393	0.129773	0.0873685
AL8G38400	332502	-4.02845	8.92986e-13	20.0943	5.12519	0.560343	0.574061		AL2G38490	477121	-2.7981	2.04492e-14	14.6838	18.9314	2.79697	1.8762
AL7G50240	494096	-4.02502	0.000180426	4.61426	0.640854	0.0830352	0.150245		AL1G37800	472707	-2.79589	2.73744e-08	17.2646	16.1757	3.25295	1.42351
AL6G34030	#N/A	-4.02082	3.18759e-08	7.51152	2.56598	0.172394	0.280738		AL1G40670	473007	-2.79493	0.000376666	2.80737	2.37056	0.565095	0.160957
AL7G22460	491811	-4.01605	1.08409e-14	10.0288	9.35105	0.68658	0.175384		AL8G12870	494420	-2.79299	1.77821e-12	6.08912	5.97799	1.11409	0.573447
AL7G31230	354584	-4.01135	6.92419e-11	9.94533	7.47113	0.681085	0.10026		AL3G31520	929765	-2.79014	4.95746e-15	60.7782	51.8319	6.77279	8.68278
AL6G26520	326057	-4.00825	1.65961e-08	5.11275	3.71035	0.363014	0.0319544		AL6G26370	488445	-2.7897	5.64383e-14	207.065	191.685	31.5247	23.9103
AL6G45210	943043	-4.00647	7.20095e-10	3.16507	2.22363	0.155139	0.0842129		AL6G32820	489095	-2.78903	0.000133017	33.8139	26.7832	1.13967	6.96295
AL3G42720	480225	-3.99363	0	605.354	226.009	21.3505	16.9394		AL7G40700	946934	-2.78548	2.76897e-11	43.6589	49.7179	9.06508	4.11561
AL7G20400	491609	-3.99328	5.31731e-06	1.1344	0.839624	0.0564095	0.0306204		AL1G52290	913750	-2.78199	5.13088e-05	2.33923	1.96924	0.318924	0.277862
AL5G41530	324506	-3.98554	6.19428e-07	32.2685	29.1328	2.63465	0.182926		AL5G36460	938584	-2.77942	0	69.0562	71.9235	10.7625	8.95741
AL3G29650	904679	-3.98351	2.2563e-06	2.60633	0.802308	0.0526036	0.1047		AL5G25760	485107	-2.77772	1.48071e-14	166.072	162.364	26.3432	19.734
AL8G37170	950930	-3.964	1.24467e-07	208.639	85.4866	12.1994	1.57019		AL6G21540	940600	-2.77744	1.09048e-08	9.34419	6.61221	1.03151	1.17768
AL7G48270	493953	-3.96393	3.60811e-09	1.68598	0.953652	0.0622764	0.0600979		AL1G61530	924043	-2.77741	4.0175e-09	70.0191	49.9337	5.1904	11.2111
AL3G28620	904586	-3.95864	5.27674e-22	8.90172	7.63288	0.557111	0.213468		AL6G12970	487134	-2.77483	7.61754e-15	59.6667	63.1498	8.25649	8.88489
AL5G14640	484375	-3.95694	6.07389e-07	94.1459	91.1066	8.04675	0.626793		AL1G36350	472592	-2.7725	0	33.0014	38.0212	5.25628	4.72023
AL1G22040	312165	-3.95456	2.67337e-09	5.47904	2.893	0.315534	0.0721174		AL7G36820	946531	-2.76899	5.36391e-14	23.1781	29.2523	4.42956	3.00315
AL2G34150	926960	-3.95046	3.03651e-11	938.44	234.56	35.8006	19.9367		AL4G40890	483497	-2.76744	1.61942e-07	35.9043	31.0272	7.50269	2.11927
AL5G16750	484554	-3.93879	2.21915e-19	64.5262	96.2066	5.58492	2.02712		AL6G23580	940804	-2.76744	1.20044e-11	85.6488	96.1573	9.64931	15.65
AL7G14260	888403	-3.93274	3.89032e-14	5.26874	14.1299	0.394187	0.52747		AL7G14590	491007	-2.75565	2.11185e-05	8.36062	6.91193	1.7073	0.500144
AL2G10640	474922	-3.92802	1.59986e-15	4.40874	4.12742	0.313233	0.0912356		AL4G38190	345960	-2.75099	2.68546e-06	8.40739	12.4471	1.99875	1.01186
AL6G35450	489321	-3.928	5.98305e-20	60.3723	26.871	2.69811	1.49667		AL6G25630	488371	-2.74743	1.45859e-09	25.265	32.4361	6.03454	2.36376
AL1G12580	918982	-3.92213	7.7538e-25	14.8702	10.8162	0.635649	0.598077		AL2G30750	476398	-2.74639	1.48071e-14	129.434	101.715	18.7044	14.3418
AL8G37150	496336	-3.92106	4.21044e-07	1.37565	0.869185	0.100425	0.00545132		AL8G15940	494620	-2.74538	7.62957e-14	190.778	209.992	32.1323	25.3759
AL5G42050	486587	-3.91997	9.96435e-54	57.2681	54.636	2.97717	2.41561		AL7G11970	943979	-2.74492	2.90601e-13	624.762	762.671	102.789	95.8635
AL7G46880	493847	-3.91557	1.24623e-06	1.07518	0.43216	0.034585	0.0375471		AL2G27330	476093	-2.74427	2.6137e-10	8.48278	8.57814	1.42444	1.02558
AL1G40910	473038	-3.91036	9.31363e-13	273.608	189.19	17.7986	4.6803		AL8G33920	496002	-2.73976	1.3379e-13	102.103	132.773	18.6137	15.2509
AL5G43290	#N/A	-3.90858	3.37458e-07	1.36286	1.31114	0.0604671	0.0656458		AL3G24190	478654	-2.73829	6.86194e-14	25.2323	21.7883	4.11423	2.67445
AL3G50030	906696	-3.90617	1.06185e-33	22.3726	22.5693	1.41149	0.769964		AL4G31880	482667	-2.73067	1.23448e-05	5.31525	6.86751	1.41223	0.389899
AL7G24140	491983	-3.90607	6.72318e-08	7.07694	4.45443	0.508868	0.0502228		AL1G38680	#N/A	-2.72695	1.47838e-07	8.12479	6.42083	0.91313	1.16901
AL4G24550	481983	-3.90126	4.87752e-13	579.201	211.23	26.9785	11.8153		AL5G18850	484699	-2.72455	8.51152e-05	2.1296	2.55402	0.270034	0.399953
AL5G15570	484464	-3.90052	7.95016e-06	4.68516	1.55682	0.217233	0.0786129		AL6G30120	488803	-2.72265	7.60761e-13	308.224	201.325	38.6858	34.9669
AL5G43590	939308	-3.88855	1.16644e-06	296.065	274.923	25.6746	2.42128		AL8G25900	495299	-2.72235	0.000138551	51.5355	140.27	23.6369	5.24178
AL7G16810	491244	-3.87399	5.44738e-08	22.1452	10.4991	1.43457	0.187966		AL1G23430	920074	-2.72175	8.68156e-11	10.3545	7.75745	1.74078	0.911969
AL1G54720	474072	-3.87392	3.40126e-10	5.87211	5.49111	0.433895	0.122884		AL8G12480	494387	-2.72169	1.6378e-07	4.55982	4.17615	0.922374	0.365933
AL5G41890	899060	-3.86946	4.31066e-09	11.9615	6.45518	0.776771	0.138452		AL1G29660	920694	-2.72015	8.82921e-06	20.8053	6.49406	2.65836	1.31707
AL6G43190	489874	-3.86691	7.81987e-20	29.9646	12.2432	1.2249	0.893808		AL8G16270	331043	-2.71707	6.54014e-13	19.0749	20.9725	2.45704	3.33165
AL2G17400	475390	-3.86578	1.44979e-11	16.1901	11.0125	1.1098	0.244226		AL3G10490	477348	-2.71706	6.83918e-12	27.1514	24.1993	2.79159	4.58749
AL1G43160	473251	-3.86316	1.5146e-06	5.55111	1.19369	0.178692	0.159762		AL3G12750	477565	-2.71269	5.52073e-09	16.5736	35.2568	4.09986	3.5353
AL8G28050	495458	-3.85206	1.61431e-05	13.2343	2.14659	0.419339	0.357699		AL1G12380	918965	-2.7067	2.37623e-10	99.067	45.3914	11.3034	9.75767
AL1G37770	472704	-3.8438	5.59548e-11	4.65493	3.56949	0.246665	0.167369		AL2G38410	477115	-2.7057	0.000457476	1.19586	0.915449	0.17397	0.134203
AL6G23140	940759	-3.84314	0	76.9436	80.9541	5.76918	2.24787		AL1G46780	913177	-2.70292	7.35353e-07	6.28264	4.70634	0.762772	0.840595
AL2G26460	476012	-3.8343	2.37515e-07	5.1236	23.6205	1.01951	0.433756		AL3G16030	477852	-2.70056	0.000325826	1.16416	0.847646	0.187932	0.108731
AL9U10540	359005	-3.82591	3.34249e-11	13.6026	7.33619	0.760437	0.309587		AL4G35440	482977	-2.70012	4.81527e-05	3.52461	3.69154	0.71197	0.361427
AL8G38850	951108	-3.82107	7.80448e-10	2.71257	1.50259	0.0997192	0.117281		AL1G26060	471623	-2.69976	0.00011168	2.6157	2.28901	0.360936	0.356394
AL9U10620	359012	-3.81884	4.62416e-11	1.51641	1.39014	0.0957601	0.0519808		AL1G16360	470669	-2.69348	1.29648e-07	1.57079	0.961793	0.147834	0.221242
AL6G13260	325029	-3.81785	1.24483e-05	3.82048	1.73603	0.268826	0.0138976		AL8G19800	494857	-2.68871	0.000138183	1.09853	1.02839	0.101482	0.208015
AL6G23360	488133	-3.81549	1.92189e-26	34.1391	55.1264	2.77772	1.82981		AL6G28740	941326	-2.68758	6.92488e-06	22.0593	12.493	3.48909	1.68317
AL6G32090	489019	-3.81508	8.17025e-15	4.05416	4.27571	0.341434	0.0869487		AL8G38020	951020	-2.68522	2.68706e-15	38.0214	36.5242	6.22363	4.91014
AL1G32330	920964	-3.81486	2.16439e-59	45.7321	41.8725	2.48342	2.05419		AL1G44360	473349	-2.67889	4.49431e-05	1.09444	1.16869	0.222002	0.119327
AL8G10480	915292	-3.81245	4.93238e-10	1.51476	1.66722	0.0896088	0.0729626		AL2G13240	475097	-2.67745	1.68834e-11	225.535	357.877	44.9548	42.7708
AL7G11710	490740	-3.80814	1.34242e-27	69.2673	68.4977	4.84336	2.31533		AL880U10010	#N/A	-2.67511	9.30688e-06	9.36635	8.99922	1.54696	1.20827
AL7G27410	329150	-3.80473	1.58836e-07	16.451	17.5032	1.61465	0.147306		AL6G28270	488635	-2.67387	9.70576e-05	16.4977	16.9863	4.49477	0.690967
AL5G19850	936841	-3.78767	8.25575e-10	4.17865	4.65654	0.277857	0.180992		AL4G36630	483095	-2.67359	6.32223e-14	26.1873	28.5398	3.8248	4.36056
AL7G26590	329088	-3.78575	1.49111e-10	2.87868	2.05762	0.203127	0.0551311		AL5G25630	937469	-2.67222	6.52156e-06	7.66299	5.7454	0.816486	1.17031
AL2G33500	926896	-3.78096	1.03868e-20	5.69716	4.85859	0.273064	0.286228		AL2G25670	475942	-2.67094	6.2466e-13	107.792	76.109	12.5495	14.8591
AL2G13240	475097	-3.77073	0	900.247	402.668	25.5654	44.4703		AL4G22990	481843	-2.66559	4.19414e-12	140.795	136.007	26.7121	15.4841
AL4G26740	482173	-3.77049	1.06169e-53	15.8895	16.5377	0.861027	0.871036		AL6G43400	942855	-2.65358	5.02967e-09	8.88451	11.1749	2.00611	1.08673
AL6G37240	894540	-3.76814	1.32077e-09	3.90542	3.6854	0.346042	0.0559521		AL3G10680	477371	-2.6529	4.20959e-12	934.586	736.098	115.408	137.024
AL3G14630	477736	-3.75391	0	116.389	121.538	9.01778	3.82957		AL7G10570	490635	-2.65123	1.95487e-10	28.2236	41.7734	7.04686	3.78973
AL1G60920	914595	-3.74818	9.75318e-09	23.704	21.055	2.1318	0.291729		AL4G19030	932963	-2.65089	3.88385e-10	37.9099	55.052	9.41153	4.99288
AL6G27540	488566	-3.74565	2.53836e-16	11.5944	18.2952	1.13471	0.478265		AL1G27690	920494	-2.65032	0.000489375	2.5264	2.23634	0.536814	0.198772
AL1G39400	335836	-3.74445	7.56367e-08	9.33421	7.20961	0.813745	0.0788785		AL8G17790	948961	-2.64996	6.25456e-07	12.4306	9.26971	2.09217	1.23736
AL3G16560	928215	-3.73939	2.26411e-08	4.93292	2.48244	0.232918	0.168578		AL7G20110	491580	-2.64493	7.99288e-12	21.1507	22.8564	4.47537	2.3505
AL1G32480	472249	-3.7382	8.3711e-18	56.9759	24.6749	2.74203	1.73651		AL7G18360	491390	-2.64464	8.52975e-12	1000.56	1002.71	189.262	120.151
AL1G23050	334500	-3.7324	3.83886e-08	1.81378	1.36623	0.0826099	0.0896851		AL7G11350	#N/A	-2.64039	5.51257e-07	9.57343	7.99088	1.74248	0.976301
AL3G28570	318409	-3.7314	4.16382e-14	2.7151	8.91287	0.328517	0.305702		AL7G13150	490868	-2.63568	2.55461e-07	7.22375	8.80465	1.16419	1.29723
AL3G23230	904089	-3.7029	7.33546e-06	3.4271	1.57793	0.23208	0.0419928		AL4G45210	483929	-2.63559	1.02519e-13	12.8718	11.1179	1.81313	1.86915
AL1G23640	911021	-3.70099	6.38566e-11	3.50399	3.29874	0.28135	0.0968488		AL1G39350	313414	-2.634	3.33426e-11	19.8855	33.6683	4.31239	3.99199
AL7G16570	888624	-3.69945	1.24174e-29	8.18481	7.68559	0.575164	0.312212		AL7G34570	890302	-2.63316	5.51982e-06	7.57446	5.09224	1.02245	0.9234
AL5G36790	938620	-3.69898	1.26195e-08	10.1279	8.90356	0.943549	0.11997		AL6G25080	488319	-2.63206	6.277e-12	396.5	312.751	49.3494	59.3448
AL1G65200	474842	-3.67574	3.28141e-49	18.1386	14.5241	0.952585	0.913051		AL3G10160	477317	-2.63074	1.98211e-06	18.0799	15.2636	2.37103	2.74358
AL8G17600	494732	-3.67388	3.509e-06	2.04726	0.808953	0.108252	0.0522327		AL4G18760	344337	-2.6267	2.43423e-06	2.07487	1.60388	0.342898	0.229249
AL7G34880	492999	-3.66669	0	194.164	198.033	15.1033	7.39961		AL3G39610	319184	-2.62639	0.000105762	1.48998	1.58141	0.309918	0.17001
AL2G24710	926001	-3.65615	4.86846e-24	31.9188	16.8182	1.26863	1.56385		AL5G26030	485129	-2.62607	8.6105e-13	62.283	45.999	9.84337	7.00035
AL8G27270	949931	-3.65267	7.44795e-20	5.244	6.84741	0.408119	0.288961		AL5G39460	#N/A	-2.6254	0.000363549	1.30149	0.858969	0.166637	0.165275
AL2G38690	909607	-3.65084	3.13974e-07	2.09322	1.00642	0.060185	0.119789		AL1G13760	919100	-2.62239	2.07197e-13	30.8374	23.2057	4.67041	3.73652
AL5G32040	938125	-3.64839	7.24843e-25	19.7724	16.1374	1.28425	0.79671		AL3G11330	477440	-2.61803	1.09552e-05	2.02872	1.58717	0.300474	0.261788
AL4G30060	934133	-3.64455	3.74868e-05	3.59624	2.08559	0.320118	0		AL7G19230	491499	-2.61283	1.087e-10	15.0158	15.0039	3.00195	1.74299
AL2G35160	476819	-3.64398	3.26746e-05	1.41632	0.968984	0.0775461	0.0561251		AL1G35930	472562	-2.61147	7.62957e-14	12.8501	16.2764	2.37603	2.1995
AL6G31110	351105	-3.6438	0.000328292	1.80807	0.759987	0.0689299	0.0748334		AL1G28310	920557	-2.61115	0.000274361	7.02569	11.019	1.81955	1.03653
AL1G52230	923038	-3.64323	8.44189e-06	7.98444	40.4921	0.727899	2.08336		AL5G15030	#N/A	-2.60984	2.91291e-06	4.95416	3.92667	1.0127	0.400468
AL2G24830	475858	-3.64278	8.90142e-05	1.29348	0.713591	0.110952	0		AL5G22270	897239	-2.6061	1.40404e-06	8.51286	9.42082	1.18099	1.61502
AL3G16460	928205	-3.64036	2.11652e-39	46.218	33.2047	2.4491	2.20186		AL1G51030	473817	-2.60497	5.27676e-08	6.26734	5.97385	1.10457	0.828355
AL7G21650	491739	-3.63798	3.75259e-20	19.9107	20.416	1.70131	0.653092		AL7G28110	492397	-2.60436	7.15756e-07	1.96176	2.05612	0.248608	0.377034
AL2G32080	#N/A	-3.62964	1.65687e-13	2.28005	2.18908	0.196691	0.0644639		AL5G37320	486148	-2.59799	3.88792e-08	13.7303	9.85792	1.25408	2.40676
AL1G28560	312649	-3.62715	8.65576e-09	1.89031	1.4534	0.160909	0.0335943		AL2G36910	339978	-2.59791	8.16041e-10	21.8757	25.4255	5.24332	2.36357
AL6G25190	488330	-3.62661	2.24517e-10	1.68474	1.56978	0.135259	0.0541		AL5G13990	#N/A	-2.59686	1.47421e-05	16.355	13.5029	3.42261	1.37008
AL7G49560	947882	-3.62462	1.3708e-07	53.3114	33.8293	4.56268	0.584396		AL6G47170	327423	-2.59377	2.05506e-05	4.26787	2.85912	0.78803	0.353688
AL7G48290	493953	-3.61739	2.21264e-13	28.0916	16.9051	2.0434	0.632717		AL1G26640	471680	-2.59356	7.11507e-13	47.8182	51.5122	9.46324	6.41856
AL1G57070	923563	-3.61458	1.38317e-08	1.56076	1.14997	0.124538	0.033801		AL3G26260	478856	-2.58994	8.90546e-14	18.8151	19.4258	3.577	2.54237
AL3G27670	479003	-3.60753	2.11362e-10	25.438	10.6138	1.61125	0.548493		AL5G38870	486287	-2.58945	0.000149459	1.95132	1.62925	0.270194	0.294258
AL582U10010	952312	-3.60678	2.16472e-09	1.57045	1.47031	0.142156	0.0367454		AL3G27940	929391	-2.58315	6.66702e-12	74.199	105.118	14.7055	14.0417
AL6G23780	488177	-3.60522	2.87909e-15	9.08973	22.1628	1.02241	0.839718		AL2G37260	927264	-2.58286	5.71606e-13	111.323	109.727	19.3369	16.0828
AL8G21950	916473	-3.60432	5.07717e-15	32.9713	11.5435	1.41637	1.26704		AL4G37970	483232	-2.57997	1.10438e-07	6.48299	5.9594	1.41627	0.605794
AL5G29510	348149	-3.6043	8.91227e-14	10.2511	27.9692	1.27943	0.997563		AL7G37000	#N/A	-2.57904	5.19317e-11	21.2457	36.0396	4.49457	4.70961
AL4G42930	322211	-3.59812	1.94168e-18	22.7975	13.8771	1.52585	0.68404		AL1G60220	914534	-2.57668	0.000289182	1.49858	0.836198	0.23847	0.137019
AL6G30370	488830	-3.5892	6.06824e-05	1.34911	8.16356	0.368676	0.200126		AL1G42330	473160	-2.57584	1.26723e-05	5.43554	4.64732	0.788449	0.821103
AL6G15140	487334	-3.57958	5.32802e-08	3.72786	9.39842	0.538739	0.254706		AL5G41960	486580	-2.57422	1.12697e-05	6.65257	6.55278	0.858041	1.24108
AL5G44110	939363	-3.5765	1.59006e-12	7.30164	10.7141	0.838445	0.254871		AL3G40300	905694	-2.57289	0.000240311	6.63955	11.4763	2.49511	0.516462
AL5G21720	323127	-3.57389	2.25495e-05	2.10678	0.745721	0.137386	0.0344197		AL6G36640	942134	-2.57222	4.20348e-12	7.00308	7.14772	1.16267	1.11392
AL2G22890	925797	-3.57248	1.44351e-06	1.61859	1.02561	0.0555355	0.105511		AL1G34900	472449	-2.56917	4.83984e-11	68.8645	85.1049	16.5043	8.69675
AL7G49650	891805	-3.57174	3.80037e-05	17.1126	12.8595	1.76373	0.0617673		AL1G55000	474081	-2.56766	1.46517e-09	9.83511	12.1777	2.52221	1.09817
AL7G42670	947132	-3.56617	1.66028e-06	6.48971	1.7083	0.334004	0.171232		AL6G46580	943195	-2.55888	3.61077e-11	666.155	913.481	127.35	129.762
AL1G36140	912183	-3.56381	2.50845e-11	137.736	74.6364	10.0232	3.11179		AL8G16260	494640	-2.55881	6.94558e-13	19.3038	18.1034	2.73376	3.30722
AL5G30800	938003	-3.56242	1.79897e-20	44.205	23.6321	2.52306	1.66958		AL2G30770	476401	-2.55686	1.52875e-05	1.64202	2.3778	0.331616	0.32272
AL1G10780	470119	-3.54307	4.67643e-16	2.87805	2.21649	0.115981	0.20386		AL1G10730	470115	-2.55658	4.8203e-14	43.5635	41.2328	7.55255	6.27618
AL1G36530	472617	-3.53391	2.18507e-17	5.20054	4.4433	0.41821	0.185739		AL6G25520	940999	-2.55521	8.77398e-05	2.75509	2.82668	0.52104	0.389572
AL3G17930	478021	-3.52391	2.78926e-09	18.9718	4.47204	0.940185	0.555778		AL1G47090	473540	-2.55418	1.58549e-07	204.72	131.464	40.3994	15.1951
AL3G47060	343239	-3.52082	8.46607e-19	21.3433	15.2519	0.913813	1.4197		AL5G27710	348000	-2.55317	1.66612e-06	6.39181	5.80171	1.54976	0.480596
AL3G46130	906331	-3.51711	0	136.795	134.01	8.13723	9.13071		AL334U10030	887840	-2.54898	5.31573e-05	23.1251	21.8664	6.1719	1.38019
AL3G42590	480218	-3.50976	2.89951e-06	2.01124	2.13988	0.215649	0.042567		AL7G31610	492710	-2.54703	3.97817e-09	21.7862	37.4415	6.39922	3.47378
AL5G43090	939260	-3.50935	1.76631e-12	4.39002	4.78614	0.334726	0.249833		AL1G57270	474229	-2.54577	0.000451806	62.2563	82.5998	21.445	3.15553
AL8G10400	494219	-3.50691	7.09779e-07	1.62488	2.45875	0.181192	0.0756579		AL6G46880	943234	-2.53896	3.11978e-09	13.1077	15.9152	2.49867	2.29057
AL2G34310	316514	-3.50094	4.24922e-15	19.6028	7.60921	0.855911	0.905692		AL4G36710	902003	-2.53896	3.83835e-13	35.2627	31.0072	5.69892	5.21145
AL1G42230	473153	-3.50064	8.69662e-20	39.0092	27.6516	2.63141	1.65764		AL2G27280	476086	-2.53652	3.17923e-07	312.589	113.184	40.8223	29.1679
AL8G29940	495619	-3.4984	9.17329e-16	10.306	10.9628	0.896088	0.467709		AL3G13660	477637	-2.52948	3.72161e-05	11.0696	9.77468	1.53248	1.8915
AL5G15760	896580	-3.49463	1.26745e-13	30.245	14.6772	1.52448	1.38906		AL8G21900	949386	-2.52758	0.000139541	1.19128	0.642493	0.195865	0.109631
AL6G34850	894303	-3.48853	1.22895e-06	7.49782	3.62572	0.494728	0.221159		AL5G10500	935858	-2.52563	0.000204503	11.5517	8.92572	2.77713	0.701125
AL1G34090	921129	-3.47745	3.68703e-08	8.61731	3.4777	0.594737	0.196008		AL2G15440	475253	-2.52301	5.8574e-09	7.57972	6.81925	1.46533	0.948419
AL6G36470	942118	-3.47653	1.29387e-13	243.454	106.212	15.4002	7.61485		AL3G18950	478124	-2.51811	4.61572e-08	7.54913	7.95227	1.27855	1.30652
AL2G26280	#N/A	-3.4702	1.19911e-07	4.69518	1.42164	0.270617	0.132496		AL7G13940	490949	-2.51727	9.28867e-06	83.7118	53.5843	5.43103	16.8886
AL7G18810	491451	-3.46586	1.08747e-19	5.17176	4.10497	0.397354	0.212738		AL5G25840	485116	-2.51231	5.46405e-06	8.55648	10.9258	2.09445	1.21177
AL3G16900	477926	-3.4655	8.79106e-23	50.7706	49.0978	4.38187	2.20347		AL1G51850	473862	-2.51079	0.000217687	1.82782	1.749	0.370268	0.233075
AL7G31830	946037	-3.46491	6.244e-10	5.04368	3.48351	0.269275	0.292337		AL5G30460	323669	-2.50913	0.000146874	3.38357	2.1005	0.368101	0.539524
AL8G23080	331394	-3.46441	2.01554e-40	45.5432	43.9643	2.65455	3.26718		AL1G64220	474806	-2.50898	2.30738e-10	41.4568	23.673	6.44226	4.5202
AL7G23980	328881	-3.46085	1.2711e-06	1.86345	4.63017	0.174374	0.252411		AL6G14080	487235	-2.50538	2.08681e-05	12.1447	21.4651	4.58058	1.25582
AL7G41260	493497	-3.46042	4.77906e-13	36.0203	14.7223	2.10463	1.26724		AL1G31850	472188	-2.50497	3.93929e-05	8.66855	3.21688	1.45097	0.570066
AL3G16190	477867	-3.43831	4.50868e-05	3.43625	3.28993	0.436672	0		AL1G27350	471757	-2.49901	0.000335437	1.82917	0.908294	0.294824	0.169652
AL8G11620	356337	-3.43428	3.5208e-08	1.11133	2.24369	0.128455	0.0954179		AL1G17530	470775	-2.49725	0.000181483	10.4764	9.89677	2.67333	0.848473
AL7G37070	493201	-3.43383	9.47409e-09	28.8765	34.2725	3.6004	0.647976		AL7G43340	493625	-2.49503	8.72148e-08	7.9181	6.37903	1.54786	0.898571
AL7G30360	#N/A	-3.43247	4.36878e-07	8.83486	3.68847	0.546187	0.296483		AL4G32870	345495	-2.48849	6.12658e-07	22.7678	45.6813	7.94671	3.96382
AL8G11380	915381	-3.42442	2.95127e-08	4.0956	7.86459	0.61446	0.188524		AL2G24010	475800	-2.48684	9.51729e-13	49.6293	43.8089	9.42991	6.61053
AL2G39950	927520	-3.42383	7.19349e-22	15.8183	14.204	0.91427	1.12792		AL8G41620	951385	-2.4866	8.28985e-12	28.0784	20.7851	4.41384	3.91742
AL3G29780	#N/A	-3.42109	2.70918e-08	4.13797	2.35018	0.294995	0.144634		AL8G31690	917379	-2.48636	1.9609e-11	87.3542	72.9215	12.3547	14.8346
AL3G49740	480728	-3.41844	4.48361e-24	36.7827	21.3304	2.25043	1.72401		AL7G49600	494049	-2.48598	3.53175e-12	54.0593	63.0192	9.87712	10.1279
AL3G22680	928863	-3.41813	4.05224e-12	50.9016	17.029	2.9574	1.70237		AL7G27400	492318	-2.48512	3.93895e-05	1.53282	1.099	0.270542	0.180551
AL5G30670	937990	-3.41635	4.12371e-35	22.4021	22.5786	1.79095	1.27498		AL848U10010	887434	-2.48007	5.49426e-11	32.8285	32.2599	4.79422	6.28965
AL8G12430	494383	-3.41125	2.0554e-21	24.4263	12.848	1.36144	1.20247		AL6G36470	942118	-2.47958	3.53746e-08	66.7494	63.2484	16.3571	6.3591
AL2G14970	315244	-3.41115	0.000483196	1.54159	0.622943	0.144256	0		AL8G16720	948842	-2.47891	5.23158e-06	2.683	2.98401	0.400434	0.564083
AL1G28140	471832	-3.40896	6.09264e-10	1.65319	1.5635	0.125354	0.0935622		AL7G24640	#N/A	-2.47624	3.99587e-11	11.7216	7.6631	1.96788	1.37453
AL6G39290	489622	-3.4082	2.90004e-12	13.8214	10.6401	1.26635	0.402961		AL2G30090	476333	-2.47076	6.46117e-12	129.957	119.509	25.5348	17.8006
AL1G38000	912355	-3.40702	1.02219e-05	3.04858	2.5352	0.180345	0.195791		AL7G19770	328542	-2.46613	5.06446e-06	9.72093	5.03982	1.05122	1.46716
AL8G27890	949979	-3.40243	1.12062e-05	1.04796	1.0472	0.0678426	0.0736531		AL6G34840	326701	-2.4623	2.2602e-06	2.64357	3.83906	0.564544	0.5628
AL5G42800	486656	-3.39399	3.0989e-27	21.4406	16.9301	1.60611	1.05677		AL4G40310	902344	-2.46114	5.57852e-06	13.1144	19.4966	3.94538	1.82612
AL6G47940	352465	-3.39391	1.46205e-07	2.20388	2.60023	0.20589	0.121922		AL4G42620	346338	-2.46112	1.96692e-08	26.732	23.2141	6.28754	2.53752
AL6G44370	942959	-3.38888	1.36747e-08	2.56709	3.56079	0.308279	0.111561		AL3G23820	928978	-2.46069	2.51272e-09	268.692	456.166	62.8743	63.7079
AL7G23790	491941	-3.38886	6.68768e-13	27.8476	19.1177	2.25154	1.01147		AL1G37760	472703	-2.45924	3.14672e-06	7.28358	5.33557	1.24905	0.949157
AL8G43270	951553	-3.38443	9.59403e-05	5.80874	1.78424	0.425864	0.0924674		AL6G50660	490432	-2.45838	1.77945e-09	40.4701	42.5952	9.96195	4.72763
AL1G36370	472593	-3.36738	6.80087e-09	2.65008	2.742	0.292164	0.0850988		AL7G23370	945162	-2.45793	4.28918e-12	88.6653	72.8303	16.1349	12.0912
AL1G61190	474559	-3.35825	1.6111e-21	3.41675	2.92255	0.251676	0.198313		AL5G25750	937481	-2.45685	1.0962e-09	55.0252	92.2766	14.0687	11.8243
AL2G31390	476454	-3.35636	1.40045e-24	27.3951	17.9583	1.43988	1.80081		AL6G36900	942164	-2.45624	2.82397e-11	28.9161	27.7998	5.3663	4.54353
AL5G23130	897321	-3.34959	2.11827e-06	1.95309	2.09617	0.25412	0.0306539		AL7G24760	492043	-2.45588	6.42685e-07	5.06544	3.28656	0.824005	0.632763
AL8G12790	948401	-3.34203	1.17124e-06	4.43394	5.68011	0.605076	0.112611		AL5G32370	#N/A	-2.4555	0.000101857	2.59834	2.32049	0.427733	0.426412
AL7G22950	945123	-3.34153	1.33256e-12	84.9538	79.0043	9.10114	2.67318		AL3G38210	479910	-2.45535	3.38183e-11	88.3178	99.806	18.1764	14.8164
AL8G34170	496019	-3.33766	1.66397e-10	220.726	61.4125	11.2919	9.20979		AL3G13980	#N/A	-2.4521	1.85226e-12	20.7088	23.8705	4.5405	3.3132
AL3G13600	317260	-3.33649	1.12222e-18	6.53275	6.60892	0.594326	0.350266		AL4G32890	321463	-2.45194	7.81185e-07	10.0682	16.2394	2.89792	1.76605
AL4G28470	482341	-3.33143	1.70337e-05	54.3448	39.1735	6.19707	0.57311		AL6G17200	940175	-2.45062	2.64783e-07	7.14913	7.76957	1.57352	1.05796
AL6G37040	942179	-3.33131	3.95351e-05	1.00586	1.09221	0.0958668	0.0520387		AL3G15150	340662	-2.44835	2.13313e-05	4.46331	3.27824	0.780763	0.578204
AL2G12340	338071	-3.32761	6.90284e-14	8.3573	10.5547	0.963488	0.403048		AL5G15920	484491	-2.44671	1.80895e-09	69.2522	57.8075	15.2192	7.36961
AL277U10020	497374	-3.32666	7.09345e-05	2.00198	20.2223	0.944039	0.653979		AL5G31950	485604	-2.44503	0.000202347	3.77746	4.07805	1.09042	0.321679
AL7G33980	946241	-3.32366	0.000130904	2.84644	0.575648	0.199628	0.0500136		AL3G40910	930737	-2.44442	6.9979e-13	12.4644	12.6504	2.34743	2.07683
AL1G22410	471290	-3.32265	3.84724e-07	9.22578	2.81415	0.573985	0.304943		AL6G34820	489269	-2.43995	3.78318e-11	87.5177	111.249	18.2014	16.9698
AL8G43380	918499	-3.32108	4.42771e-09	2.62548	2.19653	0.123741	0.228375		AL1G56270	914136	-2.43805	2.66801e-12	20.2484	23.1241	4.44111	3.27286
AL6G24240	488227	-3.31751	1.23322e-15	7.61692	6.15332	0.70998	0.292704		AL6G11480	939605	-2.43448	8.84301e-05	7.55699	6.92872	2.09927	0.527811
AL3G37300	319056	-3.31474	2.99543e-07	2.0113	1.78739	0.20822	0.0645865		AL7G50630	494136	-2.43402	5.79122e-11	4385.07	3890.16	830.117	640.79
AL1G25400	334683	-3.29887	2.35933e-10	3.34107	2.52783	0.250765	0.181495		AL7G26960	354228	-2.43314	0.000362946	1.95136	2.03426	0.410458	0.297362
AL5G25270	937435	-3.29819	1.24231e-10	35.8991	18.5464	2.87661	1.15997		AL3G13730	927924	-2.42932	0.00030957	5.20088	6.09093	1.67714	0.385215
AL1G32010	472207	-3.28837	1.44602e-06	2.86448	2.70906	0.237783	0.172098		AL3G29890	479214	-2.42578	0.000410342	1.85533	1.79539	0.237395	0.402888
AL4G31650	482644	-3.27876	4.16126e-12	4.03581	4.19264	0.454449	0.15962		AL5G40460	486432	-2.42526	8.42642e-07	5.26224	5.75468	1.4183	0.58013
AL1G17340	470753	-3.27777	4.86389e-07	1.89322	1.12116	0.174538	0.0494312		AL8G42630	496863	-2.42271	1.58097e-11	147.78	147.318	27.9027	24.8604
AL5G36380	486063	-3.27414	2.91582e-05	4.54218	2.02027	0.405048	0.0837597		AL3G35360	318925	-2.41996	4.08804e-09	16.4833	14.9504	2.69539	2.90342
AL2G31790	476498	-3.27072	8.08516e-08	1.88039	1.84915	0.208641	0.0696956		AL8G43580	496947	-2.41805	0.00010641	8.11484	8.33139	1.00553	1.89375
AL6G19080	487705	-3.26917	7.96395e-16	66.0363	75.2129	7.6077	3.0573		AL7G22750	945101	-2.41772	1.11013e-05	5.4188	4.37032	1.01342	0.744031
AL8G37200	917925	-3.26888	1.39301e-12	2.93511	1.84152	0.226639	0.133723		AL5G33220	485711	-2.41626	2.59884e-05	3.4015	3.1625	0.815168	0.377302
AL3G50730	931814	-3.26581	4.60531e-08	20.3003	37.6673	3.6435	0.719191		AL2G28050	926334	-2.41429	0.000115308	2.85197	1.75416	0.555238	0.278058
AL1G15900	919315	-3.25575	1.48932e-08	4.58225	3.22802	0.456624	0.136083		AL3G24520	478696	-2.41282	2.04174e-09	11.1481	9.89054	2.17927	1.61665
AL2G28780	908681	-3.25538	6.1119e-05	8.95173	4.80911	0.121161	0.937209		AL7G16430	491201	-2.41266	4.84173e-08	51.8695	46.5727	12.9998	5.00885
AL6G18090	350051	-3.25491	4.24963e-21	31.6919	22.9255	2.70923	1.46608		AL5G34470	485852	-2.41242	9.56397e-07	208.042	201.578	20.9972	51.2233
AL5G18120	#N/A	-3.25342	4.62941e-13	4.41753	1.72981	0.220199	0.252339		AL2G26860	476040	-2.41217	2.1561e-12	30.4649	25.4185	5.23273	4.80489
AL1G25950	471612	-3.25046	4.835e-07	2.25552	1.13019	0.169714	0.0884395		AL7G34830	946328	-2.41092	0.00026322	1.29825	0.910121	0.261131	0.138995
AL7G44250	#N/A	-3.24049	0.000160514	9.63005	14.7958	1.73904	0.125865		AL1G23380	471382	-2.4102	1.31612e-06	5.66065	5.67388	1.34357	0.720677
AL1G42920	912819	-3.23863	1.96079e-05	1.02991	0.598624	0.0644171	0.0599436		AL6G40070	489671	-2.40841	1.03226e-07	14.1702	14.734	3.84691	1.46456
AL6G39310	942411	-3.23719	7.57997e-09	7.8666	6.04755	0.473529	0.599766		AL6G32480	326521	-2.40504	1.00169e-05	1.04343	1.08635	0.235662	0.152046
AL1G46940	#N/A	-3.23433	4.85957e-13	4.44781	4.30034	0.472067	0.201638		AL2G37930	477082	-2.40404	6.94383e-08	9.06368	10.9545	2.18869	1.46328
AL4G34110	#N/A	-3.23026	1.06407e-05	4.77869	20.4047	1.45522	0.482397		AL4G14740	899807	-2.40386	0.000369124	1.67947	1.04091	0.244095	0.244037
AL7G17350	944537	-3.22215	3.83005e-13	12.7689	17.2953	1.76322	0.575214		AL4G34630	482897	-2.40127	0.000306438	3.71617	2.39052	0.701081	0.40989
AL2G34940	476799	-3.22042	1.31936e-07	2.83565	1.85491	0.243236	0.121031		AL4G41210	483537	-2.39776	7.61362e-06	8.05807	9.42479	2.25646	0.973599
AL2G28100	476150	-3.2193	3.39958e-05	15.3417	4.0412	0.706566	0.815023		AL4G27690	901143	-2.39675	3.72209e-12	52.4524	48.5596	10.0141	8.38339
AL6G21720	487977	-3.2151	3.15788e-17	13.3757	7.11602	0.962358	0.650642		AL9U10910	915117	-2.39131	3.8862e-05	5.9318	3.72072	1.07945	0.686986
AL6G29490	941399	-3.21411	2.44112e-07	1.38081	0.931052	0.120636	0.0595309		AL4G44590	902749	-2.38602	1.00227e-11	63.7896	64.5607	11.6098	11.8618
AL4G10640	481013	-3.20836	3.58032e-27	10.3573	8.6997	0.763838	0.740696		AL2G25080	475879	-2.3837	0.000323262	7.12191	5.99365	1.99836	0.465706
AL4G27410	482241	-3.20817	1.14963e-06	3.31319	4.2482	0.437227	0.148336		AL5G36220	938560	-2.38162	3.8441e-05	3.95829	3.06079	0.743436	0.547751
AL3G46750	906390	-3.19975	1.46018e-09	60.0525	29.9235	5.50531	1.64275		AL4G37640	483202	-2.38097	6.85852e-07	8.05607	6.08036	1.10773	1.46295
AL7G17890	491351	-3.19804	0.000119916	6.32312	3.8766	0.756813	0.051352		AL7G46730	947573	-2.37969	0.000153692	1.9085	2.32605	0.533678	0.256162
AL7G22620	328774	-3.19389	2.10981e-06	2.28831	1.5055	0.20482	0.0926509		AL4G32320	482707	-2.37729	1.94365e-06	147.986	275.935	55.9995	23.9428
AL3G24590	478705	-3.19325	9.94467e-10	19.1203	20.6535	2.5325	0.610976		AL2G32090	476523	-2.37531	4.10065e-10	1160.79	1071.05	181.872	227.132
AL4G13390	481229	-3.18116	2.82405e-10	2.56475	1.96391	0.193749	0.169631		AL1G17190	919443	-2.37333	5.1979e-11	59.0651	55.0504	9.56354	11.4004
AL2G37760	927313	-3.17896	1.61855e-29	17.0308	16.1262	1.43403	1.23689		AL7G16860	491249	-2.3687	4.42712e-11	26.0774	28.8097	6.07576	4.17939
AL2G35920	476898	-3.17228	4.21643e-05	2.0662	1.31245	0.211622	0.0574367		AL6G28710	488668	-2.36839	3.00032e-06	24.3372	19.0893	5.32747	2.79905
AL7G37890	355136	-3.16563	1.86726e-12	31.5541	16.7445	2.73272	1.20344		AL5G32410	898191	-2.36778	0.000399198	2.29455	1.28584	0.468048	0.202194
AL7G25680	492139	-3.16561	5.84862e-11	4.00394	4.47993	0.480017	0.205515		AL7G10670	490646	-2.36715	2.02942e-11	35.9023	33.1992	7.27984	5.59148
AL1G27890	471808	-3.16329	5.01901e-06	1.12811	1.52243	0.141345	0.0708231		AL1G31590	472169	-2.36554	1.5208e-06	4.37856	3.74361	0.719142	0.781488
AL3G42950	319369	-3.16199	4.26294e-08	4.64343	5.67287	0.682644	0.153122		AL6G16060	487435	-2.36517	0.000445843	13.3946	13.9931	4.31269	0.917478
AL3G46980	343233	-3.15989	1.51551e-05	1.8902	0.95566	0.163157	0.066424		AL2G31530	#N/A	-2.36426	2.6809e-05	2.32135	1.67566	0.463151	0.283725
AL5G17650	484617	-3.14688	3.55637e-09	5.36461	7.93892	0.596068	0.49181		AL4G10120	932026	-2.36232	9.80156e-07	12.6504	8.31263	2.83865	1.11755
AL1G10750	918799	-3.1465	1.1936e-11	23.3322	11.6622	2.04089	0.84577		AL3G26420	929239	-2.36142	1.13112e-11	7.86155	6.98773	1.55396	1.22033
AL6G29480	488759	-3.1435	3.26594e-08	1.87359	1.72431	0.172809	0.121946		AL1G51460	314159	-2.36098	2.21457e-07	7.3163	5.16361	1.53816	0.807695
AL4G23040	481846	-3.14349	6.24352e-10	72.0185	19.9874	4.22995	3.41473		AL8G38920	951115	-2.35991	1.49451e-10	43.9968	35.8368	9.48169	5.53043
AL5G18470	484671	-3.14254	3.28507e-11	38.27	16.8393	3.20104	1.36562		AL2G23470	908199	-2.35721	6.49738e-08	10.5481	9.69769	1.79343	1.97147
AL8G35080	496109	-3.13672	6.35756e-06	1.71841	3.51678	0.193313	0.236104		AL1G19630	471022	-2.35664	1.5627e-08	1352.45	1646.19	373.193	195.71
AL3G21080	478336	-3.13272	6.78238e-14	10.3169	13.3003	0.939348	1.0198		AL1G57300	474232	-2.35398	4.32883e-11	20.4484	24.1779	4.4848	3.89889
AL4G24390	481963	-3.13197	6.37044e-25	15.6455	14.4548	1.42082	1.07976		AL4G20620	481639	-2.35304	0.00048919	5.51431	3.9168	0.729694	1.01322
AL4G42130	935435	-3.12832	6.21245e-11	43.2812	101.3	8.02717	3.95791		AL8G36770	950891	-2.35136	5.25032e-10	8.95902	7.34857	1.78284	1.28747
AL7G16230	491180	-3.12695	3.98928e-25	44.0216	55.0931	4.75135	3.50467		AL1G27180	471741	-2.34904	3.8099e-10	17.0944	21.3534	4.56797	2.74337
AL1G20880	919812	-3.12518	1.87478e-08	25.1941	38.9029	4.38809	0.943026		AL3G39160	479964	-2.34709	1.16825e-08	22.3006	37.5861	4.62971	6.59654
AL7G24950	492064	-3.11952	4.56114e-21	14.6943	14.4001	1.55964	0.875407		AL7G14510	491000	-2.34603	3.68024e-09	18.1137	14.9968	4.17881	2.12631
AL1G58330	474322	-3.11869	1.56091e-10	358.822	339.857	45.024	13.6348		AL6G52240	943769	-2.34571	2.02683e-11	64.6542	62.9291	11.3266	12.6096
AL1G15160	470546	-3.11659	2.34558e-17	48.0642	48.5077	5.50156	2.60629		AL1G23570	471399	-2.34171	1.15255e-11	24.6787	23.2547	5.3541	3.75165
AL1G50650	922881	-3.11644	3.91489e-22	23.9348	36.3074	2.25974	2.79925		AL1G28980	#N/A	-2.34113	7.44557e-12	22.7165	20.0936	4.50176	3.60514
AL1G65520	474859	-3.11556	7.62478e-12	117.081	130.365	15.5442	5.24953		AL5G15050	484412	-2.33596	8.13071e-11	168.658	164.747	31.7872	31.3638
AL7G24360	945261	-3.11367	5.42872e-22	27.8953	25.2553	1.60192	2.8894		AL1G14160	919141	-2.33427	1.3287e-09	18.2325	24.424	5.17343	3.0316
AL1G59270	314605	-3.10706	2.62186e-06	1.7492	0.984095	0.146195	0.083535		AL8G28400	495493	-2.33354	1.40962e-09	21.3795	15.723	2.74026	4.21103
AL7G23010	945129	-3.10007	2.25809e-07	1.71983	2.09668	0.195929	0.125123		AL7G14370	490987	-2.33313	3.1149e-07	6.63002	6.0053	1.29944	1.10266
AL172U10020	497300	-3.09858	8.8644e-17	55.966	73.8535	7.52246	3.49034		AL8G17070	948884	-2.33133	7.27209e-09	122.084	152.37	34.6514	18.3366
AL8G10430	494222	-3.09625	4.16674e-11	24.3835	41.2121	4.15714	1.41037		AL2G28140	476155	-2.32405	3.32584e-06	4.13611	5.84089	1.00538	0.908254
AL3G24130	929009	-3.09513	8.12721e-08	7.53099	8.72492	1.02282	0.350659		AL7G10580	943833	-2.32399	4.02053e-05	7.95503	9.45708	1.81717	1.52041
AL6G49100	943455	-3.09443	1.8888e-05	1.11441	0.442568	0.0786254	0.0539112		AL4G38070	483244	-2.32175	2.45427e-09	37.6487	55.5789	9.58365	8.36223
AL1G42940	473228	-3.08976	5.09702e-05	2.78023	0.848948	0.171108	0.139322		AL2G25300	#N/A	-2.31824	9.5333e-11	36.0723	29.2296	6.70265	5.82916
AL4G40120	483429	-3.08963	3.45518e-27	17.6371	19.9738	1.86591	1.35048		AL2G32630	476565	-2.31787	1.75625e-09	36.7571	55.3631	9.76201	8.05609
AL7G20870	944901	-3.08951	1.61087e-10	5.39892	3.76767	0.554145	0.229183		AL1G53300	314253	-2.3167	1.3497e-06	5.04786	4.45586	0.846203	0.968858
AL1G13550	470379	-3.08773	6.1235e-10	3.30038	2.24527	0.270739	0.204471		AL1G52350	473896	-2.3164	7.55402e-11	49.226	51.9577	9.73348	9.70448
AL6G40750	942576	-3.0853	4.04126e-06	5.14818	3.82356	0.598778	0.162515		AL4G39600	#N/A	-2.31531	8.3397e-07	8.27147	6.42006	1.11838	1.67143
AL2G18060	315425	-3.07432	5.17101e-14	8.75117	4.74232	0.61446	0.557051		AL5G12440	484204	-2.31487	1.90673e-06	9.9953	6.50715	1.90709	1.27676
AL7G11050	327864	-3.0743	5.34598e-10	10.046	10.6171	1.1358	0.643344		AL6G26280	488432	-2.31174	7.88277e-09	199.906	191.427	29.453	45.1922
AL6G10120	939469	-3.07036	5.03171e-08	4.82465	5.46008	0.581246	0.302893		AL4G36890	934869	-2.30875	2.14371e-05	21.6701	12.318	5.04625	1.62481
AL5G36250	324130	-3.06698	7.99138e-06	2.03495	2.55793	0.33143	0.0639672		AL1G20630	312058	-2.30628	8.72317e-06	46.6243	72.2776	6.36781	16.2857
AL3G36490	930279	-3.06557	5.11867e-08	132.692	298.661	29.0734	8.30428		AL1G10780	470119	-2.30583	9.19794e-09	6.08005	7.45975	1.06412	1.53796
AL3G26560	904398	-3.0635	8.45979e-08	5.38445	4.02485	0.523765	0.292927		AL2G13160	475092	-2.30502	1.06582e-06	45.4956	102.636	17.5028	11.6558
AL706U10010	887357	-3.06216	5.87966e-05	2.13898	1.12706	0.196582	0.0853675		AL7G19330	944743	-2.29834	3.2663e-10	50.2154	48.8817	8.4635	10.697
AL4G44250	935646	-3.05964	6.81771e-12	12.1862	8.16676	0.830708	0.951958		AL1G43130	922079	-2.29676	1.34996e-07	66.2608	66.0789	8.25465	17.1058
AL9U11990	497154	-3.0582	2.17483e-07	21.9117	6.85259	1.60248	0.926767		AL7G28520	492450	-2.29577	0.000277687	11.3817	14.3722	3.90218	1.23577
AL1G18830	470918	-3.05698	4.49251e-10	28.2212	31.6606	4.08721	1.14264		AL1G21430	471206	-2.2949	1.6399e-10	32.7342	30.6959	5.44094	6.84838
AL1G51670	473856	-3.05683	9.12895e-07	1.55207	1.23335	0.181187	0.0598667		AL2G28770	926415	-2.29391	1.29121e-08	818.642	686.608	190.772	105.966
AL8G30520	495675	-3.05646	0	136.584	138.342	13.8747	10.2324		AL3G11190	477426	-2.29267	2.74546e-09	76.8993	78.398	12.2853	17.7873
AL3G34560	479638	-3.05336	1.9461e-17	12.9841	12.1955	1.48986	0.720788		AL8G31240	#N/A	-2.29249	6.00164e-06	12.7258	9.41148	2.64633	1.6998
AL5G36440	#N/A	-3.05113	0.00021131	2.17438	9.10693	0.685151	0.289268		AL6G16900	487518	-2.28933	5.09425e-05	71.37	71.9277	6.30099	21.0804
AL7G33900	492918	-3.04955	1.61034e-09	75.53	21.6641	3.71415	4.91024		AL2G31160	476431	-2.28799	4.20478e-09	66.2264	81.3135	11.6766	17.037
AL7G38310	890667	-3.04419	5.84523e-08	3.93375	1.76607	0.150989	0.35635		AL1G28550	471871	-2.28746	1.68756e-06	4.32938	3.85966	0.817655	0.784597
AL7G37520	493225	-3.04171	6.12158e-11	20.0399	14.945	1.81742	1.27428		AL3G10170	477318	-2.28705	1.54312e-08	59.9971	60.476	9.12846	14.2447
AL2G14580	907308	-3.0396	5.15665e-05	1.35309	2.43389	0.182062	0.148241		AL2G39270	927453	-2.28432	0.000205778	5.28562	8.33889	1.44327	1.24495
AL7G18400	491396	-3.02924	2.76306e-11	4.97859	3.51596	0.314009	0.446961		AL5G26130	485137	-2.28369	2.42619e-07	7.40056	5.75248	0.850993	1.68807
AL1G59910	474453	-3.02411	0.000436619	1.0092	4.33524	0.292033	0.181168		AL1G43140	922080	-2.2813	9.41228e-11	130.077	157.445	29.2918	27.4538
AL1G30220	920750	-3.02296	1.13641e-15	43.013	37.8462	5.11119	2.13771		AL2G10310	474898	-2.28122	1.53524e-06	16.99	16.9361	3.67328	3.02255
AL5G27540	323485	-3.01355	0.000321943	1.47291	0.612307	0.124955	0.0602919		AL3G21600	#N/A	-2.28055	2.41191e-05	38.7504	16.9016	8.07656	3.00875
AL5G32650	323835	-3.00288	1.54812e-07	2.23781	2.5176	0.300212	0.128394		AL4G37670	934956	-2.28001	9.60152e-05	3.21838	3.47794	0.676584	0.641592
AL4G44240	935646	-2.99832	1.7232e-10	8.99298	6.06494	0.866018	0.504916		AL5G31410	485553	-2.27993	9.45577e-10	101.571	98.9492	17.8722	21.4426
AL3G30540	479285	-2.99287	4.35236e-09	4.67633	5.13307	0.628269	0.262337		AL7G27800	889682	-2.27732	6.85531e-07	6.19746	7.34389	1.8515	0.865712
AL7G32100	946067	-2.98747	9.60432e-11	3.16165	3.21437	0.402279	0.181563		AL2G22780	475736	-2.27668	3.53172e-10	53.6444	58.538	10.3986	11.7028
AL3G19840	478217	-2.97628	1.45693e-21	17.6641	11.693	1.26191	1.46715		AL3G47810	480558	-2.27414	4.03738e-08	13.223	14.211	3.81583	1.70358
AL7G10270	490603	-2.97529	4.32269e-23	26.494	23.8578	2.73136	1.92887		AL1G60990	474543	-2.27375	4.26204e-11	65.4377	60.0445	13.8775	11.0337
AL6G25220	325952	-2.97387	1.21945e-13	7.04879	8.41423	0.93398	0.493644		AL7G34260	492950	-2.27281	2.2257e-10	11.6544	7.97987	2.0531	1.82659
AL4G23160	481860	-2.96787	7.06719e-05	1.11345	0.944107	0.0823358	0.107265		AL4G33200	345524	-2.27272	1.36532e-06	13.4191	26.9656	4.46447	3.61308
AL7G10840	490663	-2.96229	6.91035e-17	5.50713	4.17374	0.561413	0.343929		AL1G29830	920712	-2.27111	3.21833e-09	77.9712	110.638	18.0086	19.4311
AL4G21320	481702	-2.95764	1.36225e-10	10.9451	9.50871	0.509451	1.42221		AL7G30320	492612	-2.27086	4.73661e-10	40.8225	48.9093	8.27813	9.48183
AL8G27670	917012	-2.95704	1.02624e-13	14.9577	6.95771	1.08839	0.977095		AL6G26930	488502	-2.26997	0.000186836	4.12725	2.74836	0.837841	0.531424
AL8G20500	494887	-2.95384	3.77279e-13	14.9236	9.99936	1.62801	0.718276		AL8G16240	494639	-2.26948	4.83193e-08	35.9278	26.4012	8.45431	4.05946
AL1G10010	918720	-2.95264	2.04792e-14	108.783	82.0714	12.1792	5.82552		AL3G49460	480711	-2.26918	2.0523e-07	155.013	92.6968	33.5768	16.0716
AL1G58370	474322	-2.94793	3.81236e-09	74.1425	73.471	10.8642	3.08004		AL7G30120	329352	-2.26834	4.58753e-07	9.81229	7.38312	2.19216	1.25076
AL2G20960	925614	-2.94604	3.16531e-10	3.82003	2.51444	0.379252	0.219591		AL5G42540	939208	-2.26814	0.000211632	7.18304	5.76783	1.6	0.987416
AL7G41730	493537	-2.93823	2.993e-06	6.81199	32.1864	2.46944	1.20831		AL3G13590	#N/A	-2.26413	2.41191e-05	10.0741	7.63036	1.56448	1.93099
AL5G37550	348800	-2.93486	3.84694e-08	3.8026	5.26759	0.636115	0.220403		AL6G33890	489189	-2.26341	1.70956e-08	30.3181	32.4096	8.6106	4.08762
AL8G22960	495039	-2.93234	8.12243e-13	19.0768	9.79853	1.70561	1.05811		AL5G35800	486004	-2.26163	1.87919e-06	4.49308	5.5636	1.02687	0.982622
AL3G14150	477690	-2.93195	9.76963e-16	14.706	10.3215	1.57591	0.8162		AL5G41290	486512	-2.25994	6.1617e-05	3.32294	2.99766	0.654694	0.606052
AL1G42190	912743	-2.93189	1.22829e-07	2.50897	2.00261	0.213687	0.215418		AL4G39790	483390	-2.25962	0.000221247	4.86519	4.01112	0.983414	0.790566
AL4G18520	481501	-2.93173	1.71364e-10	29.802	13.2396	2.8586	1.26807		AL1G53960	474010	-2.25453	4.24118e-06	18.8697	16.8165	2.85579	4.22243
AL7G44680	330267	-2.93094	1.28956e-12	74.8648	124.925	13.1096	5.93375		AL3G10110	477311	-2.24598	4.09344e-07	7.3309	7.0593	1.24643	1.63458
AL5G33900	485791	-2.93066	8.81038e-06	32.1766	69.9964	8.25996	1.449		AL3G33920	342218	-2.23997	7.05432e-06	4.54587	3.41818	0.867485	0.744274
AL2G18050	315425	-2.92497	1.45367e-07	4.27767	1.89543	0.292184	0.302455		AL3G33830	479583	-2.23821	1.60601e-05	11.8811	8.82378	1.68681	2.46052
AL7G47350	947638	-2.92483	8.88255e-11	41.2898	24.3956	4.41778	1.89805		AL8G25880	#N/A	-2.23811	1.09507e-10	9.08533	10.1613	2.03088	1.87999
AL3G16530	317457	-2.92477	1.51744e-06	1.31583	0.795992	0.0915154	0.110393		AL5G42130	486598	-2.23694	4.05657e-08	38.2339	39.8831	11.0466	5.06833
AL7G12770	353057	-2.92219	2.7911e-08	13.4924	6.6817	1.18141	0.760058		AL8G17900	494762	-2.2369	1.41969e-10	14.4109	15.5621	3.52776	2.59655
AL5G15060	#N/A	-2.92084	6.008e-09	2.05604	2.0564	0.253759	0.137746		AL8G14580	494517	-2.23227	1.85428e-09	18.8439	26.0126	5.54329	3.69507
AL1G28070	312606	-2.92068	4.42293e-09	1.88347	1.98681	0.248554	0.121429		AL3G49620	480722	-2.22869	2.07279e-10	122.03	101.666	23.6939	21.9335
AL6G21430	487948	-2.92057	1.05203e-07	4.64863	2.07278	0.32331	0.325		AL8G30170	331885	-2.22702	0.000109377	7.72759	6.5797	1.39826	1.5101
AL2G39960	477272	-2.91983	9.09788e-28	25.9589	22.8196	2.44628	2.25847		AL5G44960	324777	-2.22495	3.34979e-06	5.4074	4.18517	1.00023	0.957478
AL1G22770	471329	-2.91654	8.18491e-06	3.2446	3.42722	0.361447	0.274683		AL4G43630	483765	-2.2247	0.000206928	5.80052	4.72763	1.13037	1.02023
AL3G11970	#N/A	-2.91262	1.86913e-08	35.6516	45.5286	6.25584	1.57402		AL7G41150	946985	-2.22203	1.15478e-05	2.84425	2.39477	0.526839	0.543433
AL6G48920	943434	-2.90768	3.17887e-06	10.0177	11.0794	1.66162	0.377966		AL2G35620	476868	-2.22179	4.36179e-08	13.3948	9.40588	2.09331	2.54334
AL6G47200	943267	-2.90483	3.39609e-18	5.79692	5.94797	0.465942	0.679733		AL7G34800	492992	-2.22055	5.37208e-09	8.56528	8.70276	2.16961	1.40589
AL7G43080	330185	-2.90055	2.92192e-17	10.6598	10.9873	1.36286	0.745038		AL3G18370	478057	-2.22035	7.79856e-08	90.3178	63.3017	11.5764	19.4805
AL2G26800	476039	-2.89693	4.98038e-09	13.5239	4.09844	0.797305	0.940112		AL1G28090	471828	-2.21657	0.000451156	2.2303	2.6755	0.70831	0.317908
AL8G31470	495755	-2.89588	2.1986e-08	7.52362	5.73887	1.0375	0.257726		AL7G12580	490817	-2.21622	2.79488e-08	42.7832	43.7583	12.0428	6.03437
AL1G45970	913104	-2.89512	6.85525e-09	1.43861	1.34747	0.124587	0.148139		AL1G63370	914843	-2.21606	6.90465e-10	4.71848	3.85677	1.00948	0.762239
AL7G20060	328561	-2.88915	5.93832e-06	1.01695	0.715904	0.10494	0.0640842		AL6G31680	488972	-2.21586	1.71298e-08	47.2647	45.6014	12.8402	6.54053
AL2G26480	476013	-2.88654	3.43313e-08	19.4897	9.68374	0.875567	2.01993		AL7G14930	491044	-2.21436	3.01383e-08	7.25743	6.34067	1.79289	1.0373
AL8G32730	950472	-2.88406	1.25248e-14	43.2554	78.0327	7.2556	4.6696		AL4G44850	483891	-2.20347	2.10252e-09	9.37403	12.6305	2.66541	1.94723
AL8G11920	494336	-2.87949	9.66571e-08	1.45035	1.64398	0.146362	0.158898		AL6G42720	895113	-2.20033	8.54382e-06	6.52521	8.04348	1.25493	1.75783
AL4G20840	#N/A	-2.87835	5.95657e-05	3.36574	1.9962	0.391465	0.13281		AL8G39300	496541	-2.19988	8.36739e-06	25.023	24.0506	7.91447	2.5317
AL1G35170	472480	-2.87622	1.1006e-07	9.02295	3.89283	0.950856	0.333977		AL6G25200	325951	-2.1976	1.49299e-09	24.8641	23.5104	6.19073	3.98438
AL7G48210	891656	-2.87503	1.66531e-13	3.96794	3.77426	0.372372	0.397172		AL4G39580	483371	-2.19537	0.000275966	4.13733	3.46323	0.968599	0.627644
AL1G36990	472662	-2.8739	1.23791e-10	143.883	161.314	22.5894	7.73185		AL1G58980	474375	-2.19017	1.39782e-09	16.0995	14.6509	2.81335	3.58845
AL8G18080	494773	-2.87235	0.000182027	1.70404	1.39829	0.257944	0.0466727		AL1G24240	911072	-2.18696	6.65015e-08	11.2424	9.2208	2.75286	1.58563
AL6G14860	892441	-2.87165	3.66643e-11	9.89936	5.88456	0.971244	0.60253		AL4G28400	482334	-2.186	9.7589e-09	97.72	104.885	16.9299	25.3056
AL3G47610	931491	-2.87143	2.29321e-12	21.4248	23.1501	3.25938	1.16898		AL5G35680	485989	-2.18359	2.11077e-09	93.1899	99.3461	20.9408	19.6728
AL5G33740	485777	-2.87012	7.18201e-07	2.77712	10.1821	0.660597	0.623		AL7G25820	945418	-2.18315	8.64403e-10	14.5871	19.9274	4.0562	3.26809
AL1G22640	#N/A	-2.86578	1.22349e-05	4.24136	9.99575	0.557457	0.860023		AL8G42960	951519	-2.18205	2.51079e-10	68.282	80.0259	15.8907	15.4289
AL5G17770	#N/A	-2.86451	1.48526e-21	23.8808	20.7969	2.06888	2.41244		AL1G36430	472603	-2.17427	0.000433392	9.5935	7.42392	2.33757	1.29834
AL3G26280	478858	-2.86211	1.2402e-08	12.4106	12.6462	1.11115	1.40088		AL6G21160	893008	-2.17372	5.52832e-08	16.0465	10.8079	3.48575	2.23688
AL5G30780	323696	-2.85956	3.53279e-08	6.14447	6.83315	0.582678	0.718843		AL3G49990	906692	-2.17347	6.58868e-09	337.951	278.317	75.5449	55.703
AL1G47510	922535	-2.85699	0.000115378	1.85337	1.3633	0.198722	0.119856		AL1G31250	472139	-2.17279	3.54866e-10	87.3005	76.6965	18.5354	16.2954
AL6G36020	942071	-2.85626	3.52134e-16	8.9737	6.5341	0.720114	0.845177		AL6G34850	894303	-2.17277	4.04379e-05	11.1726	10.9764	2.78548	1.94226
AL7G21320	491707	-2.85458	2.21256e-11	13.765	27.1986	2.31929	1.78544		AL2G26070	475979	-2.17252	1.23406e-06	91.9755	86.7831	27.3059	11.2969
AL6G32120	489019	-2.85417	7.57897e-07	5.60309	14.0495	1.44703	0.520982		AL8G13020	494432	-2.17097	7.14992e-06	1.78525	1.44587	0.309785	0.371738
AL3G15830	317406	-2.85373	1.21764e-16	14.6672	8.99952	1.46874	0.922793		AL8G32750	495876	-2.17069	1.26275e-07	148.859	163.726	44.1344	23.2481
AL8G30070	495632	-2.85311	3.89031e-08	1.59617	1.85136	0.22604	0.119194		AL1G14080	470432	-2.16757	0.000181809	2.97872	2.09435	0.537078	0.53776
AL4G23490	900741	-2.84721	2.49411e-06	1.96013	1.36934	0.240194	0.0954019		AL7G15300	944324	-2.16744	0.000342801	2.95246	1.92679	0.607841	0.432831
AL8G10690	494249	-2.84662	1.27415e-13	6.70528	5.76247	0.612674	0.651573		AL3G11010	477407	-2.16421	7.31588e-10	19.4784	16.9531	4.29955	3.49544
AL4G27400	482241	-2.84608	1.43552e-05	3.06222	3.07708	0.26267	0.356458		AL2G30100	926563	-2.16261	1.8161e-07	23.0548	24.37	7.13252	3.17529
AL2G23860	925919	-2.84463	0.000349505	1.11389	0.249972	0.0582997	0.0808742		AL6G10140	486880	-2.16196	0.000146979	3.73969	2.85352	1.04462	0.388163
AL7G33590	492894	-2.84396	6.07046e-08	87.9371	24.5655	6.9843	4.51946		AL834U10010	#N/A	-2.15989	1.14196e-07	6.97234	9.78715	2.05057	1.56678
AL1G37620	912319	-2.83764	3.38706e-06	47.0152	10.3458	3.70157	2.19013		AL5G40130	486409	-2.15956	1.84084e-05	3.33311	2.66853	0.78493	0.507923
AL6G34020	941866	-2.83616	1.45216e-08	48.1803	15.3203	4.17911	2.3428		AL5G19960	897001	-2.15898	3.48515e-10	27.1069	27.6432	6.93959	4.87526
AL3G16200	477867	-2.83541	8.41036e-07	1.68337	1.19565	0.15913	0.134368		AL3G13420	477613	-2.15878	1.77916e-05	2.97406	2.83907	0.744165	0.509169
AL2G12940	315131	-2.83523	3.44444e-13	2.56034	2.95111	0.352961	0.207562		AL3G41410	480107	-2.15792	1.1032e-06	12.0125	8.73301	2.82817	1.65273
AL3G48100	480583	-2.83475	6.3975e-07	4.19204	2.21015	0.495977	0.157049		AL6G23940	488195	-2.15601	4.82758e-09	61.6492	45.5472	12.6151	10.4096
AL666U10010	497511	-2.83275	1.82765e-05	6.39937	2.13434	0.543619	0.331076		AL7G31190	329423	-2.15512	3.57344e-06	4.74775	5.49	1.57594	0.664193
AL2G27260	315955	-2.83049	2.0934e-12	6.29781	5.81818	0.648254	0.592652		AL1G45610	913068	-2.1522	1.87264e-09	50.0634	59.1097	10.2598	13.136
AL4G16320	932684	-2.82901	1.28274e-05	3.98478	2.13006	0.169841	0.460968		AL7G26800	492254	-2.15172	1.94116e-10	34.5111	30.9971	7.16427	6.92674
AL2G12790	#N/A	-2.82869	7.35924e-07	6.39964	9.0409	1.23205	0.341823		AL6G14360	939883	-2.14873	0.000269786	5.52545	5.91263	1.51219	0.974887
AL5G34140	485815	-2.82831	4.18292e-09	7.78524	7.76123	1.12415	0.464926		AL8G12810	915521	-2.1483	3.88385e-10	27.3638	24.079	6.4499	4.7074
AL6G35950	489363	-2.82735	7.23378e-09	12.3284	16.8247	2.05472	0.922024		AL5G34360	485840	-2.14819	6.48361e-06	10.6356	12.3735	3.31819	1.71935
AL2G10620	315007	-2.82333	1.93449e-13	4.52376	3.9784	0.416041	0.460359		AL6G14930	939945	-2.14605	6.77539e-09	230.209	228.265	58.9051	40.9336
AL5G30650	485479	-2.82178	4.00188e-08	7.77624	8.59079	1.26163	0.418514		AL8G25070	949703	-2.14401	1.8245e-06	41.1479	42.5969	13.4161	5.07398
AL7G30030	492589	-2.81783	0.000265164	1.21337	0.623661	0.0905044	0.0982557		AL7G17560	491314	-2.14088	8.94742e-08	22.637	18.4035	4.0114	4.82997
AL2G37150	927253	-2.81599	2.13819e-12	8.64337	7.81497	1.07268	0.627942		AL6G34800	941943	-2.137	1.85377e-09	35.7259	36.1745	7.00917	8.5529
AL2G20940	315582	-2.81327	2.6952e-10	41.4853	21.8348	4.60013	1.99104		AL1G58990	474375	-2.13149	1.52446e-06	14.3372	14.2512	2.69163	3.50766
AL6G21860	487991	-2.81281	5.59326e-08	8.11117	3.40579	0.555437	0.645324		AL7G29340	492529	-2.13123	2.29128e-06	3.50813	3.43395	0.949915	0.580244
AL4G10830	481032	-2.81211	1.35885e-05	10.3938	3.64425	0.869813	0.590193		AL5G22420	323163	-2.12734	2.14216e-09	15.293	14.1626	3.83889	2.65377
AL8G27960	357624	-2.81129	1.10338e-06	9.5969	6.92061	0.926101	0.781991		AL1G22750	910941	-2.12697	5.73569e-07	5.57882	4.54639	1.22606	0.995148
AL5G32950	485688	-2.81062	4.94075e-07	8.80767	6.76269	1.24641	0.367966		AL3G30390	479268	-2.12573	2.67206e-07	8.96071	9.35465	2.69376	1.37734
AL5G41800	899051	-2.80946	1.45367e-07	2.72428	3.04614	0.438155	0.15856		AL2G26960	926219	-2.12406	4.40276e-07	58.2554	105.792	16.1802	19.8626
AL5G32450	485645	-2.80726	7.05109e-08	42.5528	36.4699	6.43695	1.77736		AL4G35580	#N/A	-2.12347	3.03154e-06	11.4288	11.7759	2.69879	2.40401
AL5G21440	484830	-2.80718	3.31162e-12	3.37917	4.09581	0.526408	0.249576		AL3G49690	319771	-2.1189	0.000274413	9.42102	4.09747	1.96443	1.02784
AL7G19050	944716	-2.80606	1.39939e-11	56.4239	21.1124	4.40462	3.7267		AL5G33270	485715	-2.11863	3.02542e-08	396.258	523.959	112.006	92.1091
AL7G18590	944667	-2.8027	1.15182e-08	6.50547	6.44819	1.00052	0.347141		AL8G29700	950164	-2.11458	3.02692e-10	20.2904	17.4222	4.45556	3.88304
AL8G10280	330672	-2.80191	0.000498343	2.39224	9.93125	0.639587	0.636501		AL1G23240	920058	-2.1131	2.43216e-07	134.187	222.902	40.2808	39.1232
AL1G13760	919100	-2.80089	1.05901e-11	15.0035	11.584	1.8361	0.941304		AL3G37330	479855	-2.11218	4.88835e-06	20.1715	34.0124	8.46225	3.79211
AL6G27680	488576	-2.79724	3.09974e-14	9.30679	10.9282	1.39071	0.725716		AL1G57200	923582	-2.11124	4.19251e-07	33.1326	31.2435	9.88154	4.58664
AL5G16890	322901	-2.79639	3.92702e-13	78.8281	36.7327	6.99789	5.18942		AL1G44830	922256	-2.10991	7.72007e-09	8.99633	8.97751	2.16447	1.83027
AL6G13360	487165	-2.79594	1.20696e-06	3.63361	4.71733	0.623366	0.246092		AL4G42820	483684	-2.10889	2.79285e-09	64.2094	61.7988	16.4734	11.6605
AL4G34330	482863	-2.79279	5.4441e-12	4075.18	3983.4	602.079	246.056		AL5G15140	347017	-2.10679	9.8042e-09	150.787	170.162	36.2416	35.1533
AL4G43650	483768	-2.79249	0	98.275	97.0597	11.4155	9.15324		AL4G25160	933639	-2.10619	4.77438e-08	43.6135	41.8835	12.4235	6.80395
AL7G12830	944068	-2.79219	3.50823e-10	4.40181	4.9244	0.675585	0.301528		AL1G51660	473855	-2.10512	7.04924e-10	54.9202	59.5938	13.8786	11.6891
AL3G17710	478002	-2.79182	1.63928e-10	4.575	3.41644	0.378834	0.464008		AL6G19270	487723	-2.1014	0.000146922	2.86449	2.2327	0.617889	0.518358
AL6G44640	942985	-2.78176	6.10566e-10	22.6958	16.1885	3.06062	1.06565		AL5G32680	938187	-2.10113	0.000401219	1.79823	1.52553	0.419209	0.323386
AL5G43970	349318	-2.77807	2.64831e-07	3.0835	4.30425	0.5775	0.200627		AL6G37840	489514	-2.10113	1.97461e-09	29.7044	24.7339	5.95832	6.1432
AL6G47550	490168	-2.77552	8.50257e-09	3.45599	4.17134	0.590149	0.218531		AL3G51720	480876	-2.10096	4.45034e-06	9.93381	10.6511	2.3865	2.20918
AL3G26150	478847	-2.77442	2.70747e-10	57.617	27.2086	6.0557	3.02202		AL7G45240	493742	-2.10093	1.13895e-05	5.98934	6.57323	1.59398	1.2226
AL7G26680	492242	-2.7737	0	162.69	167.946	21.0042	14.2486		AL4G18120	#N/A	-2.09969	2.32957e-08	18.1682	17.3636	3.90334	4.01248
AL5G12300	896246	-2.7725	2.23084e-10	261.038	121.626	26.9176	14.1029		AL8G29970	#N/A	-2.09645	1.75715e-08	17.7762	12.8291	3.8691	2.9894
AL5G30450	485459	-2.76516	0.000434973	1.90181	0.566601	0.0657314	0.201108		AL6G34860	894303	-2.09453	1.32504e-07	14.5585	18.4435	4.93159	2.57743
AL7G38840	329949	-2.76371	5.42354e-05	1.20487	1.15625	0.182384	0.0660015		AL7G27810	492364	-2.09245	7.40793e-06	42.4985	34.2494	12.8579	4.67191
AL3G51900	906880	-2.76108	0.00032199	1.2483	1.89607	0.292026	0.0422716		AL3G40490	905713	-2.08952	2.44148e-05	3.20907	2.64791	0.59656	0.711005
AL4G15780	481360	-2.75903	5.22601e-07	26.1129	31.5592	5.05126	1.13555		AL8G40980	496704	-2.08789	2.05353e-08	522.83	538.378	112.87	125.367
AL7G46070	891467	-2.7575	7.23131e-11	3.92299	3.71807	0.53208	0.288825		AL939U10010	952604	-2.08649	1.61065e-07	35.3084	39.6437	11.3004	5.83557
AL5G39390	486344	-2.7537	2.79454e-06	20.252	10.0764	2.176	1.10244		AL4G44430	483843	-2.08426	1.73838e-05	32.1741	29.6914	3.88886	9.78912
AL5G39150	324343	-2.75118	1.92101e-07	4.07444	4.9725	0.749744	0.225403		AL6G24710	488280	-2.08336	1.94089e-05	16.4284	17.7592	4.47002	3.29426
AL3G36550	#N/A	-2.74909	3.49724e-07	2.55308	2.888	0.407936	0.178704		AL1G26590	471678	-2.08291	4.35295e-10	48.5303	47.9216	11.161	10.627
AL890U10010	359757	-2.73984	2.79485e-06	7.8442	2.7057	0.793559	0.361985		AL4G34480	345650	-2.08281	1.431e-08	56.8539	53.225	15.4281	9.6561
AL6G34050	941869	-2.73918	3.17925e-09	20.4119	15.1929	2.86067	1.02598		AL5G43330	939281	-2.08118	3.46154e-05	6.6919	5.25387	1.50941	1.19544
AL4G24830	900871	-2.73602	8.13124e-05	2.49051	1.01997	0.238427	0.144954		AL5G14590	936302	-2.07929	1.16665e-08	35.2111	28.1607	8.89119	5.56084
AL6G11370	486995	-2.73321	4.9421e-07	2.80495	1.73042	0.303529	0.192892		AL7G25450	492115	-2.07799	1.43666e-08	485.161	425.634	108.823	97.6718
AL1G33140	921039	-2.73223	8.58379e-08	1.81275	1.15332	0.21769	0.107425		AL3G13580	#N/A	-2.07786	3.47219e-05	7.08881	6.17133	1.57821	1.42532
AL6G18120	325405	-2.73189	1.30567e-07	4.78581	3.4753	0.653557	0.251292		AL3G16140	477862	-2.07621	4.71883e-07	7.3907	6.0451	1.74004	1.31789
AL1G59720	474434	-2.72925	2.39727e-08	4.01456	4.61239	0.674317	0.270084		AL2G11830	475012	-2.07365	0.000166902	10.9157	7.8184	2.5445	1.72932
AL5G40270	486422	-2.72808	1.24482e-06	1.94933	1.41452	0.243213	0.125421		AL6G26730	488480	-2.07176	2.11826e-09	21.7359	20.1469	4.84127	4.68447
AL7G47860	947683	-2.72762	1.24154e-05	4.83559	2.44033	0.348559	0.454094		AL3G37550	#N/A	-2.07047	8.56292e-05	9.37829	6.82325	2.9195	0.847691
AL3G31820	479423	-2.72564	3.78546e-16	2.6921	3.37568	0.412484	0.254822		AL6G29200	488725	-2.06942	0.000428849	1.20733	1.24498	0.299801	0.259812
AL3G45280	480379	-2.72527	5.42975e-05	3.38481	2.25231	0.4868	0.132123		AL7G18710	353556	-2.06891	0.000167816	3.49403	4.35875	1.2893	0.535863
AL7G46250	#N/A	-2.72181	1.95107e-10	3.67179	2.91465	0.340259	0.388344		AL1G63830	474782	-2.0687	5.43905e-05	5.67674	5.12776	1.35422	1.11432
AL7G28570	945698	-2.72144	1.81789e-11	24.643	21.7644	3.62421	1.49795		AL5G18080	484649	-2.06722	0.000129685	11.8437	10.0605	3.97993	1.13361
AL1G51940	473869	-2.7212	3.31944e-06	5.22163	3.57647	0.669541	0.30078		AL3G34140	930029	-2.06643	6.67717e-06	197.349	291.345	78.8264	35.135
AL4G25410	482053	-2.72066	7.54227e-12	8.30985	5.17482	0.839486	0.65454		AL8G23300	495066	-2.06619	2.65176e-09	58.3948	62.0725	14.2329	13.3307
AL3G48090	480581	-2.72006	3.33216e-19	6.46293	5.15908	0.72886	0.558352		AL8G30660	917292	-2.066	3.81386e-06	5.31083	6.63005	1.89061	0.885285
AL3G37830	479889	-2.7192	1.26937e-07	4.11592	2.48415	0.456233	0.274324		AL1G14490	919175	-2.0585	2.68422e-08	9.48788	10.1876	2.61533	1.93291
AL5G15810	347067	-2.71915	3.56182e-19	11.6817	14.3798	1.29514	1.59107		AL6G34600	489254	-2.05792	0.000103956	7.10609	6.42401	2.17597	0.978374
AL8G39300	496541	-2.7179	1.37891e-08	58.3334	30.0763	2.65289	7.20409		AL7G35910	354973	-2.054	1.35745e-08	61.8636	57.7342	16.676	11.09
AL6G29600	#N/A	-2.71738	8.50357e-18	83.2605	56.3851	7.62028	7.90524		AL8G27360	495421	-2.05177	0.000101515	10.9189	7.03992	2.5427	1.61958
AL3G47520	931483	-2.71601	8.18947e-09	12.7695	11.3403	1.7098	0.957124		AL7G17640	944570	-2.04839	7.74322e-07	8.97571	9.03309	2.86748	1.36105
AL6G15500	940007	-2.7156	3.61881e-05	7.09775	2.38243	0.408806	0.649877		AL3G52010	931953	-2.04777	9.01922e-09	68.6121	74.7539	14.782	18.2449
AL7G10630	490641	-2.71332	1.31949e-07	226.804	113.567	28.1085	9.87896		AL7G36870	493180	-2.04354	3.65899e-06	235.704	135.528	31.3556	53.2941
AL6G50330	943572	-2.71256	8.19505e-06	2.63151	3.90473	0.552636	0.169005		AL6G43170	942835	-2.04353	7.474e-09	20.7224	19.2615	5.67376	3.68004
AL8G34400	496045	-2.7113	2.18083e-05	42.1622	12.1821	4.71556	1.37089		AL1G31730	312884	-2.04165	2.11368e-06	10.9283	9.78577	1.67018	3.07273
AL1G16880	470720	-2.7053	7.02338e-09	11.6683	8.37546	1.15486	1.0866		AL1G54390	923259	-2.04059	1.20373e-09	40.9925	37.1152	9.53812	8.63599
AL6G13220	487155	-2.70375	0	20.22	22.4381	2.85556	1.91581		AL6G43920	895229	-2.03397	7.40585e-05	7.46639	5.64612	2.00035	1.09094
AL2G35770	476884	-2.70141	0.000172444	1.52808	1.65928	0.194186	0.158113		AL5G36170	938554	-2.03315	2.63902e-08	46.621	59.7488	14.3779	10.6981
AL5G34690	485876	-2.6988	1.0139e-05	1.53135	1.55813	0.235535	0.108184		AL4G44330	935653	-2.03196	1.51053e-08	35.9924	47.6502	10.5617	9.10972
AL8G38100	496428	-2.69814	6.70102e-12	6.83413	5.98739	0.949688	0.487393		AL7G34120	946256	-2.0304	5.60038e-08	495.007	579.447	139.867	113.25
AL8G20380	494881	-2.69787	5.05539e-06	4.1372	2.65125	0.484809	0.273692		AL7G28690	329260	-2.028	6.13357e-05	68.1538	34.9614	17.479	6.9961
AL1G55670	474111	-2.69371	5.77887e-13	23.6815	19.8092	2.15446	2.75665		AL6G33630	941827	-2.02464	1.60849e-08	23.6679	28.7006	6.50066	5.85441
AL4G36380	483068	-2.69183	1.55772e-14	8.38548	9.00177	1.01512	0.944627		AL5G26720	937580	-2.02436	3.53848e-05	13.291	15.0234	4.77999	2.00219
AL4G27890	482283	-2.69132	2.87876e-06	6.7018	7.14932	1.14631	0.408637		AL6G42990	489859	-2.02307	4.54137e-06	60.3083	57.4644	19.7308	8.46207
AL7G16220	491179	-2.69126	6.30006e-07	6.6787	5.47191	0.735252	0.631927		AL8G41090	951334	-2.02207	4.49181e-07	82.2744	85.0997	15.621	23.4542
AL3G16640	477902	-2.68972	1.93812e-21	28.1162	28.9014	3.67583	2.76276		AL3G26860	#N/A	-2.02095	8.48796e-05	11.7898	7.83442	2.54221	2.08084
AL7G28520	492450	-2.68862	6.16036e-11	114.894	141.389	21.038	7.89229		AL6G12070	324943	-2.01725	4.10497e-07	23.4415	22.5065	4.01999	6.71021
AL4G45540	483964	-2.6885	2.56135e-09	13.3922	13.5402	1.26334	1.78619		AL3G17650	477994	-2.01096	3.86818e-05	4.98586	3.92418	1.19345	0.925913
AL1G32040	920937	-2.68256	4.71299e-09	13.2938	7.44953	1.38543	0.97187		AL352U10010	497404	-2.00974	5.9475e-08	33.5805	28.2467	8.4582	6.28898
AL7G25840	492160	-2.68166	5.91037e-14	42.1978	26.8403	5.10964	2.75382		AL8G33910	496001	-2.00479	1.76382e-05	3.5323	3.56036	0.869995	0.820994
AL1G50780	473799	-2.67945	3.87279e-09	5.14502	6.65255	0.887828	0.44918		AL1G50720	922886	-2.0046	5.74618e-09	46.9868	42.0615	10.9299	10.293
AL3G38060	930445	-2.67855	6.78028e-12	12.6014	13.2531	2.09924	0.842169		AL7G27280	492304	-2.00128	9.59821e-08	7.6239	6.76454	1.45818	1.95198
AL8G18720	494800	-2.67808	4.30714e-08	9.14825	10.193	1.44682	0.745433		AL1G13380	470362	-2.00085	2.83868e-05	12.3661	12.5942	2.72423	3.21463
AL4G21220	481691	-2.67778	3.63708e-08	1.87849	1.71255	0.195972	0.212756		AL1G34350	921160	2.00208	4.01644e-08	13.2617	13.1323	59.798	42.0861
AL1G25830	920316	-2.67679	2.22488e-09	25.6389	14.227	3.08533	1.46853		AL8G42290	#N/A	2.0033	7.26433e-09	7.05234	7.46848	25.4856	30.0178
AL1G28420	471862	-2.67322	1.80273e-08	4.56499	5.8544	0.838	0.347367		AL1G40650	473005	2.00437	3.77075e-06	4.32227	6.34225	28.4993	13.236
AL5G21120	484810	-2.67244	1.0353e-13	33.0853	17.229	3.4308	2.3427		AL5G27760	485264	2.00607	8.47957e-06	32.904	27.1722	165.835	68.7736
AL7G48810	947796	-2.67049	5.84237e-09	68.1515	24.9474	5.81436	4.90537		AL1G12190	470251	2.00706	4.25616e-07	2.48039	2.23195	8.05052	9.97184
AL2G39800	927506	-2.66954	0.000163778	26.1726	4.57525	1.14233	2.41706		AL2G14780	475195	2.00753	6.65301e-08	8.00929	7.49796	24.8836	34.2953
AL8G15920	331018	-2.66838	6.38566e-11	9.82942	5.37318	1.01283	0.735427		AL1G34200	313056	2.00915	8.69868e-05	0.907491	0.613547	2.55301	3.26296
AL4G38430	483263	-2.66827	0	37.3729	25.8679	3.84533	3.42868		AL6G23390	488134	2.01047	3.95885e-08	16.8016	14.8177	52.4629	68.5192
AL1G59340	914459	-2.66765	9.12236e-05	6.90306	5.01391	1.04215	0.308564		AL4G37840	483215	2.0119	5.42912e-07	227.216	260.675	764.415	1105.04
AL1G10290	918756	-2.66625	2.00885e-20	31.9987	29.2003	4.19993	2.82966		AL6G36880	489433	2.01385	1.0997e-05	1.16425	0.861423	4.17544	3.66264
AL6G43390	327211	-2.66537	6.92983e-06	1.3961	0.851586	0.134635	0.123087		AL4G20450	481623	2.01526	7.99041e-09	14.9187	14.0918	50.293	61.3252
AL3G37370	930374	-2.66253	0	48.5813	42.2998	6.23467	4.24371		AL4G14820	481311	2.0159	6.11177e-07	57.6585	52.8498	164.948	257.969
AL2G12430	924676	-2.66242	2.08574e-06	2.03214	2.01341	0.33957	0.122884		AL1G43640	313702	2.01825	5.73935e-07	2.34233	1.56941	5.9517	9.0222
AL4G36600	934840	-2.65961	0	19.9466	34.678	3.17026	3.11774		AL2G36750	476975	2.0188	8.54519e-08	122.929	111.312	412.17	491.168
AL8G36410	496254	-2.65806	1.15723e-08	5.44688	4.35943	0.760106	0.370964		AL2G25210	926055	2.01906	7.38573e-08	2.3642	1.87598	6.81149	9.47888
AL1G51860	922992	-2.65753	3.23426e-12	13.8125	9.06773	1.18165	1.47101		AL5G33720	485775	2.02016	9.99826e-06	6.71591	9.77045	21.0291	42.2214
AL4G45590	483974	-2.6572	3.20544e-08	4.03135	2.56733	0.27076	0.495516		AL1G46080	922389	2.02055	2.37194e-08	4.36839	4.37686	20.7023	13.5483
AL6G46450	490065	-2.65717	4.8447e-05	2.8433	1.64091	0.389604	0.126891		AL5G38350	486245	2.02353	2.38035e-09	7.55817	5.83462	27.0427	25.0184
AL6G35760	894396	-2.65683	1.28101e-05	1.72821	3.95193	0.435137	0.216185		AL4G21620	481720	2.02454	1.5857e-06	7.20189	7.99095	40.1475	19.9148
AL3G31620	318646	-2.65676	9.26041e-13	9.94631	10.089	1.44774	0.863853		AL8G43970	496989	2.02791	1.54943e-08	15.0071	14.7194	56.2102	59.5537
AL6G11750	349549	-2.65525	1.24362e-06	2.13807	1.59285	0.233574	0.197228		AL8G37900	496412	2.02852	9.24841e-07	30.0092	15.5446	106.443	71.7606
AL5G32340	485632	-2.65297	5.28274e-07	14.0659	10.9923	2.11674	0.781331		AL7G19510	944763	2.03017	6.08943e-08	51.2359	43.8205	170.196	199.215
AL1G60870	474531	-2.6508	1.58814e-06	16.9001	15.6214	3.12202	0.647657		AL3G48990	480667	2.03064	2.34197e-09	4.40429	4.14489	16.9716	16.4446
AL5G30590	898023	-2.64925	4.57921e-07	5.76342	7.87107	1.07084	0.503775		AL22U10070	497160	2.03162	1.67695e-09	4.94559	5.44207	20.6404	20.036
AL1G58900	474364	-2.64838	2.77721e-09	1867.2	1662.74	303.614	107.195		AL7G15310	491084	2.03337	3.42031e-07	5.60397	8.57802	35.4442	20.9197
AL1G57640	474256	-2.64751	4.21218e-05	5.69618	4.80845	0.999703	0.217065		AL4G23190	933420	2.03568	6.30529e-09	11.2507	9.90891	36.5316	45.9402
AL5G27010	897698	-2.6466	0.000363376	5.70915	2.97109	0.751419	0.253171		AL6G14750	939925	2.03575	5.61323e-05	3.70644	2.15134	9.71894	13.0443
AL8G12470	356411	-2.64232	9.41467e-06	6.02947	7.42266	1.2548	0.30799		AL7G31760	492730	2.0367	4.36108e-07	1.98822	1.93318	6.03274	9.21369
AL3G31460	929759	-2.64064	1.03191e-08	2.41971	1.45445	0.266255	0.187231		AL6G37780	326902	2.03817	7.11162e-08	2.41272	3.10367	10.1153	11.5295
AL6G50040	943546	-2.63954	0.00011087	8.10659	24.581	2.07892	1.71219		AL1G54810	474077	2.03822	4.02924e-09	7.87827	9.23855	31.7045	35.4571
AL4G38740	483297	-2.63883	0.000117418	2.74419	3.18514	0.48148	0.203279		AL7G43970	891235	2.03943	4.85329e-05	1.09747	2.17182	7.79722	5.2293
AL4G33430	321490	-2.63859	0.000135729	14.1499	73.2291	7.34041	2.79617		AL5G34950	485913	2.04086	8.98042e-09	4.24986	4.41827	15.1661	18.7976
AL3G11340	903003	-2.63764	0.000295791	8.52856	12.698	2.11536	0.350858		AL2G21190	925636	2.04141	8.58306e-05	3.98131	3.2824	14.4785	14.1347
AL4G35150	482953	-2.63555	9.85633e-08	815.873	722.444	139.518	41.0854		AL8G36420	950854	2.0423	5.56003e-07	7.58837	5.73839	19.2682	32.5066
AL1G24260	471442	-2.6334	0.000415989	4.50586	3.43955	0.773005	0.149859		AL5G26150	485139	2.04261	1.68844e-08	2.11109	2.25034	7.20321	9.87305
AL3G37730	930410	-2.63339	6.09597e-07	2.33162	3.0544	0.483594	0.146253		AL1G42150	473144	2.0488	1.67256e-07	21.1949	19.1572	63.8768	94.2858
AL8G12040	494345	-2.633	8.19284e-13	14.5346	8.4821	1.68729	1.02486		AL6G26040	488410	2.04906	4.44749e-08	26.6568	31.5042	106.142	123.658
AL7G36060	890445	-2.62744	9.7014e-06	4.89531	2.33049	0.468141	0.385027		AL6G50500	943589	2.05083	4.46237e-09	5.20083	4.84525	17.6818	21.9174
AL7G40920	493473	-2.62567	3.90915e-07	6.1431	7.17764	1.22782	0.340188		AL7G36720	355042	2.05434	1.61463e-08	2.029	2.17922	9.58201	7.2488
AL8G26610	331651	-2.62059	2.37969e-09	2.61043	1.66704	0.277196	0.230588		AL5G17690	484619	2.05613	5.81949e-08	13.017	12.481	41.4956	59.0946
AL3G19990	317721	-2.61605	4.59271e-15	21.2245	15.072	2.23664	2.08859		AL4G24320	481956	2.0565	1.85476e-07	23.5758	27.5205	83.1466	118.866
AL5G19390	484717	-2.61544	3.74271e-13	14.2	7.30111	1.3244	1.24414		AL2G10610	#N/A	2.05711	2.39622e-09	5.70854	4.96312	22.905	19.6574
AL4G27720	482264	-2.6136	4.57006e-07	3.52404	6.4014	0.825622	0.346967		AL5G43240	486706	2.06214	6.98073e-07	9.2266	9.11137	51.1187	23.3385
AL1G35920	472559	-2.61342	1.46106e-10	13.8725	6.45095	1.43638	0.994294		AL8G28960	495531	2.06229	4.20478e-09	11.0314	12.5354	52.0758	42.5863
AL5G11070	484119	-2.61233	4.62985e-09	3.23879	2.76891	0.388595	0.327426		AL1G47910	473609	2.0632	7.96995e-07	6.52188	4.07191	15.7022	26.0147
AL3G23460	317998	-2.60991	5.87936e-06	5.57021	2.95549	0.695726	0.322118		AL7G21410	491716	2.06363	1.40575e-09	2.97844	2.8039	12.0742	11.0777
AL7G19810	491553	-2.60989	9.18241e-09	38.7945	44.5456	7.4906	2.43681		AL1G21630	312135	2.06587	8.76757e-10	4.2348	3.38317	15.5312	14.9425
AL1G22490	471298	-2.60929	5.43062e-07	45.8149	43.0667	8.53342	2.08026		AL2G36020	476907	2.0662	1.12101e-06	1.30866	1.61714	5.86257	5.87103
AL1G35930	472562	-2.60666	4.16126e-12	27.5386	15.5701	3.25706	1.92029		AL3G36110	318977	2.06699	4.80025e-09	11.8544	11.4918	46.7429	46.7786
AL8G12520	494390	-2.59842	6.34557e-12	677.534	536.852	89.3464	57.1387		AL1G18250	#N/A	2.06809	1.20086e-09	4.51784	4.4906	16.8481	19.175
AL5G39460	#N/A	-2.5947	1.41322e-07	4.29772	2.72377	0.402162	0.447001		AL580U10020	952311	2.06882	0.000220931	2.91918	1.33235	5.62595	11.0995
AL1G38580	912417	-2.59442	6.21233e-05	1.08803	0.683524	0.161725	0.0512098		AL6G20970	487909	2.06911	1.21478e-08	6.52129	4.72222	23.6345	21.4932
AL5G30810	485493	-2.59291	2.53224e-06	5.12835	3.20645	0.733163	0.265318		AL8G13600	330877	2.06927	1.17007e-06	7.19705	3.6468	26.9919	16.7534
AL8G14690	948636	-2.59083	1.82961e-09	7.54971	4.50124	0.989862	0.470489		AL3G31040	929717	2.07298	4.40895e-08	7.67258	6.58142	23.5751	33.2663
AL6G20110	325545	-2.58878	2.3535e-05	3.05498	3.26782	0.524099	0.235442		AL2G30440	476362	2.07404	0.000216903	0.964097	0.451896	3.33688	2.38757
AL3G20370	928624	-2.58456	0	46.8461	47.5072	6.72423	4.74612		AL6G49610	490342	2.0741	0.000375196	14.2856	18.2332	107.274	27.5357
AL7G45160	493738	-2.58353	1.1041e-06	2.14801	2.23671	0.395096	0.136104		AL1G21840	919915	2.0762	1.14899e-05	2.29865	2.22031	10.2838	8.04545
AL1G64270	924337	-2.58304	1.8408e-11	82.2795	78.805	13.6143	5.96897		AL6G45690	490023	2.07634	5.34535e-07	52.0758	58.9776	168.898	274.896
AL8G15910	#N/A	-2.583	4.16418e-12	33.493	17.8516	3.57067	2.69572		AL6G15460	487374	2.07778	6.21645e-09	5.63121	7.05689	25.7352	25.6041
AL4G17280	481442	-2.58245	3.39515e-07	2.31552	3.43677	0.427651	0.268249		AL1G28290	471848	2.07976	2.4378e-06	2.8026	2.63455	12.139	9.94133
AL7G46090	891469	-2.58103	2.16524e-09	5.31492	3.6054	0.666709	0.420499		AL7G33360	#N/A	2.08085	2.43765e-06	88.3209	168.64	464.92	576.56
AL2G37870	477076	-2.57857	4.12636e-07	5.8191	3.76807	0.741978	0.427172		AL3G51890	931939	2.08152	7.28239e-09	8.31699	7.27779	26.9994	35.6718
AL8G30760	495698	-2.57739	5.71998e-06	10.5017	13.23	2.26923	0.615895		AL6G10280	486891	2.08214	4.78449e-08	48.013	34.9982	149.61	183.942
AL3G27690	904498	-2.57585	1.96358e-06	5.42276	6.63228	1.14852	0.319516		AL3G33000	479515	2.0842	6.47662e-08	2.9098	1.77919	10.8018	8.26322
AL2G24460	315746	-2.57444	1.06913e-07	3.7225	2.28614	0.462681	0.272859		AL7G25850	329032	2.08534	3.08607e-08	1.66829	1.24248	7.18349	4.71657
AL2G10110	474878	-2.5742	9.0819e-06	12.2472	6.15065	1.45981	0.792418		AL5G34820	324014	2.08737	1.96692e-08	1.5829	2.15732	8.41188	6.88897
AL6G32190	489025	-2.57408	2.3345e-13	11.1686	9.04315	1.67177	0.80423		AL8G42950	951518	2.08797	8.76836e-05	2.20912	1.66954	6.04585	9.5562
AL5G14460	936290	-2.57401	1.41451e-05	9.0029	12.6408	2.09949	0.535141		AL5G16200	322854	2.09227	9.86398e-09	3.35538	3.47198	17.5073	10.6469
AL6G37630	489494	-2.57301	0.000322232	2.22505	1.1195	0.251935	0.157477		AL7G42780	493579	2.09257	1.4253e-08	2.30405	2.29418	8.79548	9.91335
AL3G38950	930532	-2.57217	1.08522e-12	25.4353	41.2597	2.86547	5.30488		AL1G48490	473646	2.0979	1.06161e-07	2.12266	2.49914	9.18321	9.73513
AL1G16420	910342	-2.57021	1.75403e-06	5.80536	7.58359	1.08931	0.54062		AL1G47310	473561	2.0981	1.19802e-05	4.7231	2.20667	19.1318	9.50279
AL4G21250	481695	-2.56926	6.80933e-09	8.05628	6.45045	0.896938	0.885233		AL4G22520	320670	2.10011	2.4501e-08	5.25833	4.10345	15.3303	22.6526
AL4G31880	482667	-2.56913	2.17312e-05	3.69456	2.94472	0.627843	0.183928		AL3G24730	478716	2.10046	2.98167e-09	2.73319	2.32871	9.96108	10.7329
AL6G37800	489512	-2.56839	7.76338e-05	3.50238	5.8976	0.512923	0.636403		AL7G30600	492637	2.10108	1.82933e-06	4.20416	2.14934	11.1426	14.6542
AL8G43950	496986	-2.56715	0.000112856	6.17069	8.72755	1.51004	0.310617		AL6G32670	489077	2.10359	3.46067e-05	3.33121	4.27222	11.9615	19.0362
AL2G37080	316741	-2.56651	2.9003e-08	120.061	226.183	30.2477	12.2052		AL7G27160	945550	2.10623	5.74718e-10	4.20056	3.94922	17.1143	16.46
AL3G35260	930141	-2.56458	8.64587e-07	11.2191	4.39002	1.01102	0.921454		AL1G17250	470742	2.10792	1.94489e-09	7.66299	9.00295	31.8789	36.7095
AL8G35340	950749	-2.56398	0.000136419	4.49137	1.4085	0.40236	0.327615		AL8G29300	495559	2.10812	8.75611e-05	0.729638	0.437492	2.69704	2.13314
AL64U10020	952368	-2.56287	9.87319e-07	5.03807	3.60715	0.785735	0.279441		AL2G31950	316317	2.10849	1.35571e-07	2.99842	3.57689	10.6488	16.2596
AL1G53220	923134	-2.56182	1.25239e-09	9.91411	23.887	2.67561	1.47593		AL6G14510	939897	2.10977	4.90603e-07	9.16255	7.32414	24.3179	42.7661
AL5G11020	484111	-2.56179	5.44567e-08	5.66645	4.13371	0.54956	0.662919		AL3G10910	477396	2.11262	6.62394e-09	7.6571	7.94425	36.8315	28.104
AL3G10440	477343	-2.55986	4.00862e-07	4.59733	4.9822	0.815894	0.363393		AL1G33980	472381	2.11769	1.56768e-06	26.4617	23.962	69.6117	136.499
AL1G14080	470432	-2.55806	3.14041e-09	7.03124	4.19012	0.73186	0.660522		AL6G50490	327634	2.11898	1.74661e-09	3.73939	4.90989	18.0891	17.9266
AL7G10540	943828	-2.55783	1.12266e-12	43.9152	32.5166	6.42259	3.05283		AL7G36520	493143	2.11965	4.47308e-05	3.28266	8.08801	31.7818	16.5047
AL6G23250	940771	-2.55563	4.40325e-06	2.42154	1.68994	0.359404	0.149189		AL8G39240	496536	2.12119	2.04174e-09	2.78353	2.83638	10.1805	13.0786
AL1G14320	470456	-2.55488	8.23326e-18	11.5141	9.18902	1.5328	1.03814		AL4G22800	481828	2.12162	4.35064e-08	1.61759	1.39767	8.18936	4.50985
AL7G19660	944781	-2.54901	1.78296e-05	2.73112	4.36428	0.682164	0.194892		AL5G24770	485042	2.12244	5.25456e-05	1.38227	1.14781	4.41668	6.04642
AL7G48570	493978	-2.5479	6.24834e-05	6.0376	2.2239	0.545149	0.488267		AL1G17430	919466	2.1239	6.05695e-06	1.48342	1.25742	7.72628	3.86184
AL3G50580	480796	-2.54606	5.34526e-05	3.67108	4.0636	0.789215	0.171362		AL3G42080	480186	2.12543	9.6154e-09	7.27457	8.08088	38.2273	26.4368
AL6G29470	488757	-2.54382	2.36984e-09	3.83714	4.35717	0.722864	0.298772		AL4G16650	481413	2.12934	7.4794e-06	1.44125	1.2386	7.20325	4.14065
AL2G39450	316923	-2.5428	1.84151e-06	2.49324	3.49573	0.493534	0.251665		AL1G30120	911627	2.12973	3.18339e-07	1.74246	1.64831	9.53343	4.86117
AL5G14870	484396	-2.54047	1.01257e-10	17.0755	10.3137	2.28265	1.15404		AL8G41380	496747	2.12976	4.8523e-06	30.7443	34.5209	80.5325	188.189
AL1G25840	920317	-2.53941	2.21769e-20	17.9133	17.0046	2.51072	1.86909		AL2G38130	477093	2.13073	6.29271e-08	22.6149	15.4038	68.0553	89.601
AL2G30780	476404	-2.53605	3.60023e-06	4.16428	5.16179	0.856017	0.309777		AL1G39520	921733	2.13077	1.90323e-06	2.7079	1.83586	10.4471	8.63472
AL8G37960	496418	-2.5358	2.2706e-10	3.43951	3.50004	0.570288	0.300618		AL7G13960	944190	2.1351	8.4252e-07	3.14041	3.65056	12.2901	16.1024
AL4G31550	321364	-2.53555	6.20696e-17	16.0571	16.0945	2.3847	1.65616		AL4G24690	481994	2.13989	1.98211e-06	48.8298	22.4476	180.481	120.275
AL6G14920	325157	-2.53405	1.20056e-06	2.07401	2.30909	0.345299	0.203735		AL2G28680	476205	2.14004	3.20401e-09	6.08103	5.63478	21.07	27.9791
AL6G49930	490375	-2.53241	2.4426e-10	11.1475	6.75633	1.51493	0.745656		AL2G30240	926577	2.1407	6.36823e-09	52.1871	58.9966	243.406	226.808
AL4G36090	345788	-2.53012	3.34879e-07	4.42902	2.60305	0.473849	0.415156		AL7G17680	491332	2.14373	5.23711e-10	7.22587	7.39314	32.6066	29.333
AL8G34570	950674	-2.52751	3.69649e-05	421.348	1602.04	184.682	69.391		AL2G39360	477206	2.14453	8.01032e-09	17.1012	15.2793	59.6235	76.3998
AL4G11570	932181	-2.52566	1.20682e-08	40.8314	35.2053	7.18283	2.43832		AL3G33680	479575	2.14663	1.47954e-09	9.65721	11.5478	46.5638	43.5201
AL2G34190	476725	-2.52378	9.43992e-12	45.6987	23.4643	5.24497	3.55886		AL1G29390	920669	2.14817	4.95534e-10	1.50357	1.54499	7.32126	5.67793
AL4G11030	481044	-2.52242	4.533e-14	14.3579	8.86332	1.732	1.2225		AL3G19420	928521	2.14827	3.13274e-09	8.96731	6.69533	29.1029	36.8116
AL4G32550	482731	-2.52084	0.000329828	4.4317	1.82397	0.263987	0.534979		AL7G47730	493908	2.14965	1.34625e-09	3.3366	2.72575	12.4374	13.2227
AL4G31830	482663	-2.52021	0	620.078	511.707	78.1606	65.9719		AL3G30220	929630	2.15397	4.14668e-08	9.0358	5.34652	27.5991	33.0682
AL1G59080	474384	-2.52003	2.43405e-13	8.64756	9.21487	1.28779	0.97866		AL3G28780	479112	2.15562	1.34313e-10	8.52128	8.37068	35.4622	36.4645
AL6G31430	488950	-2.51676	7.44795e-20	9.59892	9.37469	1.19406	1.22509		AL7G29610	492546	2.15612	1.20913e-05	6.51865	2.68925	16.1113	22.6134
AL7G38520	493301	-2.51613	1.84184e-05	5.44815	6.87554	1.20553	0.355472		AL7G26270	492200	2.15947	6.28804e-09	62.4526	67.5724	324.109	235.765
AL5G31120	485526	-2.51483	3.67096e-10	15.4413	17.979	2.9476	1.30474		AL6G19820	325518	2.16061	4.3937e-05	0.825165	0.705506	2.59005	3.89718
AL8G41530	496765	-2.51291	0	55.8252	34.2904	5.82273	5.7305		AL4G36050	483040	2.16187	2.59511e-08	195.984	153.186	648.993	833.246
AL5G34540	485860	-2.51215	2.5425e-08	17.47	19.83	3.47465	1.27957		AL1G30290	472048	2.16475	3.41666e-05	1.11075	1.2963	5.40225	4.95264
AL7G21310	491706	-2.50983	1.49166e-10	28.2505	58.8295	7.10925	3.98355		AL4G10060	480944	2.16549	7.87313e-10	11.4213	10.234	44.0189	48.5914
AL6G40550	942554	-2.50888	4.37431e-05	1.45393	1.62696	0.257045	0.134362		AL7G17270	491287	2.16588	1.67969e-08	6.95154	6.76838	22.4648	35.8135
AL7G17880	491350	-2.50539	1.8396e-08	9.67846	10.5164	1.90593	0.680401		AL3G15450	928106	2.16642	4.94261e-08	9.09594	8.51613	50.8366	25.833
AL6G51660	327725	-2.50535	9.65834e-07	2.68216	2.16387	0.387572	0.232764		AL5G37810	486190	2.16849	2.16995e-07	23.7338	16.7218	61.0309	110.209
AL5G33070	938223	-2.50208	2.62987e-05	3.66906	6.29739	0.611963	0.664375		AL1G55020	#N/A	2.16857	2.01212e-07	5.6683	10.2211	30.3071	38.039
AL8G15590	494585	-2.50191	1.49237e-05	3.86559	6.01157	0.945709	0.316884		AL4G20890	481665	2.17004	4.42467e-06	17.4665	22.0425	50.0477	117.406
AL6G26950	893562	-2.50167	0	31.1474	25.8784	3.78724	3.56742		AL6G17910	487613	2.17335	3.41183e-06	1.56656	1.64633	5.03589	8.67252
AL8G36300	358300	-2.4995	1.07806e-11	5.45762	6.94404	1.08078	0.514344		AL2G21790	338779	2.17417	1.37824e-09	12.129	9.38396	44.3524	48.1065
AL6G11380	939595	-2.49847	2.46889e-11	44.1372	35.5305	7.1464	3.13825		AL1G27430	471761	2.17794	3.00272e-05	2.56539	1.26541	7.81169	8.67756
AL5G34370	938360	-2.49768	9.15786e-08	47.2959	21.5661	6.29262	2.63385		AL7G28530	492451	2.18061	2.9648e-10	8.21426	7.23384	33.8222	33.1074
AL8G21390	331293	-2.49304	3.41671e-08	100.51	49.5286	13.4224	6.08966		AL8G40440	496649	2.18473	1.8265e-10	2.11413	1.84704	7.98737	9.16688
AL7G24710	492036	-2.48786	8.26176e-05	1.22415	2.62322	0.279128	0.216453		AL5G39070	486308	2.18525	4.01418e-09	2.41967	2.23809	12.8766	7.60432
AL7G28900	492487	-2.48717	8.39655e-11	36.7656	41.5256	7.12364	3.04579		AL2G38270	927353	2.18642	5.56849e-09	32.2679	33.5567	126.322	158.887
AL7G34830	946328	-2.4865	1.22931e-18	8.05118	9.10826	1.25518	0.974972		AL6G21510	940598	2.19151	9.22003e-07	18.2219	25.784	65.8602	124.459
AL8G21430	494953	-2.48554	5.41212e-08	11.8551	5.02876	1.44925	0.757745		AL1G32220	472226	2.19176	8.00936e-10	7.4854	9.42419	38.1084	36.0253
AL6G27120	#N/A	-2.48351	8.36624e-06	1.83087	2.99943	0.283201	0.344723		AL6G21330	487938	2.19248	1.17686e-09	6.27558	7.45978	35.0225	25.536
AL1G58550	474334	-2.48221	1.61811e-08	45.4585	17.3287	4.88014	3.36066		AL1G30410	312791	2.19362	6.66984e-05	1.30459	1.11844	3.32642	7.10286
AL4G36890	934869	-2.48135	1.01053e-05	16.4772	7.58951	2.29453	0.854915		AL1G57880	474280	2.19541	2.21187e-10	13.4566	11.7699	57.4438	53.1119
AL7G13170	490869	-2.4807	3.14971e-07	3.66632	4.35598	0.70081	0.342374		AL2G33040	476608	2.19675	2.30213e-06	2.52655	2.1935	6.21722	14.1061
AL5G16790	484556	-2.47981	4.57082e-07	15.3755	8.75585	1.80131	1.36041		AL2G35260	476830	2.19725	9.24175e-08	5.30058	6.7314	19.4351	32.8627
AL8G30120	917240	-2.47947	1.56867e-05	5.21135	5.49519	1.11226	0.282775		AL2G10480	474912	2.19959	1.10458e-06	5.47631	5.7781	15.4395	33.2436
AL3G12690	477561	-2.47903	1.99053e-07	3.69157	3.40815	0.527757	0.399024		AL3G25940	478831	2.20299	5.23899e-06	0.508566	0.384723	2.63522	1.35034
AL5G37410	324222	-2.47277	2.13498e-05	2.82738	1.41668	0.305165	0.252835		AL2G17500	925173	2.20336	0.00026174	0.452688	0.516057	2.57332	1.73719
AL6G31280	326421	-2.47166	0	27.2199	30.5676	4.26469	3.32804		AL7G25350	492098	2.20478	1.37534e-08	9.73995	12.6779	43.9717	54.6576
AL1G12030	918929	-2.47135	5.92202e-09	13.5778	16.451	2.92091	1.01886		AL6G31800	941635	2.20712	4.35295e-10	3.85562	4.73472	19.6471	18.4146
AL1G53640	923181	-2.47128	3.37502e-06	2.26164	4.14546	0.535805	0.300877		AL3G39190	479967	2.20732	5.95316e-09	8.08805	6.93958	27.1065	38.6566
AL7G34800	492992	-2.46917	5.40983e-15	58.4333	54.6354	8.48406	6.41782		AL1G12610	311422	2.21105	0.00019723	0.650264	0.286511	1.82173	2.29279
AL1G44360	473349	-2.46837	2.26959e-06	1.59848	1.3466	0.230443	0.156362		AL1G11110	470145	2.21187	2.56911e-08	7.27148	7.50071	44.6732	21.8064
AL6G34580	489253	-2.46685	2.53967e-07	3.22759	3.73134	0.664453	0.250071		AL3G27990	929397	2.21323	2.20748e-09	56.5783	47.5987	259.622	203.99
AL1G35150	472478	-2.46496	3.31567e-05	4.2311	2.811	0.314943	0.618706		AL1G31120	472127	2.21328	0.000395363	0.749823	0.69565	2.14565	4.18033
AL1G39580	472901	-2.46382	8.53986e-06	2.11499	3.51499	0.537213	0.200782		AL1G26490	471669	2.21419	1.76458e-07	8.35613	3.89111	30.7241	23.5552
AL3G33410	479553	-2.4509	8.5827e-19	19.9844	21.5732	2.33886	3.21009		AL6G17920	350042	2.21509	3.89172e-11	3.5867	3.58278	17.7876	14.2068
AL3G50840	906774	-2.45074	1.01408e-10	11.3823	7.26696	1.63829	0.853318		AL1G47600	473585	2.21547	1.67256e-07	10.5403	8.63755	29.3072	54.589
AL1G51190	922933	-2.45001	3.85542e-12	15.5503	8.98939	2.02888	1.25499		AL2G35980	476903	2.21673	7.32454e-06	1.11335	1.12631	3.83913	6.0266
AL1G52020	473876	-2.44933	8.31314e-21	20.0756	20.0127	2.74402	2.6106		AL4G27570	482251	2.21737	1.19012e-09	25.8034	24.5416	112.433	111.396
AL2G21710	908026	-2.44927	2.69146e-15	23.4227	18.419	3.24261	2.34688		AL4G11850	932206	2.22112	3.85593e-11	4.28664	3.77657	18.0943	17.8399
AL2G26130	926146	-2.44768	3.30167e-05	7.84665	4.27586	1.05768	0.556734		AL2G11380	474976	2.22127	1.42125e-07	1.42641	1.02467	4.37673	6.44327
AL7G16800	944481	-2.44735	6.72249e-10	19.1534	8.84182	2.27162	1.48687		AL2G37350	477024	2.22131	3.31887e-08	3.53536	2.14908	13.0231	12.2922
AL8G38150	358455	-2.44511	8.4668e-09	6.35126	6.85024	1.15228	0.610471		AL3G41120	480088	2.22236	1.2503e-06	1.88675	1.11511	5.10137	8.12015
AL334U10030	887840	-2.44418	1.04265e-13	24.0638	22.1739	2.42676	3.78535		AL6G36600	489414	2.22363	1.57311e-07	25.4582	22.5338	75.7931	135.657
AL1G20140	471079	-2.44221	2.33555e-08	53.1276	18.9769	5.34217	4.39174		AL1G23540	312271	2.22446	6.72074e-09	8.49301	9.05362	31.0998	46.6829
AL8G39690	951190	-2.44023	6.01446e-13	23.9113	13.6018	3.00119	2.0556		AL4G29220	482403	2.22447	4.04417e-06	114.678	248.08	1045.28	607.963
AL6G16900	487518	-2.4402	1.28971e-11	16.3082	27.5505	2.76824	3.11218		AL7G43240	493617	2.22815	9.04476e-11	2.24313	1.79663	8.73696	9.3071
AL6G20310	350224	-2.43905	4.29203e-09	8.05534	7.816	1.35086	0.7787		AL8G43980	951624	2.22911	3.88385e-10	10.2867	7.80563	39.1071	41.6948
AL4G15100	344050	-2.43825	0.000313848	2.68206	0.994325	0.285276	0.209803		AL2G23950	908243	2.23196	0.000159778	10.8665	2.58342	31.2662	28.5301
AL8G20670	949259	-2.4379	2.4646e-12	11.729	7.10667	1.42756	1.11373		AL1G36710	912233	2.23207	0.000159961	2.28275	0.942211	4.37007	9.79059
AL4G22470	481792	-2.43735	1.06808e-05	219.345	172.771	42.7772	10.0537		AL2G36090	476915	2.23524	1.99359e-08	2.54831	1.94912	7.74786	12.2639
AL1G19800	910654	-2.43711	7.51444e-07	22.2488	8.0416	2.39277	1.70572		AL7G43410	#N/A	2.23576	0.000480941	1.81972	3.07632	8.10624	13.7706
AL1G22020	471257	-2.43697	0.000380449	1.9602	2.82491	0.480405	0.156465		AL1G37460	921508	2.23828	3.15293e-09	1.08655	0.902695	4.09309	4.84258
AL2G31740	908972	-2.43558	1.61865e-07	6.08516	3.21073	0.855379	0.400346		AL3G27330	929332	2.23873	9.3987e-08	327.273	516.184	1639.5	2162.57
AL2G24920	475864	-2.43155	5.55489e-07	3.6019	2.29617	0.516695	0.280474		AL8G17940	948980	2.239	1.9851e-05	3.93764	1.21573	10.6705	12.3057
AL7G28660	889762	-2.43037	1.01681e-12	10.0022	8.95074	1.63503	0.927736		AL5G32060	485614	2.24021	2.22084e-06	3.45892	2.91843	18.7333	10.4365
AL5G38290	324277	-2.42976	3.37761e-05	3.22896	3.84929	0.686613	0.265318		AL3G21560	928746	2.24108	7.33754e-09	9.00229	4.8829	29.6497	32.6855
AL8G14560	948624	-2.4291	1.12747e-11	68.2065	32.6817	7.53084	6.19218		AL1G58160	#N/A	2.24254	3.63084e-05	13.3204	4.52687	30.0014	49.1048
AL7G32930	#N/A	-2.42529	5.21432e-08	1.17417	1.12679	0.159222	0.152759		AL2G35140	476817	2.24327	3.24919e-09	4.87374	5.54359	18.7712	28.0439
AL7G14590	491007	-2.42448	8.4083e-08	6.30345	5.8081	0.869285	0.773863		AL400U10010	952145	2.2473	3.38679e-05	1.3869	1.57185	7.18774	6.30351
AL6G32920	941755	-2.42183	2.30038e-11	82.801	48.1625	10.8338	7.05024		AL1G22000	471255	2.24746	2.30738e-10	2.97628	2.37105	11.8827	12.3482
AL5G17390	347194	-2.42063	4.1864e-08	82.2999	116.736	19.896	7.14425		AL3G29930	479218	2.24797	0.000208708	0.600115	0.586753	1.78408	3.5353
AL1G19810	471040	-2.42053	5.21783e-05	2.22318	2.1576	0.419339	0.17343		AL1G34920	921232	2.24956	1.3774e-06	1.27767	1.23177	5.96677	5.47243
AL1G15150	919242	-2.42042	4.67697e-05	2.44493	3.18836	0.521045	0.24041		AL1G16660	470702	2.25266	5.60193e-11	6.7753	6.68708	34.497	27.1766
AL1G17380	919461	-2.42039	6.30799e-06	13.7765	8.31957	2.2027	0.80789		AL7G42030	493556	2.25543	5.96381e-09	92.6841	73.8	329.135	425.011
AL5G37070	324194	-2.41899	3.67056e-05	2.20815	1.94964	0.412369	0.151758		AL6G11350	939592	2.25991	1.11753e-09	75.7309	56.241	335.974	269.619
AL5G41620	486539	-2.4161	8.4603e-07	4.12035	3.28409	0.611285	0.398183		AL6G36310	489386	2.26176	5.08668e-07	15.0932	15.5148	44.719	93.5434
AL1G12090	918934	-2.41383	1.1091e-09	14.7629	9.84731	2.33794	1.03289		AL1G13520	470376	2.262	1.61603e-06	2.10047	1.43191	5.10269	10.8052
AL4G39700	#N/A	-2.41246	1.25496e-09	265.097	276.04	52.3701	21.7245		AL4G10720	899422	2.2633	0.000237857	0.838143	0.352953	2.60193	2.84325
AL1G23410	471385	-2.40976	3.30463e-10	10.0185	10.7019	1.91656	0.920497		AL1G49880	922801	2.26545	7.47598e-08	2.6132	2.53674	8.66381	14.7482
AL5G35750	485999	-2.40928	1.44819e-05	3.45951	4.2156	0.782633	0.26552		AL5G11550	346730	2.26778	9.46988e-09	2.60201	2.43439	10.6733	12.443
AL6G44650	489965	-2.40774	4.87563e-09	197.978	91.1368	24.2114	15.7093		AL4G31780	482658	2.27112	4.44497e-11	7.12181	5.32142	27.9074	29.3441
AL1G34410	472419	-2.40627	9.85908e-06	2.04861	1.87261	0.345568	0.191574		AL8G11440	948263	2.27385	4.51463e-09	14.0949	16.438	56.2247	83.9713
AL3G39830	480010	-2.40523	1.07889e-07	7.45428	13.5122	1.73174	1.14089		AL4G42480	483654	2.27489	2.19285e-10	16.0921	14.2822	59.9976	79.6019
AL5G17430	896745	-2.40471	5.40983e-15	116.679	136.001	20.7274	14.0482		AL7G12370	353021	2.27549	6.85146e-05	1.72581	1.40554	4.86598	9.42834
AL6G27000	488510	-2.40447	3.03882e-14	31.5756	37.6954	5.94635	3.58203		AL6G16550	487479	2.28134	5.13642e-11	9.01317	6.82545	41.6726	32.221
AL8G42730	496873	-2.39866	2.05012e-06	6.0953	8.10251	1.42404	0.53038		AL8G16960	494683	2.28819	0.000244517	0.497483	0.583714	2.59884	2.46705
AL8G40690	496675	-2.39829	4.57584e-08	4.31395	3.21711	0.616734	0.424771		AL1G31080	472122	2.28878	9.98237e-08	7.17702	4.40696	19.0875	34.1548
AL5G39960	898887	-2.39778	1.09497e-05	6.30535	2.78884	0.804294	0.455571		AL5G12430	484202	2.28932	4.79923e-05	6.93436	3.05766	13.72	31.8983
AL1G57090	923569	-2.39603	7.56995e-05	379.193	195.024	65.3012	14.4988		AL1G32820	921008	2.28985	4.95539e-06	94.2897	230.413	655.724	866.933
AL6G48680	490257	-2.3951	3.22677e-06	12.961	45.716	4.80714	3.274		AL3G47580	931489	2.29126	8.3463e-10	228.72	198.015	1152.37	855.287
AL8G38490	918053	-2.39454	7.21845e-06	5.38179	5.19991	1.07642	0.385519		AL5G10150	346618	2.29165	8.3305e-07	4.22638	4.70201	12.3432	28.7821
AL4G34560	482887	-2.39435	2.89574e-10	21.3991	12.9671	3.19097	1.58366		AL1G32890	472278	2.29589	6.09306e-11	13.1875	13.1218	61.4786	62.0439
AL3G21580	478386	-2.39408	1.20214e-09	43.3866	24.8989	5.09939	4.40139		AL6G49460	490326	2.29827	1.60461e-10	19.0744	17.766	82.914	89.9463
AL8G35520	950771	-2.393	1.37986e-05	1.03035	1.45518	0.227827	0.115141		AL3G35130	930127	2.30042	1.34241e-08	3.8133	5.05849	15.5575	25.8849
AL7G51390	494179	-2.39117	5.87497e-06	6.5196	13.3973	2.02304	0.72744		AL7G24800	492048	2.3014	5.04417e-11	8.73613	9.05152	37.962	45.5843
AL4G30040	934131	-2.39045	9.92377e-06	2.92257	1.98773	0.437376	0.243209		AL8G16990	494684	2.30279	5.15169e-09	4.12303	4.70844	16.2465	25.0824
AL1G59640	923846	-2.38858	9.00095e-10	33.7441	32.5029	6.62849	2.5864		AL6G23530	488150	2.30325	4.5887e-07	2.76759	2.29552	7.60953	15.8956
AL7G31990	890053	-2.38718	1.98351e-06	12.96	5.48299	1.86417	0.715743		AL5G18360	936692	2.3057	1.61265e-10	47.5454	48.1074	243.596	210.195
AL2G33590	926904	-2.38633	9.30059e-17	21.7233	24.3826	3.67564	2.74838		AL6G46000	943129	2.30848	2.81508e-06	6.70643	3.63883	35.9195	13.7908
AL1G10790	909816	-2.38272	3.72447e-05	1.8128	1.75319	0.184489	0.31474		AL3G31890	479428	2.30895	1.67182e-09	5.36451	5.31027	19.927	30.2032
AL3G26720	904413	-2.38161	1.13949e-13	6.82864	4.90879	0.91409	0.730706		AL8G27450	916997	2.3107	1.81848e-08	7.33518	5.16463	22.0461	36.428
AL143U10010	497288	-2.38011	4.33999e-08	2.91184	3.37109	0.439252	0.43947		AL4G22290	933324	2.31444	2.74337e-06	2.2902	2.67113	7.04149	16.1895
AL5G27290	485226	-2.37972	6.23536e-07	4.16252	2.15907	0.408256	0.480783		AL6G38640	489576	2.32325	3.76757e-09	5.31568	7.15601	23.4159	35.8839
AL6G38610	489572	-2.37889	2.46676e-06	2.59822	2.57085	0.504304	0.217821		AL8G13500	915593	2.32393	1.80161e-10	2.79797	2.18983	10.044	13.6348
AL3G51180	343566	-2.3782	1.34627e-05	6.73419	6.36882	1.18491	0.643196		AL6G35500	489325	2.32402	1.40346e-08	5.63992	3.83675	16.821	27.9153
AL6G15920	487418	-2.37701	4.53306e-08	8.9133	9.70154	1.87787	0.728109		AL7G14800	491028	2.32462	4.38294e-05	0.689334	0.442029	3.50359	1.97977
AL63U10050	887492	-2.37617	8.98338e-05	1.12346	1.13334	0.192736	0.122058		AL1G45120	473398	2.32519	9.84509e-05	0.834479	0.42329	2.42499	3.54303
AL5G34720	485881	-2.37554	1.98336e-08	3.23736	3.48879	0.59865	0.344076		AL1G33900	472374	2.32586	8.91959e-09	6.78937	7.41595	24.9828	42.4178
AL8G42720	496872	-2.37553	5.701e-13	24.1229	14.7767	3.26335	2.21723		AL3G17360	477964	2.32667	0.00017737	0.586931	0.405315	1.65925	3.03926
AL1G13260	470351	-2.37175	1.35159e-07	4.2524	5.62492	0.995699	0.39065		AL5G18950	323006	2.32752	9.76398e-07	4.58921	6.82639	40.5002	15.609
AL1G13310	919052	-2.36939	6.846e-05	7.0284	23.935	2.30513	2.03505		AL8G15200	494551	2.33092	3.73113e-07	2.94018	1.62048	12.2552	9.74407
AL1G40670	473007	-2.36571	9.99821e-06	3.30215	3.64349	0.542024	0.436589		AL1G27610	312568	2.33179	7.97249e-06	0.879241	0.690374	2.90905	4.5719
AL2G36640	476964	-2.36306	1.62071e-12	105.695	58.648	12.5503	10.8347		AL7G20220	944834	2.33262	1.17171e-09	38.7878	49.4564	197.314	227.511
AL4G29710	482450	-2.36205	7.59769e-10	1903.26	1100.29	273.837	153.687		AL4G23480	481882	2.33377	2.29101e-11	8.75708	8.82517	44.8658	40.1169
AL6G19820	325518	-2.36154	7.48428e-07	41.0712	14.2708	5.03601	2.86155		AL1G23200	920055	2.33504	8.67154e-06	0.582108	0.546972	2.53273	2.90357
AL3G14640	928025	-2.36118	9.21911e-05	5.81704	3.53968	0.734921	0.5879		AL8G11840	494325	2.34187	1.85246e-09	7.28557	4.71628	26.2051	31.4957
AL6G16940	487523	-2.36077	2.19499e-12	143.017	151.996	26.7133	15.1613		AL6G31470	488953	2.34265	3.64318e-10	2.29973	1.5918	8.38744	10.3544
AL7G22960	945124	-2.35945	4.2155e-09	139.619	201.772	33.8823	14.506		AL3G13900	477665	2.34395	0.000145642	0.757093	0.485479	2.61725	3.38903
AL7G10710	490650	-2.3564	8.40657e-07	13.2653	13.5803	2.03331	1.78294		AL1G43620	922129	2.34859	3.77918e-11	2.4494	2.34399	10.1538	13.0604
AL3G40120	319209	-2.35536	1.56987e-05	5.79654	3.11207	0.868495	0.400723		AL1G26420	471661	2.34936	2.9412e-09	21.0913	18.5003	75.9141	115.047
AL5G28900	485350	-2.35322	1.57005e-10	8.42473	7.20238	1.26567	0.964062		AL8G13370	494455	2.35131	2.37619e-07	7.45024	7.46898	22.6855	48.9632
AL4G41820	483588	-2.35228	0.000135046	4.03549	2.19183	0.556073	0.332034		AL2G26220	926155	2.35351	9.25147e-09	2.69308	2.62836	9.05315	16.6181
AL3G48850	931622	-2.35137	0.000217881	1.42245	1.61626	0.316008	0.114358		AL2G36810	316721	2.35493	1.69651e-05	1.04697	1.01001	3.79628	6.17001
AL8G43370	496925	-2.35131	2.45926e-11	6.10603	4.7253	0.895231	0.653521		AL6G20350	940489	2.35768	1.31665e-11	4.56362	4.89701	21.0502	25.1698
AL1G21480	471213	-2.34989	3.1032e-06	3.61082	3.51589	0.699386	0.316369		AL6G16420	487466	2.35789	1.38504e-09	5.42265	4.90732	19.4658	30.6389
AL3G33350	479545	-2.34699	1.28697e-08	13.4129	14.005	2.82864	1.09264		AL7G40200	355323	2.35898	0.000344776	0.652457	0.347579	2.76281	2.17972
AL3G16630	317466	-2.34622	3.84604e-07	2.8722	3.79725	0.656989	0.295333		AL7G34170	946262	2.36113	1.5401e-08	7.62545	6.73662	24.7322	44.86
AL7G21670	491740	-2.34589	4.99241e-17	13.055	11.6847	1.88887	1.66248		AL1G24030	471422	2.36145	1.64233e-08	2.45327	2.76872	9.8677	15.5699
AL8G37690	950983	-2.34387	7.35087e-09	8.33773	8.67204	1.64528	0.792848		AL5G44120	486775	2.36164	0.000218082	0.718048	2.94838	11.5407	6.88342
AL1G47900	913292	-2.33729	0.000126784	1.59651	1.33267	0.308608	0.11168		AL7G34500	492971	2.36499	6.84612e-11	2.6749	1.85	10.5423	11.6501
AL3G30390	479268	-2.33515	1.05174e-14	22.8465	22.6334	4.11503	2.45456		AL8G23440	495077	2.36622	3.13453e-11	9.09882	7.4742	35.34	45.7925
AL4G35600	482991	-2.32898	4.48582e-14	94.3918	133.66	17.428	15.6237		AL5G14470	484361	2.37111	6.91833e-11	2.38919	2.06336	11.7123	10.3647
AL2G33980	926945	-2.32774	0.000205674	6.19392	3.00534	0.808501	0.526647		AL1G23150	471366	2.37277	0.000300723	0.58371	0.320828	1.77827	2.66676
AL1G61450	924035	-2.32549	3.52215e-08	47.2052	27.1823	7.68515	3.1638		AL4G17440	481450	2.3741	1.61463e-08	3.05893	2.78865	9.95176	18.6381
AL2G36230	316675	-2.32442	1.07846e-07	9.47706	5.57715	1.29352	0.901953		AL2G32650	#N/A	2.37589	8.7753e-09	1.56913	1.33094	5.25189	8.96617
AL6G16670	487492	-2.32362	0.000258928	2.37523	3.06322	0.47334	0.312796		AL4G23540	481889	2.37889	2.26195e-06	3.52873	3.00991	8.77228	23.0845
AL4G44470	935667	-2.32124	1.75926e-13	11.4343	14.9596	1.60484	2.24625		AL6G33450	489147	2.38303	3.41881e-08	2.0039	1.68716	6.93751	11.2718
AL1G61060	474551	-2.32045	6.91799e-05	2.1132	2.94701	0.368676	0.366897		AL2G25150	475885	2.38663	1.21363e-11	3.11269	2.32563	12.9868	14.1073
AL1G28270	334927	-2.31899	0.000147002	3.17813	8.17104	0.68658	0.964613		AL3G23730	928970	2.3891	2.09869e-08	8.63934	9.98659	66.0407	29.0328
AL6G30730	488866	-2.3187	4.78218e-09	7.29863	7.73864	1.52992	0.662924		AL3G26670	478900	2.39025	2.31371e-05	0.529093	0.598722	2.74999	2.90613
AL6G21830	487987	-2.31856	8.33842e-09	4.39918	4.8162	0.92558	0.418309		AL4G44150	483815	2.39088	2.0974e-11	13.9886	12.6687	62.212	70.9813
AL1G27540	471774	-2.31597	0.000189517	3.35691	3.62123	0.71987	0.293071		AL5G36320	486058	2.39248	7.00647e-05	0.550884	0.847799	2.86287	4.12247
AL6G36550	894468	-2.31024	2.20943e-06	5.40134	3.64442	0.788327	0.540533		AL5G44520	939405	2.39427	1.72946e-07	9.07632	5.49278	23.6764	48.1785
AL3G20490	478281	-2.31016	1.0489e-07	7.41973	19.006	2.10485	1.76126		AL8G24680	#N/A	2.39493	8.73966e-05	14.6961	4.07925	66.8732	28.2684
AL7G27640	945603	-2.3087	0	50.843	64.8243	9.08226	7.9253		AL6G40570	942556	2.39634	6.39047e-11	25.4607	19.1094	99.5053	123.282
AL8G36540	950866	-2.30775	2.88783e-13	24.713	15.0472	3.17247	2.7015		AL8G41260	951350	2.39825	6.68747e-10	5.63926	6.341	23.6957	36.2177
AL3G29860	929588	-2.30631	2.88665e-06	1.32183	1.40778	0.288056	0.113114		AL1G33030	312977	2.40151	2.95863e-10	23.7474	19.4195	95.7072	120.845
AL4G10430	932059	-2.30518	3.43326e-06	11.9779	7.17012	1.90309	0.925302		AL6G12640	939718	2.40293	1.72758e-11	16.6585	14.8744	78.6057	80.6153
AL3G39060	479958	-2.30463	0.000131633	1.41418	1.04337	0.270379	0.0912342		AL6G14260	487251	2.40553	3.4666e-10	12.0251	10.8711	47.7539	67.281
AL6G26680	#N/A	-2.30088	2.32639e-05	34.9345	45.0389	9.55299	2.24451		AL3G21970	317879	2.41137	4.10329e-10	11.8897	7.55001	42.9578	55.0196
AL5G44630	939416	-2.30039	2.25592e-08	15.8954	10.5955	2.60099	1.32271		AL7G13970	353160	2.41439	0.000220931	1.25984	0.887067	3.28372	7.4742
AL1G58320	914363	-2.30006	5.24469e-06	6.52623	8.9996	1.6888	0.599828		AL4G10070	480948	2.41521	6.61977e-11	26.0799	25.1384	123.151	137.386
AL8G34630	496065	-2.29922	1.16187e-08	4.11577	4.30334	0.608016	0.638797		AL8G42300	496828	2.41581	9.86286e-12	2.57308	3.1542	15.6262	13.7249
AL3G39880	480015	-2.29827	0.000366943	1.35609	1.03396	0.234448	0.117474		AL3G12520	477551	2.41588	1.88991e-11	3.90377	3.34819	16.5236	20.2708
AL5G10160	484029	-2.29487	9.56811e-06	4.35055	2.73118	0.562987	0.488964		AL4G24780	482001	2.41748	5.16248e-12	7.61841	8.46668	48.4026	34.4679
AL7G40700	946934	-2.29437	3.28236e-10	48.059	43.1213	9.33635	4.21071		AL3G10010	902874	2.41993	3.21201e-09	1.77352	1.61041	6.77191	10.3824
AL4G36810	483112	-2.29436	1.96984e-09	10.5756	5.86042	1.44963	1.00023		AL5G14170	484339	2.42373	4.92387e-05	4.12276	12.5644	62.5425	25.5582
AL8G25070	949703	-2.28852	1.55772e-14	80.2264	55.76	10.3312	10.0236		AL7G23720	491936	2.42506	0.000341426	0.599324	0.611405	2.34316	3.82545
AL7G21910	#N/A	-2.28731	4.47485e-07	2.3724	2.91933	0.47406	0.313817		AL1G20390	919763	2.42696	8.21963e-10	32.7122	40.195	158.727	214.553
AL1G36440	335587	-2.28682	0.000129138	2.99202	3.18773	0.701856	0.21608		AL8G39910	496593	2.42696	6.56826e-06	1.09157	0.598706	3.67181	4.94942
AL7G45430	493757	-2.28581	2.78067e-07	3.53484	4.33588	0.752749	0.420066		AL7G46290	493809	2.4284	9.3225e-12	13.9592	9.54155	62.4945	58.3557
AL5G22720	484893	-2.28498	3.89741e-05	1.85869	1.38574	0.244388	0.24005		AL7G10410	490619	2.42989	1.5167e-08	3.35537	1.959	10.7094	16.3366
AL2G12730	475065	-2.28346	9.13444e-12	19.9368	13.7504	3.20416	1.84927		AL1G36110	313192	2.43116	2.13549e-09	4.1444	4.05663	15.1258	26.6589
AL1G32310	335256	-2.28289	6.8823e-05	1.09084	1.44267	0.272135	0.105226		AL3G30210	341904	2.43246	7.43358e-05	0.273997	0.234264	1.5156	1.13121
AL3G29740	#N/A	-2.27964	6.49714e-06	3.02629	2.08801	0.397235	0.371081		AL2G14660	475185	2.43301	7.42559e-08	18.1094	16.3638	56.9483	118.191
AL1G27350	471757	-2.27936	1.41951e-09	5.96345	7.56227	1.28844	0.737672		AL4G34250	482856	2.43436	2.82491e-07	3.27219	4.703	20.8661	20.4593
AL1G29870	#N/A	-2.27549	4.97642e-05	1.46334	1.20557	0.278938	0.121131		AL6G22100	488011	2.43531	1.6043e-11	99.4581	91.574	508.147	480.378
AL7G40220	493427	-2.27437	2.18279e-06	5.52293	6.77474	1.03192	0.814762		AL6G26030	941053	2.43758	2.52802e-11	2.16105	1.69036	10.5155	9.46299
AL7G10260	490602	-2.27355	6.46027e-07	12.5062	12.5587	2.75414	1.01513		AL1G17560	910443	2.43771	7.96079e-11	3.30752	2.12517	12.8225	15.1419
AL3G47940	480568	-2.27219	4.7974e-10	12.2253	8.51939	1.87465	1.26038		AL2G37520	909505	2.43871	2.26757e-06	0.929819	1.04342	6.37573	3.97352
AL2G39540	477223	-2.2718	1.55772e-14	25.2922	21.1874	4.21546	2.80902		AL4G35450	482978	2.43985	6.9645e-09	3.85109	6.22405	34.9779	18.2626
AL7G10730	943849	-2.26983	1.94434e-05	12.5526	7.19873	1.77547	1.21248		AL7G28390	945679	2.4403	1.79334e-11	10.9625	12.1614	54.1184	65.5245
AL6G27190	941166	-2.26859	1.56987e-05	2.03878	1.46206	0.372166	0.156909		AL6G40680	489716	2.44414	0.000120829	15.4918	3.02586	52.376	43.1571
AL8G18300	494786	-2.2668	8.29714e-19	10.5951	10.4213	1.59337	1.59351		AL4G32610	482736	2.44695	1.14241e-07	1.40999	1.24903	5.20573	8.51208
AL4G14200	932440	-2.26494	1.76475e-07	6.1776	3.15515	0.7127	0.708769		AL6G28830	488679	2.44763	8.79999e-11	66.5771	84.6376	420.808	372.194
AL4G23020	481846	-2.26214	0.000321182	3.31927	1.90508	0.521624	0.271351		AL4G14330	481281	2.44895	5.21737e-06	0.800925	0.91219	2.97245	5.85797
AL4G24560	481983	-2.26201	0.000110064	5.14278	1.81493	0.746082	0.314993		AL4G40200	935227	2.45124	1.54729e-11	15.8931	11.2816	64.0444	77.104
AL3G44450	343054	-2.2608	3.38129e-07	1.80184	1.7462	0.253544	0.286571		AL1G35040	472467	2.45258	3.0808e-10	14.1388	13.7504	57.0617	87.5529
AL1G10740	918798	-2.26065	2.38314e-12	34.8472	48.8699	7.72512	4.9899		AL5G27980	485279	2.45517	8.68454e-10	1.03022	1.48058	6.37163	6.80508
AL6G32820	489095	-2.26001	0.000472734	4.00051	2.4838	0.41912	0.56877		AL6G34210	489219	2.4648	1.37323e-10	3.14869	3.11856	20.9154	12.5466
AL1G14360	919161	-2.25954	1.61136e-06	2.3636	1.65935	0.390957	0.221611		AL1G25880	471603	2.46523	3.16271e-10	2.79581	2.11037	10.5809	15.0911
AL1G23530	920084	-2.25884	7.06433e-08	6.26798	5.24091	1.20763	0.54395		AL6G25310	893401	2.46601	2.7187e-05	0.523234	0.434201	3.32121	1.80903
AL2G39000	927425	-2.25851	4.12923e-13	10.0288	8.04659	1.62087	1.13647		AL1G18030	311843	2.46636	0.000446803	0.452541	1.08586	4.72571	3.487
AL7G17400	888706	-2.2571	5.40983e-15	13.2703	12.0263	2.3268	1.53317		AL7G29490	492542	2.46768	1.06956e-05	6.84604	3.44528	14.2652	38.7325
AL1G13770	470401	-2.25601	5.52949e-09	9.69103	6.66285	1.59612	0.901468		AL6G29040	488704	2.46854	2.62237e-11	3.43154	2.8572	14.9271	18.1897
AL6G25510	325972	-2.25435	5.93832e-06	6.28632	3.52782	0.7973	0.706135		AL8G34980	950712	2.47163	6.84393e-05	0.232088	0.221884	1.00968	1.38672
AL2G12100	907098	-2.25161	2.47683e-05	3.00163	2.04234	0.514945	0.25623		AL1G22930	312226	2.47255	1.39374e-07	6.94497	5.99516	20.2167	47.1777
AL4G12240	481142	-2.25122	5.03171e-08	59.6659	23.2655	7.43347	5.33669		AL5G38100	938754	2.47327	3.22726e-05	4.00385	1.43376	9.39224	18.8756
AL3G25690	478803	-2.24593	3.28717e-06	2.85095	2.8627	0.483057	0.393322		AL4G11710	481093	2.47376	6.93056e-10	6.70937	5.95895	25.5397	40.9971
AL7G27280	492304	-2.24479	2.65041e-09	4.83338	5.34462	0.914297	0.64925		AL2G31080	908905	2.47917	2.56126e-11	13.7565	10.1752	55.9349	70.6752
AL7G28080	492392	-2.2443	4.22254e-13	22.7105	19.832	4.10908	2.43785		AL1G33250	472318	2.47949	5.12074e-11	7.54564	4.78869	32.0557	33.5029
AL8G11450	948264	-2.24234	3.10972e-14	31.5042	30.8087	5.2208	4.37977		AL4G23200	481863	2.48182	0.000228985	0.693916	0.667452	5.09206	2.31823
AL3G37850	479891	-2.24108	0.000316901	2.06978	1.37024	0.260393	0.269845		AL4G13600	481243	2.48272	2.67761e-11	57.992	58.6526	287.852	333.706
AL5G29350	485379	-2.24081	4.28037e-06	1.79977	1.79985	0.369331	0.184443		AL8G33840	950586	2.48343	4.30216e-13	6.31949	6.13782	38.415	28.6324
AL6G12920	487132	-2.24008	1.79977e-08	17.7239	16.7623	2.28567	3.04539		AL6G10340	486901	2.48387	2.43404e-09	1.53084	1.38584	6.83003	8.69082
AL7G37080	493202	-2.23996	0.000230402	1.0276	1.2349	0.238589	0.107926		AL4G40920	483500	2.4844	8.40548e-09	3.99958	3.56345	13.4268	26.4452
AL8G25320	495246	-2.23892	2.38199e-12	9.67082	12.4868	1.73719	1.68129		AL1G36830	921441	2.48561	3.78813e-08	12.3494	6.18023	36.4475	61.1095
AL2G34030	926950	-2.23712	1.21063e-07	3.83092	2.93673	0.598556	0.448376		AL1G64400	474812	2.48567	5.23294e-07	1.12441	0.571103	4.17844	4.85111
AL4G39110	935110	-2.2361	7.83398e-06	7.34492	7.94295	1.4621	0.894671		AL1G37520	472690	2.48803	6.08205e-11	20.9663	30.3051	135.943	139.955
AL5G41230	#N/A	-2.23608	2.58866e-07	1.88514	1.36264	0.210917	0.293256		AL6G36010	489366	2.48924	9.37065e-11	2.14001	2.83253	17.156	9.92741
AL1G38950	921665	-2.23585	1.08227e-07	7.99622	8.72166	1.8095	0.769861		AL1G47580	473583	2.48934	2.08116e-10	3.01436	3.01551	12.3515	19.7057
AL2G24000	475799	-2.23531	1.61887e-08	5.17258	3.63778	0.745031	0.621073		AL4G20930	481669	2.49918	1.03731e-13	1.67174	1.61429	9.63733	8.19051
AL7G18000	491360	-2.23381	2.33519e-06	13.1115	20.3073	3.91347	1.24731		AL3G26830	478924	2.5069	8.00329e-12	38.7618	34.0745	219.059	178.136
AL6G16060	487435	-2.23362	4.50099e-08	16.0028	14.7069	3.25393	1.49727		AL4G44220	346472	2.50704	1.46776e-12	6.0615	5.60434	27.8209	35.2364
AL3G42960	480233	-2.23306	0	24.0749	21.5862	3.86241	3.22671		AL5G31690	485582	2.51115	1.68537e-06	1.3859	1.37703	11.8059	3.62236
AL2G34820	909252	-2.23124	2.27983e-06	4.54451	6.06516	1.15934	0.48149		AL2G32260	476542	2.51269	2.60721e-11	2.79807	4.44015	22.1591	17.6827
AL7G11490	352944	-2.23119	1.33016e-12	21.9452	20.1384	3.97342	2.56127		AL4G10660	481014	2.51304	7.76454e-11	6.68664	5.8317	26.7113	40.9181
AL1G52650	473911	-2.2306	1.26641e-12	13.1276	10.7165	2.2711	1.43497		AL6G50980	490461	2.51717	4.9212e-11	5.18945	4.99462	22.0507	33.1936
AL1G11230	470156	-2.22453	1.48785e-05	3.61891	2.69656	0.58792	0.395729		AL5G13610	346891	2.51804	9.30809e-06	0.364726	0.26172	1.58214	1.84173
AL3G10470	477346	-2.22391	2.85773e-09	175.631	82.0652	19.718	20.72		AL7G47760	493913	2.51808	8.80955e-12	4.75766	4.09139	24.9453	23.5725
AL5G35870	486012	-2.2228	5.91037e-14	27.3495	23.5031	4.84478	3.10452		AL7G48400	493967	2.51812	7.64367e-11	1.33767	1.13626	7.5346	6.0778
AL6G27050	326101	-2.22208	2.14277e-05	1.92655	2.01603	0.405487	0.207649		AL4G10680	481016	2.51813	3.95312e-11	3.00336	2.49616	12.1184	17.7293
AL8G26760	495365	-2.22021	6.62643e-13	16.2402	18.5689	3.16174	2.27703		AL6G28430	893702	2.52017	1.1213e-09	1.99281	1.23256	7.97911	9.60626
AL1G19510	471009	-2.21838	2.67595e-08	139.204	140.393	31.7523	12.0278		AL7G17600	491320	2.52268	1.20686e-09	3.16923	2.79291	22.5662	10.7011
AL8G14940	494532	-2.21608	1.41729e-05	3.71536	5.02819	0.972289	0.393741		AL7G14820	491031	2.5242	2.56449e-12	4.37056	2.94027	19.1076	20.9167
AL8G39810	496584	-2.21371	0.000126815	1.00981	0.972444	0.22445	0.0858005		AL4G17430	481449	2.52449	2.06245e-11	3.47406	2.47702	20.4243	12.5763
AL6G50660	490432	-2.21214	6.56224e-15	21.5595	19.5285	2.78971	3.68943		AL2G21850	908039	2.52454	1.82939e-12	6.25046	4.68318	32.6803	27.5511
AL7G38820	493319	-2.2117	6.8782e-05	3.68062	1.72323	0.375107	0.475105		AL5G18370	936693	2.52541	8.20224e-14	6.12387	5.63071	35.9892	29.0065
AL8G21990	331330	-2.20996	4.293e-10	10.379	9.43009	2.1241	0.997615		AL2G30620	476383	2.5285	6.25358e-14	2.65048	2.27029	13.8572	13.2923
AL3G28410	479077	-2.2099	2.78483e-11	119.761	72.9827	17.0274	13.4553		AL7G21600	#N/A	2.53347	8.58458e-13	5.52981	5.0267	28.9868	29.3917
AL3G33230	929937	-2.20934	5.39744e-09	4.01151	5.0758	0.942734	0.486151		AL139U10030	951756	2.53674	1.32059e-07	0.69321	0.475384	3.47059	3.03154
AL5G44020	486764	-2.2083	0	46.5128	45.549	7.80844	6.72699		AL2G25320	926066	2.53949	8.60613e-07	29.4149	43.3062	111.105	287.006
AL3G33980	930013	-2.20791	1.48916e-05	14.4052	19.5596	3.67752	1.66087		AL1G47720	336505	2.54145	1.0123e-10	1.90764	1.32889	7.48733	10.3696
AL1G16210	470653	-2.2077	3.99428e-07	60.5596	60.5521	14.2171	4.88898		AL3G23780	318024	2.54673	2.61138e-05	0.78093	0.370644	4.22156	2.28777
AL1G14890	470516	-2.20656	1.86839e-05	3.76387	4.04595	0.599842	0.632063		AL3G15700	477824	2.55018	2.6108e-06	0.567033	0.442029	2.3647	3.25133
AL1G31640	920894	-2.20633	4.01479e-06	3.56564	3.78231	0.619971	0.538455		AL3G21840	478407	2.55089	1.51538e-11	1.8824	1.4065	8.05499	10.2527
AL5G23810	484971	-2.20571	3.28749e-07	26.7296	27.7093	5.61647	2.97157		AL1G13210	470345	2.55145	2.87823e-10	3.83867	3.37094	18.8967	21.4074
AL3G29160	479146	-2.20504	3.11107e-06	7.01304	4.09361	0.912996	0.848018		AL1G18000	470821	2.55147	2.82696e-10	3.37438	3.11015	13.1173	22.7931
AL5G18300	484661	-2.20474	1.2707e-06	153.042	56.5529	20.5031	12.8389		AL8G26820	916940	2.55222	2.46062e-09	3.01049	1.98081	16.6213	11.5588
AL8G24110	495136	-2.20338	7.04505e-06	5.21459	6.05449	1.268	0.509451		AL8G21700	949363	2.55553	1.09674e-10	3.01923	3.03034	20.1641	14.1261
AL7G47080	#N/A	-2.2026	2.95171e-12	9.63286	7.52654	1.57458	1.14677		AL6G28850	326229	2.55786	3.37709e-12	9.89154	6.73831	44.4013	48.8515
AL8G34580	496059	-2.20238	6.09382e-09	2327.72	4422.6	660.665	405.274		AL8G26470	495347	2.55811	1.14494e-05	3.5788	1.21309	8.92128	17.491
AL2G39250	316907	-2.20234	1.31767e-06	5.53154	4.56854	1.12121	0.47631		AL8G17930	916055	2.55975	5.52633e-10	5.51747	4.13357	20.3412	33.3464
AL8G22270	949426	-2.20211	4.3123e-07	4.32509	5.59479	1.06556	0.500819		AL2G10050	314969	2.56198	3.06619e-13	5.02147	3.57498	25.4119	23.1301
AL1G47650	473589	-2.20082	7.42739e-06	2.61091	3.14307	0.657561	0.251957		AL5G18940	323006	2.56208	8.06903e-08	2.78171	4.19422	29.0113	11.3056
AL7G28880	492486	-2.20079	1.98166e-07	30.9121	12.183	4.10293	2.7689		AL5G24840	937390	2.56246	2.12209e-08	5.85815	2.47834	19.3016	27.1048
AL2G21420	475666	-2.19874	6.90767e-06	2.59242	2.21667	0.464544	0.297638		AL1G50560	#N/A	2.56371	7.16047e-12	3.05496	2.1739	14.5274	14.973
AL1G55000	474081	-2.19821	1.2752e-10	12.0159	17.9244	3.08712	1.65774		AL2G10860	315017	2.565	6.53431e-05	0.321264	0.179426	1.68552	1.17772
AL6G35800	942048	-2.19652	6.90666e-05	2.48152	2.84593	0.550498	0.292182		AL2G32530	#N/A	2.56611	0.000167307	0.590671	0.337511	1.52736	3.63206
AL7G23910	491956	-2.19641	1.76512e-06	6.57559	4.77986	1.05545	0.751572		AL1G18570	311885	2.57006	3.24188e-12	6.60591	6.41218	30.1624	43.1861
AL5G16730	936528	-2.19603	0.000488275	1.00194	0.73456	0.166559	0.108495		AL6G51880	490540	2.57147	1.95479e-07	2.70453	4.64883	30.8693	11.9864
AL1G48430	313993	-2.19403	7.61813e-07	5.75955	7.44383	1.35828	0.737306		AL7G11000	490677	2.57261	1.19224e-11	169.846	202.039	996.675	1117.53
AL7G25370	492102	-2.19108	0.000208403	10.7073	8.95957	2.30558	0.820669		AL2G33320	339683	2.57418	1.37794e-13	6.27581	4.93357	35.049	28.9667
AL7G15430	328199	-2.19035	1.37998e-05	1.25882	0.871831	0.196024	0.144279		AL8G43690	496957	2.57791	2.55514e-06	10.7238	4.99287	27.8957	59.9977
AL7G33650	492902	-2.18929	0.000413784	1.77114	1.30523	0.3683	0.121381		AL7G32150	492762	2.57814	2.27446e-09	5.03496	5.68335	44.0739	18.3454
AL1G53790	314295	-2.18898	3.86486e-10	7.07057	6.99882	1.2729	0.975469		AL2G37590	927296	2.57873	1.34143e-10	20.9196	11.0746	96.3632	85.797
AL7G44010	891239	-2.1878	4.50788e-06	2.79991	1.85895	0.442737	0.302879		AL3G34300	930044	2.57921	8.82741e-06	0.635085	0.418555	3.1313	2.91143
AL8G43440	496932	-2.18768	8.21088e-07	5.30741	9.2471	1.167	1.15557		AL1G35360	472493	2.58158	3.48303e-11	3.54845	1.98956	14.3241	17.1234
AL3G43070	480240	-2.18676	1.29391e-10	11.8606	7.79056	1.94425	1.20924		AL4G29840	934108	2.58233	5.76103e-09	1.91723	1.49726	8.37511	11.0556
AL8G15120	494545	-2.18493	2.40028e-06	6.97847	4.65789	0.791323	1.0808		AL8G42410	496840	2.58288	4.12896e-14	3.71288	3.43661	22.5953	18.533
AL2G29660	926520	-2.18179	1.28205e-08	48.4135	49.965	10.9189	4.8856		AL3G33690	479576	2.58344	1.13937e-12	3.83962	2.91916	18.2837	20.3203
AL1G43500	313693	-2.18131	1.3319e-07	33.8412	28.006	7.23195	2.71404		AL6G29960	941442	2.58374	1.1992e-09	2.20745	1.56734	8.27802	13.1144
AL6G37220	894539	-2.17873	0.000158884	5.93767	2.54429	0.805626	0.563317		AL4G32020	482680	2.58387	1.51304e-07	1.37871	0.867817	5.46307	7.3225
AL2G26750	476038	-2.17827	7.2444e-08	8.27373	11.3816	2.00276	1.15281		AL1G55560	474101	2.58847	1.35745e-08	2.72208	2.76261	23.2779	8.91418
AL4G44850	483891	-2.17531	3.16393e-06	51.4545	19.0408	7.10496	4.34118		AL7G42790	493582	2.58926	6.84054e-11	1.38834	1.07459	6.70485	7.42856
AL3G11260	477435	-2.17436	0.000159626	1.68575	1.99977	0.401202	0.190559		AL5G24630	937371	2.58961	1.09068e-10	32.521	21.6345	132.506	176.03
AL8G38380	951058	-2.17387	2.06993e-10	5.40809	7.16735	1.18138	0.846089		AL7G26170	945453	2.59257	0.000397511	0.270646	0.235132	1.09227	1.80737
AL2G27560	315978	-2.17358	3.85673e-11	8.4883	8.50872	1.72112	1.02468		AL8G20350	949231	2.59374	7.72695e-10	1.86427	2.00591	15.0468	7.63913
AL1G26720	920406	-2.17331	1.87656e-12	20.458	20.3783	3.97142	2.62572		AL3G51820	906871	2.59842	7.00548e-11	9.76821	5.76401	40.0594	49.231
AL4G28490	933989	-2.17073	4.50737e-09	10.9846	12.4189	2.35223	1.43007		AL8G28510	950048	2.59998	0.000133542	3.31421	7.1586	16.3673	43.4968
AL4G34320	482863	-2.16755	5.47602e-13	3296.6	3210.13	603.693	453.238		AL8G39640	496562	2.60127	3.60402e-06	1.33525	0.527671	5.07472	5.67543
AL7G27320	492307	-2.16652	5.52357e-08	4.48167	4.17483	0.847152	0.557398		AL3G26490	929245	2.60399	0.000116874	1.41666	0.581389	7.05996	4.67597
AL5G11320	484136	-2.16639	6.18506e-11	673.721	522.252	118.284	76.3663		AL3G25780	929176	2.60427	2.24706e-08	17.7238	15.4789	59.0907	130.566
AL1G35840	921327	-2.16636	5.62434e-08	11.9053	13.7615	2.78392	1.3751		AL6G14420	939889	2.60592	1.23246e-11	4.73347	4.23244	20.6157	31.071
AL2G37230	316749	-2.16489	2.45611e-07	1.52233	1.26671	0.263534	0.189664		AL8G33500	917565	2.60847	1.99196e-06	6.46342	2.43236	20.45	30.7081
AL3G47830	480560	-2.16381	4.26693e-07	9.00017	20.6311	3.02679	1.76939		AL8G15780	915831	2.60865	0.000182524	0.412761	0.32278	2.8969	1.472
AL5G12550	936082	-2.16286	3.63237e-10	39.745	45.5376	9.19934	4.67203		AL3G42730	930945	2.61483	2.6513e-05	1.09696	0.679972	5.88991	4.60535
AL1G31980	335228	-2.16125	2.32967e-05	2.13359	1.42184	0.270274	0.310189		AL4G14080	#N/A	2.61514	2.84266e-05	4.22642	1.03244	10.9176	19.1931
AL5G38070	486217	-2.1603	2.60733e-06	8.78777	4.12073	1.11673	0.997277		AL5G35470	485972	2.61547	1.04844e-12	8.22924	6.46663	37.9648	47.5556
AL6G33410	489144	-2.15984	2.10619e-10	149.092	186.833	35.559	19.1775		AL6G39760	489655	2.61658	4.87522e-08	3.64871	2.76343	19.5445	18.134
AL6G30300	488819	-2.15894	3.21715e-05	13.706	13.5947	3.40001	1.0451		AL4G16040	481378	2.61672	4.03925e-06	1.6656	2.41718	7.38023	16.2443
AL5G38590	486262	-2.15885	0.000125341	6.96622	2.58023	0.823245	0.74312		AL6G13180	487152	2.61802	7.32262e-08	5.13599	4.85738	16.4868	41.0673
AL2G30350	316194	-2.15639	1.61791e-08	3.80845	4.52885	0.883232	0.477345		AL1G31000	920833	2.6201	1.23327e-09	8.56991	8.24306	32.744	64.6639
AL8G12030	494344	-2.15582	6.05676e-12	55.1639	39.0581	8.6533	6.80316		AL2G31230	908919	2.62332	3.50031e-11	3.77984	2.97517	15.1982	24.1312
AL4G13320	320173	-2.15557	0.000173389	2.07112	2.48886	0.529707	0.212335		AL4G44720	483882	2.62676	7.32262e-08	5.23278	4.14988	15.2824	38.9878
AL1G14500	470473	-2.15398	2.88699e-05	1.42013	1.17	0.22605	0.197691		AL1G33500	921071	2.62713	3.45367e-11	19.2781	27.6852	117.123	159.444
AL6G10890	486953	-2.15254	1.50768e-08	6.99024	3.82137	0.982014	0.796454		AL8G23040	495045	2.63082	8.66532e-14	2.32957	1.70722	11.2341	12.5674
AL4G30710	321290	-2.14965	0.00014218	2.52004	5.97229	0.644251	0.745443		AL1G27210	471744	2.635	1.35769e-12	3.92493	4.1138	19.8786	27.5593
AL6G31120	488913	-2.14941	5.74284e-05	4.45665	2.34158	0.693025	0.42473		AL1G22180	471269	2.63792	5.26349e-11	4.37214	2.73794	16.9735	24.8361
AL3G50070	906700	-2.14789	7.49553e-05	2.44671	2.32696	0.412672	0.371213		AL8G15660	494590	2.64042	1.43103e-12	3.96928	4.20817	20.41	28.0416
AL2G33740	926921	-2.14772	1.32988e-09	163.13	89.5885	24.3823	17.365		AL6G19540	487757	2.64151	5.46574e-10	23.9321	11.2803	120.547	89.5039
AL2G11170	474967	-2.14709	1.11181e-05	4.74288	3.05905	0.661284	0.624279		AL1G21800	471239	2.64439	2.19884e-13	3.21843	3.93949	19.1389	23.5322
AL4G44270	483830	-2.14667	0.000271147	1.46396	3.57186	0.400997	0.423885		AL1G51340	913669	2.64601	2.44605e-10	1.53773	0.891981	6.47514	7.96848
AL1G30580	335111	-2.14438	4.68276e-05	1.9639	2.31407	0.462571	0.239851		AL6G34130	894233	2.64625	1.06148e-09	2.59661	1.72247	9.32341	16.1704
AL5G14070	484331	-2.14415	4.26249e-06	11.8395	6.42189	1.94152	1.07601		AL6G13780	939822	2.64816	2.6459e-07	0.63136	0.450686	3.45577	3.05243
AL5G20840	484797	-2.14307	0.000306513	17.1841	6.77897	2.30902	1.66147		AL7G33400	329576	2.6495	5.02107e-14	6.1793	5.57554	32.8721	37.4079
AL1G59700	314636	-2.14005	0.000159273	41.0326	14.2812	6.66772	2.5217		AL4G41710	935386	2.65015	2.70556e-10	40.1841	22.8129	162.992	210.888
AL4G28500	933989	-2.14002	8.13682e-06	4.95155	5.03946	1.12112	0.526647		AL3G31110	929724	2.6554	2.67904e-15	2.986	2.77579	17.9884	16.7673
AL3G46630	480473	-2.13781	0.000147852	7.0965	5.58722	1.42138	0.67092		AL8G31820	495787	2.65909	1.27389e-13	7.74771	10.1864	56.9837	51.8278
AL6G33020	941765	-2.13649	8.1507e-12	130.638	79.7721	16.1147	18.9177		AL3G31250	929738	2.65912	1.64644e-09	2.50402	3.71709	21.0907	16.755
AL1G52940	336913	-2.1352	1.39974e-10	5.85534	4.91838	1.063	0.725689		AL6G11510	487008	2.66198	3.55128e-11	8.82486	6.36134	35.1686	55.5736
AL2G36190	476923	-2.13278	2.96351e-13	32.8272	37.7295	6.78186	4.94409		AL1G42820	912808	2.66365	2.0039e-11	0.91948	0.708664	5.12268	4.75488
AL5G28520	937778	-2.13217	1.17132e-11	27.4206	19.5884	4.76585	3.06887		AL6G48110	895629	2.66702	0.000187691	0.615397	0.578773	2.2456	4.90983
AL1G47450	913250	-2.12897	1.35895e-06	4.08058	2.29887	0.514184	0.553101		AL5G37580	324236	2.67147	8.80529e-15	3.71021	3.29672	20.5827	22.0181
AL4G10770	899427	-2.12693	8.45945e-12	25.2365	25.0488	5.21709	3.17815		AL7G36630	493153	2.67248	3.41596e-12	13.6718	12.7032	66.5162	93.0018
AL7G46380	493812	-2.12689	0.000395882	1.35068	0.934093	0.246198	0.133642		AL7G49110	494013	2.67312	1.49981e-14	1.88935	1.6308	10.3661	11.0582
AL4G37760	934964	-2.12597	0.000403031	11.4862	2.72465	1.25176	1.13978		AL4G21580	481718	2.67497	1.04451e-11	1.52157	1.28553	6.4252	10.5184
AL4G19250	932988	-2.12489	4.83997e-06	5.8558	10.0116	1.81412	0.825916		AL8G38170	332487	2.67514	6.8359e-11	17.1422	13.4456	71.2584	113.258
AL5G16740	484553	-2.12106	2.13738e-12	9.42465	9.2767	1.70291	1.4313		AL3G25340	929131	2.67771	7.03188e-06	0.550572	0.478325	2.58307	3.67671
AL5G30330	898000	-2.12094	0.000495239	6.89809	24.3703	3.89727	1.29711		AL8G42760	951497	2.67785	8.10503e-11	23.399	26.1632	114.228	186.24
AL3G36040	905276	-2.11782	3.22322e-11	52.2031	33.4202	7.84289	6.58731		AL4G22530	#N/A	2.67796	2.21796e-13	16.9092	17.3925	120.343	90.9447
AL7G47540	330428	-2.11662	1.86692e-09	8.67922	9.05139	1.70987	1.26829		AL5G11320	484136	2.67881	6.79251e-08	3.59541	4.2245	34.7466	14.1189
AL7G19720	491546	-2.11246	1.16644e-06	5.81871	4.00969	1.03265	0.625538		AL7G14910	491042	2.68198	8.83715e-13	10.1801	8.35568	48.2321	64.5972
AL2G13570	924783	-2.11155	2.82164e-05	3.42027	3.63369	0.516974	0.673501		AL7G11210	943897	2.68482	1.97293e-05	4.67931	4.99516	12.8168	45.3045
AL1G11960	470227	-2.11092	1.22849e-11	49.6631	59.6738	11.4801	6.95022		AL5G23890	484976	2.68687	2.17279e-07	21.1645	7.10268	70.9024	100.188
AL9U10260	497045	-2.1096	9.53546e-07	4.26432	4.6721	0.938953	0.567302		AL4G10200	480962	2.68704	2.53395e-08	3.22626	2.16144	18.1862	15.1271
AL8G17130	948890	-2.10902	0.000339385	2.11465	2.01189	0.423605	0.271214		AL6G44820	943004	2.6896	2.57665e-11	1.6386	1.72934	7.64763	12.911
AL5G42780	899139	-2.1079	0.00022495	11.715	6.67282	1.789	1.32237		AL3G10930	477399	2.69422	7.13394e-08	169.997	82.26	529.406	999.589
AL2G28180	476156	-2.10767	0.000472734	1.81416	2.14775	0.459006	0.20662		AL4G12390	481154	2.69462	3.44582e-13	2.01914	1.96237	15.3854	9.52281
AL4G42750	483675	-2.10533	8.74676e-05	3.57866	3.30391	0.776559	0.386819		AL1G14670	919192	2.69553	1.90631e-12	86.3601	91.9303	487.638	612.091
AL6G52070	943753	-2.10337	3.46045e-14	30.1329	25.8552	5.45976	4.04795		AL7G36280	493126	2.69561	3.11123e-09	8.71976	4.2402	53.3246	27.6926
AL6G23870	350516	-2.10138	0.000183357	1.65299	1.18776	0.308928	0.171993		AL4G31530	482632	2.6971	3.17491e-06	2.21663	1.73458	6.40425	17.5859
AL3G36190	930243	-2.10129	0.000213567	8.87228	7.26376	1.66597	1.06875		AL2G28620	476197	2.70072	0.000249719	0.92402	0.237008	3.61261	3.59688
AL1G21680	471231	-2.10037	1.13373e-07	2.53725	1.90439	0.454686	0.300993		AL7G26280	329065	2.70404	3.66397e-10	2.56267	1.82377	9.67172	17.2737
AL1G26000	920334	-2.09715	1.66168e-09	8.50789	8.55659	1.68992	1.21531		AL2G30510	476373	2.70534	4.16314e-08	2.1368	1.04952	9.22513	10.5471
AL3G51970	480904	-2.09711	8.0787e-05	18.0157	19.4236	5.0739	1.28624		AL2G14640	907312	2.70612	2.30897e-07	0.766001	0.449565	2.70717	4.774
AL5G30660	485480	-2.09564	0	19.721	20.152	3.73437	3.06892		AL8G11270	948245	2.70668	5.61871e-09	1.76373	2.53958	8.40238	18.1249
AL7G39290	946787	-2.09477	2.36748e-09	77.495	66.8236	16.4114	8.2423		AL5G28340	485308	2.70748	1.00794e-07	0.870449	0.941488	6.11751	5.25307
AL1G21880	471247	-2.09428	5.43225e-06	2.2736	2.49389	0.454166	0.357713		AL6G21700	325669	2.70835	1.28922e-05	0.258155	0.453435	1.87818	2.55108
AL5G10080	322461	-2.09385	1.50452e-05	2.12652	2.11873	0.397844	0.325976		AL7G16110	491168	2.70881	1.15335e-08	1.04362	0.747029	6.08553	5.15321
AL4G12110	932229	-2.09362	3.82539e-10	106.324	98.8275	22.4391	12.6312		AL5G44400	486805	2.71146	2.06433e-13	1.88029	1.83886	11.5607	11.7334
AL5G33300	348439	-2.09354	7.01463e-05	1.19591	1.13102	0.231171	0.164699		AL5G18200	484655	2.71239	5.87486e-13	2.38375	1.97464	12.5181	14.6898
AL7G15180	491075	-2.09297	1.80667e-07	5.3257	6.96256	1.31002	0.784041		AL7G29750	492558	2.71269	5.02731e-11	1.28667	0.831616	5.82895	7.36205
AL4G36300	483061	-2.08942	4.1924e-06	4.28667	4.59177	0.799774	0.72003		AL3G27510	478991	2.72097	1.41523e-10	125.139	115.638	545.202	953.63
AL5G37320	486148	-2.08875	7.90126e-07	6.41141	5.76512	1.23033	0.854847		AL4G36880	934868	2.72319	2.17838e-06	1.30508	0.795711	4.70092	8.39358
AL2G25370	475906	-2.08858	1.52571e-05	6.27585	3.0173	0.846201	0.752531		AL2G37600	477046	2.72776	1.3344e-12	77.3631	66.5472	397.868	507.512
AL5G36540	938592	-2.08819	1.26784e-08	26.7234	22.1377	5.73752	2.64833		AL5G18480	484672	2.73003	1.77905e-06	4.66469	2.22515	15.4351	27.6295
AL1G19560	471013	-2.08719	1.26616e-06	9.59183	10.803	1.67766	1.82134		AL2G36730	316716	2.7305	1.70695e-11	8.78454	11.9351	53.5475	77.3169
AL6G20480	487859	-2.08555	6.51705e-05	5.1356	6.87817	0.902929	1.15849		AL5G13960	484323	2.73361	1.82894e-11	12.2103	6.19986	56.0777	60.3166
AL1G30410	312791	-2.08433	1.92837e-06	7.89282	5.5173	1.56992	0.735981		AL3G31390	929751	2.73419	1.22888e-08	3.06562	2.75993	13.5889	23.0718
AL1G23380	471382	-2.08432	5.40983e-15	25.7549	25.1483	4.95984	3.79446		AL2G27590	476109	2.73534	7.62823e-12	5.3723	7.3046	32.2731	47.9941
AL7G11160	490693	-2.08229	5.28818e-12	5.85256	7.61775	1.25934	1.05647		AL7G13750	490932	2.73549	4.80744e-05	0.487946	1.14727	5.08722	5.345
AL1G47730	473597	-2.08227	1.25692e-12	29.1592	22.1937	5.19909	3.6577		AL8G43490	496938	2.73658	1.46657e-10	6.04133	2.6887	28.7703	26.6687
AL4G33730	482819	-2.08203	7.07493e-06	72.3744	28.8739	11.387	6.14365		AL1G59740	474435	2.73831	5.01409e-09	15.0614	10.7964	49.7724	111.984
AL7G30840	945926	-2.08189	1.63988e-09	5.58327	4.35231	0.767124	0.948495		AL3G12490	927799	2.73831	2.14924e-11	9.91522	7.11222	40.7706	66.4259
AL4G12780	481185	-2.08183	7.25563e-12	1492.37	1337.78	281.917	206.164		AL8G42700	951491	2.7397	3.51065e-13	38.6698	34.3393	205.431	258.043
AL6G50990	490462	-2.07899	1.98778e-10	59.2883	39.1904	10.0464	6.99418		AL2G34530	476758	2.74127	2.11611e-09	1.68578	1.9344	10.8922	12.2237
AL7G30970	945946	-2.07868	4.63387e-09	14.4947	7.71862	2.20662	1.64166		AL1G33750	472363	2.7416	5.30193e-05	5.54136	0.970286	17.236	23.5828
AL3G27590	478997	-2.07841	3.91382e-06	4.33376	5.21524	0.679141	0.970139		AL6G23400	940786	2.74676	5.52309e-10	16.4331	25.9592	100.48	169.808
AL2G32730	909062	-2.07718	2.04645e-05	9.1218	9.72373	2.45912	0.788785		AL7G34050	492925	2.75277	0.000491293	0.155465	0.260062	1.96615	0.773042
AL8G35210	358204	-2.07713	1.21411e-09	59.4221	64.6181	14.1033	7.30618		AL3G18730	478095	2.75415	3.53275e-06	2.69911	4.01913	36.1009	8.62784
AL6G36700	942140	-2.07459	2.85121e-06	2.64395	3.44896	0.697821	0.352669		AL3G17230	477950	2.75427	9.42821e-16	2.45522	2.70816	17.1211	16.2615
AL7G22600	945085	-2.07024	2.8687e-11	9.30316	9.27762	1.79073	1.43448		AL3G35840	905254	2.75585	9.23697e-08	3.32831	1.14698	16.518	12.4063
AL8G28120	950003	-2.07023	9.5457e-08	174.662	78.8398	25.4286	18.7959		AL4G26230	344960	2.76129	2.96296e-10	1.9387	2.82509	10.6983	19.8833
AL8G27900	495453	-2.06867	9.7753e-10	30.8311	17.2816	4.68065	3.71432		AL5G41540	939100	2.76702	0.000205068	1.05476	0.326516	4.4366	4.58085
AL6G22830	488089	-2.06836	2.33336e-07	6.78302	13.5652	2.08393	1.43889		AL2G14720	315228	2.76751	1.99971e-07	1.2918	0.868565	6.1979	7.80723
AL8G30350	495659	-2.06747	4.48134e-10	27.7361	23.5679	5.88268	3.04703		AL6G51830	943730	2.76903	6.94735e-14	3.61987	3.42513	19.2678	26.3368
AL3G22620	478480	-2.06671	5.75048e-12	23.1246	30.6058	4.86827	4.47394		AL5G14160	936257	2.76936	1.20613e-08	17.612	44.6538	223.274	187.912
AL2G26060	926139	-2.0633	3.41525e-12	80.1591	67.3148	14.2953	11.4775		AL3G42540	480216	2.77172	1.51505e-13	13.0484	16.6083	103.948	90.7944
AL3G47750	931501	-2.0628	0.000495399	1.5738	1.01338	0.172336	0.280644		AL8G38880	496494	2.77756	2.37214e-09	1.06465	0.621799	7.14452	4.03045
AL1G50830	473805	-2.06195	7.46796e-07	5.96747	2.58305	0.640608	0.861062		AL3G40220	319217	2.77783	3.17184e-09	1.27808	0.93481	7.21425	7.29982
AL1G32450	472246	-2.0609	1.60333e-11	24.604	19.3749	3.3781	4.32828		AL8G32460	950444	2.77811	2.59339e-11	27.6371	27.5634	130.275	227.543
AL7G26240	492197	-2.06045	1.30625e-07	8.85076	9.94934	1.31036	1.97989		AL5G23140	897322	2.77992	8.91661e-12	2.38182	1.18766	10.6956	12.5457
AL2G36850	927222	-2.06044	4.47979e-12	35.2734	31.1739	6.70815	4.91308		AL5G34790	485891	2.78025	1.49981e-14	7.68333	5.37722	45.1304	40.608
AL6G46520	943189	-2.05799	4.78191e-06	2.30088	2.89698	0.49791	0.4103		AL4G43870	483794	2.7814	1.31739e-09	5.56174	2.67276	20.4749	32.8543
AL1G22750	910941	-2.05748	4.30835e-08	14.4982	6.95036	2.05841	1.71483		AL2G25770	475952	2.78261	1.15674e-05	0.946401	0.531012	4.047	5.63018
AL3G23770	928973	-2.05376	3.99501e-05	2.92896	2.77005	0.562777	0.436412		AL6G38810	942361	2.78425	0.000499563	0.605706	0.805578	2.59615	6.56026
AL3G25960	904347	-2.0527	3.99665e-05	5.52327	6.10398	1.19774	0.837986		AL64U10010	952367	2.78693	5.03813e-15	2.92606	2.94285	23.205	15.8627
AL7G21140	491690	-2.04942	6.9881e-05	2.578	1.69518	0.398613	0.355475		AL5G36060	938542	2.79097	9.47197e-14	2.65798	2.09211	12.8627	18.2899
AL5G34360	485840	-2.04793	2.99202e-10	44.0569	52.0878	11.0972	5.83245		AL4G36350	901967	2.79134	3.70442e-06	0.201526	0.136028	1.2717	0.982719
AL8G30860	950279	-2.04737	9.8966e-11	7.98988	6.47173	1.50843	1.04428		AL2G28740	316069	2.79248	1.53492e-09	3.2219	1.66003	13.7077	18.3516
AL3G13420	477613	-2.04672	4.77604e-07	3.25442	3.47244	0.676743	0.508641		AL3G33160	929930	2.79627	2.78384e-05	0.657476	0.221033	3.58374	2.30098
AL7G46730	947573	-2.0452	3.29676e-05	3.56846	5.73286	1.16872	0.466097		AL4G37470	483184	2.79662	2.2734e-05	0.235169	0.2288	1.61059	1.49093
AL7G23920	491957	-2.04503	0.000319465	6.58843	5.30965	1.45133	0.644577		AL2G23820	908232	2.79883	1.1228e-05	13.3337	3.0411	42.0157	64.5463
AL7G21100	944923	-2.04368	2.05367e-07	10.292	23.201	3.50234	2.38822		AL2G25220	475894	2.80201	3.87582e-10	6.85496	9.49025	37.1845	70.6289
AL4G25550	482070	-2.04314	6.52691e-10	17.3088	19.0323	2.95798	3.47505		AL1G22190	471270	2.80225	7.37233e-05	0.40675	0.222571	1.2298	2.89711
AL8G27040	916961	-2.04312	0.000255178	3.43646	1.51923	0.453495	0.426059		AL8G29490	950145	2.80328	4.52265e-16	4.78483	3.89576	28.0685	29.7339
AL7G16020	491159	-2.04277	2.45159e-11	27.6832	27.7202	6.10287	3.70044		AL1G29030	471920	2.80555	1.2771e-12	26.0245	22.1949	126.098	192.858
AL3G16290	477873	-2.04211	7.00312e-07	2.33581	1.8605	0.383332	0.360388		AL7G13020	490855	2.80751	1.42959e-13	6.51893	6.10084	35.4323	48.4315
AL7G26700	492244	-2.04022	6.19082e-05	10.1259	6.72321	1.6955	1.29173		AL3G26340	478868	2.80848	1.12902e-07	10.7592	31.3602	136.597	147.96
AL7G47720	493907	-2.03665	3.17236e-11	125.059	132.83	28.778	17.0211		AL5G37900	938735	2.81219	3.24561e-13	18.4747	22.2426	122.772	150.034
AL6G12340	487083	-2.03551	0.000126157	7.81087	3.99753	1.29588	0.808201		AL5G14750	484388	2.81283	2.64986e-14	33.3932	32.4933	250.09	194.964
AL5G23840	484972	-2.03535	2.64427e-05	2.9655	2.66478	0.619149	0.38063		AL5G41070	486489	2.81425	2.68413e-07	1.8165	1.24967	6.52813	13.7581
AL7G51380	948089	-2.03509	2.10646e-06	16.8169	16.4559	4.39599	1.51462		AL3G24010	478636	2.81505	3.08995e-12	17.2854	15.5519	84.8957	133.713
AL1G19630	471022	-2.03366	4.34486e-08	221.684	408.512	68.8358	43.0342		AL8G34150	950628	2.82037	1.11181e-15	2.73997	2.20599	15.9495	17.3649
AL6G20600	940511	-2.03141	7.9677e-06	102.57	35.7678	14.7103	10.1104		AL2G28420	926380	2.8215	4.52354e-12	5.30628	4.50593	24.0528	41.4227
AL7G44640	493700	-2.02782	9.15224e-11	11.5183	10.0761	2.11647	1.74713		AL1G40530	921839	2.82327	1.21219e-15	9.30171	7.82066	55.5752	59.9697
AL2G39040	477176	-2.02552	0.000271147	2.42049	1.38375	0.387358	0.294373		AL1G54600	923281	2.82347	2.43042e-06	0.420962	0.174666	2.16861	1.87605
AL6G31760	488983	-2.02174	1.41951e-09	120.721	103.935	26.031	14.342		AL2G27410	476099	2.82497	4.94248e-16	6.65129	6.8824	49.4726	42.5759
AL2G33890	476699	-2.02038	4.23517e-11	71.7852	48.4946	11.1564	10.5295		AL2G30570	476379	2.82759	1.97412e-13	7.34425	8.52092	44.2411	62.8005
AL4G38220	935015	-2.01776	5.66109e-05	2.64205	3.13639	0.413125	0.627911		AL1G36790	472641	2.82829	3.9916e-09	0.549289	0.944433	5.40897	4.78864
AL6G24170	488219	-2.01044	1.29682e-05	256.22	308.45	76.6425	25.4184		AL464U10010	#N/A	2.83375	1.73795e-05	2.25275	0.726139	6.36777	13.5159
AL4G21470	933236	-2.01029	3.66489e-05	6.15436	8.75753	1.77052	0.916992		AL7G39570	493374	2.83513	3.50728e-05	2.44411	0.553151	9.24088	11.0103
AL2G28730	476210	-2.00922	1.08702e-10	29.0249	27.0042	6.35644	3.79377		AL2G25540	908380	2.83584	2.79853e-14	5.19885	3.09825	28.5317	27.9507
AL2G33490	476654	-2.00754	5.07371e-05	2.00253	1.7034	0.424495	0.246502		AL8G29160	#N/A	2.83797	0.000280217	0.552449	0.212552	1.49341	3.64466
AL2G28210	926353	-2.00655	3.32452e-07	83.6652	55.1632	17.1897	8.06418		AL6G18420	940287	2.84452	4.90391e-15	4.54211	5.26739	38.6332	29.2585
AL3G29730	#N/A	-2.0043	2.83042e-05	2.0582	1.19675	0.330209	0.262656		AL6G10440	939503	2.84822	1.4104e-13	19.464	15.0198	101.474	133.97
AL5G30410	485455	-2.00237	3.26452e-07	8.22287	8.66671	1.67206	1.39796		AL7G49230	494022	2.85298	3.8639e-10	0.964482	0.701543	5.79691	5.72049
AL7G32830	329539	-2.00088	0.000258912	1.85542	1.48479	0.359115	0.2481		AL4G16900	932741	2.85502	2.12284e-13	0.568291	0.438821	4.55534	2.49108
AL3G23430	928939	-2.0001	3.61412e-06	617.624	475.574	144.455	55.1231		AL2G30180	316181	2.85545	1.53344e-10	1.02218	0.74379	6.58697	5.67777
AL2G38770	477153	2.00009	2.15297e-10	212.672	316.252	682.569	858.455		AL5G43630	486731	2.85579	5.64383e-14	6.76462	7.24161	40.1495	56.1722
AL7G49940	947925	2.00141	6.41339e-10	5.03635	4.30311	14.2253	13.0913		AL7G29190	492514	2.85614	0.000101108	0.202567	0.245355	1.33755	1.75951
AL6G37740	489502	2.00369	4.69273e-11	12.8166	20.4944	47.561	49.6932		AL3G46830	931409	2.85645	3.19755e-05	0.167466	0.280855	1.31954	1.77165
AL6G22060	940650	2.00493	6.38037e-06	3.68404	6.61344	14.4837	15.6289		AL3G19430	478175	2.85796	4.68448e-13	11.0449	7.35895	54.3846	71.9435
AL3G29130	929509	2.00611	5.64426e-09	37.9614	71.2685	142.069	177.114		AL8G29290	950127	2.86004	4.20067e-14	275.099	283.758	2277.24	1632.76
AL5G33720	485775	2.00679	1.40285e-14	10.8428	12.5078	32.0936	36.3625		AL8G30800	917308	2.86015	3.93234e-05	0.150038	0.115453	1.16538	0.709543
AL4G32110	901565	2.00766	0.000448661	0.779748	1.24798	3.95136	1.98849		AL7G14320	353186	2.86069	5.04552e-15	8.84006	6.50598	54.3407	52.0537
AL6G18580	487672	2.00984	1.51705e-10	16.2988	26.0316	57.635	66.4818		AL7G36890	890529	2.86148	1.55028e-13	6.23229	3.83096	35.1976	34.4501
AL4G24800	482003	2.01081	1.26713e-07	177.225	372.929	945.597	665.125		AL1G17680	470787	2.86344	2.66956e-13	6.19436	6.99783	36.3901	54.7229
AL7G18130	353505	2.01392	0.000100267	0.564217	0.586214	2.13357	1.25806		AL2G39160	477185	2.86941	6.22834e-13	5.89839	5.13909	29.1844	47.0664
AL1G33910	472375	2.01719	4.24234e-12	5.82224	6.35692	17.5676	18.411		AL1G17290	470745	2.86988	9.77402e-16	5.82906	5.90839	46.808	35.7482
AL2G37020	476999	2.01766	2.61734e-12	7.36523	8.28392	20.5851	25.6635		AL7G23500	945175	2.87175	1.5401e-08	0.533844	0.393307	3.32168	3.18177
AL5G31430	485556	2.01767	0.000484806	0.702404	0.84882	2.6276	1.96232		AL1G57830	923649	2.87419	1.52938e-11	0.818864	0.557722	5.4986	4.20601
AL6G44620	489963	2.01772	9.67632e-14	7.44927	8.22193	21.6648	24.6477		AL7G24790	492046	2.87785	3.69136e-06	0.467059	0.329447	2.16691	3.39202
AL5G37900	938735	2.01913	1.23461e-10	20.8324	32.076	71.8664	84.2983		AL5G14180	484340	2.88009	2.85039e-16	12.5766	11.7303	85.8939	85.1687
AL4G35140	482950	2.01941	9.17308e-08	17.4251	25.4925	49.5059	77.2719		AL5G30210	937942	2.88204	2.1213e-10	4.57746	2.52067	26.6524	23.4742
AL310U10010	952033	2.01991	4.4023e-11	338.868	499.294	1268.29	1206.87		AL1G20550	919779	2.88237	1.51097e-15	3.91275	3.67989	22.7492	30.4367
AL2G29680	926523	2.01996	2.04187e-12	16.7184	15.4862	54.0405	41.3072		AL7G45850	493778	2.884	1.63945e-14	80.3758	69.2325	498.033	554.002
AL7G46350	891488	2.02007	2.00502e-06	4.38364	6.08449	18.6657	12.2761		AL6G30160	488808	2.88536	1.65864e-07	58.8762	17.912	224.818	308.157
AL3G15660	477824	2.02095	2.47514e-11	6.49659	4.49716	13.6963	18.9494		AL8G37910	496413	2.88805	5.64845e-08	4.52026	3.88438	45.9311	14.9147
AL7G23460	491906	2.02148	1.59766e-11	19.8199	28.1703	68.344	73.5915		AL3G43290	931018	2.89459	7.71274e-05	0.386818	0.209883	2.41973	1.89534
AL1G31000	920833	2.02158	2.40824e-13	18.2255	19.6051	58.082	53.9762		AL5G42050	486587	2.8958	9.92717e-06	0.610291	0.207652	3.48653	2.38005
AL8G23510	495086	2.02589	1.08276e-05	61.0617	182.092	412.231	305.958		AL7G13580	490909	2.89608	1.37424e-13	21.17	18.6642	114.958	166.014
AL1G41870	921948	2.02748	6.10341e-11	8.4591	8.80882	23.7589	27.6422		AL5G28160	485296	2.89952	1.5437e-09	1.00525	0.562805	4.34915	6.71496
AL4G33570	482804	2.02846	6.80601e-12	2.3345	2.36511	7.56006	6.43262		AL7G39590	890791	2.91207	0.000464798	0.234169	0.33035	1.83105	2.23741
AL4G10660	481014	2.02898	1.2887e-15	8.2641	9.8431	26.6495	27.2442		AL8G35440	496148	2.91225	3.09971e-07	1.66235	2.25517	23.0968	5.94682
AL6G22400	893121	2.02944	0.000293426	1.84989	1.78675	5.94204	4.91151		AL6G35460	326748	2.91522	1.05551e-14	12.8659	10.3081	73.7908	92.2183
AL1G32860	312965	2.02976	5.11008e-10	6.49566	4.76307	12.9225	20.7118		AL1G34060	921126	2.91608	1.82689e-05	1.27199	1.47216	6.45287	13.1146
AL6G46770	895520	2.03107	5.09248e-11	11.0177	10.1064	38.625	24.3907		AL1G20520	471117	2.92303	3.32531e-07	0.501709	0.271327	2.85483	2.76524
AL7G36610	946507	2.03269	2.1031e-10	12.8952	19.0265	54.9817	40.1459		AL8G22450	495005	2.92394	3.19972e-15	5.28412	5.56045	34.9617	43.4137
AL8G13190	356470	2.03509	2.28631e-09	2.1737	2.85523	8.40643	6.61772		AL4G20630	900448	2.93361	0.000326917	0.333874	0.556644	3.39388	3.14172
AL5G33610	938281	2.03601	2.79059e-11	2.43412	4.07908	10.692	8.74888		AL4G35020	901845	2.93401	1.00695e-08	16.688	10.6691	56.2983	139.092
AL8G43180	496913	2.03648	8.43764e-07	1.05566	1.0789	3.07439	3.32184		AL3G11870	477490	2.93466	6.83868e-06	1.5675	1.37713	4.729	16.2956
AL6G24390	893317	2.03742	2.47155e-11	11.829	12.6562	45.0962	28.2068		AL4G26450	482146	2.93678	3.3519e-08	2.87791	1.44305	13.502	17.9182
AL2G28240	339268	2.03874	7.45945e-05	0.8931	1.94444	3.01644	5.47531		AL7G33370	354767	2.93741	7.50892e-17	7.74767	6.31086	52.6927	50.2383
AL6G48390	490228	2.03941	5.04768e-12	6.03701	8.30057	23.8699	19.076		AL5G13150	484262	2.94081	1.9118e-12	1.97128	1.04941	10.563	11.5228
AL6G31470	488953	2.0406	2.84357e-12	8.2193	11.8328	29.5905	30.5032		AL2G33730	476684	2.94297	3.33767e-14	29.9332	20.8805	213.108	161.488
AL4G39540	#N/A	2.04277	0.000188358	0.356156	0.568405	1.33657	1.44414		AL3G33520	929969	2.94322	2.5361e-13	5.34879	5.17785	28.7932	47.7781
AL6G47490	943294	2.04305	2.39262e-06	2.06487	1.51667	6.9769	3.80674		AL3G29080	479140	2.94401	2.55234e-16	8.54718	6.46887	63.3938	47.5877
AL1G64670	474828	2.04573	7.47563e-10	13.4836	18.4592	59.3016	36.7387		AL2G38870	927413	2.94529	4.04352e-12	1.00647	0.601919	6.23887	5.62435
AL6G30400	488833	2.0466	7.10691e-12	60.4712	82.6405	216.807	213.924		AL6G10130	892017	2.94769	1.18571e-05	2.38774	0.54613	11.6304	9.97371
AL6G13170	939759	2.0468	1.80833e-05	3.51591	2.09282	11.9671	4.97924		AL8G34840	917696	2.94811	9.48388e-09	0.69936	1.23006	7.03098	7.23177
AL6G26800	488488	2.04697	9.85676e-13	10.9892	15.9578	44.8678	36.2408		AL2G27150	908520	2.94886	1.4355e-06	0.69544	0.532257	3.40306	5.58596
AL1G55530	923394	2.04743	7.29821e-06	2.21064	1.62157	7.5572	4.01686		AL5G33910	938310	2.95096	2.26399e-15	6.80544	9.75085	63.5094	59.4925
AL7G16650	491227	2.04872	2.64622e-15	6.17194	6.49102	17.6398	20.5994		AL4G37690	483205	2.95286	0.000433932	0.626302	0.661476	2.93836	6.50679
AL2G31640	926720	2.04921	3.77264e-10	18.3462	31.8805	73.8398	77.4092		AL1G60760	923953	2.95396	0.000276091	0.602445	1.06236	9.61772	3.05251
AL7G45400	493755	2.05023	1.74432e-10	41.5013	31.1299	133.759	86.061		AL8G18170	494777	2.95468	6.82204e-11	6.42873	14.2313	88.547	66.7269
AL4G37350	483168	2.05193	1.68302e-09	13.3976	19.2585	63.9771	34.6039		AL1G35370	472494	2.96288	3.5992e-05	0.219159	0.202993	2.31346	0.907747
AL5G41650	486542	2.05356	1.41971e-09	11.2791	22.2487	51.9409	49.3069		AL5G38130	486223	2.965	1.60126e-07	0.707089	0.44116	4.1542	4.42654
AL64U10010	952367	2.05357	1.06661e-11	15.0093	15.4019	55.325	36.7679		AL1G60160	474473	2.96714	1.32916e-10	2.19642	1.64836	8.79498	19.4173
AL4G45530	483963	2.05385	4.13722e-10	6.40907	6.89709	14.3724	25.9635		AL2G35530	476856	2.96754	4.97994e-13	4.16108	2.59278	19.3164	30.5305
AL4G41450	935359	2.05514	7.32887e-11	13.2851	20.3485	59.2061	42.5474		AL2G30910	926644	2.96803	8.62426e-07	1.42198	0.627498	6.62355	8.63272
AL1G25880	471603	2.0553	6.11741e-13	36.3543	31.4899	108.546	97.418		AL4G35540	482986	2.96883	2.03288e-09	3.40982	2.82506	12.6234	33.0908
AL3G13910	477666	2.05568	5.77004e-13	42.7816	48.4954	131.954	144.846		AL5G28660	937795	2.97025	1.52938e-11	1.08173	1.07467	10.3645	5.9993
AL7G47160	493865	2.05695	2.78628e-11	3.2174	2.68044	10.6256	7.29664		AL5G19680	484733	2.97316	2.33504e-10	1.11106	0.642609	6.07576	7.04357
AL7G22320	491800	2.05761	0.000237036	0.792937	1.5534	4.34009	2.77785		AL5G38510	898756	2.97697	6.49924e-05	0.143478	0.0963851	1.08985	0.751711
AL1G30250	472044	2.05842	1.10048e-12	11.0994	9.58017	29.482	33.4513		AL2G12780	475068	2.97922	5.12396e-05	1.19874	0.315897	5.29017	6.10952
AL8G36800	496297	2.06041	3.95239e-11	18.3764	28.4539	66.8219	75.405		AL2G26180	475991	2.97978	2.56531e-06	0.553831	0.296833	2.52079	3.85327
AL4G30570	321280	2.06069	5.61371e-05	1.94588	2.40655	6.64443	6.62108		AL3G21780	478400	2.9829	4.8082e-11	0.752521	0.448302	5.04904	4.06946
AL6G21960	350357	2.06149	0.000129725	1.21349	1.10875	4.05776	3.02624		AL6G15570	487385	2.98299	3.99532e-13	1.98655	2.06771	11.1323	19.1829
AL3G27110	929308	2.06172	7.34983e-12	53.2292	72.2377	208.559	173.006		AL8G12320	494374	2.99319	1.33676e-14	1.19946	0.954704	6.39475	9.82963
AL5G26610	937568	2.06289	4.29953e-09	23.7955	18.3657	74.4503	54.2523		AL310U10010	952033	2.99409	3.20522e-15	81.6094	66.4496	653.156	480.172
AL8G39890	332615	2.06412	2.17483e-13	15.2553	16.1809	53.9617	41.9328		AL3G22190	928811	2.99414	9.25214e-13	45.0305	51.2523	272.417	454.168
AL2G25180	339024	2.0647	1.64453e-11	3.95662	4.98926	14.0784	13.2123		AL5G35960	486026	2.99745	2.66783e-07	21.5721	15.6255	63.4675	213.09
AL6G13040	487140	2.06472	2.76342e-12	12.8428	13.4705	33.4264	46.9313		AL3G15380	477802	2.99754	5.08726e-16	2.41303	3.3462	22.6694	21.4972
AL8G26210	916887	2.06528	1.90955e-07	1.87104	3.53904	7.66089	8.82811		AL2G31680	908965	3.00153	4.70848e-14	29.0833	27.8161	285.036	156.256
AL1G32850	472276	2.06596	8.56929e-09	9.83091	10.6424	22.6199	39.9882		AL1G37480	912308	3.00253	6.36408e-10	0.341528	0.281244	2.37255	2.40445
AL1G48470	913356	2.06621	1.03798e-06	2.14571	5.86881	12.3034	12.0685		AL3G50330	906729	3.00355	5.38344e-08	9.69824	7.25888	31.5081	95.3485
AL6G34530	489246	2.06692	7.30423e-11	2.3668	2.92614	5.98082	10.1989		AL3G12450	927795	3.00713	2.66505e-05	0.418901	0.454581	2.44405	4.2217
AL7G19890	328547	2.06743	5.98502e-13	27.999	26.2729	73.447	92.6915		AL6G27420	488554	3.00801	3.46321e-16	5.63235	5.0213	37.6042	43.9865
AL7G46330	891488	2.06816	0.000106933	1.67501	3.29398	9.00839	6.16507		AL5G25300	485074	3.01079	4.02839e-07	5.99703	5.24567	72.13	16.8568
AL6G25040	488312	2.06939	1.43744e-13	7.69985	8.81024	22.1373	28.4203		AL8G37740	917976	3.01096	1.66015e-05	2.22322	4.38117	44.287	8.51725
AL4G20760	900464	2.07024	6.48993e-11	14.5259	10.5658	29.9343	47.1579		AL4G18010	#N/A	3.01106	8.72126e-09	7.90113	3.62449	27.5244	59.2848
AL1G13520	470376	2.07057	1.18776e-05	0.658016	1.1527	2.41166	3.1335		AL4G20760	900464	3.01161	5.97035e-18	3.90521	3.28384	26.4311	28.8503
AL3G48450	931582	2.07172	1.04612e-11	16.1006	21.8082	46.1723	70.0441		AL1G47150	473550	3.01287	7.94593e-17	8.2502	9.65179	74.4229	64.4159
AL8G29080	917142	2.072	8.66479e-05	0.608542	0.598545	1.78522	1.92678		AL7G38050	355149	3.01359	4.14454e-05	0.278083	0.198131	2.66971	1.0959
AL4G13600	481243	2.07204	2.71677e-12	74.053	101.706	266.551	271.852		AL8G21010	949288	3.01361	1.21654e-05	1.53814	0.986321	6.88834	12.4495
AL3G29920	479217	2.07218	1.84581e-13	12.2927	14.6912	44.074	38.6535		AL1G62520	914753	3.02	1.07829e-12	1.49657	1.81549	8.98191	16.4288
AL3G13830	477656	2.07314	1.69393e-13	70.5824	73.5149	233.622	208.796		AL3G12270	927779	3.02324	4.34818e-15	9.92078	8.57116	59.5696	82.9733
AL3G32420	479472	2.07395	2.03244e-11	26.0971	39.5826	111.316	90.0092		AL2G28410	926378	3.03174	3.01731e-16	2.45739	2.81939	17.2789	23.7503
AL2G35110	927052	2.07522	1.76811e-10	15.7399	29.8896	67.1066	72.796		AL1G34510	472427	3.03222	0.00020627	3.21045	0.560476	22.3698	7.51904
AL1G27430	471761	2.07564	5.2039e-09	36.1788	18.1857	81.7729	86.1485		AL6G31980	489007	3.04617	6.04268e-12	2.5864	1.07499	15.1691	13.614
AL5G28950	937824	2.07641	2.54567e-10	9.4839	7.07086	20.1532	30.9209		AL2G24740	908303	3.04717	4.6167e-11	3.16189	2.57252	13.6816	30.8114
AL6G38800	489590	2.07946	2.63619e-13	35.9175	32.4192	99.7289	111.232		AL8G11790	915423	3.05274	1.54816e-08	0.32996	0.252348	1.58592	2.97561
AL4G25080	933629	2.08118	0.000109422	1.05325	0.887832	3.0246	2.98514		AL5G24060	937305	3.0567	2.90588e-08	1.10618	0.923778	5.87369	10.1111
AL1G26240	471638	2.08426	1.60863e-05	0.79935	0.959513	3.25031	2.19022		AL4G25520	482064	3.05841	8.25506e-14	4.33365	2.92063	38.5146	19.9479
AL7G25230	492090	2.08447	9.22352e-13	22.7654	28.0635	86.3806	70.7421		AL1G39700	472912	3.06043	1.30178e-11	4.5671	4.33501	22.1399	47.7199
AL7G38320	#N/A	2.08615	0.000109951	0.756229	0.781217	2.77434	1.99352		AL5G30990	485512	3.06253	5.06036e-18	12.436	14.2383	108.987	104.574
AL5G44120	486775	2.08624	0.000223418	0.469047	0.39338	1.01723	1.66477		AL8G30040	495628	3.06349	3.13141e-07	30.8526	7.52885	126.832	174.316
AL8G32860	495889	2.08627	8.85373e-11	8.5866	15.8376	37.8849	37.5954		AL6G26800	488488	3.06353	4.19643e-09	0.97345	0.964697	7.91159	7.62271
AL1G42480	473172	2.08638	5.55332e-14	7.08299	6.4547	24.5976	17.3709		AL3G15420	477807	3.06688	2.48917e-17	11.9697	10.0216	82.4357	93.0604
AL7G19610	888917	2.08731	4.6158e-09	3.90488	3.95193	15.3262	9.03059		AL6G21250	940570	3.06796	9.90131e-18	8.91933	8.41877	81.0014	58.9621
AL3G48990	480667	2.08786	1.36008e-13	13.6745	11.8888	44.5669	34.7948		AL2G29140	476243	3.07052	1.19184e-15	1.17043	0.940131	9.69144	7.36617
AL1G32160	472220	2.08792	0.000208613	8.44324	34.5007	80.1089	52.2179		AL5G18290	484660	3.07182	5.25112e-14	3.81762	1.92631	21.8257	24.0741
AL4G20060	344453	2.08857	0.000237036	0.344141	0.373098	1.05119	1.1803		AL8G11960	356368	3.07292	3.59761e-08	0.989512	1.53412	5.14446	14.8152
AL3G18730	478095	2.09283	1.93475e-11	12.009	15.3192	34.2077	50.8032		AL6G41730	489780	3.07298	1.965e-11	31.9172	28.6461	156.334	323.125
AL4G13230	932344	2.09516	9.29296e-14	14.2756	14.341	41.9079	47.3486		AL7G27030	492279	3.07385	3.87983e-13	2.75263	3.23789	31.6961	17.2341
AL1G53660	336969	2.0953	4.20952e-14	8.51779	9.15803	28.3809	26.7225		AL1G60740	314700	3.07526	7.70289e-17	8.5701	8.49304	57.5519	79.0515
AL5G26180	937524	2.09557	1.52777e-13	23.2485	20.2626	72.9205	62.8999		AL8G20560	357041	3.07583	1.07083e-08	0.428146	0.331069	2.94411	3.18112
AL1G28460	471863	2.09679	4.28135e-15	6.10548	6.60055	21.4421	18.2081		AL1G59770	474440	3.08411	2.95029e-12	35.371	33.8294	185.739	367.223
AL7G42480	493564	2.09755	6.55852e-11	22.6855	13.2154	57.0331	55.4516		AL6G17880	487610	3.08468	2.61289e-07	0.337591	0.196797	2.35177	2.01709
AL5G35860	486008	2.09982	2.12806e-13	6.22994	6.51836	15.8858	24.0149		AL6G31060	488903	3.08686	9.50151e-18	3.45549	3.36039	25.2482	29.9318
AL4G23970	481925	2.10052	5.3551e-10	22.9532	42.4282	108.769	95.1507		AL6G13170	939759	3.08777	6.56592e-13	2.07553	1.57156	10.4562	18.7932
AL5G27710	348000	2.10171	2.0263e-05	0.52324	0.859116	1.93243	2.39571		AL6G47360	943280	3.08961	1.70929e-13	10.5541	11.5666	63.2697	114.707
AL5G43420	899199	2.10682	1.27162e-06	2.8826	1.82275	8.02167	6.80464		AL3G28180	479059	3.09027	3.65015e-11	3.75753	2.23258	15.8139	32.039
AL3G33690	479576	2.10691	5.6707e-13	14.2136	10.907	46.2808	32.7846		AL7G35610	946406	3.09826	1.28562e-13	3.51217	4.07497	22.1505	39.3173
AL7G45850	493778	2.10912	5.86303e-13	103.775	105.686	363.146	296.211		AL8G13300	915575	3.10419	6.03827e-14	2.75464	1.38042	19.524	14.5674
AL4G14150	481273	2.10964	1.27531e-11	38.5451	58.809	164.56	141.306		AL4G10800	481030	3.10596	4.19728e-18	3.27126	3.61102	25.2371	31.2109
AL1G28900	471905	2.11108	0.000325466	0.926139	1.68922	4.34094	3.91187		AL1G25940	911231	3.11014	5.29698e-17	2.44205	3.31729	23.1404	24.478
AL4G41090	483520	2.11327	1.3896e-05	3.56434	6.89513	13.9668	19.0103		AL6G49550	490338	3.11028	2.21826e-10	5.29427	2.21741	22.9242	37.9931
AL5G16380	484528	2.11688	6.92096e-14	5.01291	7.28146	17.2754	21.5846		AL2G27170	339179	3.11378	3.56604e-17	1.92852	2.60316	17.5919	19.9096
AL8G37310	496351	2.12264	9.30314e-11	25.7356	34.2699	73.8312	116.676		AL4G12200	481138	3.1199	0.000115054	0.210729	0.291877	3.33508	0.964015
AL6G13530	487182	2.12329	1.7217e-14	6.80972	6.52834	20.8249	21.604		AL3G45070	#N/A	3.12013	2.07409e-11	0.596222	0.354097	3.40425	4.44892
AL7G15310	491084	2.12387	2.03039e-13	55.0157	45.8247	168.694	152.418		AL3G14710	477741	3.12137	1.00791e-10	4.93394	2.91884	47.4653	18.9511
AL1G29210	471937	2.12399	4.67643e-11	2.08681	2.00688	8.11763	4.9028		AL7G36290	493127	3.12402	0.000114618	0.385225	0.123511	2.28426	2.04483
AL8G29490	950145	2.12566	8.80723e-16	8.41554	10.5064	28.7747	31.4425		AL3G49150	480681	3.12704	2.44762e-09	1.4452	1.18952	16.1581	6.29217
AL1G16450	919374	2.12741	6.13095e-11	59.2665	93.6883	209.271	277.354		AL5G30310	485448	3.12993	3.102e-15	39.6359	30.5746	250.449	332.127
AL5G37080	486129	2.12778	1.05714e-09	41.7628	83.1137	209.72	187.027		AL5G29830	485418	3.1311	1.10563e-19	1.87487	1.86524	16.3311	15.0678
AL1G43910	473311	2.12779	6.04925e-17	5.19244	5.77362	16.6917	18.2757		AL7G35410	890380	3.13148	9.32945e-05	0.741722	0.32699	2.10242	6.66075
AL6G47060	327414	2.12921	1.08192e-08	4.3907	9.53183	23.8814	20.4208		AL3G40760	480060	3.13344	1.34209e-14	4.23369	3.27502	22.8186	39.3522
AL8G30160	495644	2.13014	4.73535e-08	2.26765	2.15972	7.12304	7.03415		AL6G49500	327563	3.13485	4.05546e-13	91.3205	91.4157	540.081	975.721
AL1G28830	334969	2.13032	1.70087e-05	1.91495	6.33269	14.2178	11.987		AL8G43140	951540	3.13773	2.49468e-05	0.271039	0.137424	1.11389	2.29039
AL2G35530	476856	2.13088	6.68413e-15	4.1228	4.84988	14.5378	14.128		AL1G57920	474287	3.14026	4.27018e-14	15.3037	11.8866	83.2078	142.914
AL4G44640	346509	2.13216	0.000124993	0.587919	0.789191	2.2775	2.137		AL8G29400	495568	3.1422	1.05632e-10	0.777601	0.758247	4.55271	8.26144
AL2G16510	907482	2.13219	3.07941e-15	10.4293	11.4785	33.4365	36.6345		AL5G25680	485103	3.14359	7.25989e-05	0.336503	0.345248	2.10499	3.63737
AL5G33450	938262	2.13398	4.80309e-12	1.45912	2.12488	6.36138	5.09849		AL5G44080	939360	3.1446	6.59803e-18	6.80296	4.79609	49.1446	48.7108
AL5G37890	938734	2.134	1.7987e-08	67.9949	154.969	355.189	355.747		AL22U10080	497161	3.14644	4.77917e-05	0.423354	0.146742	2.00411	2.8325
AL5G39260	486329	2.1357	1.4268e-13	66.7161	56.4782	198.426	197.106		AL2G21200	925637	3.15037	9.22457e-14	24.1296	14.6419	125.849	198.781
AL8G12310	494372	2.1364	4.50216e-05	1.16836	2.11937	5.471	5.06558		AL2G39730	927497	3.1528	9.98754e-20	4.9492	4.5539	45.0879	36.1199
AL3G28490	929448	2.13699	1.30951e-08	4.41501	7.26278	17.0993	20.333		AL6G10430	486913	3.15401	0.000155978	0.170801	0.109525	1.49137	0.968455
AL5G32980	485692	2.13756	5.66615e-08	1.6199	2.23377	4.9664	7.40635		AL7G29820	492565	3.16577	4.57462e-18	3.00668	2.82718	21.0929	28.6277
AL8G33070	950508	2.13775	9.90279e-10	86.0661	163.489	439.284	359.164		AL4G37500	483187	3.16707	4.54285e-08	0.733364	0.828559	6.25325	7.15366
AL5G33100	938226	2.13941	2.46473e-14	13.5277	15.7277	46.8506	47.1513		AL3G24020	928998	3.17014	7.15858e-16	2.8571	2.11811	17.9668	24.5377
AL6G29000	326242	2.14691	1.13807e-05	8.44194	29.9066	68.9829	54.1319		AL7G24880	492058	3.17171	2.75124e-07	25.1423	54.8233	175.96	504.046
AL6G41730	489780	2.14864	5.27702e-14	15.727	14.4008	43.9666	53.6114		AL7G42720	493575	3.17217	2.95074e-16	1.02312	1.16773	11.9963	7.12224
AL6G49520	490335	2.14914	7.31426e-10	12.9476	25.6227	73.7307	50.6687		AL4G23420	481876	3.17329	7.96032e-12	22.6684	22.8649	287.412	113.144
AL8G44120	497009	2.14978	2.69962e-14	6.3844	6.0238	21.2871	18.9134		AL7G35400	890379	3.17629	1.51472e-14	9.93179	7.05799	54.8006	90.091
AL3G28860	479120	2.15147	6.0692e-17	4.74218	4.9949	16.6674	14.8984		AL7G20140	944827	3.17765	3.25978e-18	14.7806	11.5307	122.151	105.734
AL2G19660	315482	2.15338	1.97877e-10	4.97581	5.54487	17.9493	16.1999		AL7G39620	493376	3.18113	0.000124116	0.289735	0.159249	2.395	1.61785
AL8G41430	918322	2.15395	1.8766e-13	9.18328	11.8254	29.6651	38.5033		AL6G10940	486958	3.18203	1.21469e-10	0.653107	0.801181	6.21705	6.41287
AL4G44870	483894	2.1545	3.64213e-08	3.10784	5.01646	16.6999	9.62862		AL1G41060	473053	3.18305	1.8739e-14	19.521	15.9271	117.503	186.693
AL6G29960	941442	2.15623	2.07207e-13	4.22346	4.6512	16.2113	12.6442		AL5G37830	938727	3.18429	2.22909e-11	2.11023	1.00174	9.62	16.9393
AL2G33080	476612	2.15708	6.99113e-14	4.99585	6.4833	15.7053	21.6288		AL8G39110	#N/A	3.18647	0.000289271	1.03477	0.583911	3.62486	10.3063
AL3G17070	928265	2.15982	1.19457e-05	0.437496	0.496511	1.42027	1.62966		AL7G30050	492590	3.18749	9.84253e-19	4.58119	4.3969	35.878	42.0494
AL5G10750	935888	2.16099	8.10847e-14	22.6803	29.8679	86.8804	84.3803		AL5G37660	486176	3.19113	5.81387e-12	4.77015	2.23916	23.6021	36.6198
AL8G23920	495112	2.16271	5.25265e-08	8.43505	18.0686	30.642	55.6914		AL7G22780	491836	3.19255	4.10743e-13	3.49364	3.35604	43.1879	17.8101
AL1G54430	474050	2.16272	1.81196e-15	3.84888	4.7765	13.5779	14.5894		AL3G27660	#N/A	3.19359	2.42222e-14	7.23438	5.73156	41.061	70.966
AL7G31760	492730	2.16279	9.29635e-13	2.39308	2.50306	7.02823	8.98058		AL2G14180	907275	3.19416	1.76034e-16	6.44773	4.493	42.5691	52.4347
AL5G12210	484193	2.16394	3.06449e-10	68.7054	37.5171	177.286	171.358		AL6G37260	351629	3.19428	1.98235e-05	0.683775	0.48511	2.61645	7.43467
AL7G19010	944713	2.16484	1.58929e-10	50.5541	92.3842	218.557	247.697		AL7G13540	328051	3.2014	1.06592e-08	1.03145	0.548484	8.06524	5.9546
AL4G27970	482294	2.16729	9.00692e-14	32.2037	39.5473	132.76	102.137		AL5G33940	938313	3.20141	1.81051e-13	2.43647	1.26159	12.9999	19.1356
AL2G14370	907291	2.16811	1.2065e-15	5.86582	4.70552	18.1753	16.5408		AL2G38110	477093	3.20405	9.26141e-12	13.315	8.29885	61.8108	125.011
AL1G36700	912232	2.16816	0.00043459	0.571711	0.48437	2.22724	1.24227		AL8G20880	494918	3.20555	2.92726e-12	0.731401	0.719867	4.77919	7.8961
AL8G24660	495189	2.17333	9.62988e-10	16.4939	9.59281	39.7076	46.4438		AL5G42650	939220	3.20673	8.28015e-15	8.33143	4.98062	49.2101	67.3218
AL7G23500	945175	2.17391	3.49166e-10	2.01575	1.62279	6.37324	5.62369		AL1G15490	919275	3.21383	7.46683e-12	3.12433	1.14701	17.8284	19.7235
AL1G20530	471118	2.17448	6.70643e-16	7.20679	7.0038	23.3962	23.4354		AL6G35980	894415	3.21665	1.14481e-10	1.33255	1.88751	21.0103	8.24904
AL1G47600	473585	2.17494	1.90014e-17	8.42293	8.62166	26.5284	29.6533		AL4G25090	933629	3.21831	4.76236e-12	2.48529	1.51195	14.3259	20.9416
AL1G23190	920054	2.1756	4.32273e-13	28.7144	37.4911	95.9667	122.059		AL2G21180	925635	3.22032	3.34013e-09	2.24344	1.41832	16.9492	15.8272
AL7G28630	492460	2.17661	5.8663e-15	12.6076	13.9673	43.7957	43.8442		AL8G37640	950979	3.22595	3.12779e-05	0.444009	1.22428	4.86061	9.89885
AL4G37850	902111	2.17735	1.36126e-06	0.878512	1.05154	2.2607	4.1161		AL6G38150	942295	3.2262	2.76802e-12	2.49512	1.52175	11.6714	23.6233
AL8G42650	951486	2.17934	2.17876e-14	9.95502	13.3862	43.3109	33.7249		AL1G30790	472100	3.22986	6.34587e-14	13.3806	8.11116	128.404	66.291
AL4G11870	481107	2.17965	2.05037e-11	135.468	208.059	637.538	495.234		AL5G26520	485169	3.23097	2.55489e-10	11.1037	5.54413	46.7519	99.4226
AL1G31280	472142	2.17975	1.98474e-14	84.9969	77.0545	278.892	257.267		AL3G30240	929632	3.23262	3.04965e-06	0.452989	0.134536	1.98356	3.23749
AL3G18030	903601	2.1801	2.56448e-12	8.54506	12.473	42.3052	27.0453		AL6G27900	488600	3.23939	3.12306e-11	1.97006	2.26338	25.7064	13.1311
AL7G30990	945948	2.18442	7.94588e-15	15.9028	20.1762	57.0398	62.5146		AL4G13020	343891	3.24251	7.27062e-13	25.2139	30.7836	169.826	330.933
AL7G38900	946749	2.18452	1.34251e-14	18.0259	24.0046	70.3889	68.8397		AL3G46030	931321	3.24644	1.48129e-20	6.88416	6.88449	59.8536	64.9024
AL1G22470	471294	2.18501	3.24146e-13	4.73039	8.07375	21.6529	20.7272		AL3G48970	480665	3.24705	1.83563e-17	9.92051	7.43906	66.4942	89.7802
AL8G33520	950552	2.18585	4.29926e-15	37.1134	39.534	127.071	127.379		AL6G23420	488138	3.25852	3.67932e-14	1.62599	3.2107	20.1677	24.1244
AL7G43380	493628	2.1873	1.79525e-13	2.23268	2.76924	9.45537	7.15211		AL5G39260	486329	3.25894	1.10236e-16	5.80034	5.17252	40.0959	59.4036
AL1G37670	472699	2.1879	5.87598e-05	0.831861	0.576324	1.70921	2.99056		AL7G31320	354592	3.25944	1.80593e-07	0.703196	0.515335	4.66066	6.47158
AL1G23220	334514	2.18867	1.76631e-12	2.9371	3.91475	9.51621	13.2648		AL1G15000	470527	3.26084	1.48601e-15	2.55069	3.25304	20.2993	32.481
AL6G29390	488750	2.18949	1.31765e-09	12.9682	27.6674	64.5749	70.1514		AL8G32580	950455	3.2615	1.02266e-13	0.788868	0.583019	6.41935	6.18436
AL2G31160	476431	2.19019	3.78774e-11	10.0864	16.6684	37.5999	51.3148		AL8G18140	494776	3.26195	1.06587e-17	2.91949	2.74246	32.8009	19.7235
AL5G30840	485496	2.19159	9.11689e-05	1.20369	4.90058	10.0353	10.1977		AL7G15130	491067	3.26214	1.95899e-05	1.1982	3.58557	8.51969	34.5997
AL5G13150	484262	2.19247	6.85247e-11	2.3239	2.83755	9.04979	8.1586		AL5G44160	486780	3.26254	0.000171347	0.225137	0.123743	1.182	2.04868
AL3G29080	479140	2.1949	1.08192e-17	16.3605	13.9201	50.435	50.8512		AL6G14870	939938	3.26372	2.80228e-13	5.29455	3.70885	27.3808	53.8897
AL6G23540	488151	2.19565	1.10189e-10	31.3118	47.6167	105.258	158.111		AL7G48060	493941	3.26394	2.10583e-15	4.84726	5.82045	38.9964	58.3335
AL2G39100	#N/A	2.19673	3.11634e-07	0.953147	0.761459	2.25471	3.49531		AL6G10200	486885	3.26723	8.76617e-19	1.19769	1.09246	10.3067	10.7649
AL6G36990	942174	2.19711	1.6539e-17	15.9818	18.2135	55.9594	58.4291		AL9U10310	497051	3.27343	1.12679e-12	12.4276	5.06649	78.2946	81.9915
AL6G51000	490463	2.19911	6.23024e-10	39.7454	59.3657	212.241	118.961		AL6G25870	488394	3.2748	2.3458e-18	9.71104	8.81035	77.123	93.4365
AL4G38910	935089	2.19962	8.08727e-15	5.84435	6.9554	18.9155	23.9814		AL8G19670	494853	3.27812	3.04285e-07	0.899008	0.373017	5.00346	6.75617
AL7G43060	493603	2.20002	6.43962e-11	1.60497	1.93809	5.4057	6.47665		AL1G62360	474667	3.27962	4.7027e-15	1.30405	1.42701	9.43204	15.6773
AL3G12490	927799	2.20248	1.58614e-14	16.6747	17.6393	65.7103	49.496		AL4G14840	481313	3.27963	6.39401e-13	11.2621	8.85648	59.6639	123.917
AL7G26830	492259	2.20249	9.77838e-11	23.878	43.8783	101.541	125.35		AL8G28940	495530	3.28167	0.000451806	0.396008	0.0846456	2.42561	2.24539
AL1G17190	919443	2.20611	2.55787e-07	3.57132	4.73544	20.2667	7.64163		AL3G27780	479015	3.29338	9.33042e-17	4.10465	4.30119	33.4265	44.9289
AL4G25090	933629	2.20629	1.63789e-15	12.2672	9.61281	34.8147	38.9932		AL6G40580	942557	3.29534	6.89868e-15	2.61084	2.21627	31.5597	14.4551
AL451U10020	952197	2.20639	8.57224e-05	4.67663	5.40575	14.8203	19.2349		AL3G17090	317500	3.29586	9.36628e-06	0.224029	0.124919	2.08688	1.26908
AL100U10010	497255	2.20663	1.21684e-15	12.438	9.00496	34.7657	37.6145		AL5G18490	484673	3.29794	1.70178e-11	1.29631	3.2007	18.7759	23.5369
AL6G24590	488268	2.2078	2.6869e-18	8.11084	7.93565	28.2904	25.8205		AL1G19730	919695	3.29921	1.05833e-12	1.31655	1.10347	15.2553	7.86385
AL5G13030	#N/A	2.20995	2.27724e-18	10.328	11.0996	36.5566	35.7803		AL5G29600	485399	3.30212	3.88049e-20	7.09059	7.35767	69.9064	66.5825
AL7G18790	491447	2.20995	5.08705e-05	0.323834	0.27904	1.05555	0.98512		AL2G35970	476902	3.30448	2.49101e-06	0.268646	0.145067	2.66449	1.33049
AL6G45880	327340	2.21078	3.54823e-11	5.00164	4.11262	20.2127	10.5961		AL4G40550	935257	3.30836	0.000315302	0.705962	3.42752	33.7913	6.97153
AL4G12850	481188	2.21533	2.79696e-05	9.76762	2.89096	28.7732	14.3745		AL2G27360	926258	3.31439	3.21772e-05	0.328387	0.187178	3.28104	1.76954
AL4G14020	481270	2.2222	0.000142682	0.483113	0.504167	1.74335	1.62893		AL1G40580	473000	3.31726	2.24283e-19	1.84177	1.84315	15.0869	19.8355
AL2G17420	475391	2.22633	2.77222e-08	7.22763	4.80773	22.6037	18.5818		AL3G28860	479120	3.32347	3.99201e-19	1.79173	1.25746	13.645	15.4279
AL7G24880	492058	2.22723	1.2634e-11	47.6506	83.2214	233.486	212.292		AL3G26700	478905	3.32584	4.17594e-18	1.25902	0.919987	8.90602	11.8402
AL1G29830	920712	2.22919	4.44794e-08	4.61017	9.57763	32.0858	16.247		AL1G40430	472987	3.32669	2.51726e-15	8.24616	5.85867	52.0573	81.5202
AL1G40480	472990	2.22964	7.28468e-06	1.59495	1.39805	6.08978	4.16605		AL7G20700	353717	3.33193	3.00669e-05	0.30783	0.0755973	1.47494	2.20923
AL4G30300	345276	2.23008	4.57881e-10	11.2485	8.19439	22.5291	44.2224		AL5G24660	485035	3.34343	5.10919e-18	11.0408	7.47868	107.871	72.8424
AL4G32450	901596	2.23063	4.72792e-15	4.79375	4.03287	16.8814	13.3775		AL2G30370	476357	3.34852	1.09115e-06	0.663737	0.184701	3.04545	5.11259
AL4G33840	934533	2.23067	0.000145656	1.5928	6.49047	16.1422	11.3719		AL8G11080	494273	3.34891	5.88246e-21	2.22461	1.81025	18.2495	20.9145
AL7G20980	491676	2.23485	2.44493e-16	12.5918	14.3712	45.3336	47.2416		AL6G32710	894102	3.35423	1.42263e-09	2.06832	0.908421	8.92096	19.6063
AL4G43690	483772	2.23554	5.83391e-12	8.20476	10.1462	39.541	23.4272		AL7G23680	491931	3.35428	6.06115e-14	7.07966	4.44756	38.9161	71.9148
AL6G11080	486969	2.23569	1.59797e-09	1.53093	1.44786	4.31085	5.9415		AL6G23780	488177	3.35433	4.71883e-07	0.212001	0.199384	1.53614	2.4655
AL1G14720	470496	2.23635	2.47108e-09	8.23712	11.5279	46.89	20.9073		AL5G29970	485424	3.3553	2.1483e-15	9.05114	4.16231	60.9066	67.5001
AL7G43970	891235	2.23732	3.24545e-15	11.6299	9.09348	37.2151	34.1981		AL2G23750	338919	3.35717	2.93574e-08	1.68267	0.711156	9.24005	14.0344
AL5G35700	485991	2.23863	2.99688e-10	2.38272	4.84322	11.6987	13.1146		AL1G11660	470198	3.36057	8.76617e-19	2.0451	3.09795	23.8827	26.6565
AL8G33350	495950	2.23895	6.94387e-07	29.5527	87.8832	178.452	223.845		AL6G47460	895588	3.36471	4.96004e-13	3.38072	4.1998	22.9877	50.6142
AL5G16310	484521	2.24148	9.04871e-15	5.13498	7.73779	20.5098	23.8327		AL6G39780	894792	3.36489	4.01643e-07	0.289103	0.179404	2.18767	2.45716
AL6G28050	941258	2.24196	8.06416e-08	2.70924	3.79994	10.0638	12.401		AL3G42380	930902	3.36721	2.03841e-20	8.66018	8.81897	83.7468	88.5662
AL8G43310	918493	2.24229	1.95348e-10	2.45064	4.3522	11.1002	12.3401		AL6G33540	941820	3.36735	7.56289e-10	0.265792	0.448186	2.86346	4.13996
AL2G12890	924719	2.2426	5.44391e-05	7.63515	31.211	87.2152	45.9321		AL9U11410	497111	3.37025	7.21624e-13	4.14113	2.9684	51.5914	19.9834
AL7G49990	947934	2.24395	9.60726e-14	4.56906	3.69783	12.4529	16.1736		AL2G34260	476731	3.37149	1.97203e-05	0.704606	0.314311	3.83274	6.29765
AL7G20220	944834	2.24784	5.30477e-14	16.4994	24.2183	72.2016	68.6496		AL4G29400	482423	3.37471	7.89301e-07	0.642979	0.568696	4.40355	7.5429
AL1G59420	474413	2.24797	2.12708e-12	147.589	221.568	719.68	556.774		AL6G44620	489963	3.37541	7.10951e-21	10.3988	10.3661	100.765	105.13
AL8G26930	495378	2.2484	1.30414e-09	1.64588	1.70937	6.41806	5.21875		AL2G32010	926757	3.37683	2.42119e-07	4.59644	0.965632	20.9211	33.0997
AL7G29690	492552	2.24959	3.71163e-15	39.8394	36.4941	137.81	127.254		AL6G10970	324861	3.38027	2.12261e-08	0.198422	0.262184	2.01229	2.55915
AL7G24420	328916	2.25007	1.01053e-05	2.19929	2.57159	8.09481	8.49019		AL6G45400	489999	3.38269	5.89873e-15	1.52636	0.848607	9.0148	14.357
AL1G46080	922389	2.25184	5.52413e-15	11.9353	14.2491	41.81	49.1406		AL7G45400	493755	3.38554	6.48365e-19	25.6707	16.935	222.291	202.791
AL1G15470	919273	2.25216	3.4272e-10	2.39243	3.9642	8.48399	13.585		AL4G29770	482458	3.3886	4.91593e-05	2.60613	0.26918	10.914	17.193
AL7G18030	#N/A	2.25348	0.000224844	1.08798	1.62346	2.94491	6.50683		AL1G16000	470636	3.38996	8.3731e-06	0.105167	0.147136	1.49515	1.06573
AL3G22190	928811	2.25386	2.73222e-14	103.821	141.103	428.992	422.093		AL5G14370	484356	3.39498	2.31468e-07	0.290619	0.143351	2.22584	2.17913
AL3G33860	930001	2.25423	1.32758e-05	3.05487	1.76991	9.15958	7.6887		AL5G36000	486031	3.39854	1.87931e-17	1.63669	1.00093	15.8196	10.9695
AL1G27140	920442	2.25454	1.44155e-15	32.2353	29.8829	103.19	113.283		AL5G25960	937502	3.39881	3.28912e-05	0.502926	0.138213	1.47671	4.82164
AL2G29600	476282	2.25494	2.79792e-11	3.74502	7.76965	19.8492	20.1175		AL6G15320	487361	3.40255	4.49268e-16	3.88916	7.04205	63.4466	48.3626
AL4G26450	482146	2.25669	2.48578e-09	20.1845	32.0257	124.028	57.4834		AL7G40090	946872	3.40574	2.75133e-05	0.165888	0.0506544	1.18595	1.06353
AL8G22480	949445	2.25741	7.85359e-17	10.435	9.58576	33.7495	36.1621		AL3G15850	477838	3.40585	1.30668e-15	7.80348	4.17454	48.4436	71.5264
AL3G29520	479181	2.25856	1.74718e-08	6.89093	17.631	45.5191	39.7346		AL8G35620	496163	3.4079	1.69575e-19	1.7437	1.75776	14.9087	20.404
AL2G28150	926346	2.26099	1.85028e-13	61.0447	90.5293	249.015	280.145		AL6G41470	489760	3.41351	4.2461e-09	4.20219	1.98826	22.5224	39.808
AL1G30790	472100	2.26445	9.97855e-12	20.0377	17.8891	85.6847	47.3262		AL1G34930	472454	3.41474	6.51324e-16	63.5721	54.6276	450.102	740.638
AL3G25330	929130	2.26639	6.50689e-10	61.5616	67.6348	147.938	305.817		AL3G32210	479457	3.4151	9.58169e-15	0.858769	0.914333	7.48787	10.4853
AL5G21290	897140	2.26755	2.64642e-05	0.638989	0.747448	1.61548	3.26496		AL1G15600	470588	3.41526	8.66087e-22	1.41654	1.5706	14.2978	16.1195
AL2G25170	475889	2.26858	1.54968e-15	9.83497	10.4698	40.5603	30.8149		AL6G33820	489182	3.41627	1.56358e-11	18.1591	8.45103	190.293	84.0844
AL7G16110	491168	2.27155	1.40919e-07	1.31708	1.16706	4.7633	3.99999		AL6G46720	327396	3.41687	7.66487e-15	0.457983	0.651045	5.96279	5.39995
AL631U10010	497493	2.27162	5.84277e-07	1.37024	2.28012	4.21791	8.63336		AL2G37570	927294	3.41722	0.000177679	0.0591501	0.151718	1.24879	0.920524
AL7G27330	492309	2.27323	6.26709e-16	8.74307	9.20626	30.0696	33.2509		AL4G43900	935611	3.42116	3.07201e-10	1.48075	1.10716	6.60734	19.3011
AL8G26400	331636	2.27635	3.82676e-06	2.35694	3.92871	12.56	9.63003		AL1G11870	909919	3.42261	1.70491e-14	0.553687	0.523227	4.98573	6.02436
AL7G14200	490973	2.27782	2.24449e-17	8.34033	10.3245	35.8144	30.1666		AL1G58250	474314	3.4236	7.63306e-16	0.726757	0.479342	5.73959	6.60574
AL1G59770	474440	2.27809	9.80191e-07	6.16849	20.2705	50.7418	42.3017		AL5G14540	484366	3.42714	2.06643e-07	0.480942	0.214539	3.13933	4.02614
AL2G39520	477222	2.27977	3.12666e-15	40.8447	46.8611	141.421	169.243		AL5G13400	484285	3.42914	7.77379e-18	2.41281	2.32547	20.2387	28.2401
AL7G40470	890876	2.28026	1.73706e-12	4.99037	7.60653	19.0495	25.5519		AL1G11740	470207	3.4293	8.60344e-08	0.51482	0.465174	7.1911	3.11668
AL1G61680	924060	2.28195	9.55815e-17	15.5038	15.3061	51.6506	57.7413		AL4G32010	321400	3.4329	1.38075e-20	5.6456	5.75863	70.8919	47.9357
AL6G38640	489576	2.28475	4.47509e-15	30.7255	37.5195	110.189	132.298		AL5G36580	486082	3.43334	5.87538e-20	2.24602	1.79304	18.2254	23.2104
AL8G39640	496562	2.28505	0.000197901	0.273263	0.635324	1.62126	1.61167		AL1G29820	920711	3.43529	6.32315e-21	6.73569	9.26011	82.1152	83.6231
AL5G27120	485216	2.28507	1.25886e-14	49.5506	63.1125	214.06	186.103		AL4G37770	934965	3.43896	2.60608e-18	15.5697	20.7234	169.432	206.404
AL1G19840	471046	2.28602	0.000179969	0.869905	3.40836	5.75628	9.40286		AL1G15040	470534	3.44064	1.78734e-09	1.45185	0.870922	10.3271	13.7296
AL2G30570	476379	2.28852	1.20922e-16	18.0474	17.5332	62.3256	64.5809		AL5G39760	486375	3.4432	2.27979e-20	5.21067	3.54609	45.8962	44.9804
AL8G28730	495515	2.28874	2.77137e-14	36.2707	36.9198	107.276	153.838		AL3G22440	478466	3.44482	0.00021271	0.0718251	0.184229	1.68487	1.0138
AL6G18550	487669	2.28967	1.64001e-06	6.68259	3.41373	12.594	23.5979		AL7G41090	493487	3.44811	7.07256e-10	0.426332	0.329375	5.65513	2.38697
AL8G21010	949288	2.28985	0.000199462	1.2818	2.13356	7.52054	4.67915		AL3G32420	479472	3.45347	1.45513e-20	8.78271	11.3416	102.49	108.535
AL5G13610	346891	2.28992	4.06267e-11	12.0997	22.3384	52.6864	69.8424		AL2G22900	475742	3.45938	3.56845e-10	1.749	1.06812	11.2664	18.1157
AL6G32320	941688	2.29014	1.7221e-09	35.7893	80.6194	193.74	219.992		AL5G28760	937805	3.45992	2.73867e-14	12.3579	6.87517	72.0184	127.039
AL1G37110	921468	2.29145	1.73526e-17	13.7734	14.9306	56.62	45.8801		AL1G39240	472840	3.46502	4.1855e-20	13.1657	11.871	112.598	149.953
AL3G28780	479112	2.2922	4.68459e-17	12.46	17.4783	55.9322	50.9058		AL1G53330	913850	3.46835	5.55899e-11	1.06773	0.550489	12.5779	4.84689
AL3G44980	480365	2.29467	2.90214e-13	12.3604	20.8203	61.9336	56.5447		AL6G10400	939499	3.4692	1.10307e-21	6.40805	6.87646	62.3778	77.7303
AL5G18490	484673	2.29526	1.43925e-15	26.0492	27.9128	83.5248	109.79		AL7G26250	492198	3.47141	5.34198e-19	0.607396	0.505886	7.20059	4.71999
AL6G15580	487386	2.29534	1.9624e-11	2.50592	3.8978	9.43825	13.4805		AL8G26550	495353	3.47325	9.77834e-22	0.940635	0.669665	8.88409	8.23474
AL1G33810	#N/A	2.29536	7.69723e-11	39.0319	81.5997	229.839	200.567		AL4G30140	482493	3.474	0.0003281	0.6078	0.682056	2.49511	10.9437
AL1G36540	912222	2.30065	1.79491e-11	2.83543	3.75158	13.8861	9.76845		AL4G31010	482585	3.47529	2.44543e-06	0.191892	0.246098	2.60081	2.10663
AL7G30450	329375	2.30195	1.23803e-07	53.6032	19.7459	128.182	137.29		AL4G22320	344649	3.4757	7.4168e-13	0.681503	0.364173	4.59416	6.45025
AL8G24680	#N/A	2.30234	9.78453e-13	10.8271	9.86214	28.3966	46.1849		AL4G22060	481760	3.47991	2.25179e-07	0.2744	0.16169	3.11986	1.63191
AL6G35910	489360	2.30267	1.74806e-13	2.92819	4.2428	14.2742	11.5042		AL7G33830	890225	3.48548	3.34279e-14	3.10641	1.84917	18.0962	34.0425
AL6G20910	940540	2.30351	7.09376e-13	27.2873	18.1917	95.5076	68.6753		AL7G27520	492335	3.49202	1.17182e-17	3.66308	4.09	31.3815	51.2503
AL8G28510	950048	2.3071	5.95657e-05	8.63446	40.9509	107.585	70.1632		AL1G30180	920747	3.49235	1.28346e-19	49.3788	44.7268	450.346	556.778
AL4G41160	483527	2.30759	4.95815e-10	12.1345	28.4843	79.6297	66.4553		AL8G23620	495095	3.50257	2.50933e-07	2.02976	1.54561	9.72121	28.2824
AL1G14650	470491	2.30905	2.53937e-09	2.79429	7.25442	17.5395	18.6284		AL6G50760	327649	3.50453	4.88037e-20	8.39757	6.65991	70.0712	92.0716
AL3G51030	480820	2.31411	9.59479e-16	11.4112	7.85538	33.9332	36.15		AL7G32620	890114	3.50802	2.35118e-13	1.39724	2.09993	18.0954	19.9115
AL8G28260	950020	2.31642	9.21235e-12	27.6184	51.6775	137.832	149.438		AL8G39670	918162	3.5146	9.57651e-19	29.8047	24.6674	251.33	339.036
AL4G10060	480944	2.31892	2.38968e-16	12.9272	17.0515	52.9854	56.0353		AL7G27210	#N/A	3.5197	3.02305e-16	0.574229	0.409133	5.12715	5.64857
AL6G49440	490325	2.31977	8.37812e-05	0.414412	0.783855	2.49819	1.86527		AL8G15890	494616	3.5199	1.02029e-08	0.651402	0.253155	5.57202	4.44362
AL3G46140	319530	2.3204	3.64994e-11	30.1783	34.9249	80.7983	156.517		AL5G15630	484476	3.52343	5.11821e-10	3.40166	4.29286	19.9544	62.9629
AL4G35020	901845	2.32143	2.10738e-09	9.98485	10.3429	52.6981	21.3813		AL8G43170	951543	3.52358	5.70026e-24	2.36082	2.32617	27.9377	23.7989
AL5G11430	484144	2.32559	1.2191e-20	5.85755	5.80354	21.1712	21.5001		AL5G44460	486810	3.52704	1.52032e-07	5.46596	6.97116	23.7498	109.904
AL1G55430	474096	2.32775	0.000414488	0.78685	0.930198	1.97881	4.32988		AL5G14120	484335	3.52771	2.06904e-06	1.28908	0.287518	6.24508	10.9131
AL2G31040	908901	2.32869	2.9003e-08	1.37495	1.44735	4.50223	5.85649		AL3G36870	930319	3.53021	2.58249e-09	1.69193	0.44894	8.99221	14.2646
AL2G35260	476830	2.32996	2.42301e-17	6.46445	7.42436	29.4649	21.4515		AL8G23610	949557	3.53294	2.6841e-16	1.28884	0.933708	8.79315	15.4821
AL1G48640	473665	2.33038	3.74526e-17	46.7062	57.1057	189.228	191.447		AL4G37430	934930	3.5359	4.69142e-15	13.165	7.85665	82.208	147.072
AL5G42380	486620	2.3309	1.74181e-14	42.1653	30.9691	143.619	125.392		AL1G55530	923394	3.53742	5.78792e-24	2.53658	2.2819	26.4459	27.0143
AL2G34870	476789	2.33344	2.52912e-15	2.25841	2.96988	9.10797	10.1084		AL3G32890	929903	3.5387	5.31421e-22	11.0597	10.55	122.711	117.583
AL1G46050	473474	2.33937	3.57329e-09	6.34115	9.04178	29.3303	27.4362		AL5G29170	485364	3.54616	2.78201e-19	9.28938	5.95673	74.4839	94.4134
AL3G26580	929254	2.33955	0.000265864	0.642183	0.708564	2.96082	2.04326		AL7G32140	492760	3.5466	4.81687e-10	0.437951	0.170941	3.84883	3.00466
AL3G15700	477824	2.34151	2.82164e-05	0.366906	0.439532	1.85337	1.13134		AL5G32430	938160	3.55273	1.0418e-21	5.54212	5.11752	72.3033	48.3353
AL6G49460	490326	2.34158	2.00586e-19	11.0446	10.4136	36.722	42.7072		AL1G13220	#N/A	3.55274	5.54188e-18	4.72389	3.97868	36.839	59.6714
AL2G27220	476076	2.34172	5.56594e-11	45.9448	92.8801	244.33	267.287		AL1G50830	473805	3.55486	1.34867e-08	0.121237	0.143045	1.70638	1.29176
AL5G37490	898661	2.34425	5.95733e-05	0.354988	0.20407	1.1583	0.920438		AL8G36860	496302	3.55527	7.04366e-05	0.419494	0.059777	2.4419	2.98585
AL2G32410	926796	2.34703	4.3511e-17	25.2051	24.899	102.179	83.8616		AL8G33520	950552	3.5558	1.25752e-19	19.1409	18.973	185.099	241.04
AL6G11270	939584	2.34788	1.53889e-05	3.44271	2.47733	9.758	12.3013		AL8G28970	950094	3.55746	3.97289e-09	0.384864	0.419544	2.69841	6.2216
AL2G32630	476565	2.34968	1.85816e-09	8.79656	17.3563	61.7428	35.1248		AL8G15640	948729	3.5575	6.7531e-07	0.269968	0.138492	2.09408	2.54819
AL5G27760	485264	2.35418	6.64908e-14	125.246	172.077	629.321	477.834		AL4G43920	935612	3.55809	3.11158e-06	2.19131	0.477481	7.26974	21.8982
AL7G35060	493018	2.35565	8.46488e-05	0.296286	0.647383	2.08576	1.43665		AL7G45900	947501	3.55933	4.02839e-07	0.131495	0.204777	1.88015	1.91722
AL2G14000	#N/A	2.35715	1.06901e-15	10.1976	11.1844	36.4624	43.4782		AL6G20550	350245	3.55983	1.12062e-19	7.57609	6.13438	62.6288	90.5535
AL2G28420	926380	2.35805	7.08696e-14	8.75542	14.7753	41.1533	46.6602		AL1G47420	473571	3.56012	1.78429e-16	4.99643	3.43816	34.1308	59.5867
AL22U10080	497161	2.36224	6.385e-06	2.06415	1.31731	8.49304	4.21952		AL7G47160	493865	3.56393	3.78351e-10	1.32431	1.15537	6.33288	21.0432
AL2G11310	924569	2.36273	1.75806e-17	20.9419	21.002	74.8216	82.6594		AL4G33860	901732	3.56401	4.89055e-14	1.03312	0.696626	8.57799	10.9165
AL6G30160	488808	2.36277	1.78468e-07	3.05825	5.37536	18.9323	12.6547		AL8G32860	495889	3.56911	8.04807e-15	1.24528	1.1615	15.3521	12.1511
AL6G23960	488196	2.36364	1.21178e-12	13.3158	21.7994	55.3386	76.2442		AL1G63960	924303	3.57207	1.28113e-08	0.476633	0.264334	4.4522	4.06546
AL5G24660	485035	2.36435	2.90294e-17	24.7624	22.9721	92.4525	87.0203		AL1G24470	471462	3.57305	1.50427e-06	0.18014	0.0851151	1.55685	1.52353
AL5G14180	484340	2.36468	6.81671e-16	16.7363	22.1565	80.229	65.7232		AL7G49520	494045	3.57359	1.28417e-11	1.30504	1.05707	20.6911	6.81136
AL4G33370	482777	2.36538	2.87603e-06	5.11865	17.8397	47.2403	38.6191		AL4G16150	481381	3.57557	9.00405e-09	0.319138	0.209892	2.55944	3.47099
AL6G38310	942310	2.36941	1.35883e-15	20.0925	17.2673	58.8383	82.2469		AL3G39130	930548	3.57766	0.000104376	0.170305	0.109207	2.29714	1.04782
AL7G26080	945445	2.36954	2.03358e-10	9.69669	22.0157	53.9504	65.2198		AL1G27310	920458	3.57832	1.32699e-17	5.05724	4.93153	40.9599	71.7721
AL1G10380	918764	2.37006	2.38571e-07	3.53264	5.24347	17.9709	15.1237		AL6G10920	486956	3.58462	0.00034009	0.106012	0.203937	1.11907	2.41716
AL2G24040	475801	2.37084	5.42657e-15	4.25411	3.92517	18.5124	12.368		AL7G46340	891488	3.58832	3.47406e-18	18.2828	10.9428	157.024	176.518
AL2G29920	926547	2.37216	4.41882e-11	57.9404	29.0991	167.003	163.188		AL5G24010	484989	3.58863	3.80537e-07	6.4068	1.03168	36.1237	48.1633
AL5G27920	485273	2.37369	3.61392e-07	1.01784	1.01217	5.08443	2.59268		AL5G11450	484148	3.58945	1.30273e-12	1.43491	1.73162	9.96559	25.8507
AL3G31250	929738	2.374	2.61917e-12	6.53547	6.61846	20.5387	29.2725		AL2G14530	907303	3.59047	2.71377e-11	0.250975	0.132111	1.44109	2.90393
AL1G43060	473243	2.37852	1.73584e-17	23.7969	25.3135	93.3369	92.9934		AL2G11450	474978	3.59312	5.95036e-19	2.44344	2.0475	19.7607	31.5258
AL7G32570	492803	2.38044	7.47863e-16	43.0268	51.9343	197.22	163.204		AL2G31110	908907	3.59566	5.43421e-12	0.754007	0.467611	3.99699	9.8394
AL1G20350	471105	2.38331	1.08484e-17	17.3188	16.498	65.0037	63.8095		AL5G26860	323436	3.59631	3.52405e-20	7.25567	4.52236	65.2675	70.1974
AL4G24370	481961	2.38612	8.67337e-13	66.6059	113.986	377.394	309.336		AL4G43930	935612	3.5987	7.19413e-08	5.76804	1.9214	20.8056	65.5875
AL7G16740	491237	2.38739	0.000100816	0.828664	3.28062	6.56259	9.06284		AL6G50140	490386	3.60221	6.38207e-05	0.106673	0.20521	1.75164	1.89175
AL3G10060	477308	2.3893	3.19731e-10	1.10831	1.18256	5.03374	3.72483		AL6G29690	488771	3.60557	7.44506e-12	0.226807	0.252936	2.96095	2.64816
AL4G31390	901492	2.39231	2.0414e-17	22.5151	28.3132	91.6383	102.916		AL7G18230	491381	3.60794	8.78701e-07	0.234072	0.25471	4.51472	1.34518
AL7G35120	946358	2.39427	6.15958e-07	3.55388	2.67043	12.1938	11.742		AL2G27220	476076	3.60847	3.68635e-14	12.1606	18.1446	116.084	233.609
AL1G31970	472202	2.39488	1.0357e-14	50.9002	34.3955	161.034	167.153		AL5G37700	486181	3.61036	1.38812e-05	0.0689637	0.287445	1.92782	2.22138
AL4G44720	483882	2.39488	2.1771e-12	10.102	15.1323	34.2307	62.4929		AL1G31280	472142	3.61209	2.12616e-20	14.6099	16.3433	156.124	204.121
AL1G36150	921360	2.39493	4.06974e-07	2.37262	5.02364	16.1903	12.1357		AL8G33790	495985	3.61526	1.60157e-18	7.36705	5.94909	60.3282	93.9393
AL4G44590	902749	2.39568	1.15904e-06	7.08604	25.0192	52.9252	69.6149		AL7G39380	493361	3.61579	5.28317e-07	0.45318	0.243291	2.43929	5.62989
AL2G39680	316945	2.39624	3.57329e-09	34.2748	86.2544	215.365	245.438		AL1G36810	472644	3.61709	1.22113e-09	0.970754	0.797562	6.52322	13.9436
AL7G22060	#N/A	2.39692	4.11703e-15	17.8166	14.9505	73.9357	52.1075		AL1G28660	334956	3.61932	4.09018e-24	3.83563	3.64205	42.8252	44.9826
AL4G32100	934346	2.40113	1.05922e-13	9.25843	6.87817	26.7595	35.579		AL4G37350	483168	3.62291	1.17182e-17	11.9644	6.36686	92.8032	120.861
AL8G11080	494273	2.40427	1.25935e-17	4.85601	3.67223	17.1116	15.8852		AL1G29300	471947	3.62733	6.94558e-13	6.33579	8.62355	52.2777	121.99
AL3G47700	480552	2.40662	1.47802e-09	19.4408	48.7969	119.05	143.771		AL4G11950	481111	3.62989	1.4446e-18	40.2711	23.1623	372.309	374.449
AL2G33610	926906	2.40784	3.28017e-06	0.629262	0.387187	1.95096	1.99803		AL5G15040	484411	3.63131	1.001e-22	2.69978	2.41221	27.1636	33.1196
AL6G28830	488679	2.40846	1.37004e-08	52.371	125.924	261.757	426.052		AL6G19890	487801	3.63346	3.77547e-23	2.0345	1.77835	21.312	23.8421
AL1G41060	473053	2.4085	4.46486e-18	16.3512	16.31	66.1807	60.3786		AL5G28350	937757	3.63848	4.79853e-21	8.58992	7.70053	83.8313	108.887
AL1G15000	470527	2.40859	1.56383e-13	1.51027	1.34971	5.37801	5.71604		AL2G14620	475181	3.63978	9.57506e-14	1.39264	0.810219	8.09861	17.6574
AL4G31560	934288	2.41017	3.80126e-15	10.653	8.38478	42.3169	31.6221		AL4G14270	932450	3.6401	1.7641e-20	1.36373	1.30336	13.2716	18.3214
AL3G32210	479457	2.41493	2.12979e-16	52.1163	45.9173	188.265	193.623		AL4G28420	482337	3.64043	1.24954e-22	29.6999	31.8596	389.877	346.697
AL8G34850	496088	2.41554	5.06751e-11	12.7092	28.1026	77.8334	80.4081		AL4G23340	344719	3.64152	4.59597e-05	0.373566	0.0958183	4.58019	1.18977
AL1G33500	921071	2.41749	1.94198e-20	21.8165	22.9419	86.9252	87.5734		AL2G17270	907562	3.64297	1.13384e-14	2.22109	1.31615	13.9169	27.5451
AL2G30370	476357	2.41761	1.32393e-09	1.71738	1.36363	7.27899	4.74658		AL3G23030	928898	3.64399	3.05104e-19	9.39955	8.84176	84.4862	131.412
AL7G16880	491252	2.41761	2.11942e-15	53.559	39.5877	194.26	169.578		AL5G42190	899091	3.6455	0.00040239	0.0707841	0.363118	2.15859	2.9717
AL3G48350	480605	2.41876	1.39654e-14	10.0042	16.4125	55.009	47.797		AL8G11520	948270	3.64628	3.07251e-16	0.817952	0.550994	9.148	7.35596
AL4G34620	482896	2.42469	3.81855e-11	10.6399	23.4536	61.6165	71.4414		AL5G28940	485352	3.64718	3.48372e-06	0.234169	0.50053	6.1035	2.85326
AL1G20620	471130	2.42526	2.26689e-18	13.1842	14.7884	48.1174	61.5195		AL7G11750	490743	3.64751	1.48237e-15	3.38836	3.26588	25.0795	53.4017
AL1G20390	919763	2.42575	1.39012e-15	63.5378	73.7239	226.887	311.112		AL7G31030	889979	3.64768	2.27059e-16	0.383431	0.230906	3.6291	3.74079
AL3G47980	480570	2.42789	6.5043e-18	27.7038	27.1704	112.608	102.92		AL1G46090	913116	3.65021	8.49577e-09	0.146278	0.174661	1.48299	2.344
AL3G35360	318925	2.43059	9.15222e-08	1.99932	2.58632	8.94938	9.09524		AL6G49510	490334	3.65242	2.72665e-19	2.04651	1.95559	24.0349	24.1372
AL6G47360	943280	2.4321	4.63401e-20	12.1255	15.0166	56.109	50.6929		AL2G23740	338919	3.65379	1.34483e-09	1.38383	0.548081	10.9161	12.3736
AL5G24680	485038	2.43214	6.82607e-13	4.24678	6.77628	16.0614	27.2922		AL2G30810	316232	3.65521	4.3804e-20	1.68218	1.43198	14.7531	22.3882
AL7G24810	328949	2.43354	1.94135e-06	1.15292	2.34966	4.90295	8.8916		AL5G29860	485420	3.6565	1.30323e-21	3.17943	2.57994	43.998	26.1819
AL7G36080	890447	2.43463	5.01563e-09	1.53767	2.32926	8.10392	7.13547		AL2G27960	476139	3.65945	2.40213e-09	0.555677	0.262554	3.48745	6.29792
AL3G48970	480665	2.43506	5.65583e-19	10.0977	9.87566	38.7838	40.0816		AL6G50840	490447	3.66235	1.51469e-13	9.3388	5.22332	54.9379	117.723
AL7G33520	329582	2.43635	2.30542e-12	165.274	286.049	1026.64	750.028		AL1G30600	472077	3.66884	2.19922e-18	2.50391	1.49696	19.52	28.6445
AL8G37510	950964	2.43845	1.33869e-17	15.8929	22.1763	72.8045	77.5654		AL7G32570	492803	3.67069	5.08865e-17	19.9483	18.5846	165.198	297.884
AL8G26100	949805	2.43956	5.83391e-12	6.02497	12.323	31.863	40.5243		AL5G35240	485945	3.67422	3.2601e-21	2.46708	2.17173	24.0623	32.2283
AL6G38960	326972	2.44072	3.73657e-15	19.316	28.5256	83.6525	105.553		AL1G14640	910175	3.6782	1.75609e-11	0.39983	0.311027	5.74029	3.10288
AL4G10800	481030	2.44107	5.68254e-18	48.7539	48.0804	189.543	194.314		AL5G16060	484504	3.67973	1.47602e-22	3.17709	2.38234	40.1519	28.3861
AL2G28260	316028	2.44136	1.24204e-07	1.10226	3.12737	7.7112	8.98583		AL7G36120	946460	3.68071	3.11303e-16	1.02238	0.679003	7.58507	13.0299
AL2G25900	475964	2.443	1.46836e-10	51.0843	114.981	313.443	342.692		AL4G20260	344468	3.68102	2.37089e-12	0.505172	0.236857	5.36026	3.82963
AL1G49490	473706	2.44356	4.21703e-10	7.80707	10.4162	21.1231	51.1943		AL4G31910	482672	3.68255	7.11168e-05	0.159363	0.0272507	1.26273	1.12277
AL2G25740	475950	2.44384	6.61536e-17	17.3137	14.1599	62.282	62.8546		AL2G32920	476598	3.68305	2.37157e-15	2.86202	1.8552	19.679	37.4247
AL2G33340	476640	2.45002	4.99469e-16	2.24353	3.02856	10.4447	10.5624		AL4G11600	481085	3.68792	2.50008e-10	0.190349	0.413646	4.60577	2.92403
AL7G49240	947849	2.45098	1.20457e-15	15.1852	10.0501	53.1178	47.7987		AL7G23760	328861	3.68993	1.58406e-20	1.6146	1.70883	16.1675	24.5088
AL3G33960	930011	2.45198	6.63565e-17	2.07191	2.86866	8.9118	10.7983		AL6G28700	488668	3.69611	1.78155e-07	0.637057	0.35404	4.48323	7.77767
AL3G26500	478882	2.45725	2.15318e-14	50.8252	82.8336	254.042	280.241		AL6G15170	325175	3.69821	3.53172e-10	0.902444	0.578684	7.27364	11.0294
AL1G50810	314121	2.45896	0.000265255	1.04981	0.671634	5.12492	1.79711		AL6G23540	488151	3.7014	1.42626e-19	0.906678	0.626122	9.042	10.0059
AL4G31530	482632	2.45946	2.87742e-07	1.57962	2.11928	5.67194	9.18527		AL7G47670	947663	3.70153	4.50412e-18	7.39849	3.9445	63.2919	76.4337
AL2G27810	926301	2.46003	2.9053e-05	0.252697	0.29094	1.17803	1.01291		AL3G45980	480427	3.7019	0.000221461	0.135885	0.0348541	1.5938	0.668841
AL3G19340	#N/A	2.46016	0.000182819	0.489686	0.740987	2.71627	2.24968		AL6G47670	943307	3.70195	1.50299e-07	2.19159	0.597267	9.12532	24.7075
AL2G38240	909563	2.46683	8.49779e-05	0.411015	0.964013	2.79227	2.75583		AL1G19350	470988	3.70551	1.06919e-16	124.425	67.8929	981.177	1385.45
AL8G12320	494374	2.46905	1.20135e-09	0.344462	0.607915	1.77811	2.06501		AL2G21170	475650	3.71007	4.11241e-09	47.2363	11.0064	287.574	426.307
AL4G40910	483498	2.46911	3.12974e-12	44.6844	82.738	216.079	297.224		AL2G23760	925909	3.71026	9.15126e-17	3.09635	1.53733	23.784	33.4578
AL8G26390	495340	2.47262	3.81463e-13	4.93452	6.87879	24.173	23.6402		AL7G29600	492546	3.7149	7.26405e-19	9.64387	6.4966	81.5703	118.712
AL4G43800	483786	2.47353	1.47496e-18	61.7207	55.2528	228.369	246.173		AL6G22020	488005	3.71506	1.21974e-22	12.8123	14.0571	180.688	158.084
AL1G53070	473935	2.47514	1.19332e-19	9.20106	10.9046	40.8162	40.7089		AL8G34860	496089	3.71576	6.41739e-24	13.662	13.0471	172.931	162.982
AL7G39010	493327	2.47613	1.17768e-17	19.2898	21.3067	76.2161	88.5958		AL7G34310	492953	3.7191	8.07058e-16	2.32073	1.22934	30.6125	14.6681
AL4G43660	483769	2.47673	3.19985e-13	21.109	39.174	108.282	135.86		AL5G28480	485319	3.72129	3.17436e-07	0.313439	0.0517168	3.0328	1.60275
AL5G36060	938542	2.47978	1.36721e-19	3.46339	3.14098	13.0027	13.906		AL4G31790	934312	3.73228	7.10951e-21	2.89143	1.76581	25.4745	33.2721
AL1G35230	921263	2.48002	1.55488e-10	5.12928	5.66595	18.5847	25.4115		AL3G27880	479028	3.73716	2.09649e-08	0.308702	0.583959	8.77433	2.90485
AL2G26320	476004	2.48114	1.98949e-07	5.94772	14.4087	54.1185	28.4607		AL2G31070	908904	3.74551	3.68335e-12	15.0376	4.50153	124.711	123.397
AL6G15320	487361	2.48175	3.99658e-18	24.5739	24.4315	98.7927	101.014		AL1G26570	911287	3.74902	7.45413e-14	5.36326	3.47031	32.5361	78.6982
AL6G21660	325665	2.48619	2.00738e-10	2.86448	4.80641	16.3013	15.0012		AL6G50180	490390	3.75247	3.51314e-23	5.05078	5.77674	63.2593	75.909
AL1G43930	473316	2.48664	1.20241e-17	9.94719	13.2434	45.8305	48.8905		AL6G26300	941077	3.75287	1.15143e-19	9.92146	8.80346	92.9965	145.813
AL3G27780	479015	2.48783	1.804e-18	41.7743	37.9802	153.723	173.042		AL7G24830	492051	3.75811	1.32699e-17	22.1114	12.4122	280.843	168.331
AL6G10200	486885	2.49013	3.51129e-21	7.29894	7.87129	28.5405	33.6617		AL8G12290	494370	3.75957	4.48892e-15	1.50833	1.08695	12.4456	20.8375
AL3G29270	929526	2.4915	2.62992e-16	2.51701	3.52846	13.1915	11.5867		AL5G10270	935835	3.76062	1.56656e-10	0.646697	0.663502	8.42791	8.61312
AL4G37500	483187	2.49173	1.714e-06	1.12683	1.28367	5.7335	4.17355		AL8G36620	950876	3.76152	4.93671e-20	11.9064	9.87232	111.529	167.946
AL6G16920	487521	2.49313	1.26039e-16	26.2188	31.7211	133.259	104.516		AL2G30320	926585	3.76205	1.36356e-10	1.00076	0.34325	8.33483	9.11381
AL8G22310	949430	2.49542	5.39166e-12	277.331	196.039	708.23	1245.19		AL7G13110	490867	3.76788	6.80997e-17	1.42825	0.71551	14.4311	13.5689
AL2G23010	475748	2.50138	1.26923e-20	7.93713	9.74665	40.0537	32.9452		AL1G20610	919785	3.76849	5.34778e-13	0.804892	1.08141	12.2278	12.3736
AL4G24320	481956	2.50359	2.25151e-18	27.8153	30.3261	114.426	126.135		AL4G21250	481695	3.77424	6.18604e-07	0.259251	0.124682	2.48329	2.65064
AL4G40550	935257	2.50384	0.000212297	0.517709	1.50383	4.25047	4.13239		AL2G35240	476828	3.77925	1.32348e-15	5.17909	2.40215	37.109	60.8632
AL5G19900	484750	2.50629	4.48928e-07	80.1574	24.5966	195.731	241.546		AL6G32810	489094	3.77961	2.55175e-09	0.443027	0.304874	3.54867	6.21024
AL5G44460	486810	2.50693	0.000195498	3.79743	24.4257	76.462	39.5614		AL2G16510	907482	3.78332	4.07371e-23	7.25776	7.124	86.1984	102.43
AL5G36090	486038	2.50707	3.43768e-13	35.8046	20.7515	105.069	130.386		AL4G26460	901031	3.78681	1.02292e-05	0.407009	0.247254	2.24453	6.32633
AL2G20700	925577	2.50823	1.17035e-13	185.211	300.602	1171.3	839.519		AL8G38120	496432	3.78849	3.88792e-08	0.438317	0.14793	3.9144	3.92414
AL1G12480	470289	2.51039	9.29609e-15	6.54216	8.33905	23.6918	38.1444		AL2G31100	908906	3.7895	3.5671e-21	3.49497	3.03636	33.0806	52.4117
AL1G18570	311885	2.51039	5.49503e-23	13.048	15.2459	60.6002	56.9776		AL3G17290	928294	3.79023	4.38285e-16	7.12579	8.17895	65.4864	134.256
AL8G30590	495680	2.51263	2.21541e-07	2.14635	7.85483	20.1097	21.2913		AL4G12380	481153	3.79039	2.92429e-09	0.965463	0.691929	14.6545	7.72834
AL7G12000	327935	2.5132	1.22425e-12	5.93896	3.30519	23.1094	15.5104		AL8G37020	496321	3.79422	1.31213e-14	3.46295	3.44911	26.2199	63.8308
AL4G36210	483053	2.51365	1.48457e-05	0.909639	0.806517	2.6334	4.55313		AL8G38890	918094	3.79544	5.81203e-24	3.6345	3.97697	44.88	55.7856
AL7G48050	947705	2.51761	1.79476e-13	13.5613	11.324	48.4029	55.7519		AL4G36180	483049	3.79901	2.34427e-22	0.884885	0.804711	11.7878	10.7723
AL7G12370	353021	2.51799	1.2307e-11	4.91461	2.79577	16.3237	16.0012		AL3G46020	906322	3.80378	2.56616e-06	0.0959011	0.0922436	1.21856	1.33628
AL5G32510	323821	2.5181	2.04129e-17	5.69175	7.97801	31.0151	26.0274		AL4G38060	483244	3.80674	9.75624e-19	4.81383	4.75416	89.2256	40.9612
AL1G27310	920458	2.51867	4.72798e-21	9.7764	8.66485	37.3651	39.8296		AL6G46810	943226	3.80826	1.17581e-09	3.13489	1.00905	15.6209	38.4065
AL1G33980	472381	2.51899	2.47484e-17	22.3408	30.5905	105.714	115.347		AL7G29770	492561	3.81244	6.82788e-13	0.274976	0.280816	4.89753	2.68333
AL1G22160	471266	2.51985	1.59408e-18	14.0266	15.9919	56.6252	68.9703		AL2G16930	907524	3.81967	1.00072e-23	11.2238	9.24247	129.434	145.725
AL4G37020	321761	2.52226	0.000181579	1.44158	0.468997	5.44083	2.60974		AL8G13680	915611	3.82144	0.000134094	0.364306	0.0479196	1.11754	4.29356
AL7G17000	491260	2.52621	7.73475e-08	15.5717	5.56261	31.2711	58.1429		AL6G32650	489075	3.82447	1.18547e-12	6.06574	3.83257	104.875	32.0348
AL1G40360	472977	2.52635	5.66791e-15	1.03452	1.4859	5.42398	5.16212		AL1G42480	473172	3.82498	5.39671e-21	3.36877	3.17193	33.8606	53.8695
AL7G10430	943817	2.52695	5.43657e-18	21.4934	18.1761	75.9959	91.0807		AL1G14250	333785	3.82814	8.5568e-05	0.217763	0.223421	1.32815	4.60265
AL5G26780	937586	2.52746	2.38709e-08	40.9004	14.3061	132.081	101.51		AL5G15000	322779	3.83175	4.23868e-09	0.139109	0.102926	1.4057	1.89767
AL8G18170	494777	2.53163	2.18068e-17	32.8464	25.3017	128.379	117.379		AL8G12880	494421	3.83716	3.16271e-10	1.63071	1.33414	12.1355	27.7998
AL4G22330	481779	2.5318	1.7487e-10	1.53709	2.26282	7.55015	8.48037		AL8G15650	948730	3.84748	6.28523e-17	8.22598	10.543	88.3924	167.158
AL5G36910	486111	2.53397	1.23669e-12	4.52074	7.49434	26.4982	24.1948		AL7G27170	945551	3.85241	9.8227e-06	0.107175	0.274899	2.80742	2.48247
AL2G31100	908906	2.53444	8.6835e-12	2.81103	3.06902	12.3044	12.5691		AL1G18700	919589	3.85322	6.23495e-18	7.65329	5.69593	64.9412	116.742
AL5G19820	484743	2.53608	4.45249e-08	3.31529	3.62533	14.1301	15.292		AL5G15540	484460	3.85612	2.46752e-09	0.126323	0.188137	3.1481	1.29782
AL3G46940	480500	2.53799	1.0981e-22	4.07532	4.1535	18.3206	16.5577		AL7G26480	492223	3.85854	7.15445e-11	1.48881	0.442754	9.1192	17.141
AL1G31500	472165	2.53949	2.35331e-09	5.91658	4.2044	24.4502	18.5688		AL8G42660	358826	3.86025	2.34907e-16	0.824844	0.617078	6.51589	13.2117
AL1G34930	472454	2.54062	3.58105e-16	17.0007	26.9741	99.9419	86.3062		AL7G10420	490619	3.86122	2.42676e-17	3.86767	5.36967	43.7805	83.2343
AL6G46850	943230	2.54267	9.19991e-19	12.393	15.8822	63.0789	56.9983		AL5G23480	484948	3.86438	5.94435e-18	12.5283	5.8335	118.621	134.656
AL7G14810	944272	2.54414	3.0593e-10	109.525	271.038	720.506	891.693		AL4G37560	934943	3.86926	6.49548e-06	0.299592	0.474626	2.37017	8.24054
AL8G40810	951307	2.54415	5.84862e-11	1.08919	1.42853	6.94542	3.76056		AL7G36600	493150	3.87002	2.92545e-18	4.93806	2.1841	48.9313	49.9894
AL3G10510	927592	2.54427	1.21684e-15	12.9872	20.6465	70.5428	72.2802		AL6G20980	940548	3.87114	2.8656e-08	14.3267	2.39162	106.748	123.264
AL7G24020	491969	2.54545	9.90911e-05	1.29596	4.05407	10.1331	12.6256		AL1G21960	910866	3.87138	2.05749e-21	0.576358	0.706318	11.6374	6.55762
AL2G12240	475030	2.54764	3.99711e-21	6.7945	9.33851	35.6589	33.0755		AL6G13530	487182	3.87533	4.45054e-23	1.71144	1.42325	18.2021	25.4198
AL6G47670	943307	2.54934	3.42918e-09	3.63623	10.0888	31.6388	26.7155		AL5G26950	485205	3.88151	4.50145e-05	0.390996	0.180521	1.49198	6.43018
AL6G22550	488059	2.55035	1.1761e-18	7.07315	7.92335	27.8796	36.2211		AL5G26530	937559	3.8846	1.75696e-07	2.10326	1.39865	6.99804	40.8359
AL8G22830	949481	2.55203	1.08625e-13	3.51515	5.66755	21.2518	17.9843		AL8G29610	495588	3.88767	2.53356e-22	17.4901	11.6721	201.119	209.663
AL4G37770	934965	2.55742	7.3222e-18	144.333	190.606	693.921	742.846		AL8G16750	915921	3.89554	0.000256457	0.149474	0.365968	6.75771	0.885231
AL4G36280	#N/A	2.55748	1.44776e-18	38.9905	33.1652	144.648	165.725		AL4G34660	482901	3.89559	1.8746e-24	5.18687	5.34073	65.7213	83.392
AL2G36040	927147	2.55842	1.90047e-05	8.37415	44.6505	103.498	122.671		AL2G17100	475354	3.89584	6.02435e-23	8.02036	4.71944	95.817	85.3741
AL4G36570	483087	2.55934	3.36583e-05	8.15134	1.79804	15.8799	27.2652		AL1G30280	312784	3.90038	3.31924e-23	10.7088	6.85101	141.03	110.175
AL3G26340	478868	2.56172	5.29605e-13	17.3142	31.2467	123.935	84.5441		AL1G38770	313365	3.90146	6.66363e-06	0.171229	0.146399	2.41002	2.27227
AL3G23820	928978	2.56234	4.71348e-08	27.198	68.3081	273.588	135.736		AL8G19340	949125	3.90536	3.372e-23	8.84818	6.76391	103.997	118.49
AL7G37770	493251	2.56413	0.00016242	0.443345	0.289166	1.82277	1.35248		AL4G18720	481513	3.91241	5.96134e-25	13.4754	11.7163	167.394	193.781
AL3G34200	318835	2.56413	4.85094e-22	3.82421	4.9311	18.2578	19.5001		AL8G20530	494891	3.91636	1.11805e-20	17.4891	12.8452	175.598	257.447
AL2G35140	476817	2.56578	4.09649e-11	6.30787	13.2592	31.917	52.3523		AL41U10020	887884	3.91798	6.57281e-09	0.934037	0.156866	7.25139	8.32774
AL1G17010	919426	2.56914	1.74091e-15	87.053	138.471	458.317	515.986		AL3G17780	478009	3.92317	1.82358e-05	0.311751	0.0666359	3.65654	2.14375
AL2G33370	926884	2.56916	5.93856e-13	267.742	538.068	1798.74	1677.28		AL7G15470	491099	3.92464	7.18431e-23	5.18971	3.58189	51.9488	74.2987
AL8G36620	950876	2.57093	6.47442e-15	33.7135	21.4933	135.881	104.105		AL6G12440	939699	3.92522	3.63358e-05	0.646426	5.43475	72.8427	19.0282
AL5G14730	484384	2.5727	1.75257e-19	48.3072	55.033	230.828	217.53		AL1G31970	472202	3.92577	2.29883e-24	20.5725	18.3069	265.034	297.95
AL1G36410	472601	2.57443	9.54275e-05	1.39603	9.08142	20.9559	24.244		AL4G12340	481150	3.93473	4.70664e-25	6.11326	4.88298	74.8689	85.1931
AL6G35480	942017	2.57557	4.32713e-19	3.55793	4.47845	17.1368	17.806		AL3G15720	477828	3.93981	2.03628e-07	0.0846955	0.0814653	1.58943	0.90937
AL6G37830	489513	2.57623	1.71265e-05	0.476879	1.64617	4.90867	4.29657		AL8G33070	950508	3.94276	5.72061e-24	18.2147	17.4395	322.341	206.925
AL1G34230	472405	2.57737	1.04742e-15	4.33439	4.37605	14.0219	23.9561		AL1G60150	474473	3.94293	4.59161e-15	1.76119	2.18536	16.6731	40.4464
AL6G49500	327563	2.57973	1.50233e-18	439.689	538.388	2003.26	2259.82		AL4G36280	#N/A	3.94551	3.76968e-21	18.6167	10.4691	224.558	202.566
AL1G33020	312977	2.57975	5.43657e-18	425.581	429.58	1624.65	2107.58		AL3G19460	478178	3.94639	3.87007e-20	4.91306	4.06042	47.7041	82.8299
AL6G24720	488284	2.58093	8.62449e-14	13.1606	24.7097	89.8318	74.929		AL4G42120	935434	3.94647	1.3797e-11	0.704576	0.709977	14.5079	6.75142
AL5G32160	485618	2.58118	2.27261e-14	6.05184	6.50558	27.6645	27.1985		AL2G21160	475649	3.94687	4.28918e-12	23.0016	7.00604	168.861	265.104
AL1G24750	920209	2.58294	0.000125337	0.241198	0.864423	2.73318	2.09246		AL3G20580	903839	3.94697	6.37781e-15	0.36559	0.200941	3.27334	5.02503
AL2G27540	926277	2.58369	2.58148e-24	19.057	18.2691	78.2108	85.1785		AL7G21400	491715	3.95119	1.43335e-06	0.218878	0.140354	3.38873	2.12299
AL5G28770	485340	2.58818	1.4892e-15	9.61363	16.9959	54.8547	61.6001		AL1G32830	472273	3.95645	4.10819e-15	61.4333	121.323	993.556	1706.94
AL4G26070	482113	2.58979	9.08063e-20	18.6734	16.3857	71.8815	82.3117		AL3G51030	480820	3.95939	5.38495e-24	5.29611	3.31202	67.0178	60.8335
AL8G30940	950287	2.59053	1.16651e-07	0.571561	0.669637	2.23915	3.22535		AL1G35720	472536	3.96123	0.000119773	0.0223456	0.186276	1.18815	1.87625
AL5G43160	486698	2.59159	1.12894e-09	9.47161	27.0488	84.6704	75.1893		AL3G20730	478307	3.96729	7.99711e-25	6.84057	4.72179	89.3174	83.3566
AL5G26200	485145	2.59943	9.60037e-17	3.92484	3.86411	20.6459	13.8013		AL1G14660	311587	3.97229	2.63445e-09	0.479753	0.323829	3.86982	8.07845
AL1G24730	#N/A	2.60077	1.15502e-15	17.7338	25.1234	112.444	76.8525		AL5G39640	#N/A	3.97335	6.53497e-05	0.0256672	0.181048	1.86652	1.24479
AL4G38450	935037	2.60279	4.78486e-18	4.19809	4.93532	23.019	17.4431		AL3G35190	479695	3.9797	7.87705e-07	0.208045	0.059292	2.34979	1.82382
AL3G34990	479668	2.60294	6.37257e-13	1.19278	1.37297	5.90998	5.46614		AL3G50280	319814	3.98052	2.56478e-22	3.2172	2.063	36.871	42.6818
AL2G22530	925763	2.60307	3.69809e-17	11.0587	6.54664	40.5792	37.7027		AL1G15310	910238	3.98084	5.47303e-27	1.1595	1.04479	18.2861	15.1116
AL4G24780	482001	2.60319	9.78564e-07	2.37465	10.0104	25.6589	28.9193		AL8G10690	494249	3.9819	1.89893e-07	0.198772	0.395128	7.00973	2.20134
AL1G47420	473571	2.60526	9.3113e-25	5.63006	6.08034	24.8321	27.1703		AL2G29680	926523	3.98232	1.26403e-13	6.80493	7.52483	56.2402	156.174
AL4G36050	483040	2.60691	6.15907e-17	132.991	199.3	703.085	771.011		AL3G44170	931117	3.98668	2.72595e-16	3.91356	2.4864	30.7246	64.4061
AL6G44710	942992	2.60708	1.34873e-06	1.804	5.01391	15.7269	14.5025		AL7G12730	490829	3.99263	7.61082e-20	7.7866	9.95225	101.238	166.591
AL2G23830	925915	2.60722	2.54423e-05	0.380556	0.275224	1.20012	1.73026		AL1G30400	312791	3.99548	3.27748e-19	1.00986	0.845292	9.37324	18.5031
AL8G38890	918094	2.60751	1.61993e-14	5.44475	7.55441	36.3003	21.4049		AL3G42000	342859	3.99687	3.62371e-11	4.36313	7.76708	44.4283	137.641
AL2G20440	925527	2.60797	7.84829e-15	106.378	162.148	708.784	482.603		AL7G32760	492822	4.00186	2.25427e-06	0.500402	0.0828073	3.7361	5.28125
AL7G20140	944827	2.60857	1.73561e-19	32.5563	40.213	169.617	153.898		AL6G17490	487575	4.00843	2.14765e-28	2.64219	2.38316	39.47	37.9141
AL1G13340	919055	2.60901	7.55916e-08	0.53537	0.734525	2.13444	3.52502		AL8G37070	496327	4.01094	9.37791e-11	18.5235	4.28467	210.354	140.234
AL8G16350	948802	2.61117	5.66214e-09	68.8795	185.077	689.132	436.667		AL1G36500	472613	4.01217	6.58984e-09	0.264497	0.175888	2.37459	4.39634
AL8G25350	949730	2.6114	1.00177e-17	8.64157	11.1729	35.8143	52.488		AL4G31290	934259	4.01445	1.20411e-05	0.109881	0.040263	1.35017	1.11351
AL7G14140	490969	2.61319	1.78938e-20	12.7046	11.1647	48.9058	57.7942		AL4G18370	932896	4.01643	6.62406e-06	0.069208	0.0507188	1.2524	0.687022
AL1G49470	922759	2.61493	3.42109e-10	2.58147	7.2321	22.1433	21.5224		AL3G14690	340626	4.01908	2.39295e-14	1.08679	2.58433	23.9007	32.7449
AL2G17500	925173	2.61817	3.46819e-13	6.13361	13.1266	46.8181	39.1293		AL3G24250	929021	4.02196	1.60932e-06	0.164026	0.0365844	1.22681	1.93063
AL4G26230	344960	2.62266	3.78276e-17	2.48705	3.42191	10.6401	15.9021		AL1G17400	910428	4.02419	7.13101e-13	0.135964	0.158519	2.05542	2.51706
AL8G33500	917565	2.62269	2.35997e-05	0.878432	1.28077	5.83962	3.88566		AL3G48900	931626	4.02922	5.50554e-11	4.11383	1.43423	28.6696	56.7218
AL8G37710	496395	2.62728	1.7534e-19	14.7067	21.8198	76.724	87.698		AL4G26070	482113	4.03281	3.04586e-21	42.3593	27.5288	457.341	624.43
AL1G49450	473703	2.63055	3.11177e-14	2.68682	2.58386	11.8212	12.0184		AL669U10010	887478	4.03953	0.000353954	0.0780565	0.400424	1.95312	5.42403
AL7G24820	945307	2.6309	6.72554e-11	26.8482	58.8349	146.69	239.184		AL6G25580	488361	4.04301	9.74099e-20	1.78923	2.17062	25.788	36.2281
AL4G36330	901965	2.63128	2.69961e-07	1.42575	2.00824	10.9677	4.53401		AL4G11020	481043	4.04816	7.87029e-07	0.461277	0.208793	3.60688	7.07061
AL2G14780	475195	2.63411	4.15048e-19	10.6896	12.2269	59.3101	44.4189		AL2G13750	315184	4.04925	1.73157e-09	0.415921	0.297187	2.51816	8.52429
AL1G22200	471271	2.63545	8.64179e-06	0.254918	0.283632	1.15763	1.29168		AL3G18410	478059	4.05641	1.83204e-23	27.5517	16.9561	357.004	348.371
AL5G28160	485296	2.63545	1.41428e-13	1.19746	1.81907	7.75504	5.90322		AL4G33510	482800	4.05658	2.01618e-21	4.03736	3.14343	42.1375	70.6433
AL7G42960	947166	2.64167	3.52493e-20	15.2617	15.225	75.0973	63.7462		AL3G45400	931243	4.05986	7.69183e-06	0.13567	0.28999	2.08633	4.61553
AL5G26150	485139	2.6419	1.37739e-11	2.58862	2.13918	15.2285	6.31445		AL7G24020	491969	4.06671	2.60525e-05	0.0679696	0.26151	2.60424	2.65675
AL3G17730	928343	2.64236	3.03125e-16	24.3143	32.2524	102.47	154.998		AL6G34640	489255	4.07371	3.04638e-05	0.26244	0.367172	9.42103	1.13978
AL3G36570	479799	2.64342	1.41907e-16	32.3447	51.1957	205.323	174.571		AL4G40950	935303	4.07515	1.44696e-05	0.0938882	0.0172014	1.27951	0.611639
AL8G34860	496089	2.64378	1.09913e-18	18.8988	25.1477	112.373	88.1814		AL5G37920	486203	4.07925	4.61755e-19	3.13878	2.63898	30.3644	61.5432
AL3G44170	931117	2.64518	1.12844e-22	4.12332	4.18172	19.9048	18.0117		AL6G44600	327275	4.08022	2.20357e-20	6.93586	3.26516	79.1021	84.6618
AL4G31800	482660	2.64522	1.43632e-17	88.8119	62.8019	356.338	337.319		AL7G46350	891488	4.0893	4.55706e-19	7.18178	3.83312	65.3033	111.346
AL1G43660	912893	2.64961	7.43615e-09	1.04891	2.3596	7.12794	8.44019		AL3G37150	930349	4.09303	5.0617e-11	0.376686	0.368071	6.90074	5.40126
AL6G48150	943356	2.65047	4.18601e-18	4.5803	5.15285	18.4503	26.1637		AL1G17010	919426	4.09345	2.39456e-26	3.73914	4.79538	80.4004	60.1117
AL6G13550	487184	2.65383	2.24503e-19	17.1729	20.1754	76.186	95.2539		AL7G29530	889838	4.09584	7.14797e-18	0.324148	0.207857	3.11528	5.49035
AL7G37040	493199	2.65698	5.71688e-19	71.8068	89.9213	345.166	398.444		AL8G31710	917381	4.09798	1.45021e-20	1.84555	1.36589	18.4175	33.4025
AL6G46130	#N/A	2.66063	1.3783e-10	3.17895	8.28363	31.8179	20.8005		AL7G25670	945400	4.10805	1.16456e-14	0.696812	0.691857	16.4513	6.91488
AL5G15530	484460	2.66091	8.01907e-22	5.17968	6.40225	26.8962	26.5089		AL4G27200	482224	4.1103	4.75935e-16	0.356133	0.369737	6.29878	5.74487
AL6G15020	939954	2.66205	0.000434482	0.232956	0.220317	1.22393	0.894872		AL1G34810	472441	4.11221	1.32695e-29	1.98308	1.9157	34.6073	30.0787
AL4G26400	901023	2.66405	1.55788e-14	27.3153	51.1008	161.517	200.028		AL6G13870	939830	4.11304	1.88241e-24	2.93838	1.68276	43.0045	33.9236
AL8G19340	949125	2.67201	1.35051e-20	21.1515	20.6761	90.0542	104.572		AL2G35780	927119	4.11312	3.87347e-18	0.413174	0.240216	5.97903	4.92869
AL6G10490	892054	2.67633	3.04716e-06	0.593167	1.40246	6.13292	3.14661		AL6G45780	895419	4.11886	1.60159e-06	0.130991	0.104996	1.43397	2.53634
AL6G35540	942024	2.6766	6.4067e-11	8.83303	4.66936	37.3545	25.8265		AL7G31970	946052	4.12431	3.56743e-27	0.506829	0.695613	10.0745	9.99539
AL2G15540	475258	2.6791	4.50887e-19	19.5412	23.9692	88.5743	114.645		AL8G40870	496690	4.12759	7.5903e-05	0.455756	0.089923	1.15135	7.66369
AL7G31330	945987	2.68697	1.1496e-05	0.414032	1.00067	2.70964	3.94132		AL1G37150	921472	4.13562	1.63753e-08	2.84497	0.377444	30.1277	23.7885
AL7G42780	493579	2.68719	6.70616e-26	5.35231	5.35967	24.5848	25.7815		AL5G15530	484460	4.13817	1.00072e-23	0.817295	0.502016	9.53224	12.5417
AL5G15000	322779	2.68757	2.07696e-10	0.847501	0.912841	4.88684	3.39076		AL7G21490	944964	4.15263	7.01383e-28	3.30769	3.24392	47.2289	63.5176
AL5G18360	936692	2.68758	2.81462e-21	62.5815	63.423	306.597	285.812		AL3G27110	929308	4.15568	9.71426e-24	35.3482	41.8496	550.158	758.72
AL4G43900	935611	2.69248	8.22017e-14	2.22209	4.64716	16.7733	15.5237		AL5G19310	936786	4.15582	7.40464e-25	1.97705	1.06464	26.9725	24.9685
AL3G23750	#N/A	2.69284	3.19189e-18	7.74827	11.4238	47.3367	43.0095		AL6G45090	943027	4.15832	4.28918e-12	0.579061	0.232074	7.33893	6.67142
AL8G30960	495722	2.6932	5.79042e-07	0.744415	0.999717	2.7585	5.49039		AL2G39100	#N/A	4.16142	5.17202e-14	0.343098	0.181184	2.99843	5.86685
AL1G46000	336372	2.70176	0.000294365	0.280865	1.52293	5.0272	3.50482		AL7G46330	891488	4.16494	5.1481e-21	2.79166	1.79013	29.143	48.602
AL1G27210	471744	2.70346	8.64911e-26	6.66247	7.61369	32.9735	34.8724		AL2G32250	476541	4.1665	2.31612e-06	0.0895931	0.0229803	1.14892	0.894943
AL7G42030	493556	2.7038	5.10054e-22	26.1142	25.6298	120.773	125.332		AL1G42190	912743	4.1682	0.000412825	0.0242645	0.684614	9.12614	3.46003
AL4G20890	481665	2.70396	1.5604e-14	36.738	73.135	274.43	246.06		AL7G31330	945987	4.17062	6.72932e-13	0.261382	0.496122	5.95164	7.03817
AL8G40310	496633	2.70835	7.86189e-14	62.1132	92.4685	475.595	259.664		AL2G37180	927256	4.17246	3.01042e-22	2.37588	1.59058	26.2426	41.4904
AL7G43710	947243	2.70892	7.30454e-13	1.969	1.9186	11.3519	7.2011		AL8G18580	949051	4.17597	1.03467e-18	7.2449	2.80279	89.4232	83.4294
AL5G35490	938480	2.71461	2.46579e-24	11.5225	10.4903	54.1702	51.3501		AL5G32160	485618	4.18487	9.7755e-22	2.28096	1.54481	29.9397	36.5085
AL2G28120	926342	2.71669	1.62213e-18	14.8624	14.2697	56.6693	83.2007		AL2G28310	476162	4.18775	1.93595e-15	1.60047	1.24464	14.6714	34.1136
AL3G17130	477945	2.71802	1.12068e-19	9.07676	14.9815	52.633	62.6502		AL3G47690	931495	4.19591	5.59581e-36	1.09999	1.17432	19.7501	20.1162
AL1G14670	919192	2.71862	2.46497e-20	114.778	110.714	500.801	582.961		AL5G24750	485040	4.19654	4.6327e-07	0.372516	0.159249	2.05517	7.11555
AL1G46750	922451	2.72114	5.68437e-20	36.1636	49.431	204.457	206.756		AL7G49870	891828	4.1993	5.33103e-06	0.0546728	0.116862	1.65302	1.39829
AL4G12660	932285	2.72374	9.6993e-07	0.94805	2.1281	4.37961	10.4242		AL7G47170	947621	4.20237	3.28108e-19	3.27646	2.61005	33.0235	68.8364
AL3G31390	929751	2.7259	5.91037e-14	4.01984	6.42072	22.9109	27.4519		AL1G59390	337444	4.20627	0.000172666	0.142964	0	1.054	1.68529
AL1G26730	471689	2.7276	2.50037e-10	4.9472	4.82319	32.4032	14.8165		AL7G16650	491227	4.21069	2.64509e-23	4.41765	3.57736	54.2381	85.6796
AL3G10130	927555	2.728	9.90453e-20	6.54572	6.44615	29.2586	33.61		AL6G49430	943489	4.21349	3.00891e-06	0.220722	0.0223478	1.6714	2.64877
AL1G39240	472840	2.72882	2.95069e-17	123.645	203.569	800.765	777.788		AL1G27300	471753	4.21871	8.30934e-11	3.19337	0.687629	29.6434	38.2127
AL3G26670	478900	2.72888	4.62139e-19	2.92144	3.74507	13.6065	18.6402		AL7G29590	889847	4.21952	1.1521e-22	3.27761	3.09637	41.3309	70.8798
AL8G31910	332000	2.72895	5.27783e-21	15.3682	18.274	75.2847	87.3749		AL2G22370	908083	4.22512	1.73838e-15	0.173382	0.208462	3.56727	3.28654
AL2G30200	339433	2.73174	6.03427e-08	1.35868	0.943645	5.99112	5.19943		AL6G19250	487721	4.22544	5.26815e-16	29.7812	11.2271	305.834	416.189
AL1G62110	337666	2.7333	4.32709e-17	2.09464	3.30739	11.7803	14.4006		AL1G37560	472692	4.22691	2.17156e-27	5.87815	5.29422	93.02	106.274
AL4G31990	482676	2.73422	8.77356e-21	103.569	92.6485	448.873	504.834		AL1G26730	471689	4.22999	2.75037e-06	0.624642	0.267031	2.96313	12.7503
AL4G37550	483192	2.7369	0.000161556	0.778933	0.736671	5.05289	2.35747		AL6G10500	486921	4.23364	1.18274e-23	3.14668	1.61423	41.1273	44.0733
AL5G12130	896229	2.73812	8.02594e-08	1.82164	1.85432	8.70741	9.20712		AL5G33480	485744	4.23495	0.000189925	0	0.23138	1.90449	2.18741
AL8G40730	496681	2.73906	1.94771e-07	2.37712	1.78155	12.0804	8.22819		AL1G28040	312603	4.23634	8.2022e-08	0.238341	0.0594355	1.82226	3.53667
AL4G24280	481952	2.74159	6.34898e-07	1.13421	1.37377	3.87451	8.39417		AL7G16970	944499	4.2437	2.67735e-24	14.4941	10.2426	189.737	254.064
AL6G10500	486921	2.74289	7.48472e-13	2.86141	1.66952	11.0252	11.1744		AL1G37750	472702	4.24662	4.27349e-07	0.0675667	0.0433265	1.33403	0.770291
AL1G57840	474276	2.74441	9.66568e-09	0.921761	1.27026	6.77714	3.9363		AL3G46390	906356	4.24679	7.27062e-13	1.92952	0.618645	24.1873	22.4775
AL6G28570	941313	2.74583	1.80434e-21	9.11789	8.25919	47.7363	37.3688		AL5G37080	486129	4.25449	1.32887e-26	16.368	15.1537	246.633	324.914
AL3G36630	#N/A	2.7472	2.3666e-07	0.735282	0.56999	3.94968	2.45828		AL4G44890	483895	4.25467	1.8807e-08	0.155051	0.099425	2.88954	1.90794
AL3G21970	317879	2.75142	1.76906e-16	4.76672	9.12848	34.791	33.3002		AL3G35680	930189	4.26862	3.8464e-27	3.52149	2.09362	51.169	52.3977
AL6G51070	943647	2.75151	1.86244e-10	5.38525	12.8288	57.5675	31.5328		AL6G36060	489370	4.26885	5.99682e-20	0.860832	0.395183	9.20942	13.7224
AL3G20160	478250	2.75492	3.75317e-16	10.4275	12.9357	74.0018	40.9012		AL2G29920	926547	4.27151	2.13489e-17	35.2408	13.1681	477.402	411.173
AL8G23290	949525	2.7596	5.1676e-10	2.48323	6.98369	22.6646	23.9363		AL6G34770	941940	4.27181	1.23544e-05	0.0104075	0.0934323	1.18001	0.745804
AL7G16970	944499	2.76065	4.66115e-21	22.6606	27.452	134.065	113.499		AL3G33860	930001	4.27237	1.06018e-20	3.15242	1.27545	45.9837	36.2378
AL2G14150	475155	2.76402	6.81559e-21	17.1275	15.1673	70.4687	89.8084		AL4G41450	935359	4.27656	7.62002e-20	7.46431	3.03955	110.363	84.2388
AL7G38240	946684	2.76606	5.24267e-07	2.45694	7.12932	21.8893	25.584		AL4G16420	899984	4.27883	1.82939e-12	0.163298	0.16183	2.8788	3.1807
AL2G27960	476139	2.76743	1.54731e-10	1.06164	2.51517	8.78458	8.93776		AL7G29510	329316	4.29265	1.18136e-05	0.832107	0.0463984	10.7499	6.02311
AL8G34820	917694	2.77097	3.04875e-13	3.97102	4.27103	19.6694	21.4265		AL7G29570	492544	4.29295	1.67443e-14	0.74412	0.215703	7.588	10.256
AL6G28700	488668	2.77098	0.000373094	0.249162	0.353465	1.84338	1.18915		AL7G10280	490604	4.30215	2.88775e-10	0.291044	0.281848	2.39653	8.18598
AL2G16160	475300	2.77211	0.000185638	2.66109	22.8828	72.6404	53.4835		AL4G37870	934977	4.30225	9.32775e-13	0.316788	0.468779	5.64011	9.04866
AL5G14750	484388	2.77326	3.40171e-15	68.2558	132.236	522.99	473.492		AL4G26050	933737	4.30313	8.60566e-21	0.706136	0.566004	8.12583	15.5809
AL6G31060	488903	2.77591	5.44765e-13	3.80945	2.11087	14.8988	14.784		AL1G42660	313633	4.30333	4.1929e-08	0.0854108	0.156483	2.91949	1.7134
AL1G19210	334176	2.77661	1.95054e-21	28.4296	23.6067	135.109	125.413		AL1G48560	473657	4.30488	1.07232e-07	0.531431	0.0757279	5.60985	6.0265
AL8G23910	916667	2.77752	3.45878e-05	1.07145	0.810653	4.04389	5.45452		AL4G22390	933337	4.30518	1.27039e-06	0.591816	0.0583841	6.65664	5.96435
AL1G19910	910664	2.78165	5.22656e-16	4.04634	6.99964	27.1298	28.2132		AL2G21230	907974	4.31287	2.1062e-19	4.00383	2.18504	41.3878	74.7758
AL4G40370	483447	2.7822	6.61262e-24	7.3887	8.10939	39.7687	38.0056		AL1G46740	#N/A	4.31676	5.03144e-13	0.6172	0.284602	5.043	11.8666
AL4G36660	483098	2.78232	2.62772e-19	13.9076	20.7069	78.3414	95.1268		AL5G26430	485163	4.32025	4.45766e-11	0.860695	0.367942	9.49688	14.0522
AL2G25450	475919	2.78599	1.26801e-05	1.52204	9.72126	25.0294	31.1145		AL2G10440	474908	4.32089	3.80203e-05	0.221048	0	2.53506	2.18671
AL5G37700	486181	2.78842	4.88924e-08	1.02412	0.920723	4.01274	5.8164		AL6G50670	490434	4.3249	4.00985e-06	0.0237835	0.190637	2.83606	1.3428
AL5G30210	937942	2.7902	3.71984e-20	19.9893	12.914	91.2953	75.1658		AL1G20360	471106	4.32495	1.85246e-09	0.361264	0.252717	3.74934	7.96377
AL8G32460	950444	2.79049	1.92568e-11	22.3107	48.1962	167.786	186.784		AL4G30630	482539	4.32566	9.66224e-28	0.996357	0.689016	13.7257	18.3765
AL7G14820	491031	2.79414	5.17004e-22	5.79051	4.11206	22.4908	27.7471		AL7G46360	891488	4.32686	4.92179e-20	19.2361	9.25396	228.6	310.533
AL5G39800	486382	2.79704	9.49585e-17	14.5945	22.834	77.2729	112.172		AL6G41160	489742	4.33635	8.92053e-05	0.0120045	0.0615821	1.1264	0.330193
AL6G47270	490141	2.79717	3.35882e-16	7.36528	10.6409	57.8608	33.2575		AL8G18240	331145	4.33926	9.04748e-05	17.6133	0.99819	74.9255	270.466
AL7G21530	491728	2.79729	4.3255e-06	0.534013	0.732307	3.68742	2.75999		AL8G26390	495340	4.34215	9.86689e-27	3.94785	4.86351	69.2512	100.509
AL2G11450	474978	2.7998	2.28446e-14	9.08072	20.0252	69.4662	77.8622		AL6G19220	325471	4.35127	9.57987e-07	6.55836	0.516198	56.7621	78.5258
AL4G33510	482800	2.80133	1.88985e-23	8.3993	6.77588	39.1793	38.1234		AL8G12550	948377	4.35398	3.81103e-10	0.39324	0.326327	9.33315	5.09007
AL2G24740	908303	2.80449	4.31863e-23	2.51664	3.44723	16.236	14.1276		AL8G14410	#N/A	4.35405	6.60786e-06	0.0321726	0.0550144	1.12367	0.636532
AL4G16770	900014	2.80455	0.000170381	0.0684891	0.374759	1.0239	1.23004		AL8G12010	494342	4.35745	1.36858e-15	1.79563	0.875087	26.1717	26.6187
AL1G20460	919769	2.80583	1.02198e-14	14.9433	29.0611	96.1563	127.658		AL1G15850	470615	4.36026	4.02839e-07	0.0806338	0.0443192	1.44115	1.13397
AL3G33520	929969	2.81183	7.36193e-24	8.86126	8.03096	40.2888	46.3519		AL1G40370	472978	4.36575	1.68737e-17	32.1471	11.6495	477.493	382.253
AL2G30320	926585	2.81245	6.57005e-08	0.921636	0.774783	3.52823	5.19728		AL1G28150	471833	4.36654	2.41923e-08	0.0910351	0.0908062	2.35696	1.33254
AL2G37610	927298	2.81652	1.37002e-07	5.8625	1.70966	13.637	25.5664		AL8G26410	357513	4.37143	6.05193e-07	0.0852587	0.136678	1.93333	2.4994
AL6G24030	488205	2.81685	5.04076e-19	6.37073	10.1584	38.6816	46.1283		AL7G14620	944252	4.37337	1.27161e-30	4.65599	4.32531	99.7453	79.1022
AL3G10050	477308	2.82011	9.27145e-20	11.7846	18.8096	72.0201	85.3264		AL7G37540	493227	4.37382	1.43604e-22	7.33451	6.22095	91.7159	173.314
AL8G29670	495591	2.82362	4.91554e-09	0.795934	0.641231	3.96997	3.47269		AL4G41650	902471	4.38037	8.58735e-14	0.152458	0.151532	1.967	4.01692
AL1G42080	473139	2.82443	9.34283e-24	11.3823	14.4743	69.9608	63.5983		AL5G12500	346793	4.38058	2.08732e-16	0.428073	0.786894	14.3039	10.06
AL1G37560	472692	2.82557	2.97798e-22	13.104	14.2339	77.402	63.954		AL4G38410	483261	4.38427	7.57746e-05	0.0758305	0.0277861	1.79578	0.439112
AL3G18410	478059	2.8318	9.51449e-17	132.383	172.623	971.12	610.583		AL5G22880	937171	4.3888	1.31567e-10	0.431316	0.0710475	5.00631	5.04108
AL7G13600	490911	2.83244	1.09681e-06	2.2916	0.727175	9.93187	5.84052		AL7G30900	329411	4.39103	4.47642e-12	0.103227	0.132387	3.0753	1.72602
AL3G26510	478882	2.833	1.23226e-12	63.3678	148.335	500.102	595.798		AL4G10840	481034	4.39144	1.86942e-13	52.9259	59.8665	1851.34	476.216
AL5G13410	936173	2.83528	0.000461902	0.115273	0.236207	1.15358	0.697757		AL1G40480	472990	4.39152	7.80223e-12	0.636563	0.204095	7.11368	9.81053
AL3G20730	478307	2.84185	6.66968e-28	5.4725	6.5969	30.9034	32.2085		AL3G13940	477672	4.3952	7.24812e-21	0.27996	0.359044	5.44649	7.33578
AL2G21200	925637	2.84471	0.00042199	0.316793	1.28402	4.46427	3.96158		AL4G26290	933764	4.39757	4.3638e-08	0.143449	0.245295	3.40242	4.43025
AL334U10020	952044	2.84682	0.000480403	0.361036	0.26557	1.65167	1.68106		AL8G25580	949754	4.40172	4.49139e-10	0.21717	0.238728	6.23454	3.18883
AL4G23820	344762	2.84961	1.08188e-22	15.8978	19.0652	84.5127	99.2825		AL7G30210	492601	4.40273	1.23059e-07	0.0401276	0.154389	1.88263	2.01869
AL3G31410	929753	2.85083	6.95705e-09	1.35151	2.3216	9.93682	9.40085		AL4G42860	346360	4.4082	3.57111e-22	1.10367	0.457621	16.9614	14.8843
AL6G40690	#N/A	2.85211	6.55962e-15	7.90272	9.78889	32.3942	60.8612		AL8G44120	497009	4.40841	4.68059e-30	1.28029	1.1822	21.7999	27.9795
AL6G12460	939701	2.85372	1.59121e-16	7.07087	12.9916	52.9898	52.577		AL7G10430	943817	4.40904	1.68243e-22	13.427	11.5447	178.815	321.464
AL6G12640	939718	2.85382	3.87018e-19	25.7545	20.3198	102.335	141.198		AL5G36090	486038	4.41079	2.55195e-24	28.6358	15.7677	440.448	456.715
AL6G46810	943226	2.85422	3.36442e-12	1.79407	1.67115	8.15083	10.1586		AL4G14060	#N/A	4.41205	2.95662e-08	0.840092	0.134675	5.60708	13.7906
AL1G18900	470930	2.86461	5.30265e-13	3.3595	6.30523	17.3299	33.9128		AL1G11930	918918	4.4132	4.15726e-22	2.17809	1.75213	26.7158	52.1367
AL5G27740	937683	2.86584	1.78376e-05	0.169405	0.23142	1.42082	0.71867		AL5G24680	485038	4.41614	3.1445e-05	0.216776	0.119148	6.56226	0.605228
AL4G27200	482224	2.86704	1.14287e-08	1.09441	3.23447	9.20624	13.7587		AL6G10410	486909	4.42115	8.63509e-15	0.442785	0.208827	3.74821	9.3298
AL1G20160	471080	2.86758	7.72855e-07	0.251265	0.433938	1.94914	1.70914		AL1G33020	312977	4.42677	2.63122e-25	142.033	83.5328	2578.29	2058.5
AL1G31880	472193	2.86772	3.20566e-16	28.7066	37.0231	219.77	129.709		AL8G10780	494254	4.43315	3.94942e-10	0.301222	0.434601	10.9819	4.55151
AL3G28300	479069	2.86782	2.43637e-27	6.98813	7.51708	38.7568	38.516		AL5G41330	939077	4.43318	6.17887e-20	3.95087	1.55519	47.8794	64.6143
AL6G45400	489999	2.86933	5.19965e-24	4.17964	2.98436	20.6124	17.6593		AL7G26110	945448	4.43357	2.2739e-08	0.359943	0.0454054	3.71886	4.65557
AL8G11320	915376	2.86968	1.43098e-09	2.26612	4.01273	15.0543	18.4539		AL2G39370	477207	4.43579	2.49285e-16	3.71871	1.07369	45.5502	52.9611
AL1G46090	913116	2.87342	1.55691e-12	0.798987	1.58824	5.38129	7.36472		AL6G36980	489442	4.44051	3.93073e-17	0.938534	0.431255	9.04978	18.8909
AL5G24630	937371	2.87493	1.4352e-22	18.7244	14.5971	84.818	93.8704		AL5G30840	485496	4.44094	2.90597e-15	1.191	0.32089	14.5093	16.8072
AL2G30910	926644	2.87559	7.30686e-09	1.41282	1.8876	11.4263	6.24424		AL2G14750	924903	4.44186	2.52504e-16	6.08444	3.34422	56.1182	135.402
AL2G23030	925813	2.87665	0.000321986	0.154289	0.267515	1.19111	1.10155		AL1G64670	474828	4.4519	3.15637e-25	11.5784	7.87389	167.458	235.177
AL7G37090	329840	2.87782	6.59276e-07	0.323731	0.586276	3.54496	1.32776		AL8G36970	950909	4.45742	5.63067e-28	7.11028	8.12179	137.314	181.184
AL6G14870	939938	2.87999	8.82371e-18	1.90455	3.21956	14.1348	13.3405		AL4G41720	483577	4.45806	1.14912e-32	2.35552	1.4673	40.7526	39.4785
AL1G46520	913155	2.88031	6.83657e-06	0.492743	1.91886	6.41454	6.53205		AL1G22150	910885	4.45861	1.02333e-12	0.26299	0.236814	2.78272	7.54969
AL4G31730	482653	2.88164	4.25984e-12	3.02492	8.29356	33.6189	26.964		AL6G50090	943550	4.46177	8.50022e-18	0.568597	0.504842	6.79449	15.4815
AL6G11180	939577	2.88267	5.20015e-09	9.54751	32.0804	90.7407	132.004		AL7G44340	330249	4.46461	3.20303e-11	1.21222	0.28985	12.8204	18.8578
AL2G10050	314969	2.88319	1.01655e-11	1.70945	1.26641	6.65956	9.40554		AL4G39040	483329	4.46514	2.28098e-26	2.79329	1.62325	39.2241	53.3906
AL8G34880	496092	2.88644	7.07602e-11	0.99113	1.07622	5.17973	5.99938		AL3G48170	480590	4.46588	4.51497e-22	20.6109	9.55673	362.046	274.905
AL3G33450	929960	2.88938	1.68269e-17	6.73717	11.6055	50.7726	48.2645		AL7G27570	492338	4.46746	2.39518e-07	0.0999671	0.0213677	1.71969	1.00098
AL1G24790	471490	2.89238	2.69541e-23	13.1097	12.8593	81.4266	59.2849		AL2G34810	#N/A	4.47059	1.85019e-24	3.42853	1.57922	50.8991	55.2266
AL6G51950	490546	2.89273	9.15392e-05	0.133717	0.463693	1.77784	1.46314		AL4G22330	481779	4.47523	2.16522e-16	0.840382	0.570587	22.7287	7.98664
AL7G34950	493005	2.89487	1.28224e-06	7.20071	1.44669	28.3868	18.9008		AL4G43140	483714	4.47717	1.90092e-06	0.685387	0.0517057	5.95826	9.80546
AL1G15300	919257	2.89663	6.55955e-15	17.6575	31.0075	97.5924	166.23		AL3G33850	479585	4.48031	7.11836e-16	0.994264	0.380301	15.058	14.5705
AL3G42380	930902	2.89791	1.21909e-23	9.89618	6.96346	46.4443	45.4504		AL3G36240	479778	4.48258	2.77213e-06	0.0336835	0.107996	1.791	1.26783
AL8G42690	496869	2.90444	2.11718e-21	3.93411	3.90365	18.6018	24.2639		AL8G43510	496939	4.48294	2.79832e-07	0.102937	0.0176019	1.11612	1.5498
AL3G31720	#N/A	2.90541	1.89895e-14	11.376	25.2076	110.821	88.3223		AL1G35120	313121	4.48552	4.90117e-05	0.0627316	0.0402261	1.17725	1.27141
AL1G11870	909919	2.90688	5.51314e-15	1.62416	2.11812	7.09782	13.3895		AL2G18180	925250	4.48657	4.19021e-32	4.96955	3.04024	87.8017	83.5924
AL2G10450	474909	2.90767	1.40176e-22	2.5824	2.50198	16.8322	11.0104		AL8G28730	495515	4.49072	3.76656e-12	5.50818	6.56073	51.1102	202.193
AL3G26590	929255	2.90788	2.82791e-24	4.42962	6.49161	30.6877	29.039		AL2G14670	907315	4.49098	2.93511e-19	0.853315	0.590379	9.3413	21.1712
AL4G12340	481150	2.91155	5.94938e-26	7.32743	7.86767	39.2607	44.1785		AL6G16430	487467	4.49222	1.08744e-16	0.173048	0.41987	5.03216	7.62387
AL6G51960	327750	2.91286	5.04502e-16	2.93258	5.40978	19.6264	26.139		AL7G32250	329490	4.49223	8.03331e-28	0.544294	0.488065	8.87882	13.1711
AL8G16940	494683	2.91393	4.28907e-06	0.117726	0.175987	1.11407	0.502184		AL8G38560	496469	4.49545	2.16633e-23	2.01792	2.05251	31.4126	55.4376
AL1G36850	921443	2.91556	1.47273e-17	28.3918	49.3005	186.483	240.114		AL6G11700	892159	4.50208	6.83118e-26	5.32348	5.31681	87.6306	140.63
AL2G32710	339633	2.91757	1.02678e-08	0.681397	0.760093	4.25626	3.70965		AL1G10800	918805	4.51032	1.64347e-21	4.00342	2.36242	47.974	88.452
AL8G24520	916728	2.91973	3.74928e-09	0.742959	0.613423	2.78184	4.7333		AL3G10300	477331	4.51072	1.3995e-19	1.63079	0.817476	17.8783	34.646
AL3G26530	478883	2.92106	2.72402e-06	0.235003	0.361161	1.91501	1.39514		AL7G35430	493050	4.51522	7.23322e-23	0.952915	0.730277	13.7392	22.762
AL3G46640	480474	2.92201	4.70055e-29	21.8907	22.4368	114.329	130.95		AL7G49240	947849	4.51685	1.03971e-23	8.13345	3.59779	136.791	119.587
AL1G46040	922385	2.92741	8.12697e-25	38.2814	30.5333	201.345	181.2		AL8G42330	332808	4.52056	4.70294e-06	0.178235	0.0623409	1.31766	4.0346
AL4G44070	483804	2.93038	1.54955e-13	0.409806	0.499967	2.88951	2.17147		AL7G26310	945467	4.5216	4.24776e-13	1.81285	0.4213	18.9321	29.2826
AL4G31620	934293	2.93155	8.2456e-16	25.9194	47.5852	165.723	242.312		AL5G32970	485691	4.52173	8.12697e-21	0.479377	0.39242	8.66122	10.4983
AL6G27880	488599	2.93172	1.16234e-22	2.07973	1.95542	13.2365	9.23757		AL8G15730	948739	4.53405	1.47727e-43	3.6414	3.54577	74.2417	84.6869
AL6G17580	487587	2.93679	5.02582e-05	0.266345	0.839646	3.92959	2.24882		AL2G14470	315221	4.5411	6.66181e-33	0.635156	0.369196	12.1626	10.3196
AL3G13840	317277	2.93752	9.30605e-20	50.2387	62.069	251.235	376.235		AL1G22560	471306	4.54218	9.85051e-30	0.657862	0.341343	12.6913	9.74909
AL1G23670	920096	2.93777	4.3026e-07	0.2285	0.260813	1.26387	1.48218		AL6G21950	487999	4.5458	3.34382e-05	0	0.193035	2.48839	1.77432
AL1G59800	474441	2.94194	1.25683e-05	0.178575	0.354661	1.51646	1.49667		AL7G14360	490986	4.54921	1.91317e-25	14.3723	8.23866	211.015	289.793
AL7G44980	330283	2.94219	9.70204e-07	0.247577	0.675416	2.76075	2.41195		AL7G45120	947410	4.55048	3.89308e-22	17.763	8.13418	269.249	305.17
AL8G38560	496469	2.9436	6.60487e-21	9.45725	6.69201	44.1211	46.7277		AL7G10440	327813	4.55823	8.18944e-12	0.389284	0.14014	3.66342	8.13699
AL7G17260	491286	2.94435	2.94954e-23	19.4922	15.7912	107.531	90.9062		AL1G46750	922451	4.55876	2.34833e-28	8.58657	7.05938	146.171	203.365
AL4G14820	481311	2.94521	2.10376e-25	21.9669	19.3406	122.73	109.628		AL3G41960	342855	4.55877	3.03572e-08	0.281866	0.233904	9.54206	2.52032
AL1G39290	472860	2.94638	1.48022e-21	10.4429	7.42217	53.5908	47.1002		AL9U10240	332982	4.56523	4.58519e-23	8.54718	3.38177	128.69	140.519
AL1G22100	910879	2.94656	1.8299e-20	5.2799	7.39372	41.2446	29.9092		AL4G37850	902111	4.56651	2.92709e-14	0.121668	0.108026	2.07837	3.11625
AL7G39040	946761	2.94714	8.96016e-23	35.0122	30.3892	165.983	202.549		AL22U10040	497157	4.57393	5.92038e-19	8.99067	3.51599	113.869	166.576
AL2G28610	926398	2.94918	2.49697e-10	29.8618	94.8912	359.339	339.459		AL4G21480	900537	4.58376	6.00299e-08	0.426452	0.0465461	3.53323	7.11939
AL4G44410	935661	2.95156	1.09514e-06	0.22926	0.719847	2.94981	2.39971		AL3G36610	479802	4.5915	1.64786e-16	0.182421	0.204708	4.71905	4.2584
AL2G37590	927296	2.95429	4.00341e-25	4.86538	4.90337	26.0317	29.2523		AL1G11950	918920	4.59233	3.79854e-05	0.130991	0	1.12669	2.18078
AL2G21570	925672	2.95769	1.24735e-23	9.75555	14.151	72.1282	63.1594		AL8G10760	915315	4.59247	7.09212e-17	0.665577	0.551052	21.6475	7.11068
AL6G24380	940882	2.95898	5.16993e-21	14.9391	15.5861	67.9058	105.385		AL2G32760	476579	4.59318	1.94937e-29	11.9919	8.82227	283.309	199.532
[truncated: 1,053 more rows]
