# Supplementary material for: Diversification of defensins and NLRs in Arabidopsis species by different evolutionary mechanisms
Source: BMC Evol Biol. 2017 Dec 15;17:255. doi: 10.1186/s12862-017-1099-4 (PMC5731061; doi:10.1186/s12862-017-1099-4)
Supplement: Supplementary file 13 — Sites under positive selection detected by M8 from codeml. Statistically significant are only those with a probabilitw ω>1= *: P>95%; **: P>99% Numbering is given according to a reference sequence and does not consider positions with indels. (XLS 166 kb) [file 12862_2017_1099_MOESM13_ESM.xls]

## Sheet: CNL
Suppmementary Data 8. Sites under positive selection detected by M8 from codeml. Statistically significant are only those with a probabilitw w>1= *: P>95%; **: P>99%
Numbering is given according to a reference sequence and does not consider positions with indels.
GC1	reference GC1_AT5G43730.1	Pr(w>1)	post mean +- SE
	6 S	0.706	4.405 +- 2.326
	107 M	0.944	5.614 +- 1.308
	233 L	0.711	4.434 +- 2.320
	341 R	0.578	3.751 +- 2.473
	363 P	0.942	5.602 +- 1.327
	440 K	0.934	5.566 +- 1.383
	475 L	0.604	3.898 +- 2.476
	513 P	0.858	5.174 +- 1.832
	516 K	0.961*	5.696 +- 1.156
	539 W	1.000**	5.892 +- 0.654
	560 L	0.905	5.404 +- 1.579
	588 M	0.811	4.928 +- 2.020
	609 R	1.000**	5.891 +- 0.657
	610 N	0.806	4.940 +- 2.063
	628 Q	0.838	5.073 +- 1.929
	632 V	0.986*	5.825 +- 0.868
	633 S	0.671	4.219 +- 2.375
	652 R	0.91	5.440 +- 1.559
	662 T	0.998**	5.884 +- 0.684
	665 G	0.999**	5.887 +- 0.673
	683 D	0.999**	5.889 +- 0.664
	685 Q	0.892	5.343 +- 1.653
	687 Q	1.000**	5.892 +- 0.656
	688 Y	1.000**	5.891 +- 0.659
	691 T	0.986*	5.820 +- 0.876
	715 S	0.993**	5.857 +- 0.776
	717 H	0.653	4.160 +- 2.427
	719 Y	0.973*	5.756 +- 1.033
	720 Q	0.998**	5.882 +- 0.691
	722 A	0.712	4.448 +- 2.316
	739 E	0.986*	5.820 +- 0.879
	741 Y	0.999**	5.886 +- 0.678
	743 N	0.508	3.411 +- 2.516
	744 Y	0.969*	5.737 +- 1.072
GC2	reference Araha_10949s0001	Pr(w>1)	post mean +- SE
	37 L	0.911	2.160 +- 0.563
	72 S	0.68	1.794 +- 0.745
	91 V	0.755	1.915 +- 0.712
	112 T	0.924	2.180 +- 0.544
	171 S	0.906	2.152 +- 0.569
	340 Q	0.952*	2.224 +- 0.501
	388 Y	0.835	2.039 +- 0.647
	447 S	0.51	1.521 +- 0.739
	464 K	0.78	1.954 +- 0.693
	488 R	0.984*	2.271 +- 0.441
	510 R	0.801	1.986 +- 0.676
	533 F	0.809	1.999 +- 0.669
	560 T	0.689	1.808 +- 0.740
	583 T	0.911	2.160 +- 0.562
	592 Q	0.938	2.201 +- 0.522
	594 P	0.731	1.874 +- 0.722
	602 Y	0.602	1.669 +- 0.749
	607 K	0.575	1.625 +- 0.756
	626 D	0.906	2.151 +- 0.567
	628 K	0.985*	2.272 +- 0.439
	635 G	0.652	1.748 +- 0.751
	647 P	0.751	1.906 +- 0.710
	655 Q	0.893	2.131 +- 0.584
	656 Q	0.856	2.073 +- 0.626
	678 G	0.514	1.524 +- 0.764
	679 F	0.876	2.105 +- 0.608
	696 A	0.611	1.685 +- 0.759
	709 L	0.675	1.785 +- 0.742
	729 Y	0.962*	2.237 +- 0.483
	731 F	0.547	1.580 +- 0.755
	784 P	0.746	1.901 +- 0.719
GC3	reference AT1G61310	Pr(w>1)	post mean +- SE
	3 S	0.564	3.559 +- 2.578
	4 C	0.536	3.406 +- 2.586
	7 F	0.992**	5.824 +- 0.888
	9 I	0.981*	5.761 +- 1.013
	10 A	0.902	5.336 +- 1.643
	15 N	0.906	5.361 +- 1.629
	19 D	0.929	5.481 +- 1.469
	20 C	0.752	4.544 +- 2.283
	26 E	0.778	4.680 +- 2.179
	29 K	0.992**	5.827 +- 0.870
	36 P	0.527	3.358 +- 2.583
	87 G	0.992**	5.822 +- 0.884
	89 T	0.73	4.426 +- 2.346
	178 S	0.992**	5.825 +- 0.881
	179 R	0.712	4.330 +- 2.384
	184 E	0.62	3.845 +- 2.526
	215 S	0.778	4.671 +- 2.226
	222 G	0.687	4.199 +- 2.434
	240 V	0.806	4.837 +- 2.123
	244 T	0.597	3.727 +- 2.543
	263 R	0.515	3.294 +- 2.584
	270 G	0.681	4.184 +- 2.473
	272 E	0.980*	5.761 +- 1.020
	287 G	0.534	3.395 +- 2.586
	305 G	0.876	5.194 +- 1.786
	306 Q	0.909	5.374 +- 1.603
	308 Y	0.603	3.756 +- 2.548
	309 T	0.981*	5.766 +- 1.015
	311 T	0.989*	5.813 +- 0.919
	315 K	0.996**	5.846 +- 0.826
	326 Q	0.886	5.249 +- 1.733
	337 A	0.884	5.237 +- 1.745
	353 T	0.93	5.491 +- 1.474
	354 Y	1.000**	5.867 +- 0.765
	355 H	0.966*	5.681 +- 1.168
	356 C	0.665	4.101 +- 2.500
	385 S	0.854	5.079 +- 1.888
	394 V	0.72	4.378 +- 2.367
	407 R	1.000**	5.866 +- 0.770
	409 E	0.968*	5.695 +- 1.140
	429 S	0.619	3.840 +- 2.489
	453 D	0.984*	5.782 +- 0.975
	477 F	0.999**	5.864 +- 0.776
	499 A	0.992**	5.826 +- 0.879
	502 A	0.999**	5.863 +- 0.778
	503 R	0.829	4.955 +- 2.067
	517 V	0.983*	5.778 +- 0.986
	519 S	0.844	5.027 +- 1.933
	521 L	0.655	4.017 +- 2.565
	537 Q	0.804	4.819 +- 2.114
	539 E	0.547	3.471 +- 2.596
	543 D	0.774	4.663 +- 2.193
	545 A	0.974*	5.730 +- 1.094
	548 L	0.989*	5.807 +- 0.925
	553 S	0.706	4.293 +- 2.371
	554 L	0.862	5.119 +- 1.864
	561 V	0.939	5.538 +- 1.395
	564 I	0.973*	5.721 +- 1.096
	566 G	0.677	4.165 +- 2.481
	568 E	0.796	4.771 +- 2.120
	587 S	0.854	5.080 +- 1.886
	588 S	0.984*	5.784 +- 0.989
	590 W	0.991**	5.822 +- 0.896
	592 K	0.649	4.002 +- 2.507
	607 D	0.881	5.225 +- 1.765
	612 H	0.748	4.527 +- 2.305
	624 R	0.982*	5.772 +- 1.015
	626 D	0.999**	5.865 +- 0.773
	628 V	0.948	5.585 +- 1.316
	629 K	0.826	4.930 +- 2.021
	647 V	0.999**	5.865 +- 0.772
	649 F	0.999**	5.865 +- 0.774
	651 E	0.998**	5.857 +- 0.794
	679 R	0.981*	5.764 +- 1.003
	683 C	0.854	5.080 +- 1.890
	684 Y	0.972*	5.717 +- 1.113
	700 L	0.957*	5.632 +- 1.265
	702 L	0.944	5.565 +- 1.371
	703 N	0.928	5.480 +- 1.488
	705 D	0.91	5.379 +- 1.592
	707 E	1.000**	5.867 +- 0.765
	708 E	0.996**	5.846 +- 0.825
	724 K	0.675	4.142 +- 2.461
	729 R	0.981*	5.763 +- 1.018
	731 L	0.997**	5.851 +- 0.811
	749 E	0.783	4.708 +- 2.196
	751 V	0.831	4.980 +- 2.037
	752 S	1.000**	5.866 +- 0.768
GC4	reference GC4_AT1G63360.1	Pr(w>1)	post mean +- SE
	3 I	0.534	2.541 +- 1.759
	4 S	0.746	3.398 +- 1.791
	12 C	0.659	3.131 +- 1.944
	22 M	0.583	2.710 +- 1.758
	51 E	0.994**	4.532 +- 1.319
	80 D	0.873	3.990 +- 1.676
	82 I	0.616	2.890 +- 1.850
	84 T	0.774	3.540 +- 1.795
	107 T	0.821	3.764 +- 1.765
	108 R	0.868	3.978 +- 1.694
	121 R	0.614	2.836 +- 1.787
	135 T	0.753	3.468 +- 1.830
	245 C	0.594	2.768 +- 1.789
	278 T	0.517	2.452 +- 1.710
	296 R	0.833	3.820 +- 1.751
	301 H	0.541	2.584 +- 1.790
	371 H	0.597	2.787 +- 1.806
	405 S	0.502	2.401 +- 1.710
	420 L	0.991**	4.520 +- 1.332
	466 G	0.997**	4.547 +- 1.302
	467 D	0.805	3.715 +- 1.803
	469 R	0.821	3.768 +- 1.770
	470 R	0.746	3.439 +- 1.836
	471 A	0.762	3.534 +- 1.848
	473 C	0.960*	4.386 +- 1.452
	507 E	0.624	2.914 +- 1.837
	511 H	0.765	3.513 +- 1.813
	517 Y	0.507	2.403 +- 1.681
	529 R	0.999**	4.551 +- 1.297
	553 K	0.960*	4.387 +- 1.452
	554 S	0.556	2.658 +- 1.825
	574 Y	0.877	4.036 +- 1.685
	576 E	0.509	2.485 +- 1.815
	597 Y	0.995**	4.537 +- 1.312
	599 R	0.990**	4.518 +- 1.334
	600 K	0.719	3.288 +- 1.807
	602 E	0.955*	4.366 +- 1.466
	619 F	0.744	3.409 +- 1.815
	622 R	0.852	3.888 +- 1.703
	624 P	0.774	3.539 +- 1.793
	662 H	0.82	3.757 +- 1.759
	664 R	0.513	2.474 +- 1.780
	665 L	0.605	2.861 +- 1.866
	667 E	0.982*	4.486 +- 1.367
	670 G	0.875	3.980 +- 1.655
	673 H	0.627	2.897 +- 1.798
	688 Q	0.979*	4.467 +- 1.378
	691 S	0.986*	4.498 +- 1.354
	712 N	0.913	4.173 +- 1.589
	714 F	0.995**	4.537 +- 1.312
	718 G	0.519	2.482 +- 1.760
	733 S	0.982*	4.483 +- 1.370
	737 W	1.000**	4.555 +- 1.292
	738 H	0.886	4.071 +- 1.666
	756 E	0.538	2.580 +- 1.792
	766 F	0.859	3.934 +- 1.702
	768 T	0.657	3.118 +- 1.927
	770 H	0.981*	4.473 +- 1.372
	794 R	0.998**	4.550 +- 1.298
GC5	reference GC5_Araha.13235s0001.1	Pr(w>1)	post mean +- SE
	58 M	0.735	3.072 +- 1.470
	104 T	0.63	2.720 +- 1.532
	356 T	0.505	2.318 +- 1.528
	357 R	0.932	3.737 +- 1.070
	374 C	0.943	3.771 +- 1.031
	376 S	0.622	2.695 +- 1.535
	398 L	0.997**	3.941 +- 0.789
	399 D	0.988*	3.915 +- 0.835
	420 Y	0.869	3.521 +- 1.251
	421 K	0.617	2.693 +- 1.549
	431 K	0.779	3.222 +- 1.420
	446 E	0.769	3.185 +- 1.431
	470 Y	0.974*	3.868 +- 0.903
	471 M	0.759	3.165 +- 1.451
	493 N	1.000**	3.951 +- 0.772
	494 F	0.994**	3.932 +- 0.804
	496 H	1.000**	3.950 +- 0.773
	535 V	0.954*	3.805 +- 0.990
	537 T	0.965*	3.836 +- 0.944
	539 T	0.626	2.705 +- 1.532
	540 S	0.751	3.124 +- 1.452
	544 M	0.566	2.521 +- 1.547
	561 A	0.990**	3.920 +- 0.825
	563 D	0.998**	3.945 +- 0.782
	564 R	0.569	2.536 +- 1.558
	566 N	0.919	3.686 +- 1.109
	581 S	0.978*	3.882 +- 0.882
	583 R	0.941	3.756 +- 1.037
	600 S	0.669	2.859 +- 1.528
	602 D	0.946	3.776 +- 1.018
	603 G	0.957*	3.813 +- 0.978
	624 N	0.975*	3.872 +- 0.898
	626 I	0.963*	3.831 +- 0.952
	627 Y	0.977*	3.880 +- 0.887
	628 N	0.998**	3.946 +- 0.782
	649 R	0.994**	3.934 +- 0.801
	651 S	1.000**	3.950 +- 0.773
	654 D	0.601	2.629 +- 1.539
	675 W	0.988*	3.914 +- 0.835
	676 G	0.893	3.597 +- 1.187
GC6	reference Al_475351	Pr(w>1)	post mean +- SE
	27 E	0.509	2.972 +- 2.434
	28 E	0.839	4.760 +- 2.393
	29 L	0.508	3.071 +- 2.582
	33 Q	0.539	3.064 +- 2.386
	38 I	0.691	3.935 +- 2.551
	43 S	0.998**	5.644 +- 1.850
	46 Q	0.607	3.517 +- 2.577
	48 L	0.657	3.755 +- 2.553
	366 R	0.798	4.498 +- 2.439
	411 Q	0.985*	5.582 +- 1.916
	412 C	0.886	5.020 +- 2.283
	414 E	0.89	5.039 +- 2.272
	419 E	0.769	4.348 +- 2.485
	436 R	0.982*	5.568 +- 1.934
	437 W	0.516	2.961 +- 2.378
	438 A	0.991**	5.610 +- 1.884
	440 K	0.642	3.627 +- 2.500
	442 S	0.806	4.561 +- 2.442
	455 S	0.991**	5.609 +- 1.884
	458 H	0.638	3.711 +- 2.616
	480 R	0.551	3.146 +- 2.433
	482 L	0.999**	5.650 +- 1.842
	504 D	0.907	5.147 +- 2.225
	505 E	0.509	2.940 +- 2.384
	506 V	0.996**	5.633 +- 1.862
	507 S	0.625	3.573 +- 2.538
	528 H	0.516	2.916 +- 2.309
	530 T	0.775	4.407 +- 2.498
	540 T	0.701	4.018 +- 2.575
	550 T	0.512	2.909 +- 2.327
	570 C	0.741	4.268 +- 2.578
	605 A	0.64	3.673 +- 2.559
	630 H	0.549	3.157 +- 2.454
	656 R	0.896	5.103 +- 2.273
	657 N	0.869	4.929 +- 2.329
	678 H	0.534	2.993 +- 2.315
	680 I	0.871	4.927 +- 2.316
	700 V	0.501	2.885 +- 2.354
GC7	reference AT1G53350	Pr(w>1)	post mean +- SE
	4 A	0.816	2.422 +- 0.858
	25 N	0.52	1.738 +- 0.973
	84 L	0.958*	2.767 +- 0.617
	91 I	0.577	1.868 +- 0.994
	94 Q	0.799	2.380 +- 0.867
	95 V	0.577	1.871 +- 0.995
	100 C	0.772	2.323 +- 0.924
	177 S	0.591	1.898 +- 0.964
	178 V	0.621	1.977 +- 0.992
	239 G	0.927	2.692 +- 0.690
	308 A	0.651	2.038 +- 0.985
	367 L	0.881	2.583 +- 0.783
	373 H	0.755	2.277 +- 0.916
	378 T	0.594	1.903 +- 0.963
	405 Q	0.944	2.734 +- 0.650
	423 D	0.596	1.915 +- 0.963
	425 K	0.954*	2.759 +- 0.627
	437 H	0.874	2.565 +- 0.794
	441 Q	0.912	2.658 +- 0.728
	446 S	0.648	2.028 +- 0.984
	457 S	0.759	2.286 +- 0.914
	459 L	0.573	1.859 +- 0.993
	470 V	0.698	2.149 +- 0.972
	486 V	0.508	1.717 +- 0.991
	510 V	0.967*	2.790 +- 0.594
	514 F	0.51	1.723 +- 0.963
	515 W	0.576	1.863 +- 0.987
	518 R	0.82	2.435 +- 0.865
	519 G	0.958*	2.770 +- 0.618
	521 Q	0.6	1.922 +- 0.992
	533 Y	0.997**	2.862 +- 0.493
	558 E	0.733	2.226 +- 0.923
	560 G	0.673	2.086 +- 0.958
	580 G	0.854	2.514 +- 0.820
	583 R	0.662	2.061 +- 0.962
	584 L	0.899	2.629 +- 0.753
	596 Q	0.721	2.199 +- 0.943
	602 R	0.991**	2.847 +- 0.517
	605 R	0.980*	2.822 +- 0.553
	606 S	0.989*	2.843 +- 0.522
	623 S	0.611	1.951 +- 1.030
	625 T	0.83	2.458 +- 0.852
	626 N	0.925	2.687 +- 0.692
	645 V	0.987*	2.838 +- 0.528
	647 N	0.928	2.695 +- 0.686
	649 I	0.517	1.734 +- 0.954
	650 F	0.713	2.180 +- 0.957
	668 N	0.536	1.779 +- 0.973
	671 T	0.955*	2.762 +- 0.625
	675 H	0.535	1.774 +- 0.961
	677 F	0.954*	2.760 +- 0.628
	678 Q	0.985*	2.834 +- 0.537
	680 V	0.781	2.347 +- 0.921
	681 S	0.993**	2.851 +- 0.509
	696 D	0.615	1.959 +- 0.984
	698 T	0.883	2.592 +- 0.783
	720 W	0.990**	2.845 +- 0.518
	722 I	0.993**	2.851 +- 0.510
	723 G	0.988*	2.840 +- 0.525
	725 R	0.985*	2.834 +- 0.536
	744 Y	0.935	2.713 +- 0.674
	746 S	0.938	2.721 +- 0.668
	747 S	0.841	2.482 +- 0.831
	748 G	0.989*	2.842 +- 0.522
	751 L	0.992**	2.850 +- 0.513
	753 R	0.816	2.422 +- 0.857
	766 L	0.611	1.941 +- 0.962
	774 K	0.911	2.657 +- 0.726
	796 N	0.629	1.981 +- 0.948
	829 K	0.865	2.545 +- 0.812
GC8	reference AT3G46730	Pr(w>1)	post mean +- SE
	93 L	0.695	1.798 +- 0.799
	95 L	0.65	1.720 +- 0.818
	142 T	0.893	2.127 +- 0.656
	144 V	0.607	1.646 +- 0.840
	211 R	0.605	1.639 +- 0.804
	277 P	0.956*	2.226 +- 0.569
	289 C	0.61	1.650 +- 0.828
	292 R	0.638	1.697 +- 0.805
	311 G	0.656	1.729 +- 0.804
	339 E	0.595	1.625 +- 0.811
	383 A	0.862	2.077 +- 0.689
	409 L	0.762	1.909 +- 0.781
	509 V	0.774	1.933 +- 0.767
	522 R	0.886	2.118 +- 0.666
	523 R	0.628	1.679 +- 0.803
	525 F	0.836	2.034 +- 0.714
	541 L	0.93	2.186 +- 0.608
	543 V	0.817	2.002 +- 0.729
	584 Q	0.627	1.679 +- 0.806
	585 Y	0.61	1.650 +- 0.821
	611 G	0.523	1.502 +- 0.817
	645 K	0.52	1.497 +- 0.798
	647 V	0.583	1.605 +- 0.818
	672 R	0.865	2.083 +- 0.688
	699 T	0.892	2.126 +- 0.655

## Sheet: TNL
Sites under positive selection detected by M8 from codeml. Statistically significant are only those with a probabilitw w>1= *: P>95%; **: P>99%
Numbering is given according to a reference sequence and does not consider positions with indels.
GT1	reference Al_480565	Pr(w>1)	post mean +- SE for w
	88 S	0.999**	2.607 +- 0.317
	157 K	0.982*	2.577 +- 0.383
	161 W	0.988*	2.588 +- 0.362
	190 R	0.68	2.030 +- 0.827
	261 N	0.514	1.739 +- 0.839
	293 Q	0.501	1.708 +- 0.837
	343 K	0.959*	2.537 +- 0.456
	356 L	0.996**	2.602 +- 0.331
	366 S	0.998**	2.606 +- 0.319
	367 R	0.996**	2.603 +- 0.327
	369 V	1.000**	2.609 +- 0.313
	385 R	0.998**	2.605 +- 0.321
	389 G	0.971*	2.558 +- 0.417
	390 D	0.971*	2.557 +- 0.415
	393 T	0.914	2.457 +- 0.564
	409 G	0.903	2.431 +- 0.577
	411 S	0.796	2.240 +- 0.734
	422 S	1.000**	2.609 +- 0.312
	423 D	0.961*	2.539 +- 0.445
	425 E	0.938	2.497 +- 0.505
	428 E	0.921	2.467 +- 0.542
	429 L	1.000**	2.609 +- 0.312
	451 K	0.839	2.307 +- 0.664
	452 S	1.000**	2.609 +- 0.312
	454 D	0.990*	2.591 +- 0.353
	469 M	0.949	2.514 +- 0.476
	472 G	0.989*	2.591 +- 0.355
	473 L	0.997**	2.605 +- 0.323
	475 V	0.982*	2.578 +- 0.384
	477 L	0.751	2.147 +- 0.749
	487 Y	0.561	1.814 +- 0.864
	495 R	1.000**	2.609 +- 0.312
	519 D	1.000**	2.608 +- 0.313
	545 S	0.937	2.498 +- 0.514
	546 F	0.585	1.861 +- 0.859
	547 K	0.77	2.198 +- 0.762
GT2	reference AT1G63730	Pr(w>1)	post mean +- SE for w
	137 I	0.866	2.528 +- 0.900
	203 C	0.724	2.226 +- 1.030
	278 I	0.652	2.074 +- 1.056
	346 K	0.711	2.207 +- 1.045
	440 L	0.797	2.380 +- 0.971
	442 T	0.801	2.385 +- 0.966
	486 R	0.524	1.803 +- 1.081
	509 L	0.822	2.447 +- 0.959
	510 R	0.606	1.975 +- 1.077
	512 S	0.899	2.594 +- 0.846
	513 N	0.834	2.458 +- 0.931
	532 A	0.715	2.203 +- 1.027
	533 L	0.565	1.883 +- 1.062
	535 E	0.64	2.050 +- 1.066
	552 K	0.726	2.234 +- 1.035
	554 I	0.758	2.306 +- 1.017
	575 S	0.942	2.680 +- 0.773
	577 G	0.564	1.884 +- 1.067
	598 K	0.980*	2.750 +- 0.689
	616 G	0.666	2.114 +- 1.076
	619 V	0.506	1.753 +- 1.046
	621 D	0.654	2.078 +- 1.060
	628 I	0.678	2.123 +- 1.044
	629 Y	0.838	2.474 +- 0.938
	631 A	0.909	2.614 +- 0.832
	632 P	0.92	2.637 +- 0.812
	651 E	0.521	1.807 +- 1.118
	655 Y	0.531	1.809 +- 1.055
	693 E	0.584	1.937 +- 1.090
	717 D	0.877	2.559 +- 0.891
	746 E	0.635	2.044 +- 1.089
	757 Q	0.533	1.827 +- 1.089
	758 K	0.979*	2.747 +- 0.692
	762 D	0.567	1.896 +- 1.076
	781 L	0.962*	2.717 +- 0.732
	784 V	0.503	1.760 +- 1.079
	792 G	0.528	1.818 +- 1.091
	826 H	0.728	2.238 +- 1.033
	830 R	0.768	2.327 +- 1.010
GT3	reference AT5G41550	Pr(w>1)	post mean +- SE for w
	1 L	0.976*	2.581 +- 0.420
	5 S	0.517	1.708 +- 0.870
	7 N	0.689	2.021 +- 0.798
	95 Q	0.982*	2.596 +- 0.402
	107 S	0.962*	2.550 +- 0.455
	122 Q	0.526	1.726 +- 0.859
	143 A	0.513	1.710 +- 0.841
	213 Y	0.605	1.872 +- 0.833
	221 Q	0.69	2.025 +- 0.806
	231 S	0.989*	2.608 +- 0.376
	283 L	0.887	2.397 +- 0.601
	318 M	0.602	1.866 +- 0.823
	348 H	0.854	2.330 +- 0.641
	389 S	0.714	2.068 +- 0.775
	415 Y	0.593	1.852 +- 0.836
	417 S	0.988*	2.605 +- 0.381
	429 I	0.582	1.829 +- 0.843
	430 W	0.912	2.456 +- 0.575
	432 V	0.934	2.497 +- 0.525
	441 Q	0.755	2.144 +- 0.756
	495 R	0.746	2.131 +- 0.783
	514 P	0.618	1.894 +- 0.825
	522 R	0.999**	2.627 +- 0.340
	530 T	0.989*	2.609 +- 0.379
	543 P	0.767	2.167 +- 0.745
	544 H	0.997**	2.623 +- 0.350
	559 S	0.753	2.141 +- 0.752
	563 S	0.801	2.229 +- 0.709
	566 I	0.998**	2.625 +- 0.346
	567 R	0.767	2.167 +- 0.739
	584 N	0.786	2.201 +- 0.722
	586 T	0.886	2.400 +- 0.608
	587 H	1.000**	2.629 +- 0.337
	589 K	0.979*	2.589 +- 0.409
	599 S	0.980*	2.592 +- 0.409
	608 K	0.975*	2.578 +- 0.421
	610 S	0.998**	2.626 +- 0.344
	611 G	0.969*	2.570 +- 0.441
	613 E	0.996**	2.620 +- 0.355
	616 R	0.62	1.897 +- 0.835
	629 V	0.625	1.909 +- 0.823
	631 R	0.993**	2.616 +- 0.362
	633 N	0.813	2.248 +- 0.682
	637 R	0.889	2.409 +- 0.613
	650 T	1.000**	2.629 +- 0.338
	652 S	0.778	2.187 +- 0.721
	655 N	0.86	2.342 +- 0.634
	667 S	0.916	2.457 +- 0.552
	673 R	0.998**	2.625 +- 0.345
	675 E	0.999**	2.627 +- 0.340
	688 Q	0.954*	2.536 +- 0.478
	692 S	1.000**	2.629 +- 0.338
	694 N	0.812	2.253 +- 0.697
	697 N	0.874	2.373 +- 0.622
	711 P	0.696	2.037 +- 0.805
	714 V	0.965*	2.559 +- 0.448
	715 E	0.989*	2.608 +- 0.380
	717 I	0.83	2.288 +- 0.681
	722 R	0.666	1.979 +- 0.808
	735 E	0.995**	2.620 +- 0.356
	736 S	0.851	2.331 +- 0.662
	738 N	0.574	1.819 +- 0.838
	743 A	0.729	2.094 +- 0.766
	754 I	0.992**	2.614 +- 0.366
	756 T	0.967*	2.561 +- 0.442
	758 Y	0.551	1.772 +- 0.852
	777 D	0.812	2.254 +- 0.708
	778 E	0.799	2.225 +- 0.710
	796 V	0.943	2.512 +- 0.500
	820 G	0.983*	2.596 +- 0.397
	821 Y	0.565	1.798 +- 0.851
	822 R	0.884	2.394 +- 0.612
	823 C	0.995**	2.619 +- 0.356
	824 H	0.997**	2.622 +- 0.351
	825 S	0.976*	2.580 +- 0.420
	836 A	0.982*	2.594 +- 0.399
	839 I	0.995**	2.619 +- 0.358
	840 C	0.533	1.742 +- 0.860
	841 D	0.988*	2.605 +- 0.383
	842 L	0.976*	2.582 +- 0.418
	843 A	0.985*	2.599 +- 0.393
	844 R	0.933	2.495 +- 0.527
	845 L	0.966*	2.564 +- 0.450
	846 S	0.992**	2.614 +- 0.368
	847 W	0.916	2.459 +- 0.556
	848 S	1.000**	2.628 +- 0.339
	849 P	0.961*	2.549 +- 0.459
	850 G	0.554	1.775 +- 0.870
	858 Y	0.997**	2.624 +- 0.347
	860 R	0.757	2.151 +- 0.759
	867 I	0.764	2.163 +- 0.752
	872 L	0.996**	2.621 +- 0.353
	873 D	0.889	2.401 +- 0.594
	874 N	0.854	2.332 +- 0.648
	890 E	0.636	1.926 +- 0.818
	894 T	0.731	2.098 +- 0.769
	895 S	0.686	2.015 +- 0.788
	897 W	0.916	2.461 +- 0.562
	899 W	0.83	2.290 +- 0.688
	900 F	0.966*	2.560 +- 0.444
GT5	reference AT5G11250	Pr(w>1)	post mean +- SE for w
	326 N	0.980*	5.396 +- 0.992
	345 G	0.993**	5.454 +- 0.852
	346 K	0.95	5.257 +- 1.246
	347 E	0.993**	5.456 +- 0.847
	363 S	0.909	5.072 +- 1.509
	366 N	0.984*	5.417 +- 0.945
	368 T	0.989*	5.437 +- 0.894
	496 T	0.993**	5.454 +- 0.852
	497 H	0.731	4.228 +- 2.145
	516 A	0.825	4.675 +- 1.885
	527 C	0.719	4.167 +- 2.164
	545 Y	0.754	4.343 +- 2.098
	569 E	0.794	4.530 +- 1.986
	571 I	0.509	3.185 +- 2.375
	591 D	0.965*	5.330 +- 1.128
	592 I	0.988*	5.436 +- 0.900
	615 Y	0.999**	5.483 +- 0.771
	617 C	0.973*	5.365 +- 1.057
	657 N	0.995**	5.464 +- 0.828
	659 D	0.615	3.674 +- 2.305
	679 Q	0.894	4.995 +- 1.588
	680 T	0.859	4.830 +- 1.750
	700 K	0.566	3.451 +- 2.358
	701 W	0.985*	5.422 +- 0.932
	723 T	0.961*	5.313 +- 1.157
	797 A	0.991**	5.447 +- 0.875
	804 G	0.931	5.168 +- 1.380
	806 I	0.621	3.714 +- 2.313
	810 G	0.882	4.940 +- 1.650
	836 E	0.980*	5.398 +- 0.988
	838 N	0.987*	5.428 +- 0.921
	839 H	0.951*	5.268 +- 1.241
	845 C	0.56	3.428 +- 2.371
GT6	reference GT6_891936	Pr(w>1)	post mean +- SE for w
	1 F	0.872	1.418 +- 0.299
	5 G	0.917	1.459 +- 0.258
	9 N	0.692	1.250 +- 0.403
	10 E	0.739	1.295 +- 0.382
	13 S	0.83	1.377 +- 0.344
	14 L	0.622	1.170 +- 0.457
	16 C	0.694	1.243 +- 0.429
	18 D	0.628	1.179 +- 0.449
	41 V	0.58	1.128 +- 0.470
	44 S	0.769	1.319 +- 0.381
	47 S	0.586	1.134 +- 0.468
	48 E	0.93	1.471 +- 0.251
	49 N	0.73	1.286 +- 0.386
	54 I	0.774	1.324 +- 0.373
	63 T	0.758	1.309 +- 0.381
	69 E	0.648	1.205 +- 0.430
	74 I	0.542	1.088 +- 0.479
	78 Q	0.741	1.297 +- 0.380
	93 P	0.832	1.381 +- 0.324
	103 N	0.812	1.362 +- 0.340
	132 H	0.877	1.422 +- 0.287
	143 Q	0.647	1.199 +- 0.441
	150 G	0.732	1.282 +- 0.405
	162 A	0.692	1.246 +- 0.414
	166 Y	0.625	1.179 +- 0.443
	185 E	0.59	1.149 +- 0.448
	188 W	0.524	1.032 +- 0.534
	192 K	0.958*	1.496 +- 0.220
	196 N	0.913	1.455 +- 0.260
	214 H	0.723	1.280 +- 0.386
	225 I	0.515	1.075 +- 0.463
	229 A	0.613	1.161 +- 0.461
	230 S	0.79	1.344 +- 0.342
	243 C	0.663	1.219 +- 0.423
	244 D	0.824	1.375 +- 0.326
	259 N	0.793	1.346 +- 0.341
	261 G	0.969*	1.506 +- 0.213
	262 M	0.573	1.131 +- 0.453
	263 V	0.675	1.229 +- 0.425
	264 K	0.766	1.320 +- 0.368
	265 D	0.564	1.123 +- 0.455
	266 Y	0.661	1.218 +- 0.423
	269 L	0.983*	1.519 +- 0.200
	270 S	0.717	1.275 +- 0.389
	275 R	0.589	1.140 +- 0.460
	280 L	0.555	1.102 +- 0.478
	288 A	0.69	1.245 +- 0.414
	289 L	0.962*	1.500 +- 0.221
	290 E	0.822	1.372 +- 0.327
	291 Y	0.981*	1.517 +- 0.200
	292 T	0.728	1.280 +- 0.399
	293 H	0.975*	1.511 +- 0.209
	295 K	0.699	1.254 +- 0.410
	311 K	0.878	1.423 +- 0.288
	316 S	0.706	1.254 +- 0.424
	343 R	0.556	1.115 +- 0.456
	349 L	0.73	1.286 +- 0.386
	350 F	0.753	1.304 +- 0.383
	351 E	0.909	1.451 +- 0.263
	352 V	0.893	1.437 +- 0.283
	353 Y	0.994**	1.527 +- 0.186
	354 T	0.666	1.222 +- 0.425
	356 S	0.935	1.477 +- 0.250
	357 G	0.808	1.357 +- 0.353
	358 E	0.758	1.313 +- 0.371
	379 D	0.531	1.080 +- 0.475
	381 Q	0.933	1.474 +- 0.246
	382 S	0.835	1.383 +- 0.323
	383 D	0.561	1.128 +- 0.444
	396 R	0.937	1.479 +- 0.248
	400 I	0.775	1.325 +- 0.373
	401 L	0.858	1.404 +- 0.317
	406 Q	0.937	1.477 +- 0.239
	407 L	0.792	1.342 +- 0.364
	408 C	0.991**	1.525 +- 0.190
	410 G	0.959*	1.498 +- 0.229
	411 Y	0.878	1.424 +- 0.297
	412 S	0.685	1.238 +- 0.421
	415 Q	0.543	1.090 +- 0.478
	427 W	0.972*	1.509 +- 0.207
	428 E	0.882	1.427 +- 0.289
	446 K	0.948	1.487 +- 0.229
	448 T	0.884	1.429 +- 0.284
	449 L	0.782	1.333 +- 0.364
	450 F	0.893	1.438 +- 0.282
	451 G	0.606	1.165 +- 0.443
	466 Q	0.83	1.379 +- 0.323
	469 R	0.933	1.475 +- 0.256
	470 M	0.961*	1.499 +- 0.220
	472 N	0.881	1.426 +- 0.285
	477 S	0.818	1.366 +- 0.347
	493 D	0.899	1.442 +- 0.277
	500 L	0.527	1.064 +- 0.494
	501 L	0.717	1.264 +- 0.425
	502 I	0.593	1.140 +- 0.467
	516 R	0.914	1.456 +- 0.258
	517 N	0.92	1.462 +- 0.256
	528 E	0.52	1.080 +- 0.464
	529 F	0.874	1.420 +- 0.298
	530 P	0.649	1.197 +- 0.447
	541 F	0.881	1.426 +- 0.284
	544 T	0.886	1.430 +- 0.283
	551 L	0.716	1.264 +- 0.421
	558 R	0.734	1.282 +- 0.402
	560 Q	0.842	1.389 +- 0.330
	561 T	0.903	1.446 +- 0.270
	563 V	0.835	1.384 +- 0.317
	565 E	0.854	1.400 +- 0.311
	577 S	0.607	1.155 +- 0.461
	582 N	0.889	1.434 +- 0.286
	583 V	0.609	1.157 +- 0.461
	584 T	0.980*	1.516 +- 0.202
	585 A	0.801	1.352 +- 0.350
	588 S	0.711	1.260 +- 0.421
	589 I	0.651	1.208 +- 0.431
	590 M	0.866	1.412 +- 0.297
	593 L	0.523	1.060 +- 0.494
	601 W	0.839	1.386 +- 0.333
	602 G	0.927	1.468 +- 0.253
	603 Y	0.979*	1.515 +- 0.202
	604 P	0.975*	1.512 +- 0.208
	607 P	0.857	1.404 +- 0.320
	609 R	0.866	1.412 +- 0.303
	613 L	0.847	1.394 +- 0.332
	614 I	0.894	1.438 +- 0.284
GT7	reference AT5G17970	Pr(w>1)	post mean +- SE for w
	72 D	0.562	1.179 +- 0.485
	445 D	0.651	1.263 +- 0.466
	513 L	0.613	1.233 +- 0.464
	573 R	0.666	1.281 +- 0.450
	634 D	0.625	1.241 +- 0.468
GT10	reference Araha_33644s0001	Pr(w>1)	post mean +- SE for w
	26 Q	0.980*	2.500 +- 0.605
	66 A	0.990*	2.514 +- 0.587
	272 F	0.998**	2.525 +- 0.570
	355 Q	0.964*	2.471 +- 0.635
	378 D	0.613	1.810 +- 0.917
	399 Q	0.983*	2.506 +- 0.601
	400 Q	0.935	2.420 +- 0.680
GT11	reference AT4G16860	Pr(w>1)	post mean +- SE for w
	4 G	0.564	2.433 +- 1.504
	50 Y	0.928	3.656 +- 1.163
	54 E	0.75	3.025 +- 1.445
	63 G	0.502	2.229 +- 1.460
	78 D	0.507	2.252 +- 1.472
	88 P	0.511	2.264 +- 1.480
	118 F	0.998**	3.878 +- 0.916
	134 L	0.555	2.403 +- 1.501
	196 I	0.625	2.636 +- 1.517
	341 D	0.983*	3.832 +- 0.979
	373 K	0.674	2.786 +- 1.499
	408 A	0.679	2.804 +- 1.497
	420 D	0.885	3.493 +- 1.262
	456 E	0.991**	3.856 +- 0.947
	458 G	0.532	2.319 +- 1.473
	459 H	0.841	3.364 +- 1.355
	460 W	0.802	3.221 +- 1.404
	461 I	0.981*	3.826 +- 0.987
	462 D	0.858	3.400 +- 1.314
	472 L	0.557	2.404 +- 1.494
	478 K	0.977*	3.810 +- 1.001
	498 N	0.56	2.404 +- 1.482
	502 K	0.524	2.290 +- 1.463
	503 Y	0.599	2.541 +- 1.502
	525 G	1.000**	3.881 +- 0.911
	526 C	0.948	3.710 +- 1.099
	538 L	1.000**	3.882 +- 0.910
	548 S	0.989*	3.851 +- 0.955
	549 K	0.980*	3.820 +- 0.991
	551 E	0.642	2.688 +- 1.514
	600 T	0.786	3.186 +- 1.438
	601 F	0.647	2.693 +- 1.501
	603 D	0.749	3.036 +- 1.457
	606 G	0.541	2.364 +- 1.503
	624 R	0.989*	3.848 +- 0.956
	646 K	0.757	3.060 +- 1.447
	647 R	0.997**	3.873 +- 0.923
	649 Y	0.572	2.454 +- 1.497
	651 N	0.727	2.987 +- 1.496
	652 G	0.973*	3.802 +- 1.015
	670 V	0.729	2.979 +- 1.479
	692 I	1.000**	3.882 +- 0.910
	710 T	0.768	3.104 +- 1.445
	713 E	0.502	2.240 +- 1.473
	714 C	0.748	3.049 +- 1.472
	736 S	0.765	3.113 +- 1.458
	739 L	0.58	2.483 +- 1.500
	761 V	0.988*	3.846 +- 0.960
	772 K	0.674	2.789 +- 1.500
	777 A	0.506	2.245 +- 1.469
	780 H	0.674	2.789 +- 1.502
	787 R	0.809	3.250 +- 1.401
	788 N	0.723	2.937 +- 1.466
	789 S	0.928	3.648 +- 1.161
	791 S	0.883	3.504 +- 1.273
	792 I	0.522	2.315 +- 1.507
	793 F	0.928	3.647 +- 1.158
	794 E	0.74	3.037 +- 1.490
	799 M	0.657	2.746 +- 1.521
	802 L	1.000**	3.882 +- 0.910
	803 I	0.644	2.712 +- 1.528
GT12	reference GT12_471969	Pr(w>1)	post mean +- SE for w
	188 H	0.501	1.212 +- 0.566
	273 K	0.626	1.375 +- 0.591
	301 N	0.57	1.297 +- 0.553
	354 D	0.612	1.354 +- 0.579
	386 A	0.53	1.247 +- 0.555
	482 F	0.624	1.374 +- 0.593
	497 L	0.535	1.252 +- 0.585
	509 K	0.562	1.288 +- 0.550
	521 R	0.65	1.403 +- 0.593
	523 L	0.644	1.399 +- 0.600
	524 R	0.703	1.480 +- 0.621
	539 G	0.536	1.259 +- 0.577
	562 S	0.556	1.279 +- 0.545
	583 I	0.617	1.362 +- 0.583
	584 T	0.614	1.356 +- 0.579
	585 S	0.542	1.260 +- 0.536
	611 K	0.524	1.238 +- 0.543
	623 A	0.722	1.496 +- 0.607
	646 G	0.607	1.347 +- 0.574
	650 S	0.618	1.362 +- 0.582
	652 E	0.529	1.244 +- 0.546
	797 M	0.766	1.551 +- 0.608
	798 R	0.507	1.213 +- 0.586
	800 D	0.545	1.271 +- 0.585
	801 T	0.593	1.331 +- 0.585
	804 L	0.504	1.221 +- 0.583
	806 F	0.571	1.306 +- 0.575
	808 L	0.525	1.243 +- 0.539
	811 A	0.635	1.386 +- 0.591
	813 V	0.779	1.567 +- 0.609
	815 N	0.578	1.309 +- 0.560
	856 T	0.576	1.314 +- 0.599
	873 C	0.653	1.410 +- 0.598
GT14	reference GT14_915590	Pr(w>1)	post mean +- SE for w
	2 I	0.716	2.593 +- 1.206
	9 D	0.929	3.164 +- 0.857
	38 N	0.952*	3.226 +- 0.790
	55 T	0.964*	3.254 +- 0.748
	58 A	0.979*	3.295 +- 0.692
	59 C	0.996**	3.339 +- 0.618
	60 L	0.578	2.223 +- 1.254
	61 G	0.526	2.077 +- 1.235
	64 G	0.625	2.348 +- 1.256
	73 D	0.622	2.334 +- 1.240
	84 V	0.763	2.715 +- 1.153
	86 K	0.718	2.596 +- 1.201
	88 N	0.985*	3.311 +- 0.666
	89 V	0.979*	3.296 +- 0.690
	94 E	0.866	2.995 +- 1.007
	97 I	0.936	3.181 +- 0.840
	102 H	0.963*	3.254 +- 0.751
	114 E	0.596	2.268 +- 1.249
	130 I	0.608	2.302 +- 1.250
	147 N	0.718	2.598 +- 1.203
	193 V	0.516	2.053 +- 1.235
	267 Q	0.716	2.594 +- 1.205
	294 L	0.655	2.435 +- 1.257
	304 P	0.774	2.746 +- 1.144
	333 N	0.748	2.674 +- 1.167
	359 S	0.56	2.170 +- 1.257
	379 R	0.664	2.451 +- 1.239
	425 R	0.614	2.314 +- 1.246
	469 I	0.538	2.110 +- 1.240
	634 K	0.545	2.127 +- 1.240
	642 G	0.697	2.541 +- 1.216
	726 V	0.752	2.684 +- 1.161
	749 S	0.765	2.727 +- 1.170
	750 R	0.883	3.040 +- 0.973
	766 N	0.627	2.353 +- 1.247
	893 P	0.508	2.034 +- 1.255
	904 L	0.53	2.087 +- 1.233
	922 T	0.629	2.356 +- 1.243
GT15	reference GT15_889995	Pr(w>1)	post mean +- SE for w
	4 F	0.849	2.320 +- 0.721
	5 S	0.832	2.283 +- 0.736
	16 A	0.995**	2.635 +- 0.502
	19 C	0.936	2.513 +- 0.626
	20 E	0.752	2.118 +- 0.797
	21 R	0.85	2.321 +- 0.716
	24 V	0.960*	2.565 +- 0.582
	27 N	0.771	2.156 +- 0.777
	28 E	0.757	2.129 +- 0.789
	39 K	0.943	2.530 +- 0.627
	44 D	0.91	2.444 +- 0.636
	48 F	0.993**	2.633 +- 0.506
	49 E	0.606	1.837 +- 0.892
	63 K	0.795	2.211 +- 0.781
	69 A	0.895	2.423 +- 0.678
	95 G	0.969*	2.582 +- 0.560
	99 S	0.547	1.715 +- 0.944
	109 E	0.764	2.145 +- 0.786
	110 K	0.906	2.445 +- 0.659
	113 E	0.964*	2.566 +- 0.559
	114 E	0.736	2.089 +- 0.806
	115 N	0.980*	2.605 +- 0.535
	116 A	0.743	2.114 +- 0.850
	117 K	0.751	2.118 +- 0.794
	118 T	0.902	2.439 +- 0.672
	120 D	0.995**	2.635 +- 0.501
	123 T	0.787	2.195 +- 0.793
	124 I	0.55	1.732 +- 0.914
	126 R	0.875	2.381 +- 0.714
	128 K	0.915	2.464 +- 0.647
	129 R	0.974*	2.592 +- 0.551
	131 M	0.584	1.801 +- 0.874
	132 N	0.873	2.366 +- 0.681
	140 F	0.506	1.648 +- 0.905
	143 T	0.981*	2.607 +- 0.534
	144 E	0.960*	2.563 +- 0.578
	145 R	0.950*	2.540 +- 0.591
	146 D	0.873	2.373 +- 0.700
	153 E	0.508	1.652 +- 0.904
	158 K	0.604	1.834 +- 0.888
	162 E	0.694	2.006 +- 0.838
	166 R	0.671	1.963 +- 0.866
	180 C	0.868	2.362 +- 0.702
	181 V	0.833	2.285 +- 0.735
	186 K	0.928	2.492 +- 0.631
	188 L	0.775	2.173 +- 0.812
	189 D	0.619	1.862 +- 0.883
	190 F	0.972*	2.586 +- 0.550
	195 G	0.505	1.631 +- 0.943
	198 T	0.768	2.159 +- 0.815
	215 S	0.784	2.192 +- 0.807
	225 K	0.965*	2.570 +- 0.561
	231 E	0.86	2.346 +- 0.719
	256 G	0.528	1.681 +- 0.920
	257 E	0.526	1.685 +- 0.909
	286 K	0.634	1.891 +- 0.878
	301 S	0.608	1.836 +- 0.901
	321 P	0.713	2.047 +- 0.846
	339 K	0.876	2.373 +- 0.680
	346 T	0.645	1.914 +- 0.883
	349 V	0.745	2.112 +- 0.833
	350 R	0.972*	2.589 +- 0.557
	351 I	0.786	2.194 +- 0.801
	352 L	0.752	2.130 +- 0.834
	386 D	0.601	1.827 +- 0.892
	426 D	0.681	1.985 +- 0.871
	451 K	0.661	1.944 +- 0.869
	474 S	0.806	2.228 +- 0.752
	478 E	0.516	1.656 +- 0.931
	507 F	0.553	1.737 +- 0.903
	518 V	0.784	2.192 +- 0.804
	523 R	0.972*	2.589 +- 0.561
	547 K	0.502	1.629 +- 0.926
	612 K	0.938	2.514 +- 0.616
	620 I	0.595	1.818 +- 0.897
	638 K	0.744	2.104 +- 0.799
	674 K	0.778	2.170 +- 0.770
	680 V	0.666	1.955 +- 0.876
	687 C	0.837	2.293 +- 0.726
	708 S	0.506	1.634 +- 0.945
	711 C	0.644	1.909 +- 0.876
	723 S	0.726	2.066 +- 0.802
	727 D	0.508	1.651 +- 0.904
	731 R	0.521	1.663 +- 0.944
	741 M	0.772	2.158 +- 0.785
	750 S	0.535	1.692 +- 0.944
	752 L	0.612	1.849 +- 0.889
	754 K	0.802	2.221 +- 0.757
	773 I	0.725	2.065 +- 0.807
	821 V	0.817	2.251 +- 0.747
	827 C	0.574	1.775 +- 0.896
	829 K	0.932	2.500 +- 0.625
	851 F	0.645	1.912 +- 0.875
	858 N	0.518	1.673 +- 0.897
	859 S	0.851	2.322 +- 0.715
	864 S	0.536	1.704 +- 0.902
	876 R	0.503	1.629 +- 0.944
	877 Q	0.547	1.726 +- 0.907
	885 S	0.618	1.858 +- 0.883
	888 A	0.960*	2.562 +- 0.577
	891 E	0.875	2.379 +- 0.699
	895 K	0.871	2.359 +- 0.677
	900 H	0.811	2.239 +- 0.751
	901 N	0.623	1.870 +- 0.881
	903 Y	0.654	1.931 +- 0.876
	905 E	0.516	1.667 +- 0.906
	921 K	0.516	1.666 +- 0.903
	924 V	0.936	2.507 +- 0.612
	948 H	0.576	1.779 +- 0.894
	952 K	0.646	1.914 +- 0.872
	957 S	0.966*	2.575 +- 0.570
	993 V	0.643	1.909 +- 0.880
	1001 T	0.971*	2.587 +- 0.557
	1002 S	0.978*	2.601 +- 0.544
	1009 C	0.815	2.257 +- 0.783
	1012 R	0.624	1.871 +- 0.881
	1045 V	0.839	2.300 +- 0.732
	1046 G	0.854	2.330 +- 0.713
	1051 Q	0.812	2.239 +- 0.747
	1056 R	0.934	2.500 +- 0.610
	1063 R	0.621	1.865 +- 0.883
	1085 V	0.514	1.662 +- 0.905
	1095 E	0.999**	2.644 +- 0.489
	1103 G	0.959*	2.559 +- 0.578
	1123 T	0.757	2.136 +- 0.823
GT19	reference GT19_948566	Pr(w>1)	post mean +- SE for w
	17 L	0.989*	2.451 +- 0.242
	25 E	0.623	1.834 +- 0.826
	29 N	0.703	1.971 +- 0.777
	48 T	0.625	1.829 +- 0.838
	51 T	0.656	1.890 +- 0.810
	71 T	0.962*	2.407 +- 0.356
	109 K	0.923	2.342 +- 0.469
	113 A	0.617	1.821 +- 0.831
	118 E	0.59	1.771 +- 0.846
	120 R	0.578	1.758 +- 0.839
	133 W	0.69	1.941 +- 0.803
	141 T	0.746	2.042 +- 0.746
	147 P	0.847	2.213 +- 0.624
	164 K	0.521	1.654 +- 0.856
	185 I	0.898	2.302 +- 0.525
	186 Y	0.623	1.830 +- 0.830
	211 T	0.713	1.985 +- 0.778
	214 G	0.694	1.952 +- 0.792
	217 S	0.904	2.309 +- 0.519
	232 F	0.843	2.208 +- 0.625
	233 R	0.722	1.999 +- 0.771
	238 T	0.619	1.824 +- 0.830
	245 P	0.637	1.850 +- 0.830
	250 Q	0.855	2.230 +- 0.603
	254 V	0.631	1.848 +- 0.821
	322 Q	0.654	1.887 +- 0.809
	331 Q	0.945	2.379 +- 0.409
	368 T	0.593	1.775 +- 0.846
	381 E	0.505	1.631 +- 0.850
	392 M	0.79	2.118 +- 0.698
	421 P	0.749	2.048 +- 0.743
	495 N	0.912	2.325 +- 0.492
	497 C	0.964*	2.411 +- 0.349
	658 D	0.733	2.021 +- 0.756
	699 L	0.725	2.007 +- 0.765
	741 Q	0.75	2.052 +- 0.736
	883 N	0.988*	2.450 +- 0.246
	917 Q	0.662	1.900 +- 0.808
GT21	reference Al_494460	Pr(w>1)	post mean +- SE for w
	4 T	0.980*	3.246 +- 0.829
	5 R	0.977*	3.240 +- 0.836
	7 R	0.898	3.026 +- 1.026
	9 D	0.835	2.849 +- 1.125
	13 T	0.748	2.611 +- 1.214
	16 A	0.589	2.176 +- 1.259
	27 K	0.543	2.059 +- 1.254
	29 G	0.759	2.633 +- 1.194
	31 N	0.591	2.177 +- 1.247
	32 P	0.853	2.904 +- 1.103
	78 V	0.668	2.398 +- 1.266
	103 W	0.684	2.430 +- 1.240
	114 D	0.625	2.265 +- 1.239
	116 K	0.596	2.208 +- 1.277
	117 N	0.639	2.319 +- 1.263
	119 T	0.579	2.139 +- 1.229
	121 T	0.674	2.410 +- 1.251
	130 S	0.675	2.409 +- 1.247
	170 V	0.694	2.462 +- 1.245
	190 A	0.836	2.859 +- 1.129
	194 L	0.635	2.292 +- 1.243
	218 Q	0.708	2.497 +- 1.232
	224 R	0.974*	3.230 +- 0.847
	241 C	0.803	2.758 +- 1.159
	244 P	0.766	2.665 +- 1.206
	253 S	0.611	2.230 +- 1.246
	345 R	0.616	2.249 +- 1.253
	349 L	0.635	2.299 +- 1.249
	392 P	0.891	3.018 +- 1.052
	451 C	0.851	2.891 +- 1.100
	611 K	0.827	2.827 +- 1.136
	631 G	0.78	2.694 +- 1.181
	854 P	0.548	2.062 +- 1.247
	863 R	0.567	2.110 +- 1.245
	869 N	0.681	2.416 +- 1.227
	871 G	0.966*	3.211 +- 0.870
	873 G	0.912	3.065 +- 1.001
	874 F	0.874	2.965 +- 1.077
	875 L	0.863	2.936 +- 1.096
	877 S	0.963*	3.204 +- 0.878
	880 Q	0.676	2.425 +- 1.269
GT22	reference GT22_AT3G44480_1	Pr(w>1)	post mean +- SE for w
	216 D	0.872	4.745 +- 1.736
	239 Y	0.848	4.637 +- 1.828
	360 T	0.637	3.638 +- 2.218
	428 G	0.545	3.216 +- 2.257
	461 G	0.891	4.835 +- 1.665
	465 H	0.987*	5.286 +- 1.103
	521 S	0.623	3.556 +- 2.214
	547 A	0.541	3.197 +- 2.248
	548 S	0.997**	5.335 +- 1.010
	567 K	0.534	3.185 +- 2.284
	574 Y	0.798	4.389 +- 1.967
	575 G	0.902	4.886 +- 1.616
	597 S	0.902	4.890 +- 1.620
	622 S	0.914	4.944 +- 1.557
	643 N	0.682	3.841 +- 2.170
	656 L	0.881	4.798 +- 1.710
	661 I	0.916	4.961 +- 1.551
	663 D	0.523	3.095 +- 2.220
	665 E	0.993**	5.313 +- 1.053
	676 R	0.948	5.106 +- 1.377
	677 E	0.576	3.350 +- 2.242
	681 Q	0.554	3.244 +- 2.235
	693 G	0.980*	5.254 +- 1.159
	695 T	0.808	4.466 +- 1.964
	698 K	0.911	4.927 +- 1.574
	699 Q	0.722	4.032 +- 2.122
	701 N	0.638	3.639 +- 2.214
	703 S	0.764	4.220 +- 2.039
	704 G	0.984*	5.272 +- 1.128
	716 I	0.976*	5.239 +- 1.187
	720 E	0.981*	5.261 +- 1.147
	723 D	0.698	3.919 +- 2.152
	725 S	0.999**	5.344 +- 0.990
	726 N	0.572	3.344 +- 2.254
	742 D	0.928	5.016 +- 1.490
	785 R	0.509	3.021 +- 2.203
	787 Y	0.502	2.988 +- 2.202
	808 D	0.932	5.034 +- 1.466
	829 S	0.913	4.945 +- 1.568
	860 Y	0.54	3.174 +- 2.230
	862 Q	0.823	4.518 +- 1.906
	863 T	0.673	3.788 +- 2.170
	864 P	0.642	3.668 +- 2.227
	866 I	0.538	3.175 +- 2.241
	868 D	0.635	3.622 +- 2.216
	874 E	0.733	4.078 +- 2.097
	880 K	0.924	5.000 +- 1.511
	887 P	0.828	4.539 +- 1.890
	913 Q	0.982*	5.267 +- 1.137
	914 L	1.000**	5.346 +- 0.985
	915 N	0.995**	5.325 +- 1.030
GT32	reference GT32_Araha_8600s0002_1	Pr(w>1)	post mean +- SE for w
	327 T	0.53	1.125 +- 0.423
	335 R	0.659	1.241 +- 0.383
	337 T	0.651	1.231 +- 0.391
	726 N	0.739	1.308 +- 0.346
GT35	reference GT35_320248	Pr(w>1)	post mean +- SE for w
	1 D	0.737	7.040 +- 3.873
	15 M	0.705	6.752 +- 3.984
	17 R	0.817	7.711 +- 3.470
	18 H	0.562	5.542 +- 4.288
	24 T	0.922	8.614 +- 2.557
	25 H	0.693	6.665 +- 4.031
	38 E	0.626	6.084 +- 4.202
	45 D	0.528	5.283 +- 4.436
	71 A	0.848	7.985 +- 3.259
	84 R	0.922	8.625 +- 2.565
	105 K	0.571	5.617 +- 4.289
	107 K	0.502	5.065 +- 4.371
	121 N	0.919	8.585 +- 2.600
	127 T	0.962*	8.950 +- 2.026
	134 M	0.695	6.697 +- 4.040
	135 S	0.842	7.934 +- 3.291
	138 S	0.681	6.582 +- 4.097
	155 K	0.978*	9.079 +- 1.752
	156 H	0.762	7.253 +- 3.757
	163 R	0.732	7.018 +- 3.912
	166 T	0.527	5.244 +- 4.324
	187 N	0.523	5.239 +- 4.355
	193 G	0.758	7.226 +- 3.824
	214 M	0.54	5.378 +- 4.342
	231 D	0.927	8.658 +- 2.500
	236 S	0.661	6.396 +- 4.187
	238 D	0.699	6.708 +- 4.013
	256 D	0.695	6.697 +- 4.032
	385 A	0.646	6.250 +- 4.152
	453 S	0.786	7.475 +- 3.656
	478 S	0.865	8.127 +- 3.126
	498 C	0.612	5.937 +- 4.212
	581 G	0.544	5.399 +- 4.374
	785 S	0.79	7.490 +- 3.626
	787 T	0.527	5.246 +- 4.330
	989 Q	0.822	7.762 +- 3.420

## Sheet: DEFL
Sites under positive selection detected by M8 from codeml. Statistically significant are only those with a probabilitw w>1= *: P>95%; **: P>99%
Numbering is given according to a reference sequence and does not consider positions with indels.
S1	reference CRP0810_S1_942584	Pr(w>1)	post mean +- SE for w
	14 L	0.757	1.615 +- 0.692
	24 K	0.792	1.662 +- 0.672
	25 A	0.918	1.882 +- 0.708
	27 L	0.65	1.436 +- 0.684
	34 D	0.652	1.447 +- 0.692
	35 N	0.555	1.293 +- 0.666
	38 A	0.829	1.732 +- 0.697
	41 S	0.859	1.776 +- 0.683
	45 H	0.843	1.758 +- 0.702
	48 R	0.719	1.547 +- 0.670
	49 Q	0.642	1.422 +- 0.685
	51 V	0.896	1.836 +- 0.677
	53 G	0.566	1.306 +- 0.655
	57 D	0.553	1.286 +- 0.695
	66 G	0.871	1.793 +- 0.674
	68 Y	0.727	1.569 +- 0.707
	70 R	0.688	1.502 +- 0.686
	71 S	0.607	1.375 +- 0.691
	73 T	0.694	1.509 +- 0.687
	74 R	0.715	1.546 +- 0.696
	76 K	0.51	1.230 +- 0.668
	80 S	0.779	1.645 +- 0.679
	81 I	0.844	1.762 +- 0.711
	83 D	0.964*	1.950 +- 0.708
	84 I	0.695	1.511 +- 0.674
	85 K	0.891	1.822 +- 0.662
S2	reference CRP0940_S2_At1g68905	Pr(w>1)	post mean +- SE for w
	16 F	0.616	1.906 +- 1.122
	18 S	0.597	1.854 +- 1.109
	21 G	0.548	1.735 +- 1.106
	54 V	0.872	2.615 +- 1.131
	57 I	0.827	2.485 +- 1.137
	58 R	0.969*	2.933 +- 1.162
	59 P	0.824	2.460 +- 1.105
	60 C	0.556	1.749 +- 1.088
	61 N	0.990**	2.984 +- 1.132
	62 T	0.964*	2.908 +- 1.147
	64 G	0.587	1.836 +- 1.116
	65 D	0.577	1.801 +- 1.091
	67 Y	0.947	2.849 +- 1.135
	70 R	0.694	2.091 +- 1.075
	71 E	0.986*	2.969 +- 1.130
	72 C	0.545	1.722 +- 1.083
	73 E	0.862	2.565 +- 1.091
	74 L	0.595	1.852 +- 1.124
	75 C	0.532	1.686 +- 1.069
	76 T	0.817	2.454 +- 1.143
	77 C	0.526	1.671 +- 1.066
	78 T	0.948	2.851 +- 1.133
	79 C	0.64	1.963 +- 1.122
S14	reference S14_946273	Pr(w>1)	post mean +- SE for w
	1 M	0.586	2.593 +- 1.857
	8 G	0.502	2.263 +- 1.830
	9 K	0.837	3.633 +- 1.649
	10 N	0.992**	4.271 +- 1.229
	12 Y	0.938	4.043 +- 1.403
	14 I	0.865	3.738 +- 1.582
	16 W	0.654	2.874 +- 1.864
	17 G	0.914	3.957 +- 1.491
	20 V	0.848	3.671 +- 1.623
	21 P	0.976*	4.207 +- 1.291
	22 K	0.753	3.278 +- 1.748
	23 N	0.992**	4.272 +- 1.231
	27 S	0.652	2.876 +- 1.877
	29 T	0.576	2.555 +- 1.863
	39 I	0.532	2.375 +- 1.838
	40 A	0.758	3.301 +- 1.772
	41 Y	0.972*	4.192 +- 1.308
	43 N	0.969*	4.180 +- 1.319
	45 P	0.575	2.548 +- 1.855
	46 G	0.987*	4.254 +- 1.250
	48 I	0.836	3.614 +- 1.634
	50 Y	0.955*	4.117 +- 1.356
S17	reference CRP0670_S17_At5g42242
	Pr(w>1	Pr(w>1)	post mean +- SE for w
	7 Q	0.819	1.571 +- 0.633
	10 D	0.704	1.393 +- 0.498
	12 N	0.598	1.261 +- 0.457
	15 S	0.715	1.400 +- 0.479
	17 E	0.562	1.219 +- 0.439
	18 N	0.861	1.641 +- 0.688
	32 V	0.545	1.196 +- 0.470
	38 P	0.81	1.554 +- 0.609
	43 G	0.951*	1.813 +- 0.850
	45 A	0.658	1.351 +- 0.568
	46 S	0.544	1.189 +- 0.511
	47 F	0.841	1.609 +- 0.666
	49 L	0.776	1.497 +- 0.564
	51 I	0.873	1.658 +- 0.691
	54 T	0.506	1.150 +- 0.462
	56 M	0.555	1.206 +- 0.456
	60 K	0.775	1.493 +- 0.551
	62 P	0.671	1.348 +- 0.481
	63 T	0.886	1.701 +- 0.782
	64 S	0.705	1.391 +- 0.481
	83 D	0.553	1.206 +- 0.468
	84 Y	0.56	1.211 +- 0.457
	86 G	0.543	1.196 +- 0.463
	89 M	0.676	1.357 +- 0.504
	91 I	0.52	1.160 +- 0.511
S25	reference CRP0660_S25_889117	Pr(w>1)	post mean +- SE for w
	2 M	0.772	2.022 +- 0.833
	3 A	0.656	1.801 +- 0.889
	7 S	0.961*	2.401 +- 0.684
	12 S	0.571	1.630 +- 0.875
	16 M	0.879	2.245 +- 0.783
	17 A	0.983*	2.439 +- 0.652
	21 K	0.91	2.299 +- 0.743
	24 S	0.823	2.126 +- 0.812
	25 N	0.967*	2.407 +- 0.672
	32 R	0.738	1.961 +- 0.854
	36 S	0.908	2.296 +- 0.743
	48 D	0.961*	2.396 +- 0.679
	49 K	0.91	2.300 +- 0.742
	50 S	0.837	2.163 +- 0.817
S42	reference CRP0730_S42_Araha.11828s0008.1_new	Pr(w>1)	post mean +- SE for w
	51 L	0.628	3.814 +- 2.922
	57 L	0.561	3.317 +- 2.733
	59 K	0.827	5.024 +- 2.814
	66 C	0.63	3.859 +- 2.959
	69 L	0.765	4.805 +- 3.019
	70 Q	0.758	4.628 +- 2.924
	71 I	0.993**	6.033 +- 2.313
S43	reference CRP0340_S43_At4g22235	Pr(w>1)	post mean +- SE for w
	1899-12-31 20:00:00	0.772	3.861 +- 1.908
	13 G	0.994**	4.949 +- 1.334
	14 K	0.555	2.940 +- 2.071
	17 L	0.983*	4.903 +- 1.386
	18 R	0.961*	4.799 +- 1.489
	21 L	0.999**	4.970 +- 1.305
	23 R	0.56	2.949 +- 2.030
	24 L	0.992**	4.943 +- 1.342
	25 I	0.882	4.436 +- 1.763
	30 V	0.823	4.149 +- 1.887
	34 A	0.999**	4.970 +- 1.306
	40 H	0.724	3.666 +- 1.984
	45 L	0.957*	4.778 +- 1.502
	46 N	0.727	3.713 +- 2.027
	50 Q	0.950*	4.765 +- 1.546
	54 W	0.685	3.479 +- 2.003
	60 K	0.928	4.636 +- 1.603
S57	reference CRP0810_S57_At5g48605	Pr(w>1)	post mean +- SE for w
	8 I	0.882	2.682 +- 1.330
	11 I	0.512	1.610 +- 1.099
	13 L	0.971*	2.956 +- 1.325
	15 S	0.661	2.015 +- 1.226
	16 S	0.929	2.838 +- 1.344
	18 T	0.787	2.349 +- 1.209
	27 S	0.63	1.919 +- 1.186
	29 V	0.632	1.923 +- 1.184
	31 S	0.834	2.500 +- 1.250
	35 S	0.968*	2.956 +- 1.337
	37 A	0.625	1.904 +- 1.181
	41 N	0.5	1.576 +- 1.068
	53 P	0.508	1.614 +- 1.233
	59 I	0.602	1.854 +- 1.193
	63 Q	0.745	2.269 +- 1.297
	76 G	0.931	2.818 +- 1.298
	77 N	0.702	2.089 +- 1.140
S63	reference CRP0830_S63_At2g25685	Pr(w>1)	post mean +- SE for w
	2 L	0.838	2.918 +- 2.105
	5 E	0.526	1.658 +- 1.068
	8 Y	0.562	1.720 +- 1.038
	10 M	0.529	1.667 +- 1.086
	38 S	0.992**	3.781 +- 2.514
	40 N	0.671	2.105 +- 1.432
	45 R	0.653	2.025 +- 1.344
	61 T	0.618	1.988 +- 1.449
	63 R	0.52	1.615 +- 0.971
	69 G	0.972*	3.687 +- 2.497
	71 G	0.951*	3.633 +- 2.520
	72 S	0.637	2.038 +- 1.460
S65	reference CRP0580_S65_Araha.17962s0013.1	Pr(w>1)	post mean +- SE for w
	14 K	0.548	2.091 +- 1.316
	19 I	0.961*	3.605 +- 1.433
	24 S	0.945	3.630 +- 1.560
	27 T	0.978*	3.748 +- 1.515
S68	reference S68_939799	Pr(w>1)	post mean +- SE for w
	6 N	0.558	2.793 +- 2.064
	9 F	0.704	3.505 +- 2.129
	25 K	0.712	3.536 +- 2.114
	34 P	0.73	3.568 +- 2.021
	39 M	0.988*	4.850 +- 1.499
	41 Q	0.956*	4.704 +- 1.636
	43 I	0.923	4.530 +- 1.736
	44 I	0.735	3.618 +- 2.070
	46 T	0.986*	4.837 +- 1.508
	47 Q	0.998**	4.893 +- 1.450
	49 E	0.531	2.676 +- 2.048
	51 T	0.656	3.244 +- 2.098
	61 Q	0.878	4.341 +- 1.888
	64 R	0.976*	4.790 +- 1.547
	66 G	0.515	2.602 +- 2.027
	80 I	0.704	3.492 +- 2.115
	83 L	0.978*	4.805 +- 1.546
	85 V	0.692	3.427 +- 2.108
	89 I	0.990**	4.858 +- 1.489
S71	reference CRP1050_S71_923020_new	Pr(w>1)	post mean +- SE for w
	30 K	0.793	2.722 +- 1.500
	32 K	0.879	3.057 +- 1.558
	34 D	0.951*	3.252 +- 1.490
	47 A	0.588	2.120 +- 1.427
	48 R	0.877	3.016 +- 1.522
	54 S	0.653	2.274 +- 1.413
	61 Q	0.638	2.282 +- 1.489
S81	reference S81_333418	Pr(w>1)	post mean +- SE for w
	1899-12-31 11:00:00	0.524	3.043 +- 2.325
	41 Q	0.856	4.726 +- 2.103
	44 K	0.931	5.096 +- 1.851
	50 S	0.814	4.476 +- 2.165
	55 K	0.743	4.087 +- 2.239
	64 S	0.725	3.989 +- 2.250
	65 A	0.553	3.196 +- 2.360
	66 T	0.994**	5.412 +- 1.556
	68 T	0.948	5.156 +- 1.764
	70 D	0.925	5.024 +- 1.840
	71 A	0.999**	5.433 +- 1.525
	75 H	0.994**	5.407 +- 1.558
S82	reference S82_314020	Pr(w>1)	post mean +- SE for w
	9 A	0.602	1.412 +- 0.741
	10 T	0.688	1.569 +- 0.787
	11 L	0.738	1.663 +- 0.800
	13 I	0.681	1.560 +- 0.792
	14 T	0.73	1.639 +- 0.768
	16 S	0.591	1.394 +- 0.745
	25 V	0.676	1.546 +- 0.775
	28 R	0.598	1.404 +- 0.736
	29 I	0.541	1.305 +- 0.715
	30 Q	0.849	1.868 +- 0.829
	32 G	0.816	1.811 +- 0.831
	34 D	0.953*	2.122 +- 1.027
	35 E	0.854	1.905 +- 0.910
	41 R	0.545	1.311 +- 0.772
	43 R	0.811	1.808 +- 0.853
	44 F	0.956*	2.128 +- 1.030
	45 S	0.84	1.868 +- 0.877
	46 Y	0.757	1.690 +- 0.782
	47 E	0.611	1.425 +- 0.725
	59 N	0.748	1.700 +- 0.863
	60 E	0.721	1.646 +- 0.839
	63 G	0.603	1.429 +- 0.791
	64 L	0.696	1.589 +- 0.804
	66 M	0.711	1.603 +- 0.767
	67 F	0.71	1.607 +- 0.772
	68 D	0.7	1.587 +- 0.759
	70 N	0.681	1.551 +- 0.746
	72 L	0.644	1.498 +- 0.796
	80 S	0.645	1.495 +- 0.779
	81 Y	0.696	1.590 +- 0.789
S87	reference S87_907281	Pr(w>1)	post mean +- SE for w
	33 G	0.955*	5.018 +- 1.247
	38 K	0.913	4.818 +- 1.482
	39 S	0.845	4.516 +- 1.778
	40 W	1.000**	5.220 +- 0.859
	41 E	1.000**	5.218 +- 0.862
	42 H	0.992**	5.186 +- 0.936
	43 K	0.996**	5.204 +- 0.897
	44 H	0.960*	5.038 +- 1.202
	45 D	0.857	4.548 +- 1.715
	46 G	0.993**	5.189 +- 0.932
	47 T	0.663	3.631 +- 2.128
	50 D	0.962*	5.041 +- 1.183
	51 T	0.515	2.944 +- 2.226
	52 P	0.936	4.917 +- 1.354
	55 Y	0.692	3.769 +- 2.094
	56 A	0.934	4.913 +- 1.370
	57 P	0.692	3.775 +- 2.121
	59 Q	0.989*	5.168 +- 0.971
	67 H	0.978*	5.119 +- 1.059
	72 N	0.721	3.897 +- 2.049
	74 Y	0.892	4.721 +- 1.589
	75 A	0.998**	5.213 +- 0.875
	78 H	1.000**	5.218 +- 0.864
	79 T	0.965*	5.055 +- 1.166
	80 Y	0.999**	5.214 +- 0.874
	86 K	0.94	4.935 +- 1.326
S89	reference CRP0300_S89_Araha.28434s0001.1_new	Pr(w>1)	post mean +- SE for w
	20 S	0.565	1.360 +- 0.721
	27 T	0.54	1.298 +- 0.602
	35 L	0.965*	2.423 +- 1.619
	39 W	0.881	2.120 +- 1.337
	43 L	0.747	1.739 +- 1.010
	44 H	0.591	1.404 +- 0.741
	45 E	0.59	1.383 +- 0.669
	46 R	0.551	1.311 +- 0.600
	51 A	0.565	1.358 +- 0.711
S125	reference S125_330516
	Pr(w>1	Pr(w>1)	post mean +- SE for w
	7 Q	0.525	2.695 +- 2.151
	8 Q	0.995**	5.062 +- 1.620
	9 S	0.636	3.260 +- 2.264
	10 G	0.946	4.800 +- 1.800
	13 E	0.727	3.701 +- 2.233
	18 T	0.993**	5.053 +- 1.629
	28 S	0.938	4.764 +- 1.827
	39 R	0.970*	4.946 +- 1.731
	44 K	0.945	4.820 +- 1.829
	45 N	0.765	3.855 +- 2.136
	59 K	0.834	4.243 +- 2.093
	64 M	0.995**	5.063 +- 1.621
	65 A	0.989*	5.035 +- 1.649
